# Supplementary material for: Merkel cell polyomavirus small tumor antigen contributes to immune evasion by interfering with type I interferon signaling
Source: PLoS Pathog. 2024 Aug 7;20(8):e1012426. doi: 10.1371/journal.ppat.1012426 (PMC11333005; doi:10.1371/journal.ppat.1012426)
Supplement: S2 Table — (XLSX) [file ppat.1012426.s016.xlsx]

## Sheet: ctrl_vs_untreated_d3
SYMBOL	ENSEMBL	ENTREZID	GENENAME	baseMean	log2FoldChange	lfcSE	stat	pvalue	padj
IGFBP5	ENSG00000115461	3488	insulin like growth factor binding protein 5	67916.4	-4.63082	0.544266	-8.50837	1.76394e-17	2.51185e-13
MMP3	ENSG00000149968	4314	matrix metallopeptidase 3	4733.07	5.3395	0.658279	8.11131	5.00774e-16	3.56551e-12
CXCL8	ENSG00000169429	3576	C-X-C motif chemokine ligand 8	244.847	8.42392	1.1635	7.24019	4.48071e-13	1.59513e-09
MMP1	ENSG00000196611	4312	matrix metallopeptidase 1	2325.03	4.37194	0.601292	7.27092	3.57041e-13	1.59513e-09
NR4A2	ENSG00000153234	4929	nuclear receptor subfamily 4 group A member 2	151.226	3.3121	0.477593	6.93499	4.06253e-12	1.15701e-08
THEMIS2	ENSG00000130775	9473	thymocyte selection associated family member 2	173.05	5.6158	0.851877	6.59226	4.33173e-11	1.02806e-07
MMP10	ENSG00000166670	4319	matrix metallopeptidase 10	54.3414	7.37908	1.16558	6.33084	2.43829e-10	4.96017e-07
MEST	ENSG00000106484	4232	mesoderm specific transcript	1476.6	-3.79215	0.602329	-6.29581	3.05792e-10	5.44309e-07
ATF3	ENSG00000162772	467	activating transcription factor 3	518.646	4.30125	0.685209	6.27727	3.44561e-10	5.45172e-07
PODXL	ENSG00000128567	5420	podocalyxin like	472.86	4.74899	0.760568	6.244	4.26516e-10	5.52144e-07
PTGS2	ENSG00000073756	5743	prostaglandin-endoperoxide synthase 2	1070.25	4.14234	0.662188	6.25554	3.96145e-10	5.52144e-07
ISG15	ENSG00000187608	9636	ISG15 ubiquitin like modifier	3028.04	4.31655	0.695731	6.20434	5.49272e-10	6.0345e-07
TP53I11	ENSG00000175274	9537	tumor protein p53 inducible protein 11	2434.52	-3.27069	0.527201	-6.20387	5.50902e-10	6.0345e-07
BMP4	ENSG00000125378	652	bone morphogenetic protein 4	183.334	-4.10284	0.665613	-6.164	7.09282e-10	7.21441e-07
CXCL1	ENSG00000163739	2919	C-X-C motif chemokine ligand 1	135.445	4.22088	0.686891	6.1449	8.00164e-10	7.59622e-07
PTPRN	ENSG00000054356	5798	protein tyrosine phosphatase receptor type N	336.565	4.39905	0.718074	6.12617	9.00178e-10	8.01158e-07
GAS1	ENSG00000180447	2619	growth arrest specific 1	802.966	-3.79556	0.621092	-6.11112	9.8937e-10	8.28743e-07
CPA4	ENSG00000128510	51200	carboxypeptidase A4	782.345	-3.69015	0.612863	-6.02117	1.73156e-09	1.36986e-06
HMGA2	ENSG00000149948	8091	high mobility group AT-hook 2	1476.37	2.42273	0.404704	5.98644	2.14481e-09	1.60748e-06
THBD	ENSG00000178726	7056	thrombomodulin	108.697	3.81327	0.640782	5.95096	2.66579e-09	1.89804e-06
PTGS1	ENSG00000095303	5742	prostaglandin-endoperoxide synthase 1	3478.27	2.05337	0.346917	5.91891	3.24091e-09	2.19764e-06
TMEM130	ENSG00000166448	222865	transmembrane protein 130	217.097	-3.65312	0.624342	-5.85115	4.88189e-09	3.15991e-06
SLC1A7	ENSG00000162383	6512	solute carrier family 1 member 7	80.5838	-4.24048	0.730057	-5.80842	6.30652e-09	3.90456e-06
EREG	ENSG00000124882	2069	epiregulin	113.599	3.96643	0.695023	5.70691	1.15047e-08	6.82613e-06
ITGA2	ENSG00000164171	3673	integrin subunit alpha 2	2085.61	3.61132	0.634846	5.68849	1.28165e-08	7.24675e-06
P4HA3	ENSG00000149380	283208	prolyl 4-hydroxylase subunit alpha 3	167.314	2.54343	0.447546	5.68305	1.32314e-08	7.24675e-06
CYP26B1	ENSG00000003137	56603	cytochrome P450 family 26 subfamily B member 1	119.621	-3.39931	0.604074	-5.62732	1.83036e-08	9.65347e-06
TRIM14	ENSG00000106785	9830	tripartite motif containing 14	1097.25	2.24971	0.401465	5.60375	2.09761e-08	1.06679e-05
OLFML2A	ENSG00000185585	169611	olfactomedin like 2A	447.631	-3.51525	0.629627	-5.58307	2.36314e-08	1.16038e-05
SERPINB2	ENSG00000197632	5055	serpin family B member 2	803.431	2.98121	0.536618	5.55556	2.76722e-08	1.27114e-05
NTN4	ENSG00000074527	59277	netrin 4	3478.57	-2.96231	0.532789	-5.55999	2.69783e-08	1.27114e-05
EPHB6	ENSG00000106123	2051	EPH receptor B6	632.26	-4.09382	0.739353	-5.53702	3.07656e-08	1.36907e-05
HBEGF	ENSG00000113070	1839	heparin binding EGF like growth factor	198.423	4.67083	0.849183	5.50038	3.78984e-08	1.56215e-05
APCDD1L	ENSG00000198768	164284	APC down-regulated 1 like	1626.18	2.82939	0.513922	5.50548	3.68158e-08	1.56215e-05
SYPL2	ENSG00000143028	284612	synaptophysin like 2	259.29	-2.89509	0.526895	-5.49461	3.91565e-08	1.56215e-05
SIX2	ENSG00000170577	10736	SIX homeobox 2	134.595	-3.40809	0.620587	-5.49171	3.98051e-08	1.56215e-05
SLC40A1	ENSG00000138449	30061	solute carrier family 40 member 1	68.6621	-4.91637	0.895797	-5.48827	4.05896e-08	1.56215e-05
E2F7	ENSG00000165891	144455	E2F transcription factor 7	699.844	3.43847	0.629786	5.45974	4.76822e-08	1.6991e-05
PFKFB4	ENSG00000114268	5210	6-phosphofructo-2-kinase/fructose-2,6-biphosphatase 4	240.232	2.64877	0.485551	5.45519	4.89206e-08	1.6991e-05
TINAGL1	ENSG00000142910	64129	tubulointerstitial nephritis antigen like 1	295.978	-3.2558	0.595998	-5.46277	4.68763e-08	1.6991e-05
COL14A1	ENSG00000187955	7373	collagen type XIV alpha 1 chain	202.617	-3.6697	0.672284	-5.45855	4.8003e-08	1.6991e-05
PTN	ENSG00000105894	5764	pleiotrophin	427.752	-2.90715	0.533402	-5.45021	5.03094e-08	1.70573e-05
USP18	ENSG00000184979	11274	ubiquitin specific peptidase 18	316.881	4.03044	0.741574	5.43497	5.48043e-08	1.81492e-05
EPHB1	ENSG00000154928	2047	EPH receptor B1	163.4	4.22805	0.779553	5.42369	5.83824e-08	1.88947e-05
PDCD4	ENSG00000150593	27250	programmed cell death 4	721.024	-1.94413	0.36076	-5.38898	7.08586e-08	2.24228e-05
SPHK1	ENSG00000176170	8877	sphingosine kinase 1	1150.55	3.02209	0.562248	5.37501	7.65802e-08	2.37066e-05
G0S2	ENSG00000123689	50486	G0/G1 switch 2	114.158	3.82684	0.712688	5.36958	7.89185e-08	2.38786e-05
TCF7L2	ENSG00000148737	6934	transcription factor 7 like 2	599.852	-1.7227	0.321037	-5.36603	8.04897e-08	2.38786e-05
CXCL3	ENSG00000163734	2921	C-X-C motif chemokine ligand 3	49.8217	6.95219	1.2979	5.35649	8.48544e-08	2.44173e-05
LIF	ENSG00000128342	3976	LIF interleukin 6 family cytokine	622.082	3.58224	0.668999	5.35462	8.57348e-08	2.44173e-05
CD274	ENSG00000120217	29126	CD274 molecule	233.724	3.22466	0.604521	5.33425	9.59413e-08	2.55052e-05
ITGBL1	ENSG00000198542	9358	integrin subunit beta like 1	2626.04	-2.378	0.445612	-5.33648	9.47664e-08	2.55052e-05
TOX	ENSG00000198846	9760	thymocyte selection associated high mobility group box	218.614	-2.59503	0.486618	-5.33278	9.67191e-08	2.55052e-05
LRRN4CL	ENSG00000177363	221091	LRRN4 C-terminal like	218.362	-3.95589	0.740455	-5.34252	9.16639e-08	2.55052e-05
FAM167A	ENSG00000154319	83648	family with sequence similarity 167 member A	855.22	2.42115	0.456366	5.30528	1.12499e-07	2.87035e-05
ADAMTS6	ENSG00000049192	11174	ADAM metallopeptidase with thrombospondin type 1 motif 6	714.839	1.90649	0.359399	5.30467	1.12879e-07	2.87035e-05
LUM	ENSG00000139329	4060	lumican	8177.45	-2.56981	0.485074	-5.29777	1.17228e-07	2.92863e-05
BNC1	ENSG00000169594	646	basonuclin 1	406.628	2.57305	0.486241	5.29172	1.21169e-07	2.9749e-05
TM4SF20	ENSG00000168955	79853	transmembrane 4 L six family member 20	57.6499	-5.91811	1.12019	-5.28314	1.26992e-07	3.06502e-05
DUSP5	ENSG00000138166	1847	dual specificity phosphatase 5	520.337	2.79478	0.53291	5.24438	1.56805e-07	3.72151e-05
JAG1	ENSG00000101384	182	jagged canonical Notch ligand 1	492.93	-2.56339	0.489321	-5.23867	1.6174e-07	3.77571e-05
KCNQ5	ENSG00000185760	56479	potassium voltage-gated channel subfamily Q member 5	457.917	3.00542	0.574215	5.23396	1.65919e-07	3.77623e-05
PALMD	ENSG00000099260	54873	palmdelphin	30.2622	-4.46987	0.854221	-5.23268	1.67066e-07	3.77623e-05
PARP12	ENSG00000059378	64761	poly(ADP-ribose) polymerase family member 12	685.628	2.94813	0.565714	5.21135	1.87476e-07	4.17134e-05
HIST1H1C	NA	NA	NA	383.623	3.10101	0.596623	5.1976	2.01875e-07	4.42262e-05
PRRT2	ENSG00000167371	112476	proline rich transmembrane protein 2	139.352	-2.68793	0.518207	-5.18699	2.13722e-07	4.61122e-05
ADAMTS15	ENSG00000166106	170689	ADAM metallopeptidase with thrombospondin type 1 motif 15	403.121	-4.00247	0.77351	-5.17442	2.28617e-07	4.85895e-05
ADAMTSL4	ENSG00000143382	54507	ADAMTS like 4	790.877	-2.2314	0.431814	-5.16751	2.37228e-07	4.96784e-05
RSAD2	ENSG00000134321	91543	radical S-adenosyl methionine domain containing 2	585.465	10.5585	2.04515	5.16271	2.43404e-07	4.97435e-05
CAMKK1	ENSG00000004660	84254	calcium/calmodulin dependent protein kinase kinase 1	236.194	2.05189	0.397511	5.16185	2.44525e-07	4.97435e-05
DHRS2	ENSG00000100867	10202	dehydrogenase/reductase 2	97.042	7.24467	1.40539	5.15493	2.53722e-07	5.02112e-05
CD248	ENSG00000174807	57124	CD248 molecule	8611.59	-1.73369	0.336325	-5.15482	2.53877e-07	5.02112e-05
RPSAP52	ENSG00000241749	204010	ribosomal protein SA pseudogene 52	160.262	2.91043	0.565516	5.14651	2.65379e-07	5.17671e-05
ITIH5	ENSG00000123243	80760	inter-alpha-trypsin inhibitor heavy chain 5	359.521	-2.82578	0.550115	-5.13671	2.79589e-07	5.38021e-05
MIR31HG	ENSG00000171889	554202	MIR31 host gene	294.409	2.41716	0.470896	5.1331	2.85014e-07	5.41147e-05
SLC6A15	ENSG00000072041	55117	solute carrier family 6 member 15	96.6403	4.29429	0.842517	5.09697	3.45128e-07	6.4666e-05
PAQR5	ENSG00000137819	54852	progestin and adipoQ receptor family member 5	206.08	2.1722	0.428353	5.07106	3.95599e-07	7.31601e-05
MPP4	ENSG00000082126	58538	membrane palmitoylated protein 4	92.314	3.95569	0.782353	5.05614	4.27817e-07	7.8104e-05
SLC22A4	ENSG00000197208	6583	solute carrier family 22 member 4	180.69	2.27781	0.451815	5.04148	4.61939e-07	8.30472e-05
PRSS12	ENSG00000164099	8492	serine protease 12	3248.43	-2.96672	0.588685	-5.03958	4.66557e-07	8.30472e-05
MAP7D3	ENSG00000129680	79649	MAP7 domain containing 3	1054.63	-1.37537	0.273175	-5.03476	4.78455e-07	8.3971e-05
RPS3A	ENSG00000145425	6189	ribosomal protein S3A	1927.05	-1.59684	0.317291	-5.03273	4.83541e-07	8.3971e-05
PODN	ENSG00000174348	127435	podocan	4557.91	-2.77917	0.553927	-5.01721	5.24262e-07	8.99456e-05
ADGRG1	ENSG00000205336	9289	adhesion G protein-coupled receptor G1	264.288	3.13836	0.629013	4.98934	6.05856e-07	0.000102707
KIAA1644	NA	NA	NA	385.766	1.61479	0.324274	4.97969	6.36859e-07	0.000106693
PHLDA1	ENSG00000139289	22822	pleckstrin homology like domain family A member 1	2381.07	2.28552	0.460065	4.96781	6.77124e-07	0.000112119
OLFML1	ENSG00000183801	283298	olfactomedin like 1	166.733	-3.80531	0.768899	-4.94904	7.45786e-07	0.000122069
GAL	ENSG00000069482	51083	galanin and GMAP prepropeptide	75.44	5.82858	1.17894	4.94393	7.65615e-07	0.00012389
IL13RA2	ENSG00000123496	3598	interleukin 13 receptor subunit alpha 2	82.4403	5.47495	1.10893	4.93714	7.92777e-07	0.000125435
TFPI2	ENSG00000105825	7980	tissue factor pathway inhibitor 2	879.573	3.49485	0.707765	4.93787	7.89819e-07	0.000125435
ERN1	ENSG00000178607	2081	endoplasmic reticulum to nucleus signaling 1	248.644	2.48685	0.503945	4.93476	8.02509e-07	0.000125579
SYT14	ENSG00000143469	255928	synaptotagmin 14	170.28	1.9037	0.386957	4.91967	8.66895e-07	0.00013418
OASL	ENSG00000135114	8638	2'-5'-oligoadenylate synthetase like	234.464	9.46554	1.92729	4.91133	9.0459e-07	0.000138509
NME1	ENSG00000239672	4830	NME/NM23 nucleoside diphosphate kinase 1	625.21	2.04141	0.417118	4.89409	9.87608e-07	0.000149612
CSRNP1	ENSG00000144655	64651	cysteine and serine rich nuclear protein 1	642.287	2.71487	0.556882	4.87513	1.08736e-06	0.000161292
CORIN	ENSG00000145244	10699	corin, serine peptidase	68.2513	-3.55693	0.729532	-4.87563	1.08463e-06	0.000161292
FGF2	ENSG00000138685	2247	fibroblast growth factor 2	7946.43	1.962	0.403328	4.86453	1.14728e-06	0.000168425
EPG5	ENSG00000152223	57724	ectopic P-granules autophagy protein 5 homolog	2661.31	1.5486	0.318518	4.86189	1.16271e-06	0.00016895
SEMA3B	ENSG00000012171	7869	semaphorin 3B	843.505	-2.98269	0.613804	-4.85935	1.17769e-06	0.000169397
NEDD8	ENSG00000129559	4738	NEDD8 ubiquitin like modifier	562.8	1.39162	0.286502	4.85729	1.19006e-06	0.000169464
BIRC3	ENSG00000023445	330	baculoviral IAP repeat containing 3	238.706	3.01377	0.622497	4.84142	1.28915e-06	0.000179605
CAMK2N1	ENSG00000162545	55450	calcium/calmodulin dependent protein kinase II inhibitor 1	1728.78	-1.93253	0.399359	-4.83909	1.30437e-06	0.000179605
ALDH1A1	ENSG00000165092	216	aldehyde dehydrogenase 1 family member A1	4126.92	-2.95267	0.610312	-4.83797	1.31172e-06	0.000179605
ANKRD33B	ENSG00000164236	651746	ankyrin repeat domain 33B	593.804	-2.96012	0.611494	-4.8408	1.29316e-06	0.000179605
DHRS3	ENSG00000162496	9249	dehydrogenase/reductase 3	730.341	-3.10394	0.643165	-4.82604	1.39272e-06	0.000188584
SOD3	ENSG00000109610	6649	superoxide dismutase 3	501.369	-3.19519	0.662288	-4.82447	1.40378e-06	0.000188584
PNP	ENSG00000198805	4860	purine nucleoside phosphorylase	415.403	2.80878	0.582578	4.8213	1.42624e-06	0.00018981
C10orf54	NA	NA	NA	1543.18	-3.14668	0.653922	-4.81201	1.49423e-06	0.000197017
MUC1	ENSG00000185499	4582	mucin 1, cell surface associated	349.851	-2.15676	0.448603	-4.80774	1.52649e-06	0.000198911
DCN	ENSG00000011465	1634	decorin	17853	-3.06705	0.638116	-4.80642	1.53653e-06	0.000198911
FBLN1	ENSG00000077942	2192	fibulin 1	14006.6	-2.90205	0.604733	-4.79889	1.59545e-06	0.000204677
FZD8	ENSG00000177283	8325	frizzled class receptor 8	98.6104	3.49748	0.729537	4.79411	1.63398e-06	0.000207749
CHRDL1	ENSG00000101938	91851	chordin like 1	155.77	-3.36317	0.703586	-4.78005	1.75256e-06	0.000220853
MTCL1	ENSG00000168502	23255	microtubule crosslinking factor 1	1800.95	-1.7304	0.363066	-4.76607	1.87854e-06	0.000234653
SLC6A6	ENSG00000131389	6533	solute carrier family 6 member 6	2449.84	-1.57939	0.331725	-4.76115	1.92498e-06	0.000238362
SNHG15	ENSG00000232956	285958	small nucleolar RNA host gene 15	128.595	2.66603	0.561089	4.75154	2.01878e-06	0.000245704
RASL11A	ENSG00000122035	387496	RAS like family 11 member A	103.358	-3.10695	0.653783	-4.75226	2.01152e-06	0.000245704
MIR5047	ENSG00000284368	100616408	microRNA 5047	185.95	-2.38845	0.503474	-4.74393	2.09612e-06	0.000252955
MMP16	ENSG00000156103	4325	matrix metallopeptidase 16	410.221	2.21857	0.469338	4.72703	2.27832e-06	0.000272633
PARD3B	ENSG00000116117	117583	par-3 family cell polarity regulator beta	890.18	-2.09547	0.445209	-4.70671	2.5175e-06	0.000298743
SELENBP1	ENSG00000143416	8991	selenium binding protein 1	359.239	-2.95606	0.629008	-4.69955	2.60738e-06	0.000306852
KRTCAP2	ENSG00000163463	200185	keratinocyte associated protein 2	671.092	1.19181	0.25482	4.67709	2.90976e-06	0.000339631
STX1A	ENSG00000106089	6804	syntaxin 1A	211.147	2.24944	0.481735	4.66945	3.02004e-06	0.000349637
LRP8	ENSG00000157193	7804	LDL receptor related protein 8	409.459	1.93611	0.414868	4.66679	3.05937e-06	0.000351334
GALNT5	ENSG00000136542	11227	polypeptide N-acetylgalactosaminyltransferase 5	795.237	-1.91935	0.412141	-4.65703	3.20809e-06	0.000365466
NKX3-1	ENSG00000167034	4824	NK3 homeobox 1	140.82	2.89582	0.622258	4.65373	3.25988e-06	0.000366804
PABPC1	ENSG00000070756	26986	poly(A) binding protein cytoplasmic 1	17577.9	-1.27307	0.273602	-4.653	3.27136e-06	0.000366804
VIT	ENSG00000205221	5212	vitrin	145.287	-3.92487	0.843995	-4.65035	3.31375e-06	0.000368655
IFIT2	ENSG00000119922	3433	interferon induced protein with tetratricopeptide repeats 2	2733.05	3.21696	0.693483	4.63884	3.50368e-06	0.000386763
PNMA2	ENSG00000240694	10687	PNMA family member 2	105.251	-2.3336	0.504077	-4.62944	3.66652e-06	0.000398559
SLIT3	ENSG00000184347	6586	slit guidance ligand 3	5506.15	-2.9784	0.643344	-4.62955	3.66457e-06	0.000398559
SERTAD1	ENSG00000197019	29950	SERTA domain containing 1	428.135	2.32543	0.502741	4.6255	3.73703e-06	0.000403146
TARSL2	NA	NA	NA	298.013	-1.38239	0.299979	-4.60829	4.05991e-06	0.000434685
RRAD	ENSG00000166592	6236	RRAD, Ras related glycolysis inhibitor and calcium channel regulator	76.9513	4.08359	0.887358	4.60197	4.18517e-06	0.000441458
DDX58	ENSG00000107201	23586	DExD/H-box helicase 58	1516.2	3.27233	0.710981	4.60256	4.17319e-06	0.000441458
DAPK1	ENSG00000196730	1612	death associated protein kinase 1	530.973	-2.92441	0.635958	-4.59843	4.2568e-06	0.000445712
TRIM25	ENSG00000121060	7706	tripartite motif containing 25	2286	1.75381	0.382111	4.5898	4.43664e-06	0.000461152
PVT1	ENSG00000249859	5820	Pvt1 oncogene	176.826	2.47374	0.540047	4.5806	4.63638e-06	0.000478128
EPHA2	ENSG00000142627	1969	EPH receptor A2	993.31	2.09835	0.458232	4.57922	4.66712e-06	0.000478128
COL11A1	ENSG00000060718	1301	collagen type XI alpha 1 chain	2811.67	-1.73776	0.380091	-4.57194	4.83221e-06	0.000491505
ADM	ENSG00000148926	133	adrenomedullin	4604.04	-2.44827	0.536552	-4.56297	5.04344e-06	0.000509352
CTH	ENSG00000116761	1491	cystathionine gamma-lyase	210.689	2.32224	0.509294	4.55973	5.12187e-06	0.00051363
KCNG1	ENSG00000026559	3755	potassium voltage-gated channel modifier subfamily G member 1	276.976	2.83917	0.623825	4.55123	5.33325e-06	0.000529899
FAM196B	NA	NA	NA	162.014	2.72939	0.599834	4.55024	5.35853e-06	0.000529899
SYF2	ENSG00000117614	25949	SYF2 pre-mRNA splicing factor	792.19	-1.4883	0.32724	-4.54804	5.41487e-06	0.000531777
MALL	ENSG00000144063	7851	mal, T cell differentiation protein like	62.5066	3.11239	0.685308	4.54159	5.58325e-06	0.000544558
CYP1A1	ENSG00000140465	1543	cytochrome P450 family 1 subfamily A member 1	82.0172	5.22804	1.15356	4.5321	5.84008e-06	0.000565733
PRDM1	ENSG00000057657	639	PR/SET domain 1	549.831	1.67182	0.369268	4.52738	5.97188e-06	0.000570735
TNFSF12	ENSG00000239697	8742	TNF superfamily member 12	203.148	-1.72633	0.381254	-4.52803	5.95347e-06	0.000570735
SPRY4	ENSG00000187678	81848	sprouty RTK signaling antagonist 4	684.428	2.0137	0.446142	4.51359	6.37399e-06	0.000605104
NBEA	ENSG00000172915	26960	neurobeachin	493.387	-1.86735	0.414307	-4.50717	6.56966e-06	0.000616163
LRRK2	ENSG00000188906	120892	leucine rich repeat kinase 2	156.059	-2.00216	0.444239	-4.50694	6.57702e-06	0.000616163
GLI1	ENSG00000111087	2735	GLI family zinc finger 1	65.6116	2.7508	0.610605	4.50504	6.63592e-06	0.000617618
SENP3	ENSG00000161956	26168	SUMO specific peptidase 3	198.485	1.53478	0.340819	4.50322	6.69321e-06	0.000618905
TNFAIP3	ENSG00000118503	7128	TNF alpha induced protein 3	569.713	2.6335	0.585025	4.50151	6.74725e-06	0.000619876
PERP	ENSG00000112378	64065	p53 apoptosis effector related to PMP22	1691.95	-1.53234	0.340694	-4.49771	6.86902e-06	0.000627018
XDH	ENSG00000158125	7498	xanthine dehydrogenase	95.19	3.48754	0.777006	4.48843	7.17499e-06	0.000650776
KCNQ1OT1	ENSG00000269821	10984	KCNQ1 opposite strand/antisense transcript 1	117.225	-1.63665	0.364758	-4.48695	7.22501e-06	0.000651165
PMAIP1	ENSG00000141682	5366	phorbol-12-myristate-13-acetate-induced protein 1	238.908	2.84016	0.633685	4.48198	7.3955e-06	0.000659789
KLF6	ENSG00000067082	1316	Kruppel like factor 6	3597.27	1.59995	0.357015	4.48146	7.41336e-06	0.000659789
OSR2	ENSG00000164920	116039	odd-skipped related transciption factor 2	2900.64	-3.17292	0.708847	-4.47617	7.59939e-06	0.000672145
USP53	ENSG00000145390	54532	ubiquitin specific peptidase 53	4440.51	-2.50872	0.560677	-4.47445	7.66091e-06	0.000673404
AEN	ENSG00000181026	64782	apoptosis enhancing nuclease	1241.94	1.92839	0.431321	4.47089	7.78947e-06	0.000680504
NFATC2	ENSG00000101096	4773	nuclear factor of activated T cells 2	117.153	2.52074	0.564605	4.46461	8.02144e-06	0.000696496
ITGB3	ENSG00000259207	3690	integrin subunit beta 3	563.11	2.27787	0.511045	4.45727	8.30106e-06	0.000716407
OAS3	ENSG00000111331	4940	2'-5'-oligoadenylate synthetase 3	4375.16	4.77848	1.07508	4.44478	8.79827e-06	0.000741345
LPXN	ENSG00000110031	9404	leupaxin	665.31	2.17272	0.488792	4.44507	8.78623e-06	0.000741345
JAM2	ENSG00000154721	58494	junctional adhesion molecule 2	155.892	-2.70632	0.608606	-4.44675	8.71795e-06	0.000741345
RCAN2	ENSG00000172348	10231	regulator of calcineurin 2	278.339	-3.25269	0.731471	-4.44678	8.71668e-06	0.000741345
ECM2	ENSG00000106823	1842	extracellular matrix protein 2	182.996	-3.89689	0.877059	-4.44314	8.86575e-06	0.000742637
DGKI	ENSG00000157680	9162	diacylglycerol kinase iota	193.366	2.16374	0.487608	4.43746	9.10276e-06	0.000758031
RGS20	ENSG00000147509	8601	regulator of G protein signaling 20	74.1692	2.28495	0.515112	4.43583	9.17172e-06	0.000759333
POLR2I	ENSG00000105258	5438	RNA polymerase II subunit I	215.249	1.54172	0.348565	4.42305	9.73192e-06	0.000801055
C11orf96	ENSG00000187479	387763	chromosome 11 open reading frame 96	62.3209	2.75778	0.624281	4.41753	9.98338e-06	0.000817031
SMOX	ENSG00000088826	54498	spermine oxidase	433.229	1.77868	0.402862	4.4151	1.00963e-05	0.000821549
PYGL	ENSG00000100504	5836	glycogen phosphorylase L	929.619	-1.45672	0.330294	-4.41038	1.0319e-05	0.000834898
ADAM33	ENSG00000149451	80332	ADAM metallopeptidase domain 33	3190.89	-2.12236	0.481606	-4.40684	1.0489e-05	0.000843862
DMPK	ENSG00000104936	1760	DM1 protein kinase	1242.5	-1.91143	0.433965	-4.40456	1.05997e-05	0.00084726
SCN3A	ENSG00000153253	6328	sodium voltage-gated channel alpha subunit 3	16.9537	-4.31276	0.979386	-4.40353	1.06502e-05	0.00084726
ADGRL4	ENSG00000162618	64123	adhesion G protein-coupled receptor L4	213.624	2.26156	0.513862	4.4011	1.07704e-05	0.000852058
CHAC1	ENSG00000128965	79094	ChaC glutathione specific gamma-glutamylcyclotransferase 1	910.969	1.68199	0.382378	4.39876	1.08873e-05	0.000856548
NFYB	ENSG00000120837	4801	nuclear transcription factor Y subunit beta	706.075	-2.16933	0.493315	-4.39746	1.09525e-05	0.00085694
MBP	ENSG00000197971	4155	myelin basic protein	107.008	-3.36994	0.766571	-4.39612	1.10205e-05	0.000857555
RGAG1	NA	NA	NA	84.7029	3.21567	0.732117	4.39229	1.12161e-05	0.000865561
SEMA3D	ENSG00000153993	223117	semaphorin 3D	761.585	-2.75683	0.62774	-4.39167	1.12483e-05	0.000865561
ABCA6	ENSG00000154262	23460	ATP binding cassette subfamily A member 6	40.9414	-5.0012	1.13908	-4.39056	1.13058e-05	0.000865561
NTF3	ENSG00000185652	4908	neurotrophin 3	210.409	-1.70279	0.38803	-4.38829	1.14245e-05	0.000869974
KCNMA1	ENSG00000156113	3778	potassium calcium-activated channel subfamily M alpha 1	2356.51	1.1158	0.254411	4.38582	1.15551e-05	0.000875236
PCDH1	ENSG00000156453	5097	protocadherin 1	46.2627	4.32855	0.987413	4.38373	1.16666e-05	0.000876027
NFIX	ENSG00000008441	4784	nuclear factor I X	5157.16	-1.61033	0.367377	-4.38332	1.16886e-05	0.000876027
HELZ2	ENSG00000130589	85441	helicase with zinc finger 2	1914.61	2.92123	0.667365	4.37726	1.2018e-05	0.000893221
PTGIS	ENSG00000124212	5740	prostaglandin I2 synthase	1912.49	-4.90796	1.12136	-4.3768	1.20434e-05	0.000893221
LTBP3	ENSG00000168056	4054	latent transforming growth factor beta binding protein 3	2249.1	-1.90286	0.435056	-4.37382	1.22091e-05	0.00090082
TYMP	ENSG00000025708	1890	thymidine phosphorylase	437.116	2.50522	0.573155	4.37093	1.23721e-05	0.000908138
RRP9	ENSG00000114767	9136	ribosomal RNA processing 9, U3 small nucleolar RNA binding protein	331.235	1.61961	0.370735	4.36866	1.25011e-05	0.000912903
GADD45B	ENSG00000099860	4616	growth arrest and DNA damage inducible beta	1460.45	2.54782	0.584094	4.362	1.2888e-05	0.000917623
PTP4A1	ENSG00000112245	7803	protein tyrosine phosphatase 4A1	2606.82	1.56131	0.357895	4.36249	1.2859e-05	0.000917623
PI4K2B	ENSG00000038210	55300	phosphatidylinositol 4-kinase type 2 beta	420	1.25923	0.288576	4.36362	1.27927e-05	0.000917623
CYBRD1	ENSG00000071967	79901	cytochrome b reductase 1	5514.82	-2.28148	0.522683	-4.36494	1.27157e-05	0.000917623
PDE5A	ENSG00000138735	8654	phosphodiesterase 5A	1504.41	-2.57203	0.589395	-4.36386	1.2779e-05	0.000917623
FOSL1	ENSG00000175592	8061	FOS like 1, AP-1 transcription factor subunit	2889.96	2.33966	0.537169	4.35553	1.32743e-05	0.000935775
OGN	ENSG00000106809	4969	osteoglycin	32.8169	-6.91402	1.58731	-4.35582	1.32571e-05	0.000935775
RDH10	ENSG00000121039	157506	retinol dehydrogenase 10	1374.4	-2.78113	0.639475	-4.34908	1.3671e-05	0.000958993
TLCD2	ENSG00000185561	727910	TLC domain containing 2	339.581	-2.33092	0.536457	-4.34502	1.39263e-05	0.000972111
MT2A	ENSG00000125148	4502	metallothionein 2A	4491.95	2.44797	0.563685	4.3428	1.40679e-05	0.000977202
KRTAP2-3	ENSG00000212724	730755	keratin associated protein 2-3	79.2946	2.58508	0.595707	4.33952	1.42794e-05	0.000986897
OSBPL6	ENSG00000079156	114880	oxysterol binding protein like 6	165.632	2.07838	0.479054	4.3385	1.43461e-05	0.000986897
DPYSL3	ENSG00000113657	1809	dihydropyrimidinase like 3	2760.27	-1.23118	0.283955	-4.33583	1.45208e-05	0.000989362
SVEP1	ENSG00000165124	79987	sushi, von Willebrand factor type A, EGF and pentraxin domain containing 1	5834.48	-2.7935	0.644268	-4.33592	1.45149e-05	0.000989362
CLDN1	ENSG00000163347	9076	claudin 1	88.7194	5.40723	1.24858	4.33069	1.48646e-05	0.00100796
PRSS3	ENSG00000010438	5646	serine protease 3	139.592	2.37547	0.549077	4.3263	1.51637e-05	0.00100902
C21orf91	ENSG00000154642	54149	chromosome 21 open reading frame 91	295.159	1.82436	0.421677	4.32643	1.51547e-05	0.00100902
ETV4	ENSG00000175832	2118	ETS variant transcription factor 4	184.26	1.77005	0.409018	4.32756	1.50773e-05	0.00100902
GALE	ENSG00000117308	2582	UDP-galactose-4-epimerase	224.034	1.639	0.378599	4.32911	1.49715e-05	0.00100902
SPRY2	ENSG00000136158	10253	sprouty RTK signaling antagonist 2	728.847	1.85437	0.429131	4.32123	1.55164e-05	0.00102769
ALPL	ENSG00000162551	249	alkaline phosphatase, biomineralization associated	44.3743	-3.58594	0.831381	-4.31324	1.60882e-05	0.00106063
SLC25A23	ENSG00000125648	79085	solute carrier family 25 member 23	842.918	-1.56834	0.364283	-4.30527	1.66779e-05	0.00108444
SUMF1	ENSG00000144455	285362	sulfatase modifying factor 1	493.253	-1.97547	0.458643	-4.3072	1.65332e-05	0.00108444
THBS2	ENSG00000186340	7058	thrombospondin 2	18711.5	-2.39941	0.557253	-4.30578	1.66396e-05	0.00108444
GALNT16	ENSG00000100626	57452	polypeptide N-acetylgalactosaminyltransferase 16	113.759	-2.96294	0.688824	-4.30144	1.6969e-05	0.00109835
ITPRIP	ENSG00000148841	85450	inositol 1,4,5-trisphosphate receptor interacting protein	1223.4	2.2045	0.513047	4.29687	1.73225e-05	0.00111617
PLEK2	ENSG00000100558	26499	pleckstrin 2	77.2845	3.35317	0.782106	4.28736	1.80807e-05	0.00114693
WDFY2	ENSG00000139668	115825	WD repeat and FYVE domain containing 2	264.766	1.81305	0.422686	4.28935	1.79199e-05	0.00114693
UAP1	ENSG00000117143	6675	UDP-N-acetylglucosamine pyrophosphorylase 1	1865.56	1.60239	0.373791	4.28685	1.81222e-05	0.00114693
ROBO2	ENSG00000185008	6092	roundabout guidance receptor 2	199.791	-2.72221	0.634738	-4.28871	1.79714e-05	0.00114693
SLC35F2	ENSG00000110660	54733	solute carrier family 35 member F2	121.247	2.70598	0.631547	4.28469	1.82997e-05	0.00115304
GUCY1B3	NA	NA	NA	116.523	-3.17833	0.74227	-4.2819	1.85305e-05	0.00116244
LTBP4	ENSG00000090006	8425	latent transforming growth factor beta binding protein 4	1267.92	-2.45027	0.572441	-4.2804	1.8656e-05	0.00116518
WDR4	ENSG00000160193	10785	WD repeat domain 4	187.911	1.75617	0.4106	4.27707	1.89366e-05	0.00117754
MFAP4	ENSG00000166482	4239	microfibril associated protein 4	2352.7	-3.02312	0.707107	-4.27534	1.90843e-05	0.00118157
HOMER1	ENSG00000152413	9456	homer scaffold protein 1	155.792	1.90063	0.444861	4.27241	1.93375e-05	0.00119206
LRRC8C	ENSG00000171488	84230	leucine rich repeat containing 8 VRAC subunit C	350.785	2.25405	0.528151	4.26781	1.97399e-05	0.00120642
RPP40	ENSG00000124787	10799	ribonuclease P/MRP subunit p40	79.1719	1.99065	0.466347	4.26861	1.96698e-05	0.00120642
CXCL2	ENSG00000081041	2920	C-X-C motif chemokine ligand 2	67.1494	4.41126	1.03404	4.26603	1.98979e-05	0.00121037
RHOJ	ENSG00000126785	57381	ras homolog family member J	725.59	-2.0517	0.481036	-4.26517	1.99746e-05	0.00121037
SOCS6	ENSG00000170677	9306	suppressor of cytokine signaling 6	885.21	1.15958	0.272103	4.26156	2.03006e-05	0.00122492
CDCP1	ENSG00000163814	64866	CUB domain containing protein 1	220.887	2.75282	0.647314	4.25268	2.11223e-05	0.00126912
SLFN5	ENSG00000166750	162394	schlafen family member 5	1917.47	1.53022	0.359964	4.25105	2.12773e-05	0.00127306
BHLHE40	ENSG00000134107	8553	basic helix-loop-helix family member e40	731.153	2.71196	0.638536	4.24715	2.16502e-05	0.00128458
EPB41L2	ENSG00000079819	2037	erythrocyte membrane protein band 4.1 like 2	2078.64	-1.69056	0.398007	-4.24755	2.16118e-05	0.00128458
KCNN4	ENSG00000104783	3783	potassium calcium-activated channel subfamily N member 4	33.7012	3.2763	0.771891	4.24452	2.19066e-05	0.00128895
ARHGEF25	ENSG00000240771	115557	Rho guanine nucleotide exchange factor 25	400.16	-1.68334	0.396676	-4.24361	2.19954e-05	0.00128895
PIEZO2	ENSG00000154864	63895	piezo type mechanosensitive ion channel component 2	401.266	-4.89379	1.15318	-4.24372	2.19849e-05	0.00128895
TIPARP	ENSG00000163659	25976	TCDD inducible poly(ADP-ribose) polymerase	3212.67	1.85692	0.437813	4.24135	2.22179e-05	0.00129665
COL7A1	ENSG00000114270	1294	collagen type VII alpha 1 chain	5974.34	1.91392	0.451808	4.23614	2.27395e-05	0.00132168
FAM83G	ENSG00000188522	644815	family with sequence similarity 83 member G	542.251	2.43048	0.574377	4.2315	2.32136e-05	0.00134375
SERPING1	ENSG00000149131	710	serpin family G member 1	2233.5	-2.82946	0.66973	-4.22478	2.39175e-05	0.00137889
CASS4	ENSG00000087589	57091	Cas scaffold protein family member 4	32.8829	-2.90091	0.687405	-4.22008	2.44217e-05	0.00140228
RPL6	ENSG00000089009	6128	ribosomal protein L6	3152.73	-1.21185	0.287447	-4.21591	2.48774e-05	0.00142271
LINC00578	ENSG00000228221	100505566	long intergenic non-protein coding RNA 578	64.0183	-3.54709	0.841818	-4.2136	2.5133e-05	0.00143158
EIF4B	ENSG00000063046	1975	eukaryotic translation initiation factor 4B	3708.43	-1.62923	0.38682	-4.21185	2.53286e-05	0.00143697
TRIB3	ENSG00000101255	57761	tribbles pseudokinase 3	1739.77	2.55106	0.606011	4.2096	2.55828e-05	0.00144097
CHDH	ENSG00000016391	55349	choline dehydrogenase	65.6075	-2.98376	0.708827	-4.20943	2.56014e-05	0.00144097
SEMA4G	ENSG00000095539	57715	semaphorin 4G	77.3682	-2.78799	0.662755	-4.20667	2.59159e-05	0.00144723
PCSK6	ENSG00000140479	5046	proprotein convertase subtilisin/kexin type 6	64.605	-3.95879	0.940938	-4.20727	2.58469e-05	0.00144723
EMC9	ENSG00000100908	51016	ER membrane protein complex subunit 9	112.494	1.78598	0.424884	4.20345	2.62876e-05	0.00146225
HMOX1	ENSG00000100292	3162	heme oxygenase 1	2794.58	2.18936	0.521747	4.19622	2.71407e-05	0.00150383
SAMD9	ENSG00000205413	54809	sterile alpha motif domain containing 9	2002.15	2.19113	0.522659	4.19228	2.76159e-05	0.00152423
IGFBP2	ENSG00000115457	3485	insulin like growth factor binding protein 2	920.118	-2.67813	0.639142	-4.1902	2.78707e-05	0.00153235
SLC20A1	ENSG00000144136	6574	solute carrier family 20 member 1	1624.43	1.84206	0.440183	4.18476	2.85463e-05	0.00156346
C4orf32	NA	NA	NA	167.703	1.89042	0.452113	4.1813	2.89849e-05	0.00156937
ZBTB21	ENSG00000173276	49854	zinc finger and BTB domain containing 21	530.841	1.7051	0.407777	4.18144	2.89665e-05	0.00156937
PPIA	ENSG00000196262	5478	peptidylprolyl isomerase A	3398.6	-1.20927	0.289181	-4.18169	2.89353e-05	0.00156937
SAMD12	ENSG00000177570	401474	sterile alpha motif domain containing 12	261.613	-1.65202	0.395228	-4.17993	2.91605e-05	0.00156958
PLCE1	ENSG00000138193	51196	phospholipase C epsilon 1	159.207	-2.27397	0.544071	-4.17955	2.92091e-05	0.00156958
CCND1	ENSG00000110092	595	cyclin D1	13000.1	1.85029	0.442911	4.17757	2.94642e-05	0.00157279
SMAD3	ENSG00000166949	4088	SMAD family member 3	1547.06	-1.33545	0.319688	-4.17737	2.94898e-05	0.00157279
IGF2	ENSG00000167244	3481	insulin like growth factor 2	68.9392	-2.68118	0.642056	-4.17593	2.96776e-05	0.0015769
OSGIN1	ENSG00000140961	29948	oxidative stress induced growth inhibitor 1	280.446	2.42039	0.579994	4.17313	3.00441e-05	0.00159044
FRMPD3	ENSG00000147234	84443	FERM and PDZ domain containing 3	33.0777	3.75044	0.899929	4.16748	3.07983e-05	0.00160648
NOCT	ENSG00000151014	25819	nocturnin	348.43	2.49967	0.599744	4.1679	3.07422e-05	0.00160648
KRT34	ENSG00000131737	3885	keratin 34	4396.16	1.96456	0.471361	4.16786	3.07476e-05	0.00160648
KCNC4	ENSG00000116396	3749	potassium voltage-gated channel subfamily C member 4	177.997	1.94696	0.466962	4.16941	3.05384e-05	0.00160648
GSTM2	ENSG00000213366	2946	glutathione S-transferase mu 2	194.469	-1.92092	0.461357	-4.16364	3.13215e-05	0.00162781
NRG1	ENSG00000157168	3084	neuregulin 1	1092.44	2.35357	0.566344	4.15573	3.24244e-05	0.00167501
DUSP4	ENSG00000120875	1846	dual specificity phosphatase 4	288.031	1.55113	0.373283	4.15537	3.24765e-05	0.00167501
TPD52L1	ENSG00000111907	7164	TPD52 like 1	269.847	-3.50303	0.843164	-4.15462	3.25827e-05	0.00167501
RHOBTB3	ENSG00000164292	22836	Rho related BTB domain containing 3	4762.36	-2.50032	0.602396	-4.15063	3.31568e-05	0.00169839
PNISR	ENSG00000132424	25957	PNN interacting serine and arginine rich protein	1114.96	-1.22076	0.294526	-4.14485	3.40038e-05	0.00173553
EMX2	ENSG00000170370	2018	empty spiracles homeobox 2	433.064	-2.04957	0.494865	-4.14167	3.44784e-05	0.00175347
RNASE4	ENSG00000258818	6038	ribonuclease A family member 4	202.205	-2.47508	0.59795	-4.13928	3.48395e-05	0.00176553
HES4	ENSG00000188290	57801	hes family bHLH transcription factor 4	132.386	1.88453	0.455688	4.13558	3.54053e-05	0.00178153
FAXDC2	ENSG00000170271	10826	fatty acid hydroxylase domain containing 2	292.729	-3.02233	0.730793	-4.13568	3.53903e-05	0.00178153
BLOC1S1	ENSG00000135441	2647	biogenesis of lysosomal organelles complex 1 subunit 1	192.379	1.66591	0.403101	4.13274	3.58471e-05	0.0017974
NLGN1	ENSG00000169760	22871	neuroligin 1	173.962	-2.21416	0.536821	-4.12458	3.71412e-05	0.00185575
UCN2	ENSG00000145040	90226	urocortin 2	152.437	3.15584	0.765593	4.12208	3.75461e-05	0.00185862
NGF	ENSG00000134259	4803	nerve growth factor	624.342	1.65077	0.400515	4.12161	3.76236e-05	0.00185862
TCF7L1	ENSG00000152284	83439	transcription factor 7 like 1	271.419	-1.66164	0.403123	-4.12192	3.75725e-05	0.00185862
GAB1	ENSG00000109458	2549	GRB2 associated binding protein 1	298.727	-1.7507	0.424823	-4.12102	3.77207e-05	0.00185862
RRP12	ENSG00000052749	23223	ribosomal RNA processing 12 homolog	562.459	1.54834	0.37595	4.11847	3.81395e-05	0.00187278
COL8A2	ENSG00000171812	1296	collagen type VIII alpha 2 chain	440.099	-1.89955	0.461684	-4.11439	3.88203e-05	0.00189966
MGARP	ENSG00000137463	84709	mitochondria localized glutamic acid rich protein	328.482	-2.42036	0.589288	-4.10727	4.00366e-05	0.00195065
MIAT	ENSG00000225783	440823	myocardial infarction associated transcript	46.5824	-3.7155	0.904743	-4.10669	4.01362e-05	0.00195065
TMEM62	ENSG00000137842	80021	transmembrane protein 62	266.758	1.793	0.436877	4.10413	4.0584e-05	0.0019657
UQCRB	ENSG00000156467	7381	ubiquinol-cytochrome c reductase binding protein	1646.31	-1.2607	0.30775	-4.0965	4.19449e-05	0.00202473
NATD1	ENSG00000274180	256302	N-acetyltransferase domain containing 1	643.79	-2.10175	0.513257	-4.09492	4.22315e-05	0.00203168
TGFBI	ENSG00000120708	7045	transforming growth factor beta induced	42033	2.00326	0.489664	4.09108	4.29364e-05	0.00205172
AXIN2	ENSG00000168646	8313	axin 2	90.8312	-3.33577	0.815269	-4.09162	4.28371e-05	0.00205172
CMPK2	ENSG00000134326	129607	cytidine/uridine monophosphate kinase 2	411.85	7.5538	1.85247	4.0777	4.54841e-05	0.00215665
IER3	ENSG00000137331	8870	immediate early response 3	1692.21	2.31461	0.567701	4.07717	4.55865e-05	0.00215665
MAN1C1	ENSG00000117643	57134	mannosidase alpha class 1C member 1	122.925	-3.18693	0.781357	-4.07871	4.52855e-05	0.00215665
MYH11	ENSG00000133392	4629	myosin heavy chain 11	38.9376	-3.56286	0.874286	-4.07516	4.59826e-05	0.00216819
TCAF1	ENSG00000198420	9747	TRPM8 channel associated factor 1	434.728	-1.08519	0.266372	-4.07398	4.62169e-05	0.00217204
PCYOX1	ENSG00000116005	51449	prenylcysteine oxidase 1	1894.12	-1.74243	0.428187	-4.06932	4.715e-05	0.00220861
SLC7A14	ENSG00000013293	57709	solute carrier family 7 member 14	110.138	-3.89706	0.958228	-4.06694	4.76339e-05	0.00222395
PTPN22	ENSG00000134242	26191	protein tyrosine phosphatase non-receptor type 22	12.2752	7.23012	1.78056	4.06059	4.8949e-05	0.00227714
IFIT1	ENSG00000185745	3434	interferon induced protein with tetratricopeptide repeats 1	3847.85	2.78122	0.685045	4.0599	4.90928e-05	0.00227714
HERC6	ENSG00000138642	55008	HECT and RLD domain containing E3 ubiquitin protein ligase family member 6	1141.98	4.77783	1.17824	4.05506	5.01206e-05	0.00231726
MX2	ENSG00000183486	4600	MX dynamin like GTPase 2	1899.66	5.04997	1.24659	4.05102	5.09958e-05	0.0023501
SLC2A6	ENSG00000160326	11182	solute carrier family 2 member 6	218.889	1.50499	0.371851	4.0473	5.18121e-05	0.00238001
LAMA2	ENSG00000196569	3908	laminin subunit alpha 2	2405.84	-2.26934	0.562063	-4.03751	5.40222e-05	0.00247355
SUSD4	ENSG00000143502	55061	sushi domain containing 4	11.4855	6.93778	1.72101	4.03124	5.54839e-05	0.00252458
IFI6	ENSG00000126709	2537	interferon alpha inducible protein 6	10259.9	4.76512	1.1825	4.02971	5.58456e-05	0.00252458
SAMD11	ENSG00000187634	148398	sterile alpha motif domain containing 11	287.669	3.04858	0.756526	4.02971	5.58458e-05	0.00252458
INTS6	ENSG00000102786	26512	integrator complex subunit 6	700.106	1.10432	0.273986	4.03055	5.56472e-05	0.00252458
GLCCI1	ENSG00000106415	113263	glucocorticoid induced 1	186.758	-1.4143	0.351197	-4.02709	5.64704e-05	0.00253447
FAM172A	ENSG00000113391	83989	family with sequence similarity 172 member A	428.959	-1.62705	0.404079	-4.02656	5.65984e-05	0.00253447
TNXB	ENSG00000168477	7148	tenascin XB	1296.65	-5.21037	1.29383	-4.02709	5.64704e-05	0.00253447
XYLT1	ENSG00000103489	64131	xylosyltransferase 1	2649.91	2.38402	0.592208	4.02565	5.68193e-05	0.00253638
DUSP2	ENSG00000158050	1844	dual specificity phosphatase 2	53.9286	4.2939	1.06921	4.01597	5.92006e-05	0.00261806
ANK1	ENSG00000029534	286	ankyrin 1	236.543	-2.26983	0.5652	-4.01598	5.91988e-05	0.00261806
ABCA8	ENSG00000141338	10351	ATP binding cassette subfamily A member 8	40.7961	-4.03314	1.00398	-4.01717	5.89009e-05	0.00261806
EXOSC8	ENSG00000120699	11340	exosome component 8	352.241	1.56467	0.389743	4.01461	5.95431e-05	0.00262506
HSPH1	ENSG00000120694	10808	heat shock protein family H (Hsp110) member 1	1726.99	1.27699	0.318392	4.01075	6.0526e-05	0.00266016
LAMB1	ENSG00000091136	3912	laminin subunit beta 1	7388.33	-1.50091	0.374357	-4.00928	6.09029e-05	0.00266848
OAS2	ENSG00000111335	4939	2'-5'-oligoadenylate synthetase 2	1362.63	5.62413	1.4045	4.00435	6.21879e-05	0.00271643
NR2C2AP	ENSG00000184162	126382	nuclear receptor 2C2 associated protein	69.3541	2.2797	0.570367	3.9969	6.41768e-05	0.00278621
C11orf87	ENSG00000185742	399947	chromosome 11 open reading frame 87	66.6815	-3.48527	0.871864	-3.99749	6.40183e-05	0.00278621
TFDP2	ENSG00000114126	7029	transcription factor Dp-2	616.548	-1.54328	0.386243	-3.99561	6.45276e-05	0.00279293
FRMD3	ENSG00000172159	257019	FERM domain containing 3	34.0467	3.54598	0.889529	3.98635	6.70962e-05	0.0028953
FCRLA	ENSG00000132185	84824	Fc receptor like A	25.1601	5.40913	1.35958	3.97852	6.93464e-05	0.00294774
LOC100130331	ENSG00000237250	100130331	POTE ankyrin domain family, member F pseudogene	43.5269	3.45906	0.86906	3.98023	6.8848e-05	0.00294774
COX6A1	ENSG00000111775	1337	cytochrome c oxidase subunit 6A1	451.671	1.12211	0.281953	3.97979	6.89759e-05	0.00294774
TMCO3	ENSG00000150403	55002	transmembrane and coiled-coil domains 3	1774.95	-1.09276	0.274623	-3.97913	6.91692e-05	0.00294774
SATB1	ENSG00000182568	6304	SATB homeobox 1	246.089	-1.48883	0.374078	-3.97999	6.89169e-05	0.00294774
IL11	ENSG00000095752	3589	interleukin 11	1150.93	4.85994	1.22228	3.97611	7.00508e-05	0.00296712
F10	ENSG00000126218	2159	coagulation factor X	334.1	-2.05295	0.516396	-3.97554	7.02191e-05	0.00296712
S1PR1	ENSG00000170989	1901	sphingosine-1-phosphate receptor 1	208.421	2.18631	0.550287	3.97303	7.09645e-05	0.00298714
SCAI	ENSG00000173611	286205	suppressor of cancer cell invasion	163.363	-1.46494	0.368766	-3.97253	7.11123e-05	0.00298714
FUCA1	ENSG00000179163	2517	alpha-L-fucosidase 1	65.817	-2.1529	0.542523	-3.96831	7.23854e-05	0.00303167
IL6	ENSG00000136244	3569	interleukin 6	967.148	2.67424	0.67413	3.96695	7.27995e-05	0.00304007
GDNF	ENSG00000168621	2668	glial cell derived neurotrophic factor	411.325	1.8868	0.475811	3.96543	7.32628e-05	0.00305047
FBXL7	ENSG00000183580	23194	F-box and leucine rich repeat protein 7	936.58	-1.52064	0.383794	-3.96213	7.42835e-05	0.00308396
PBXIP1	ENSG00000163346	57326	PBX homeobox interacting protein 1	1106	-1.72156	0.434647	-3.96083	7.469e-05	0.00309182
COL4A5	ENSG00000188153	1287	collagen type IV alpha 5 chain	715.99	-2.12453	0.536801	-3.95777	7.56536e-05	0.00312263
ZCCHC24	ENSG00000165424	219654	zinc finger CCHC-type containing 24	2203.79	-1.63274	0.412629	-3.95691	7.59249e-05	0.00312477
IL1RN	ENSG00000136689	3557	interleukin 1 receptor antagonist	22.4772	6.44974	1.63105	3.95434	7.67464e-05	0.00314948
ID3	ENSG00000117318	3399	inhibitor of DNA binding 3, HLH protein	2842.05	2.45101	0.620095	3.95264	7.72939e-05	0.00316283
CLEC3B	ENSG00000163815	7123	C-type lectin domain family 3 member B	717.64	-5.67839	1.43718	-3.95106	7.78057e-05	0.00317465
ORC1	ENSG00000085840	4998	origin recognition complex subunit 1	94.2657	2.92565	0.741113	3.94764	7.89251e-05	0.00320198
SLC5A10	ENSG00000154025	125206	solute carrier family 5 member 10	139.303	2.51516	0.637127	3.94767	7.89165e-05	0.00320198
HS3ST3B1	ENSG00000125430	9953	heparan sulfate-glucosamine 3-sulfotransferase 3B1	387.887	2.01762	0.512862	3.93404	8.35303e-05	0.00337559
GLIS2	ENSG00000126603	84662	GLIS family zinc finger 2	1335.55	-1.18782	0.301967	-3.93361	8.36787e-05	0.00337559
EMX2OS	ENSG00000229847	196047	EMX2 opposite strand/antisense RNA	801.834	-2.5483	0.648891	-3.92716	8.59535e-05	0.00345067
SORBS2	ENSG00000154556	8470	sorbin and SH3 domain containing 2	85.1159	-3.31676	0.844613	-3.92697	8.60244e-05	0.00345067
KITLG	ENSG00000049130	4254	KIT ligand	2204.86	1.19246	0.304048	3.92196	8.78324e-05	0.0035133
HIST1H3D	NA	NA	NA	42.455	4.2292	1.07865	3.92082	8.8247e-05	0.00351999
MT1L	ENSG00000260549	4500	metallothionein 1L, pseudogene	43.0311	2.8818	0.735863	3.91622	8.99491e-05	0.00356474
MFSD12	ENSG00000161091	126321	major facilitator superfamily domain containing 12	555.702	1.36656	0.348991	3.91576	9.01198e-05	0.00356474
ACBD4	ENSG00000181513	79777	acyl-CoA binding domain containing 4	117.924	-1.62067	0.413881	-3.91579	9.01091e-05	0.00356474
ITGB8	ENSG00000105855	3696	integrin subunit beta 8	120.461	-3.67932	0.941124	-3.9095	9.24887e-05	0.00364831
UPP1	ENSG00000183696	7378	uridine phosphorylase 1	194.986	2.36736	0.607061	3.89972	9.63059e-05	0.00378839
KRT81	ENSG00000205426	3887	keratin 81	80.9997	3.70267	0.950063	3.89729	9.72751e-05	0.00381597
CCL5	ENSG00000271503	6352	C-C motif chemokine ligand 5	31.4754	7.09633	1.82449	3.88949	0.000100456	0.00392994
AKR1B1	ENSG00000085662	231	aldo-keto reductase family 1 member B	2727.38	1.86873	0.48113	3.88405	0.000102731	0.00396447
RCAN1	ENSG00000159200	1827	regulator of calcineurin 1	1363.86	1.79524	0.462169	3.88438	0.000102593	0.00396447
C16orf72	ENSG00000182831	29035	chromosome 16 open reading frame 72	1083.12	1.32285	0.340484	3.88522	0.000102239	0.00396447
ALAS1	ENSG00000023330	211	5'-aminolevulinate synthase 1	729.048	1.31778	0.339083	3.8863	0.000101783	0.00396447
GFRA1	ENSG00000151892	2674	GDNF family receptor alpha 1	985.268	-2.32246	0.597866	-3.88458	0.000102507	0.00396447
C10orf10	NA	NA	NA	86.4586	-2.84445	0.73249	-3.88326	0.000103063	0.00396654
ARC	ENSG00000198576	23237	activity regulated cytoskeleton associated protein	21.2724	6.40031	1.64871	3.88202	0.000103593	0.00397617
PRELP	ENSG00000188783	5549	proline and arginine rich end leucine rich repeat protein	813.33	-4.6345	1.19532	-3.87721	0.000105662	0.0040447
PPIB	ENSG00000166794	5479	peptidylprolyl isomerase B	1593.81	-1.10225	0.284436	-3.8752	0.000106537	0.00406725
PGM5	ENSG00000154330	5239	phosphoglucomutase 5	189.058	-1.7789	0.459739	-3.86938	0.000109111	0.0041544
SEMA7A	ENSG00000138623	8482	semaphorin 7A (John Milton Hagen blood group)	2391.88	2.13534	0.552035	3.86812	0.000109677	0.00416481
MX1	ENSG00000157601	4599	MX dynamin like GTPase 1	3940.03	6.66304	1.72293	3.86727	0.000110062	0.0041683
ADAMTS7	ENSG00000136378	11173	ADAM metallopeptidase with thrombospondin type 1 motif 7	521.129	-1.99045	0.515126	-3.864	0.000111544	0.00421324
RHOB	ENSG00000143878	388	ras homolog family member B	2933.44	1.38121	0.357542	3.86307	0.000111973	0.00421387
GDPD5	ENSG00000158555	81544	glycerophosphodiester phosphodiesterase domain containing 5	264.304	-2.45816	0.636388	-3.86267	0.000112153	0.00421387
C11orf91	ENSG00000205177	100131378	chromosome 11 open reading frame 91	18.2192	4.92956	1.27687	3.86066	0.000113081	0.00423757
BST1	ENSG00000109743	683	bone marrow stromal cell antigen 1	251.734	-1.82523	0.47286	-3.85997	0.0001134	0.00423837
CLDN4	ENSG00000189143	1364	claudin 4	62.5041	3.44071	0.89321	3.85207	0.000117124	0.00433207
TMEM154	ENSG00000170006	201799	transmembrane protein 154	121.959	1.7074	0.44322	3.85227	0.00011703	0.00433207
LOC100129034	NA	100129034	uncharacterized LOC100129034	1593.02	-1.17719	0.305503	-3.85329	0.00011654	0.00433207
SPRY1	ENSG00000164056	10252	sprouty RTK signaling antagonist 1	84.8969	-3.41965	0.887605	-3.85268	0.000116834	0.00433207
ID1	ENSG00000125968	3397	inhibitor of DNA binding 1, HLH protein	2003.24	2.60173	0.675932	3.8491	0.000118551	0.00435482
EEF1A1	ENSG00000156508	1915	eukaryotic translation elongation factor 1 alpha 1	44706.9	-1.50853	0.39194	-3.84888	0.000118657	0.00435482
KREMEN1	ENSG00000183762	83999	kringle containing transmembrane protein 1	318.892	-1.7766	0.46157	-3.84903	0.000118585	0.00435482
CTSF	ENSG00000174080	8722	cathepsin F	617.225	-2.06187	0.535964	-3.84702	0.000119562	0.004371
ARHGAP28	ENSG00000088756	79822	Rho GTPase activating protein 28	145.133	-2.6693	0.693915	-3.84672	0.000119711	0.004371
CSMD2	ENSG00000121904	114784	CUB and Sushi multiple domains 2	307.763	1.68376	0.437894	3.84513	0.000120487	0.00438806
PRUNE2	ENSG00000106772	158471	prune homolog 2 with BCH domain	587.183	-2.27845	0.593035	-3.842	0.000122034	0.00443306
BCAM	ENSG00000187244	4059	basal cell adhesion molecule (Lutheran blood group)	351.693	-1.84681	0.481011	-3.83943	0.000123323	0.00446849
ABL2	ENSG00000143322	27	ABL proto-oncogene 2, non-receptor tyrosine kinase	2279.92	1.78275	0.464652	3.83675	0.000124673	0.00448319
FKBP4	ENSG00000004478	2288	FKBP prolyl isomerase 4	759.801	1.35058	0.351937	3.83757	0.000124257	0.00448319
SRSF7	ENSG00000115875	6432	serine and arginine rich splicing factor 7	917.25	1.21771	0.317347	3.83715	0.000124471	0.00448319
MPHOSPH8	ENSG00000196199	54737	M-phase phosphoprotein 8	915.234	-1.08858	0.283827	-3.83537	0.000125377	0.00449713
MRPS12	ENSG00000128626	6183	mitochondrial ribosomal protein S12	290.312	1.32951	0.34673	3.83444	0.000125852	0.00450283
CXCL6	ENSG00000124875	6372	C-X-C motif chemokine ligand 6	23.7324	4.96801	1.29614	3.83292	0.000126631	0.00451733
STRA6	ENSG00000137868	64220	stimulated by retinoic acid 6	87.6299	2.95713	0.77161	3.83242	0.000126891	0.00451733
DDX60L	ENSG00000181381	91351	DExD/H-box 60 like	926.834	2.24109	0.585105	3.83024	0.000128018	0.00454607
NCF2	ENSG00000116701	4688	neutrophil cytosolic factor 2	34.5944	4.83961	1.26451	3.82727	0.000129575	0.00456138
RARS2	ENSG00000146282	57038	arginyl-tRNA synthetase 2, mitochondrial	781.166	-1.19274	0.31162	-3.82754	0.000129429	0.00456138
TCEA3	ENSG00000204219	6920	transcription elongation factor A3	287.644	-1.69444	0.442764	-3.82697	0.00012973	0.00456138
FKBP9	ENSG00000122642	11328	FKBP prolyl isomerase 9	4495.67	-1.91388	0.499887	-3.82863	0.00012886	0.00456138
COL21A1	ENSG00000124749	81578	collagen type XXI alpha 1 chain	54.5952	-4.30513	1.1253	-3.82577	0.000130367	0.00457246
DRG1	ENSG00000185721	4733	developmentally regulated GTP binding protein 1	649.12	0.980996	0.256587	3.82325	0.000131702	0.00457702
USP48	ENSG00000090686	84196	ubiquitin specific peptidase 48	941.641	-1.11935	0.292669	-3.82462	0.000130973	0.00457702
MANSC1	ENSG00000111261	54682	MANSC domain containing 1	153.139	-1.69839	0.444244	-3.8231	0.000131782	0.00457702
IL17RD	ENSG00000144730	54756	interleukin 17 receptor D	204.056	-2.65458	0.694336	-3.8232	0.000131731	0.00457702
LINC00673	ENSG00000227036	100499467	long intergenic non-protein coding RNA 673	54.4851	2.39266	0.626177	3.82105	0.000132882	0.00460399
GLT8D2	ENSG00000120820	83468	glycosyltransferase 8 domain containing 2	613.111	-1.42807	0.373907	-3.81932	0.000133821	0.00462526
MSC	ENSG00000178860	9242	musculin	247.666	2.16914	0.56808	3.81837	0.000134336	0.00463182
PIK3R2	ENSG00000105647	5296	phosphoinositide-3-kinase regulatory subunit 2	1550.45	-0.934502	0.24479	-3.81757	0.00013477	0.00463558
TNS2	ENSG00000111077	23371	tensin 2	1487.69	-1.60871	0.421771	-3.81417	0.000136639	0.00468854
TMEM158	ENSG00000249992	25907	transmembrane protein 158 (gene/pseudogene)	371.198	2.48367	0.651552	3.81193	0.000137888	0.00470871
VSTM4	ENSG00000165633	196740	V-set and transmembrane domain containing 4	647.863	-1.77089	0.464496	-3.81251	0.000137563	0.00470871
SLC39A14	ENSG00000104635	23516	solute carrier family 39 member 14	2557.39	1.29783	0.340594	3.81049	0.000138689	0.00472471
PDE1A	ENSG00000115252	5136	phosphodiesterase 1A	38.3231	-3.44498	0.904401	-3.80913	0.000139459	0.00473962
ZNF358	ENSG00000198816	140467	zinc finger protein 358	762.351	-1.18563	0.311886	-3.80148	0.000143834	0.00487665
AMT	ENSG00000145020	275	aminomethyltransferase	78.6595	-2.48128	0.653121	-3.79911	0.000145217	0.00491187
HSPE1	ENSG00000115541	3336	heat shock protein family E (Hsp10) member 1	160.298	1.9338	0.509097	3.79849	0.000145583	0.00491257
DUSP6	ENSG00000139318	1848	dual specificity phosphatase 6	657.949	1.57999	0.416245	3.79581	0.00014716	0.00495404
IRAK2	ENSG00000134070	3656	interleukin 1 receptor associated kinase 2	100.681	2.52455	0.665534	3.79328	0.000148673	0.00498141
UBE2M	ENSG00000130725	9040	ubiquitin conjugating enzyme E2 M	1057.15	1.1658	0.30733	3.79333	0.000148638	0.00498141
NOP2	ENSG00000111641	4839	NOP2 nucleolar protein	716.779	1.37742	0.363583	3.78847	0.000151581	0.00506692
KCNB1	ENSG00000158445	3745	potassium voltage-gated channel subfamily B member 1	20.3791	-5.82277	1.53768	-3.78673	0.000152641	0.0050904
APCDD1L-AS1	NA	NA	NA	59.7338	2.24355	0.59262	3.78583	0.000153199	0.00509709
BEST3	ENSG00000127325	144453	bestrophin 3	14.4448	7.34308	1.94058	3.78395	0.000154357	0.0051146
POLR3GL	ENSG00000121851	84265	RNA polymerase III subunit G like	313.868	-1.30781	0.345633	-3.78381	0.000154444	0.0051146
SDF4	ENSG00000078808	51150	stromal cell derived factor 4	2804.81	-0.888063	0.234788	-3.78241	0.000155318	0.00513161
AGTRAP	ENSG00000177674	57085	angiotensin II receptor associated protein	425.047	1.19054	0.315024	3.7792	0.000157335	0.00518622
ROR1	ENSG00000185483	4919	receptor tyrosine kinase like orphan receptor 1	489.429	-1.61604	0.427799	-3.77756	0.00015837	0.00520828
ADTRP	ENSG00000111863	84830	androgen dependent TFPI regulating protein	26.5495	3.21709	0.85276	3.77256	0.000161582	0.00529818
IRF7	ENSG00000185507	3665	interferon regulatory factor 7	582.056	2.86986	0.760803	3.77215	0.000161848	0.00529818
ITGA10	ENSG00000143127	8515	integrin subunit alpha 10	35.5018	2.53282	0.671939	3.76942	0.000163629	0.00532934
UHRF1BP1L	ENSG00000111647	23074	UHRF1 binding protein 1 like	868.619	1.22551	0.325115	3.76946	0.000163602	0.00532934
EFEMP1	ENSG00000115380	2202	EGF containing fibulin extracellular matrix protein 1	7160.9	-2.51574	0.667487	-3.76897	0.000163922	0.00532934
SRSF3	ENSG00000112081	6428	serine and arginine rich splicing factor 3	2889.14	1.30511	0.346407	3.76755	0.000164854	0.00534744
RANGAP1	ENSG00000100401	5905	Ran GTPase activating protein 1	2462.64	1.55645	0.413205	3.76676	0.000165381	0.00535232
KBTBD11	ENSG00000176595	9920	kelch repeat and BTB domain containing 11	57.4562	-2.76389	0.734348	-3.76373	0.000167399	0.00539752
ANXA2P3	NA	305	annexin A2 pseudogene 3	65.9465	-3.10629	0.825368	-3.76352	0.000167536	0.00539752
GRK5	ENSG00000198873	2869	G protein-coupled receptor kinase 5	482.404	-1.54579	0.410908	-3.76188	0.000168641	0.00541131
ADAMTS5	ENSG00000154736	11096	ADAM metallopeptidase with thrombospondin type 1 motif 5	1752.85	-2.11599	0.562499	-3.76176	0.000168724	0.00541131
PLEKHG3	ENSG00000126822	26030	pleckstrin homology and RhoGEF domain containing G3	170.56	-1.3204	0.351232	-3.75935	0.000170357	0.00545144
OAS1	ENSG00000089127	4938	2'-5'-oligoadenylate synthetase 1	865.225	7.26867	1.93426	3.75785	0.000171376	0.00547175
DAAM1	ENSG00000100592	23002	dishevelled associated activator of morphogenesis 1	300.924	-1.50838	0.401466	-3.75718	0.000171837	0.0054742
DDX39A	ENSG00000123136	10212	DExD-box helicase 39A	556.995	1.75201	0.466593	3.75491	0.000173405	0.00551182
CLIP3	ENSG00000105270	25999	CAP-Gly domain containing linker protein 3	2547.72	-1.34812	0.359126	-3.7539	0.000174103	0.00552166
PSMG1	ENSG00000183527	8624	proteasome assembly chaperone 1	352.697	1.23843	0.330006	3.75274	0.000174911	0.00553495
PKMYT1	ENSG00000127564	9088	protein kinase, membrane associated tyrosine/threonine 1	174.309	2.90748	0.775568	3.74884	0.000177652	0.00559317
TMEM8B	ENSG00000137103	51754	transmembrane protein 8B	217.689	-1.62212	0.432633	-3.7494	0.000177257	0.00559317
MYH10	ENSG00000133026	4628	myosin heavy chain 10	3701.57	-2.04265	0.544933	-3.74845	0.000177929	0.00559317
MXD4	ENSG00000123933	10608	MAX dimerization protein 4	1270.63	-1.40347	0.374475	-3.74783	0.000178369	0.00559466
AJAP1	ENSG00000196581	55966	adherens junctions associated protein 1	78.6336	2.28491	0.610374	3.74346	0.000181507	0.00564669
GPRIN1	ENSG00000169258	114787	G protein regulated inducer of neurite outgrowth 1	138.758	1.98136	0.529283	3.74348	0.000181491	0.00564669
ORMDL2	ENSG00000123353	29095	ORMDL sphingolipid biosynthesis regulator 2	258.742	1.67451	0.447334	3.74331	0.000181614	0.00564669
PSMD2	ENSG00000175166	5708	proteasome 26S subunit, non-ATPase 2	5644.53	1.46976	0.392609	3.74358	0.000181414	0.00564669
PKD1L2	ENSG00000166473	114780	polycystin 1 like 2 (gene/pseudogene)	39.8248	-4.76112	1.27233	-3.74206	0.000182518	0.00566245
LPPR4	NA	NA	NA	286.99	-2.65747	0.710722	-3.73911	0.000184671	0.00571676
LOC101928034	NA	101928034	uncharacterized LOC101928034	109.257	-2.72683	0.729445	-3.73823	0.000185324	0.00572453
NYNRIN	ENSG00000205978	57523	NYN domain and retroviral integrase containing	771.139	-1.99282	0.533331	-3.73656	0.000186555	0.00575011
SLC27A1	ENSG00000130304	376497	solute carrier family 27 member 1	480.322	-1.51983	0.406879	-3.73534	0.000187465	0.00576566
BZRAP1	NA	NA	NA	62.9195	-2.05775	0.551008	-3.73452	0.000188073	0.00577188
BEX2	ENSG00000133134	84707	brain expressed X-linked 2	20.1889	6.63035	1.77676	3.73171	0.000190187	0.00582423
ACSF2	ENSG00000167107	80221	acyl-CoA synthetase family member 2	131.717	-1.64904	0.442336	-3.72802	0.000192994	0.00589749
LRRC32	ENSG00000137507	2615	leucine rich repeat containing 32	451.041	-1.68752	0.453157	-3.72393	0.000196146	0.00598099
PHF10	ENSG00000130024	55274	PHD finger protein 10	241.161	-1.12751	0.303087	-3.72009	0.000199155	0.00605976
SOX9	ENSG00000125398	6662	SRY-box transcription factor 9	211.66	1.80313	0.484963	3.71808	0.000200745	0.00606923
ARHGAP6	ENSG00000047648	395	Rho GTPase activating protein 6	134.62	-1.45195	0.390472	-3.71845	0.000200447	0.00606923
PTGDS	ENSG00000107317	5730	prostaglandin D2 synthase	285.685	-4.81408	1.29465	-3.71843	0.000200465	0.00606923
TIMM23	ENSG00000265354	100287932	translocase of inner mitochondrial membrane 23	477.011	1.22465	0.329685	3.71461	0.000203518	0.00614002
SLC3A2	ENSG00000168003	6520	solute carrier family 3 member 2	4208.6	1.51243	0.4073	3.71331	0.000204569	0.0061587
MARS2	ENSG00000247626	92935	methionyl-tRNA synthetase 2, mitochondrial	75.8507	2.11222	0.569079	3.71166	0.000205906	0.00617049
LRRC15	ENSG00000172061	131578	leucine rich repeat containing 15	1664.5	1.28435	0.346072	3.71122	0.000206261	0.00617049
RPS15A	ENSG00000134419	6210	ribosomal protein S15a	3045.79	-1.35173	0.364181	-3.7117	0.000205873	0.00617049
PPL	ENSG00000118898	5493	periplakin	414.528	-4.61874	1.24486	-3.71026	0.000207045	0.00618096
ATP1A2	ENSG00000018625	477	ATPase Na+/K+ transporting subunit alpha 2	19.1148	-4.12303	1.1121	-3.70742	0.000209379	0.00623758
FBLN7	ENSG00000144152	129804	fibulin 7	140.046	-2.17791	0.587589	-3.70651	0.000210132	0.00624693
SESN3	ENSG00000149212	143686	sestrin 3	226.085	-2.57963	0.696632	-3.70301	0.000213058	0.00632071
NFATC4	ENSG00000100968	4776	nuclear factor of activated T cells 4	2326.7	-1.60126	0.432528	-3.70209	0.000213828	0.00633038
RAB4A	ENSG00000168118	5867	RAB4A, member RAS oncogene family	307.627	-1.15159	0.311241	-3.69998	0.000215616	0.00637008
TTC3	ENSG00000182670	7267	tetratricopeptide repeat domain 3	3861.5	-1.35684	0.367415	-3.69293	0.000221685	0.00653581
TIMP1	ENSG00000102265	7076	TIMP metallopeptidase inhibitor 1	11560.8	1.3878	0.375886	3.69207	0.000222436	0.00654439
SLC4A7	ENSG00000033867	9497	solute carrier family 4 member 7	1121.1	0.925797	0.250804	3.69132	0.00022309	0.0065501
FBLN5	ENSG00000140092	10516	fibulin 5	5731.19	-1.5001	0.406557	-3.68976	0.000224465	0.00657692
SSH3	ENSG00000172830	54961	slingshot protein phosphatase 3	433.233	-1.48525	0.402751	-3.68775	0.000226246	0.00660192
PCDHGB7	ENSG00000254122	56099	protocadherin gamma subfamily B, 7	254.914	-1.66629	0.451799	-3.68813	0.000225904	0.00660192
IL21R	ENSG00000103522	50615	interleukin 21 receptor	38.0706	4.41697	1.19829	3.68607	0.000227747	0.00661201
NETO2	ENSG00000171208	81831	neuropilin and tolloid like 2	349.607	1.88609	0.511716	3.6858	0.000227984	0.00661201
ADCY4	ENSG00000129467	196883	adenylate cyclase 4	142.107	-1.8628	0.50529	-3.68659	0.000227278	0.00661201
C6orf1	NA	NA	NA	268.327	1.54571	0.419466	3.68494	0.000228756	0.00661606
PNO1	ENSG00000115946	56902	partner of NOB1 homolog	421.657	1.32095	0.358505	3.68461	0.000229053	0.00661606
COL5A2	ENSG00000204262	1290	collagen type V alpha 2 chain	16474.6	-1.29072	0.350474	-3.68279	0.000230694	0.00664996
HAS2	ENSG00000170961	3037	hyaluronan synthase 2	803.78	4.25295	1.15734	3.67478	0.000238053	0.00683978
CHPF	ENSG00000123989	79586	chondroitin polymerizing factor	2163.22	-1.20934	0.32911	-3.67458	0.000238239	0.00683978
SYNJ2	ENSG00000078269	8871	synaptojanin 2	2109.2	0.880211	0.239613	3.67347	0.000239278	0.00685577
SYTL2	ENSG00000137501	54843	synaptotagmin like 2	342.516	-1.90171	0.517865	-3.67221	0.000240464	0.00687591
NR4A1	ENSG00000123358	3164	nuclear receptor subfamily 4 group A member 1	1349.14	1.99534	0.543619	3.67047	0.000242106	0.00690135
TUBB3	ENSG00000258947	10381	tubulin beta 3 class III	1208.23	1.57006	0.427781	3.67024	0.000242323	0.00690135
ETS1	ENSG00000134954	2113	ETS proto-oncogene 1, transcription factor	1970.29	1.47389	0.40178	3.66841	0.000244063	0.00693703
EFR3B	ENSG00000084710	22979	EFR3 homolog B	33.3044	3.08175	0.841511	3.66216	0.000250093	0.00709428
EHBP1	ENSG00000115504	23301	EH domain binding protein 1	2310.86	-1.30491	0.356586	-3.65946	0.000252751	0.00715541
PDE12	ENSG00000174840	201626	phosphodiesterase 12	387.016	1.176	0.321418	3.6588	0.000253397	0.00715946
TWIST1	ENSG00000122691	7291	twist family bHLH transcription factor 1	719.922	-1.49126	0.407685	-3.65788	0.000254315	0.00717118
PPIC	ENSG00000168938	5480	peptidylprolyl isomerase C	646.471	-1.61178	0.440716	-3.65718	0.000255005	0.00717644
SEC14L2	ENSG00000100003	23541	SEC14 like lipid binding 2	280.137	1.45693	0.398807	3.65321	0.000258986	0.0072648
FRMD6	ENSG00000139926	122786	FERM domain containing 6	9105.59	1.11316	0.304723	3.65303	0.000259166	0.0072648
ESM1	ENSG00000164283	11082	endothelial cell specific molecule 1	145.588	5.6077	1.53573	3.6515	0.000260718	0.00727964
CFI	ENSG00000205403	3426	complement factor I	23.4153	-4.35744	1.1932	-3.6519	0.000260305	0.00727964
DHX37	ENSG00000150990	57647	DEAH-box helicase 37	573.584	1.25017	0.342935	3.64552	0.000266855	0.00742606
VTI1B	ENSG00000100568	10490	vesicle transport through interaction with t-SNAREs 1B	664.94	-1.11481	0.305816	-3.64537	0.000267004	0.00742606
INMT	ENSG00000241644	11185	indolethylamine N-methyltransferase	35.3431	-3.29412	0.903902	-3.64433	0.000268085	0.00742709
NACAP1	NA	NA	NA	9.12571	-5.38655	1.47788	-3.64477	0.000267629	0.00742709
KIT	ENSG00000157404	3815	KIT proto-oncogene, receptor tyrosine kinase	183.025	-4.73956	1.30173	-3.64098	0.000271607	0.00751006
IFIT5	ENSG00000152778	24138	interferon induced protein with tetratricopeptide repeats 5	881.8	1.55539	0.42745	3.63877	0.000273948	0.00756011
C17orf53	NA	NA	NA	64.6373	2.60664	0.716583	3.63759	0.000275198	0.0075653
KLF10	ENSG00000155090	7071	Kruppel like factor 10	1580.25	2.15439	0.592239	3.63771	0.000275074	0.0075653
INHBB	ENSG00000163083	3625	inhibin subunit beta B	358.434	-2.2592	0.621623	-3.63436	0.000278672	0.00764356
CFD	ENSG00000197766	1675	complement factor D	114.388	-3.35632	0.923603	-3.63395	0.000279119	0.00764356
BMP2	ENSG00000125845	650	bone morphogenetic protein 2	58.5881	3.63709	1.00116	3.63287	0.000280282	0.00766069
PIANP	ENSG00000139200	196500	PILR alpha associated neural protein	136.318	-1.50355	0.413958	-3.63214	0.000281085	0.00766791
CDH4	ENSG00000179242	1002	cadherin 4	276.393	2.09936	0.578421	3.62946	0.00028401	0.00771814
GACAT2	ENSG00000265962	100287082	gastric cancer associated transcript 2	18.4911	-3.97465	1.09498	-3.6299	0.000283533	0.00771814
MAB21L1	ENSG00000180660	4081	mab-21 like 1	1132.88	-1.58649	0.437194	-3.62879	0.000284755	0.00772364
KCND3	ENSG00000171385	3752	potassium voltage-gated channel subfamily D member 3	257.811	-2.95313	0.814121	-3.62738	0.000286307	0.00775096
LENG8	ENSG00000167615	114823	leukocyte receptor cluster member 8	1317.44	-0.893327	0.246516	-3.62381	0.000290295	0.0078135
SNHG18	ENSG00000250786	100505806	small nucleolar RNA host gene 18	291.189	-1.23531	0.340824	-3.62447	0.000289553	0.0078135
MTURN	ENSG00000180354	222166	maturin, neural progenitor differentiation regulator homolog	230.014	-1.58543	0.437559	-3.62335	0.000290812	0.0078135
PMP22	ENSG00000109099	5376	peripheral myelin protein 22	1843.19	-1.78657	0.493054	-3.62346	0.000290683	0.0078135
MKX	ENSG00000150051	283078	mohawk homeobox	898.041	-1.5267	0.421617	-3.62105	0.000293408	0.00786802
AARD	ENSG00000205002	441376	alanine and arginine rich domain containing protein	85.3721	-3.2067	0.885687	-3.62058	0.000293946	0.00786802
RILPL2	ENSG00000150977	196383	Rab interacting lysosomal protein like 2	331.412	-1.51937	0.419864	-3.61871	0.000296074	0.00791013
LRIG3	ENSG00000139263	121227	leucine rich repeats and immunoglobulin like domains 3	766.324	-2.05606	0.568597	-3.61603	0.00029915	0.00797734
BAK1	ENSG00000030110	578	BCL2 antagonist/killer 1	236.966	1.10073	0.304578	3.61395	0.000301572	0.00800363
MFAP2	ENSG00000117122	4237	microfibril associated protein 2	611.173	-1.3014	0.360127	-3.61373	0.000301822	0.00800363
RASSF4	ENSG00000107551	83937	Ras association domain family member 4	92.1448	-2.756	0.762607	-3.61392	0.000301605	0.00800363
PERM1	ENSG00000187642	84808	PPARGC1 and ESRR induced regulator, muscle 1	22.9472	3.29297	0.911366	3.61323	0.000302409	0.00800428
HIBADH	ENSG00000106049	11112	3-hydroxyisobutyrate dehydrogenase	661.341	-1.33191	0.368679	-3.61264	0.000303097	0.00800761
SLC19A2	ENSG00000117479	10560	solute carrier family 19 member 2	136.97	2.26933	0.628253	3.61213	0.000303697	0.00800859
FMNL3	ENSG00000161791	91010	formin like 3	561.429	1.10194	0.305276	3.60966	0.000306602	0.00807027
ARHGAP22	ENSG00000128805	58504	Rho GTPase activating protein 22	652.033	1.74876	0.484586	3.60878	0.00030764	0.00808265
CALCOCO1	ENSG00000012822	57658	calcium binding and coiled-coil domain 1	1945.25	-1.40013	0.388229	-3.60644	0.000310425	0.0081408
ADD3	ENSG00000148700	120	adducin 3	1761.09	-1.65106	0.457979	-3.60509	0.000312042	0.00816817
RNU86	NA	NA	NA	42.4378	2.70001	0.749364	3.60307	0.000314477	0.00820823
POMGNT2	ENSG00000144647	84892	protein O-linked mannose N-acetylglucosaminyltransferase 2 (beta 1,4-)	175.337	-1.21008	0.335865	-3.60287	0.000314726	0.00820823
TOE1	ENSG00000132773	114034	target of EGR1, exonuclease	191.606	1.65627	0.459947	3.601	0.000316998	0.00823732
COL3A1	ENSG00000168542	1281	collagen type III alpha 1 chain	48908.7	-1.98976	0.552497	-3.6014	0.000316512	0.00823732
XAF1	ENSG00000132530	54739	XIAP associated factor 1	2080.04	2.4346	0.676362	3.59955	0.000318769	0.00826826
SLC35B1	ENSG00000121073	10237	solute carrier family 35 member B1	466.185	1.0452	0.290525	3.59762	0.000321144	0.0083147
ITGA4	ENSG00000115232	3676	integrin subunit alpha 4	1438.42	-1.12204	0.312003	-3.59625	0.000322831	0.00834323
SH2D5	ENSG00000189410	400745	SH2 domain containing 5	247.327	2.1976	0.611352	3.59466	0.000324815	0.00836412
SLC25A27	ENSG00000153291	9481	solute carrier family 25 member 27	27.1635	-3.27261	0.910302	-3.59508	0.000324289	0.00836412
CORO6	ENSG00000167549	84940	coronin 6	66.6018	-1.56379	0.435232	-3.593	0.000326888	0.00840233
ECHDC2	ENSG00000121310	55268	enoyl-CoA hydratase domain containing 2	241.8	-1.50114	0.418108	-3.59032	0.000330275	0.00847407
MEF2BNB	NA	NA	NA	120.815	1.35121	0.37641	3.58974	0.000331011	0.0084777
RIPK2	ENSG00000104312	8767	receptor interacting serine/threonine kinase 2	468.4	1.26737	0.353281	3.58743	0.000333948	0.00853755
NBPF3	ENSG00000142794	84224	NBPF member 3	237.511	-1.67669	0.46769	-3.58505	0.000337017	0.00860058
HIST1H2AC	NA	NA	NA	494.305	2.27619	0.635093	3.58403	0.000338337	0.00861098
RMDN2	ENSG00000115841	151393	regulator of microtubule dynamics 2	119.921	-1.66451	0.464453	-3.5838	0.000338634	0.00861098
FRY	ENSG00000073910	10129	FRY microtubule binding protein	507.319	-1.85607	0.518074	-3.58263	0.000340153	0.00863417
MRVI1	ENSG00000072952	10335	murine retrovirus integration site 1 homolog	1699.72	-2.34729	0.655597	-3.58039	0.000343088	0.00869319
HOTAIR	ENSG00000228630	100124700	HOX transcript antisense RNA	262.789	-1.59856	0.446718	-3.57845	0.000345641	0.00874233
ZFYVE21	ENSG00000100711	79038	zinc finger FYVE-type containing 21	531.555	-1.03857	0.290544	-3.57459	0.000350783	0.00884097
CRABP2	ENSG00000143320	1382	cellular retinoic acid binding protein 2	2515.5	-1.47044	0.411332	-3.57482	0.000350469	0.00884097
CNEP1R1	ENSG00000205423	255919	CTD nuclear envelope phosphatase 1 regulatory subunit 1	284.958	1.01587	0.284362	3.57244	0.000353666	0.00886655
NAGK	ENSG00000124357	55577	N-acetylglucosamine kinase	734.502	0.952523	0.26662	3.57258	0.000353477	0.00886655
WDTC1	ENSG00000142784	23038	WD and tetratricopeptide repeats 1	1025.52	-1.03807	0.290573	-3.5725	0.000353585	0.00886655
HSD17B2	ENSG00000086696	3294	hydroxysteroid 17-beta dehydrogenase 2	21.4595	-4.16175	1.16514	-3.57189	0.000354411	0.00886961
SNAI1	ENSG00000124216	6615	snail family transcriptional repressor 1	334.867	1.69186	0.473772	3.57104	0.00035557	0.00888302
SYTL3	ENSG00000164674	94120	synaptotagmin like 3	69.8296	2.07788	0.582141	3.56938	0.000357833	0.00889046
CASC4	ENSG00000166734	113201	cancer susceptibility 4	2240.21	-1.04382	0.292468	-3.56899	0.000358365	0.00889046
MITF	ENSG00000187098	4286	melanocyte inducing transcription factor	463.964	-1.40719	0.394165	-3.57005	0.000356916	0.00889046
FZD4	ENSG00000174804	8322	frizzled class receptor 4	278.234	-1.74941	0.49014	-3.5692	0.000358078	0.00889046
CAMK2A	ENSG00000070808	815	calcium/calmodulin dependent protein kinase II alpha	15.5454	4.08139	1.14479	3.5652	0.00036358	0.00895635
SLC38A5	ENSG00000017483	92745	solute carrier family 38 member 5	209.393	1.83544	0.514772	3.56554	0.000363114	0.00895635
ARNTL2	ENSG00000029153	56938	aryl hydrocarbon receptor nuclear translocator like 2	420.503	1.77514	0.497943	3.56494	0.00036394	0.00895635
ASNS	ENSG00000070669	440	asparagine synthetase (glutamine-hydrolyzing)	2359.25	1.41644	0.397296	3.5652	0.000363579	0.00895635
HIVEP2	ENSG00000010818	3097	HIVEP zinc finger 2	1630.03	0.990683	0.277914	3.56471	0.000364257	0.00895635
GXYLT2	ENSG00000172986	727936	glucoside xylosyltransferase 2	67.4109	-2.50653	0.703228	-3.56432	0.000364795	0.00895635
HCFC1R1	ENSG00000103145	54985	host cell factor C1 regulator 1	473.692	-1.24369	0.349351	-3.56001	0.000370847	0.00908927
ABCA9	ENSG00000154258	10350	ATP binding cassette subfamily A member 9	42.655	-4.30152	1.20864	-3.55897	0.000372319	0.00910966
ABHD8	ENSG00000127220	79575	abhydrolase domain containing 8	199.685	-1.30896	0.367887	-3.55805	0.000373617	0.00912574
LOC101927027	NA	NA	NA	98.5664	1.49316	0.419999	3.55516	0.000377745	0.00921077
LUC7L3	ENSG00000108848	51747	LUC7 like 3 pre-mRNA splicing factor	1298.73	-0.965313	0.271656	-3.55344	0.00038023	0.00925552
GOT1	ENSG00000120053	2805	glutamic-oxaloacetic transaminase 1	947.034	1.44401	0.407236	3.54587	0.000391314	0.00950907
SAMD5	ENSG00000203727	389432	sterile alpha motif domain containing 5	160.7	-2.27182	0.641068	-3.5438	0.000394402	0.00955666
TMTC1	ENSG00000133687	83857	transmembrane O-mannosyltransferase targeting cadherins 1	1322.46	-2.2889	0.646014	-3.54311	0.000395439	0.00955666
SLC45A1	ENSG00000162426	50651	solute carrier family 45 member 1	39.4471	-2.31685	0.653874	-3.54327	0.000395205	0.00955666
TCF21	ENSG00000118526	6943	transcription factor 21	78.9547	-2.39452	0.67589	-3.54276	0.000395957	0.00955666
EGF	ENSG00000138798	1950	epidermal growth factor	19.2031	4.5881	1.2954	3.54185	0.000397336	0.00957371
AMOT	ENSG00000126016	154796	angiomotin	131.011	-2.07047	0.585212	-3.53799	0.000403191	0.00969839
PLSCR1	ENSG00000188313	5359	phospholipid scramblase 1	1127.91	2.33518	0.660116	3.53752	0.000403897	0.00969899
RLTPR	NA	NA	NA	30.5563	4.2775	1.20964	3.53618	0.000405957	0.00973202
GATS	NA	NA	NA	161.199	-1.89755	0.537339	-3.53138	0.000413399	0.00989379
TNFRSF12A	ENSG00000006327	51330	TNF receptor superfamily member 12A	3088.43	1.53687	0.435262	3.5309	0.000414144	0.00989498
LYSMD2	ENSG00000140280	256586	LysM domain containing 2	70.825	1.9621	0.555769	3.53042	0.000414906	0.00989659
MAP2K5	ENSG00000137764	5607	mitogen-activated protein kinase kinase 5	318.827	-1.1696	0.331396	-3.52931	0.000416646	0.00990491
SMPDL3A	ENSG00000172594	10924	sphingomyelin phosphodiesterase acid like 3A	342.629	-2.13365	0.604479	-3.52974	0.000415971	0.00990491
FHL1	ENSG00000022267	2273	four and a half LIM domains 1	5688.83	-2.37157	0.672096	-3.52862	0.000417739	0.00991435
NT5E	ENSG00000135318	4907	5'-nucleotidase ecto	4363.24	1.50932	0.42791	3.52719	0.000419996	0.00995131
LRP5	ENSG00000162337	4041	LDL receptor related protein 5	561.479	-1.32001	0.374372	-3.52595	0.000421974	0.00997115
LOC102724927	NA	NA	NA	43.6654	-2.30257	0.653067	-3.52578	0.000422234	0.00997115
BBS2	ENSG00000125124	583	Bardet-Biedl syndrome 2	437.589	-1.18144	0.335221	-3.52436	0.000424513	0.0100084
GADD45A	ENSG00000116717	1647	growth arrest and DNA damage inducible alpha	2562.62	2.22211	0.630914	3.52204	0.000428233	0.0100202
SCG5	ENSG00000166922	6447	secretogranin V	47.5851	2.05891	0.584683	3.52142	0.000429238	0.0100202
TRPV2	ENSG00000187688	51393	transient receptor potential cation channel subfamily V member 2	205.566	1.56768	0.444951	3.52325	0.000426286	0.0100202
CCDC86	ENSG00000110104	79080	coiled-coil domain containing 86	600.665	1.3878	0.394034	3.52203	0.000428249	0.0100202
SULF1	ENSG00000137573	23213	sulfatase 1	13776.4	-1.70765	0.484913	-3.52156	0.000429013	0.0100202
AKAP12	ENSG00000131016	9590	A-kinase anchoring protein 12	5013.01	-2.03538	0.577822	-3.5225	0.000427503	0.0100202
SYNE1	ENSG00000131018	23345	spectrin repeat containing nuclear envelope protein 1	3590.48	1.11579	0.317054	3.51926	0.000432753	0.0100601
SMARCC2	ENSG00000139613	6601	SWI/SNF related, matrix associated, actin dependent regulator of chromatin subfamily c member 2	2321.42	-1.0196	0.289758	-3.51881	0.000433485	0.0100601
ZC3H13	ENSG00000123200	23091	zinc finger CCCH-type containing 13	1802.03	-1.06131	0.301622	-3.51869	0.000433685	0.0100601
RASSF2	ENSG00000101265	9770	Ras association domain family member 2	508.296	-2.3003	0.653747	-3.51864	0.000433772	0.0100601
ATP1B3	ENSG00000069849	483	ATPase Na+/K+ transporting subunit beta 3	1355.95	0.971362	0.276159	3.5174	0.000435801	0.0100907
SNHG17	ENSG00000196756	388796	small nucleolar RNA host gene 17	235.589	1.30108	0.370157	3.51495	0.000439835	0.0101676
HIST1H4H	NA	NA	NA	43.8021	3.76603	1.07203	3.51299	0.000443096	0.0102264
PMEPA1	ENSG00000124225	56937	prostate transmembrane protein, androgen induced 1	427.286	1.8875	0.537362	3.51252	0.000443881	0.0102279
SNHG1	ENSG00000255717	23642	small nucleolar RNA host gene 1	446.935	1.63671	0.466185	3.51086	0.000446656	0.0102753
NCEH1	ENSG00000144959	57552	neutral cholesterol ester hydrolase 1	809.275	1.59415	0.454181	3.50993	0.00044822	0.0102946
MARCKS	ENSG00000277443	4082	myristoylated alanine rich protein kinase C substrate	5150.79	-0.898867	0.25623	-3.50804	0.000451417	0.0103513
CNIH3	ENSG00000143786	149111	cornichon family AMPA receptor auxiliary protein 3	55.3856	2.75604	0.785889	3.50691	0.000453343	0.0103607
PCDHGA10	ENSG00000253846	56106	protocadherin gamma subfamily A, 10	154.446	-1.60498	0.457721	-3.50645	0.000454127	0.0103607
CTSO	ENSG00000256043	1519	cathepsin O	359.897	-1.69496	0.483432	-3.50609	0.000454735	0.0103607
DENND2A	ENSG00000146966	27147	DENN domain containing 2A	175.114	-2.19096	0.624771	-3.50682	0.000453488	0.0103607
DOCK1	ENSG00000150760	1793	dedicator of cytokinesis 1	2248.25	-1.13902	0.325044	-3.50419	0.000458001	0.0104018
A4GALT	ENSG00000128274	53947	alpha 1,4-galactosyltransferase (P blood group)	315.227	-1.60244	0.457269	-3.50436	0.000457703	0.0104018
FOXD1	ENSG00000251493	2297	forkhead box D1	351.55	1.64546	0.469732	3.50297	0.000460104	0.0104163
ITGA8	ENSG00000077943	8516	integrin subunit alpha 8	257.831	-2.94949	0.841997	-3.50297	0.000460099	0.0104163
ELOVL1	ENSG00000066322	64834	ELOVL fatty acid elongase 1	1583.87	1.07586	0.307199	3.50217	0.000461484	0.0104296
LINC00674	NA	100499466	long intergenic non-protein coding RNA 674	1032.66	-1.25949	0.359672	-3.50179	0.000462152	0.0104296
SMARCA1	ENSG00000102038	6594	SWI/SNF related, matrix associated, actin dependent regulator of chromatin, subfamily a, member 1	1445.66	-1.02495	0.29284	-3.50004	0.000465196	0.0104816
PLAUR	ENSG00000011422	5329	plasminogen activator, urokinase receptor	863.059	1.73306	0.495228	3.49952	0.000466097	0.0104853
LIPG	ENSG00000101670	9388	lipase G, endothelial type	12.4282	7.00211	2.00197	3.4976	0.000469461	0.0104947
ARID4A	ENSG00000032219	5926	AT-rich interaction domain 4A	519.32	-1.12677	0.322099	-3.49821	0.000468387	0.0104947
IGFBP4	ENSG00000141753	3487	insulin like growth factor binding protein 4	23787.3	-1.30325	0.372574	-3.49797	0.000468813	0.0104947
GPRC5B	ENSG00000167191	51704	G protein-coupled receptor class C group 5 member B	61.7439	-2.97386	0.85015	-3.49804	0.000468692	0.0104947
SESN2	ENSG00000130766	83667	sestrin 2	1495.91	1.4887	0.42589	3.4955	0.00047317	0.0105509
MAD2L1BP	ENSG00000124688	9587	MAD2L1 binding protein	284.689	1.24871	0.35725	3.49534	0.000473456	0.0105509
PSD4	ENSG00000125637	23550	pleckstrin and Sec7 domain containing 4	191.83	1.52112	0.435343	3.49409	0.000475688	0.0105841
TSPAN13	ENSG00000106537	27075	tetraspanin 13	154.996	2.74492	0.785996	3.49228	0.000478924	0.0106162
ERCC6	ENSG00000225830	2074	ERCC excision repair 6, chromatin remodeling factor	444.812	-1.37687	0.394289	-3.49203	0.00047937	0.0106162
IFT80	ENSG00000068885	57560	intraflagellar transport 80	498.096	-1.40753	0.40299	-3.49271	0.000478149	0.0106162
SCUBE2	ENSG00000175356	57758	signal peptide, CUB domain and EGF like domain containing 2	67.7187	-1.75832	0.503678	-3.49097	0.000481275	0.0106419
LPIN3	ENSG00000132793	64900	lipin 3	344.167	-1.15269	0.330453	-3.48822	0.000486253	0.0107353
RCN2	ENSG00000117906	5955	reticulocalbin 2	722.843	-1.03703	0.297381	-3.48723	0.000488057	0.0107584
MSX1	ENSG00000163132	4487	msh homeobox 1	152.001	1.47159	0.422091	3.48642	0.000489534	0.0107743
NR1D1	ENSG00000126368	9572	nuclear receptor subfamily 1 group D member 1	1086.19	2.12874	0.610899	3.48461	0.000492853	0.0108306
BCAR3	ENSG00000137936	8412	BCAR3 adaptor protein, NSP family member	1091.77	1.36806	0.392891	3.48204	0.0004976	0.0108601
ALDH7A1	ENSG00000164904	501	aldehyde dehydrogenase 7 family member A1	795.938	-1.03322	0.296748	-3.48183	0.000498007	0.0108601
RECK	ENSG00000122707	8434	reversion inducing cysteine rich protein with kazal motifs	3267.82	-1.68114	0.482757	-3.48237	0.000496987	0.0108601
PIM1	ENSG00000137193	5292	Pim-1 proto-oncogene, serine/threonine kinase	456.052	-1.78392	0.512158	-3.48313	0.00049558	0.0108601
RGMA	ENSG00000182175	56963	repulsive guidance molecule BMP co-receptor a	70.8187	-3.44234	0.988626	-3.48195	0.000497779	0.0108601
LXN	ENSG00000079257	56925	latexin	182.966	-1.59245	0.457429	-3.4813	0.000498978	0.0108646
PYROXD2	ENSG00000119943	84795	pyridine nucleotide-disulphide oxidoreductase domain 2	198.701	-1.62708	0.467592	-3.4797	0.000501974	0.0109131
YPEL3	ENSG00000090238	83719	yippee like 3	421.578	-1.6577	0.47676	-3.47702	0.000507023	0.0110061
GNPTAB	ENSG00000111670	79158	N-acetylglucosamine-1-phosphate transferase subunits alpha and beta	1173.28	-1.57936	0.454385	-3.47581	0.000509313	0.011039
PLA2R1	ENSG00000153246	22925	phospholipase A2 receptor 1	414.645	-2.12188	0.610632	-3.47489	0.000511054	0.0110599
FJX1	ENSG00000179431	24147	four-jointed box kinase 1	383.966	1.44068	0.414656	3.47439	0.000512022	0.011064
ASAP3	ENSG00000088280	55616	ArfGAP with SH3 domain, ankyrin repeat and PH domain 3	492.025	-1.98831	0.572455	-3.4733	0.0005141	0.0110921
INHBE	ENSG00000139269	83729	inhibin subunit beta E	89.4454	2.6412	0.760942	3.47096	0.000518597	0.0111722
CTXN1	ENSG00000178531	404217	cortexin 1	76.139	-1.40231	0.404267	-3.46878	0.000522828	0.0112463
MEGF9	ENSG00000106780	1955	multiple EGF like domains 9	401.585	-1.33792	0.38601	-3.46603	0.000528207	0.0113449
LOC100506834	NA	NA	NA	25.7306	-3.04757	0.879952	-3.46333	0.000533529	0.011442
EIF2AK2	ENSG00000055332	5610	eukaryotic translation initiation factor 2 alpha kinase 2	1868.58	1.61227	0.465877	3.46072	0.000538728	0.0115361
SLC30A1	ENSG00000170385	7779	solute carrier family 30 member 1	371.916	1.19223	0.344651	3.45925	0.00054168	0.0115819
CUL4B	ENSG00000158290	8450	cullin 4B	4332.38	-1.47813	0.428436	-3.45005	0.000560483	0.0119659
SGSM2	ENSG00000141258	9905	small G protein signaling modulator 2	679.117	-1.10815	0.321241	-3.4496	0.000561422	0.011968
LOXL4	ENSG00000138131	84171	lysyl oxidase like 4	3259.44	-1.98388	0.576103	-3.44361	0.000574002	0.0122179
MEGF8	ENSG00000105429	1954	multiple EGF like domains 8	1535.34	-1.16736	0.339093	-3.44259	0.00057617	0.0122458
POLR3K	ENSG00000161980	51728	RNA polymerase III subunit K	128.852	1.35902	0.395152	3.43922	0.000583391	0.012344
OSER1-AS1	NA	NA	NA	46.5849	-1.93832	0.563574	-3.43934	0.000583141	0.012344
SFRP1	ENSG00000104332	6422	secreted frizzled related protein 1	3986.19	-2.43252	0.707242	-3.43945	0.000582904	0.012344
NRBP2	ENSG00000185189	340371	nuclear receptor binding protein 2	909.608	-1.07955	0.313937	-3.43874	0.000584432	0.0123476
DAAM2	ENSG00000146122	23500	dishevelled associated activator of morphogenesis 2	1811.87	-1.80719	0.525639	-3.43808	0.000585862	0.0123595
EFNB2	ENSG00000125266	1948	ephrin B2	955.88	-1.15712	0.336754	-3.43608	0.000590193	0.0124141
TSPAN3	ENSG00000140391	10099	tetraspanin 3	1987.78	-1.21818	0.354516	-3.43616	0.000590015	0.0124141
ANKRD29	ENSG00000154065	147463	ankyrin repeat domain 29	219.531	-1.57829	0.46027	-3.42905	0.000605699	0.0127215
TSC22D3	ENSG00000157514	1831	TSC22 domain family member 3	512.293	1.82581	0.533004	3.42551	0.000613646	0.0128566
EXOSC4	ENSG00000178896	54512	exosome component 4	218.858	1.29885	0.379185	3.42538	0.000613938	0.0128566
EBP	ENSG00000147155	10682	EBP cholestenol delta-isomerase	223.121	1.20682	0.352611	3.42253	0.000620414	0.0129731
CPZ	ENSG00000109625	8532	carboxypeptidase Z	909.067	-2.51711	0.735642	-3.42165	0.000622421	0.012996
SIK1	ENSG00000142178	150094	salt inducible kinase 1	238.646	1.8008	0.52643	3.42078	0.000624425	0.0130188
SBF2-AS1	ENSG00000246273	283104	SBF2 antisense RNA 1	188.629	-2.12235	0.620518	-3.42029	0.000625554	0.0130232
PAQR4	ENSG00000162073	124222	progestin and adipoQ receptor family member 4	111.288	2.00911	0.587557	3.41943	0.000627536	0.0130454
SYNDIG1	ENSG00000101463	79953	synapse differentiation inducing 1	36.103	2.22726	0.651469	3.41882	0.000628935	0.0130554
SDC3	ENSG00000162512	9672	syndecan 3	2594.82	-1.20308	0.352133	-3.41654	0.000634233	0.0131463
PLEKHA5	ENSG00000052126	54477	pleckstrin homology domain containing A5	879.406	-1.51455	0.443376	-3.41594	0.000635618	0.0131558
CHRM2	ENSG00000181072	1129	cholinergic receptor muscarinic 2	424.544	-2.39047	0.699894	-3.41548	0.000636701	0.0131591
PTPRS	ENSG00000105426	5802	protein tyrosine phosphatase receptor type S	2016.71	-1.39763	0.409391	-3.41392	0.000640344	0.0131963
SEMA5A	ENSG00000112902	9037	semaphorin 5A	6961.74	-1.57853	0.462381	-3.41392	0.000640356	0.0131963
PLEKHN1	ENSG00000187583	84069	pleckstrin homology domain containing N1	52.533	2.25995	0.662323	3.41216	0.000644504	0.0132626
WRAP53	ENSG00000141499	55135	WD repeat containing antisense to TP53	127.195	1.60609	0.470811	3.41133	0.000646469	0.0132839
PLXNA2	ENSG00000076356	5362	plexin A2	315.549	1.52313	0.446565	3.41076	0.000647817	0.0132924
HTATSF1	ENSG00000102241	27336	HIV-1 Tat specific factor 1	714.379	-0.892727	0.261869	-3.40906	0.000651869	0.0133563
PNPT1	ENSG00000138035	87178	polyribonucleotide nucleotidyltransferase 1	831.742	1.60336	0.470393	3.40855	0.000653086	0.013362
HEG1	ENSG00000173706	57493	heart development protein with EGF like domains 1	9027.37	-1.46311	0.429501	-3.40653	0.00065795	0.0134422
NAA50	ENSG00000121579	80218	N(alpha)-acetyltransferase 50, NatE catalytic subunit	2072.31	0.99394	0.29182	3.406	0.000659219	0.0134488
MICALCL	ENSG00000133816	84953	MICAL C-terminal like	16.6292	4.88182	1.43407	3.40418	0.000663642	0.0135079
ABHD11	ENSG00000106077	83451	abhydrolase domain containing 11	121.615	1.379	0.405155	3.40363	0.000664963	0.0135079
AVL9	ENSG00000105778	23080	AVL9 cell migration associated	778.568	0.996778	0.292845	3.40378	0.000664611	0.0135079
HLX	ENSG00000136630	3142	H2.0 like homeobox	279.468	1.60438	0.471611	3.40191	0.00066917	0.013574
NUAK2	ENSG00000163545	81788	NUAK family kinase 2	315.185	1.55196	0.456422	3.40027	0.000673197	0.013615
KIAA0232	ENSG00000170871	9778	KIAA0232	779.753	-0.937966	0.27582	-3.40065	0.000672267	0.013615
EIF4E3	ENSG00000163412	317649	eukaryotic translation initiation factor 4E family member 3	152.621	-1.52244	0.447787	-3.39992	0.000674059	0.013615
RELB	ENSG00000104856	5971	RELB proto-oncogene, NF-kB subunit	395.043	1.87541	0.551827	3.39854	0.000677455	0.0136643
SOS2	ENSG00000100485	6655	SOS Ras/Rho guanine nucleotide exchange factor 2	451.621	-0.911737	0.268372	-3.39729	0.000680572	0.0136883
THY1	ENSG00000154096	7070	Thy-1 cell surface antigen	12496.7	-1.31626	0.387401	-3.39767	0.000679627	0.0136883
IL11RA	ENSG00000137070	3590	interleukin 11 receptor subunit alpha	283.103	-1.52356	0.448521	-3.39685	0.000681673	0.0136911
RGS3	ENSG00000138835	5998	regulator of G protein signaling 3	647.212	1.18233	0.348155	3.39598	0.000683837	0.013696
SCP2	ENSG00000116171	6342	sterol carrier protein 2	1174.37	-1.05437	0.310449	-3.39628	0.000683076	0.013696
RPL22	ENSG00000116251	6146	ribosomal protein L22	606.422	-1.53	0.450645	-3.39513	0.000685964	0.0137193
ROR2	ENSG00000169071	4920	receptor tyrosine kinase like orphan receptor 2	234.592	-2.03645	0.599943	-3.39441	0.000687754	0.0137358
BLOC1S2	ENSG00000196072	282991	biogenesis of lysosomal organelles complex 1 subunit 2	452.326	1.0176	0.30001	3.39191	0.000694079	0.0138427
SNED1	ENSG00000162804	25992	sushi, nidogen and EGF like domains 1	897.749	-2.53664	0.748106	-3.39076	0.000697002	0.0138816
NELFE	ENSG00000204356	7936	negative elongation factor complex member E	973.93	0.991364	0.292636	3.38771	0.000704796	0.0140172
HS3ST3A1	ENSG00000153976	9955	heparan sulfate-glucosamine 3-sulfotransferase 3A1	276.277	1.80895	0.534175	3.38644	0.000708055	0.0140623
ATOH8	ENSG00000168874	84913	atonal bHLH transcription factor 8	637.807	1.94618	0.575108	3.38402	0.000714339	0.0141581
SERPINB8	ENSG00000166401	5271	serpin family B member 8	1032.13	1.2945	0.382635	3.38311	0.000716692	0.0141581
ANXA3	ENSG00000138772	306	annexin A3	85.75	-1.91075	0.564801	-3.38305	0.000716854	0.0141581
WNT2	ENSG00000105989	7472	Wnt family member 2	558.719	-2.32484	0.687116	-3.38347	0.000715757	0.0141581
ANTXR1	ENSG00000169604	84168	ANTXR cell adhesion molecule 1	8158.65	-1.37457	0.406389	-3.3824	0.000718563	0.0141722
TAF1D	ENSG00000166012	79101	TATA-box binding protein associated factor, RNA polymerase I subunit D	845.077	1.4448	0.427677	3.37825	0.0007295	0.0143087
WBP5	NA	NA	NA	1280.06	-1.15699	0.342399	-3.37907	0.000727323	0.0143087
FAM193B	ENSG00000146067	54540	family with sequence similarity 193 member B	400.842	-1.23183	0.364584	-3.37872	0.000728237	0.0143087
PLSCR4	ENSG00000114698	57088	phospholipid scramblase 4	608.146	-2.05151	0.607246	-3.37839	0.000729128	0.0143087
ITGA7	ENSG00000135424	3679	integrin subunit alpha 7	404.272	-1.50557	0.445769	-3.37747	0.000731557	0.0143293
MT1E	ENSG00000169715	4493	metallothionein 1E	584.602	1.74805	0.518256	3.37296	0.000743659	0.0145263
SLC52A2	ENSG00000185803	79581	solute carrier family 52 member 2	589.653	1.09755	0.325397	3.37297	0.000743631	0.0145263
PCDHB7	ENSG00000113212	56129	protocadherin beta 7	18.2534	-3.28587	0.974676	-3.37124	0.000748302	0.014597
DYNLT1	ENSG00000146425	6993	dynein light chain Tctex-type 1	683.23	1.02732	0.304773	3.37078	0.000749566	0.0146017
SMYD3	ENSG00000185420	64754	SET and MYND domain containing 3	405.324	1.55475	0.461384	3.36974	0.000752389	0.0146366
GSTO1	ENSG00000148834	9446	glutathione S-transferase omega 1	1025.79	1.20175	0.356824	3.3679	0.000757422	0.0147144
ZFHX4	ENSG00000091656	79776	zinc finger homeobox 4	688.118	-1.23844	0.367783	-3.36733	0.000759007	0.0147252
CLU	ENSG00000120885	1191	clusterin	1681.13	-1.2128	0.36023	-3.36674	0.000760617	0.0147363
NCR3LG1	ENSG00000188211	374383	natural killer cell cytotoxicity receptor 3 ligand 1	186.058	1.90048	0.564659	3.36572	0.000763453	0.0147687
C1GALT1C1	ENSG00000171155	29071	C1GALT1 specific chaperone 1	348.743	-1.48273	0.440582	-3.36539	0.000764365	0.0147687
SLC22A3	ENSG00000146477	6581	solute carrier family 22 member 3	21.8499	4.25476	1.26524	3.36282	0.000771503	0.0148865
RALBP1	ENSG00000017797	10928	ralA binding protein 1	1481.71	-0.984913	0.293117	-3.36014	0.000779028	0.0150113
PCYOX1L	ENSG00000145882	78991	prenylcysteine oxidase 1 like	148.51	-1.2463	0.371126	-3.35815	0.000784657	0.0150994
MCM10	ENSG00000065328	55388	minichromosome maintenance 10 replication initiation factor	176.242	2.90328	0.86628	3.35144	0.000803931	0.0153189
MTSS1	ENSG00000170873	9788	MTSS I-BAR domain containing 1	84.7648	1.87265	0.558563	3.35263	0.000800478	0.0153189
ATP6V0B	ENSG00000117410	533	ATPase H+ transporting V0 subunit b	567.305	1.12695	0.336358	3.35044	0.000806826	0.0153189
RCN1	ENSG00000049449	5954	reticulocalbin 1	3684.72	-0.824984	0.246104	-3.35218	0.000801771	0.0153189
SYNGR1	ENSG00000100321	9145	synaptogyrin 1	407.921	-1.23265	0.367904	-3.35046	0.000806765	0.0153189
SMO	ENSG00000128602	6608	smoothened, frizzled class receptor	196.696	-1.40712	0.419972	-3.35051	0.000806639	0.0153189
PRDM6	ENSG00000061455	93166	PR/SET domain 6	30.7609	-2.15414	0.642572	-3.35238	0.000801203	0.0153189
GYG2	ENSG00000056998	8908	glycogenin 2	68.4363	-2.35466	0.702449	-3.35208	0.000802068	0.0153189
RARRES2	ENSG00000106538	5919	retinoic acid receptor responder 2	84.1684	-2.5838	0.770857	-3.35185	0.000802728	0.0153189
IGSF10	ENSG00000152580	285313	immunoglobulin superfamily member 10	179.934	-5.25003	1.56632	-3.35183	0.000802802	0.0153189
ALOXE3	ENSG00000179148	59344	arachidonate lipoxygenase 3	36.548	3.80994	1.13793	3.34812	0.000813616	0.0154273
FAM114A1	ENSG00000197712	92689	family with sequence similarity 114 member A1	2857.79	-1.20069	0.358715	-3.34719	0.00081634	0.0154559
TMEM198B	ENSG00000182796	440104	transmembrane protein 198B (pseudogene)	130.049	-1.72678	0.515939	-3.34687	0.000817294	0.0154559
RNF150	ENSG00000170153	57484	ring finger protein 150	318.768	-1.98711	0.594279	-3.34373	0.000826606	0.0156112
WDR74	ENSG00000133316	54663	WD repeat domain 74	363.273	1.0468	0.313157	3.34274	0.000829554	0.0156462
IL33	ENSG00000137033	90865	interleukin 33	69.8111	2.6045	0.780321	3.33772	0.000844678	0.0158724
SMG1P3	ENSG00000180747	100271836	SMG1 pseudogene 3	37.1106	1.96446	0.588536	3.33787	0.000844221	0.0158724
DCTPP1	ENSG00000179958	79077	dCTP pyrophosphatase 1	233.499	1.35818	0.406967	3.33732	0.000845911	0.0158724
NDUFA5	ENSG00000128609	4698	NADH:ubiquinone oxidoreductase subunit A5	317.657	-0.916529	0.274663	-3.33692	0.000847123	0.0158724
SAV1	ENSG00000151748	60485	salvador family WW domain containing protein 1	823.004	-1.03807	0.311059	-3.33722	0.0008462	0.0158724
SULF2	ENSG00000196562	55959	sulfatase 2	1071.73	-1.99575	0.598206	-3.33623	0.00084922	0.0158908
KCTD7	ENSG00000243335	154881	potassium channel tetramerization domain containing 7	220.62	-1.16538	0.349447	-3.33492	0.000853233	0.0159449
TYRO3	ENSG00000092445	7301	TYRO3 protein tyrosine kinase	309.423	1.22739	0.368283	3.33274	0.000859947	0.0160493
FAM63A	NA	NA	NA	196.784	-1.40941	0.422976	-3.33213	0.000861844	0.0160637
PKIA	ENSG00000171033	5569	cAMP-dependent protein kinase inhibitor alpha	31.1471	2.74641	0.824664	3.33033	0.000867421	0.0161465
FSD1L	ENSG00000106701	83856	fibronectin type III and SPRY domain containing 1 like	78.2956	1.85861	0.55834	3.32881	0.000872165	0.0161794
CYCS	ENSG00000172115	54205	cytochrome c, somatic	907.966	1.48233	0.445281	3.32898	0.000871646	0.0161794
NOL6	ENSG00000165271	65083	nucleolar protein 6	1182.23	1.06133	0.318953	3.32754	0.000876167	0.0161794
MRPL21	ENSG00000197345	219927	mitochondrial ribosomal protein L21	252.679	1.06063	0.318713	3.32786	0.000875156	0.0161794
PTGFRN	ENSG00000134247	5738	prostaglandin F2 receptor inhibitor	655.597	-1.54014	0.462832	-3.32764	0.000875848	0.0161794
ZFP36	ENSG00000128016	7538	ZFP36 ring finger protein	3180.07	-1.73345	0.520907	-3.32775	0.000875488	0.0161794
HR	ENSG00000168453	55806	HR lysine demethylase and nuclear receptor corepressor	523.579	-2.11529	0.635751	-3.32723	0.000877144	0.0161794
CBL	ENSG00000110395	867	Cbl proto-oncogene	1045.62	0.987128	0.29672	3.3268	0.000878505	0.0161836
IL4R	ENSG00000077238	3566	interleukin 4 receptor	463.098	1.2367	0.371848	3.32583	0.000881543	0.0161976
PLEKHO2	ENSG00000241839	80301	pleckstrin homology domain containing O2	1090.33	-1.02482	0.308132	-3.3259	0.000881346	0.0161976
HIP1	ENSG00000127946	3092	huntingtin interacting protein 1	835.159	1.47187	0.442682	3.32489	0.000884535	0.0162108
PDGFC	ENSG00000145431	56034	platelet derived growth factor C	1054.91	1.03806	0.312185	3.32514	0.000883733	0.0162108
FXR1	ENSG00000114416	8087	FMR1 autosomal homolog 1	1883.72	-0.77631	0.233555	-3.32388	0.000887732	0.0162485
DDX60	ENSG00000137628	55601	DExD/H-box helicase 60	704.551	2.16557	0.65201	3.32138	0.000895739	0.016374
RHBDF2	ENSG00000129667	79651	rhomboid 5 homolog 2	155.976	1.55832	0.469306	3.32047	0.000898658	0.0164063
GJA1	ENSG00000152661	2697	gap junction protein alpha 1	2664.19	-1.20635	0.363615	-3.31767	0.000907724	0.0165506
VEGFC	ENSG00000150630	7424	vascular endothelial growth factor C	1191.59	1.19954	0.361692	3.31647	0.000911638	0.0166007
DAPK2	ENSG00000035664	23604	death associated protein kinase 2	192.154	-2.13246	0.643062	-3.3161	0.000912835	0.0166012
LTA4H	ENSG00000111144	4048	leukotriene A4 hydrolase	741.874	-1.01546	0.306435	-3.31378	0.000920425	0.0167179
ACTN2	ENSG00000077522	88	actinin alpha 2	11.7645	6.61616	2.00044	3.30735	0.000941835	0.017074
ASPN	ENSG00000106819	54829	asporin	72.7362	-2.6682	0.806791	-3.30717	0.000942425	0.017074
MFF	ENSG00000168958	56947	mitochondrial fission factor	984.215	-1.14339	0.345825	-3.30628	0.000945451	0.017107
KCNJ15	ENSG00000157551	3772	potassium inwardly rectifying channel subfamily J member 15	7.80035	6.07311	1.83724	3.30556	0.000947878	0.0171292
GPX4	ENSG00000167468	2879	glutathione peroxidase 4	2666.57	-1.27773	0.38684	-3.30298	0.000956619	0.0172597
GCNT4	ENSG00000176928	51301	glucosaminyl (N-acetyl) transferase 4	185.087	-2.28021	0.690403	-3.30272	0.000957525	0.0172597
SHOX2	ENSG00000168779	6474	short stature homeobox 2	537.368	-1.66487	0.504225	-3.30184	0.000960516	0.0172917
IFI44L	ENSG00000137959	10964	interferon induced protein 44 like	778.175	5.40492	1.638	3.2997	0.000967892	0.0174025
DIEXF	NA	NA	NA	731.125	1.29204	0.391718	3.29839	0.0009724	0.0174499
SOWAHC	ENSG00000198142	65124	sosondowah ankyrin repeat domain family member C	460.447	1.21465	0.368306	3.29794	0.000973986	0.0174499
TNS3	ENSG00000136205	64759	tensin 3	5438.49	-1.42787	0.432968	-3.29787	0.000974207	0.0174499
KLHDC7B	ENSG00000130487	113730	kelch domain containing 7B	57.9441	3.81292	1.15768	3.2936	0.000989147	0.0176289
MASTL	ENSG00000120539	84930	microtubule associated serine/threonine kinase like	443.319	1.45301	0.441121	3.2939	0.000988092	0.0176289
NAP1L1	ENSG00000187109	4673	nucleosome assembly protein 1 like 1	4324.93	-0.858726	0.260673	-3.29426	0.0009868	0.0176289
TCEAL3	ENSG00000196507	85012	transcription elongation factor A like 3	825.638	-1.14898	0.34885	-3.29361	0.000989082	0.0176289
UBASH3B	ENSG00000154127	84959	ubiquitin associated and SH3 domain containing B	1349.52	1.76197	0.535226	3.29201	0.00099473	0.0176841
SERTAD2	ENSG00000179833	9792	SERTA domain containing 2	1135	1.112	0.337786	3.29204	0.000994624	0.0176841
DNLZ	ENSG00000213221	728489	DNL-type zinc finger	132.265	1.25451	0.381598	3.28751	0.00101078	0.0179469
CEP112	ENSG00000154240	201134	centrosomal protein 112	194.546	-1.21823	0.370678	-3.28649	0.00101446	0.0179899
MYO10	ENSG00000145555	4651	myosin X	3780.8	1.52815	0.465188	3.28501	0.00101979	0.0180619
HERC5	ENSG00000138646	51191	HECT and RLD domain containing E3 ubiquitin protein ligase 5	236.022	5.58104	1.6996	3.28375	0.00102437	0.0180737
C3orf52	ENSG00000114529	79669	chromosome 3 open reading frame 52	61.6394	2.76288	0.841515	3.28323	0.00102626	0.0180737
LINC00856	ENSG00000230417	100132987	long intergenic non-protein coding RNA 856	35.9004	2.43928	0.742813	3.28385	0.001024	0.0180737
LINC00116	NA	NA	NA	142.486	1.36776	0.416609	3.28308	0.0010268	0.0180737
C18orf25	ENSG00000152242	147339	chromosome 18 open reading frame 25	514.09	1.14253	0.347979	3.28334	0.00102586	0.0180737
PCLO	ENSG00000186472	27445	piccolo presynaptic cytomatrix protein	33.2011	2.89872	0.883238	3.28193	0.00103099	0.0181251
BRIP1	ENSG00000136492	83990	BRCA1 interacting protein C-terminal helicase 1	251.831	2.03002	0.618802	3.28057	0.00103598	0.0181706
HGSNAT	ENSG00000165102	138050	heparan-alpha-glucosaminide N-acetyltransferase	1523.92	-1.15567	0.352281	-3.28053	0.00103613	0.0181706
F2RL1	ENSG00000164251	2150	F2R like trypsin receptor 1	45.8603	3.85932	1.17706	3.27878	0.00104257	0.0182388
PLEKHH2	ENSG00000152527	130271	pleckstrin homology, MyTH4 and FERM domain containing H2	85.0127	-1.83896	0.560867	-3.27878	0.00104259	0.0182388
MYO18A	ENSG00000196535	399687	myosin XVIIIA	1151.23	-0.840679	0.256461	-3.278	0.00104546	0.0182666
WDR62	ENSG00000075702	284403	WD repeat domain 62	221.385	2.43449	0.743091	3.27617	0.00105225	0.0183267
UBA6	ENSG00000033178	55236	ubiquitin like modifier activating enzyme 6	986.044	1.14994	0.351064	3.27559	0.00105443	0.0183267
BNIP3L	ENSG00000104765	665	BCL2 interacting protein 3 like	2549.4	-1.14543	0.349602	-3.27637	0.00105151	0.0183267
SH3BGRL	ENSG00000131171	6451	SH3 domain binding glutamate rich protein like	1168.3	-1.20391	0.367516	-3.27579	0.00105368	0.0183267
GRIA1	ENSG00000155511	2890	glutamate ionotropic receptor AMPA type subunit 1	462.733	-4.65053	1.41986	-3.27535	0.00105533	0.0183267
BICD1	ENSG00000151746	636	BICD cargo adaptor 1	311.74	1.09676	0.334931	3.27457	0.00105822	0.0183344
GSTM3	ENSG00000134202	2947	glutathione S-transferase mu 3	626.067	-1.15376	0.352342	-3.27454	0.00105835	0.0183344
EBF1	ENSG00000164330	1879	EBF transcription factor 1	199.908	-1.66331	0.508062	-3.27383	0.00106102	0.0183584
PSMD5-AS1	NA	NA	NA	167.724	-1.76983	0.541125	-3.27064	0.00107304	0.0185438
CBX7	ENSG00000100307	23492	chromobox 7	232.626	-1.56357	0.478248	-3.26937	0.00107788	0.0185824
RHOBTB1	ENSG00000072422	9886	Rho related BTB domain containing 1	341.805	-1.78493	0.545939	-3.26947	0.00107749	0.0185824
FAM69A	NA	NA	NA	526.293	-1.54584	0.473022	-3.268	0.0010831	0.0186498
SH3BP5	ENSG00000131370	9467	SH3 domain binding protein 5	138.368	-1.27943	0.391653	-3.26676	0.00108787	0.0187092
EMG1	ENSG00000126749	10436	EMG1 N1-specific pseudouridine methyltransferase	301.589	1.09832	0.336531	3.26366	0.00109984	0.0188923
TRPC6	ENSG00000137672	7225	transient receptor potential cation channel subfamily C member 6	179.014	-2.76957	0.848997	-3.26217	0.00110562	0.0189687
CLDN11	ENSG00000013297	5010	claudin 11	2028.04	-2.30968	0.708141	-3.2616	0.00110784	0.018984
NET1	ENSG00000173848	10276	neuroepithelial cell transforming 1	732.139	1.59146	0.488179	3.25999	0.00111418	0.0190467
TCEAL4	ENSG00000133142	79921	transcription elongation factor A like 4	1782.93	-0.999552	0.306598	-3.26014	0.00111356	0.0190467
GORAB	ENSG00000120370	92344	golgin, RAB6 interacting	298.464	1.26354	0.387821	3.25805	0.00112182	0.0191456
MTMR9	ENSG00000104643	66036	myotubularin related protein 9	455.369	0.851064	0.26129	3.25716	0.00112534	0.0191456
PNRC1	ENSG00000146278	10957	proline rich nuclear receptor coactivator 1	730.692	-1.0869	0.333676	-3.25736	0.00112455	0.0191456
KCNH5	ENSG00000140015	27133	potassium voltage-gated channel subfamily H member 5	13.4451	-3.89078	1.19443	-3.25745	0.00112419	0.0191456
DGKH	ENSG00000102780	160851	diacylglycerol kinase eta	338.471	1.09538	0.336427	3.25591	0.0011303	0.019207
ANO3	ENSG00000134343	63982	anoctamin 3	57.3133	-2.42089	0.744076	-3.25355	0.00113974	0.0193443
CDH6	ENSG00000113361	1004	cadherin 6	425.343	-2.37248	0.729282	-3.25318	0.00114122	0.0193465
TGFA	ENSG00000163235	7039	transforming growth factor alpha	43.8211	3.25813	1.00203	3.25152	0.00114789	0.0193701
TAP1	ENSG00000168394	6890	transporter 1, ATP binding cassette subfamily B member	1187.85	1.85051	0.569128	3.25148	0.00114806	0.0193701
C5orf30	ENSG00000181751	90355	chromosome 5 open reading frame 30	912.137	1.4397	0.442658	3.25239	0.0011444	0.0193701
BYSL	ENSG00000112578	705	bystin like	407.776	1.28153	0.394103	3.25177	0.00114688	0.0193701
ADAMTSL5	ENSG00000185761	339366	ADAMTS like 5	478.556	-0.97469	0.299817	-3.25095	0.0011502	0.0193833
ZNF416	ENSG00000083817	55659	zinc finger protein 416	124.346	1.38647	0.426534	3.25054	0.00115185	0.0193882
SP6	ENSG00000189120	80320	Sp6 transcription factor	17.321	3.77238	1.16084	3.2497	0.00115526	0.0194225
SRXN1	ENSG00000271303	140809	sulfiredoxin 1	2259.89	1.7831	0.548956	3.24817	0.00116149	0.0194813
ITPKB	ENSG00000143772	3707	inositol-trisphosphate 3-kinase B	324.522	-2.3849	0.73416	-3.24848	0.00116025	0.0194813
TMEM178B	ENSG00000261115	100507421	transmembrane protein 178B	11.2368	-4.22627	1.3013	-3.24773	0.00116331	0.0194889
COLEC12	ENSG00000158270	81035	collectin subfamily member 12	1595.04	-3.66746	1.13062	-3.24376	0.00117964	0.0197393
SPRED3	ENSG00000188766	399473	sprouty related EVH1 domain containing 3	258.495	1.24714	0.384637	3.24238	0.00118535	0.0198114
TMSB4X	ENSG00000205542	7114	thymosin beta 4 X-linked	4125.3	-0.972016	0.299825	-3.24194	0.00118718	0.0198188
PTK2B	ENSG00000120899	2185	protein tyrosine kinase 2 beta	145.494	-1.43945	0.444076	-3.24145	0.00118923	0.0198298
ADAR	ENSG00000160710	103	adenosine deaminase RNA specific	6123.47	1.07792	0.332878	3.23818	0.00120293	0.0200348
GOLGA2	ENSG00000167110	2801	golgin A2	2194.3	-0.767595	0.237078	-3.23773	0.00120484	0.0200431
SH3BP5L	ENSG00000175137	80851	SH3 binding domain protein 5 like	1172.72	1.27012	0.392374	3.23701	0.00120789	0.0200705
RAD51AP1	ENSG00000111247	10635	RAD51 associated protein 1	125.228	2.1881	0.677193	3.23113	0.00123303	0.0204643
LAMA4	ENSG00000112769	3910	laminin subunit alpha 4	6354.55	-1.75171	0.54228	-3.23027	0.00123672	0.0205017
CHAC2	ENSG00000143942	494143	ChaC cation transport regulator homolog 2	26.1159	2.96906	0.919315	3.22964	0.00123946	0.0205232
NR2F1	ENSG00000175745	7025	nuclear receptor subfamily 2 group F member 1	511.793	-1.082	0.335381	-3.22617	0.00125459	0.0207496
VCPKMT	ENSG00000100483	79609	valosin containing protein lysine methyltransferase	87.7719	1.60767	0.498517	3.22491	0.0012601	0.0207925
NCSTN	ENSG00000162736	23385	nicastrin	2385.29	-0.842008	0.261086	-3.22502	0.00125963	0.0207925
MMP12	ENSG00000262406	4321	matrix metallopeptidase 12	22.7492	5.0533	1.56746	3.22388	0.00126466	0.0208435
STAT1	ENSG00000115415	6772	signal transducer and activator of transcription 1	13557.2	1.47989	0.459207	3.22271	0.00126984	0.0209046
WNT11	ENSG00000085741	7481	Wnt family member 11	37.0033	-3.70056	1.14932	-3.21977	0.00128294	0.0210958
TGFB3	ENSG00000119699	7043	transforming growth factor beta 3	108.532	-2.05361	0.638211	-3.21777	0.00129193	0.0212193
LIMCH1	ENSG00000064042	22998	LIM and calponin homology domains 1	1305.41	-1.80471	0.560958	-3.21718	0.00129456	0.021238
ZNF410	ENSG00000119725	57862	zinc finger protein 410	646.976	0.970453	0.301868	3.21483	0.00130521	0.021388
SGTB	ENSG00000197860	54557	small glutamine rich tetratricopeptide repeat containing beta	778.684	1.37741	0.428542	3.21417	0.00130823	0.0214128
B4GAT1	ENSG00000174684	11041	beta-1,4-glucuronyltransferase 1	258.207	-1.23167	0.383288	-3.21344	0.00131156	0.0214182
TBC1D8	ENSG00000204634	11138	TBC1 domain family member 8	134.814	-2.02062	0.628782	-3.21355	0.00131104	0.0214182
IFI35	ENSG00000068079	3430	interferon induced protein 35	643.158	2.22477	0.692523	3.21255	0.0013156	0.0214595
TRIOBP	ENSG00000100106	11078	TRIO and F-actin binding protein	3503.4	-0.816894	0.25439	-3.21119	0.00132187	0.021518
MME	ENSG00000196549	4311	membrane metalloendopeptidase	5569.16	-1.63894	0.510397	-3.21112	0.00132221	0.021518
PPP1R14C	ENSG00000198729	81706	protein phosphatase 1 regulatory inhibitor subunit 14C	45.7495	2.08796	0.650371	3.21042	0.00132542	0.0215281
CLN6	ENSG00000128973	54982	CLN6 transmembrane ER protein	334.969	1.22811	0.382593	3.20997	0.00132748	0.0215281
AUP1	ENSG00000115307	550	AUP1 lipid droplet regulating VLDL assembly factor	1273.89	0.946754	0.294988	3.20946	0.00132983	0.0215281
LIPA	ENSG00000107798	3988	lipase A, lysosomal acid type	1401.05	-1.45892	0.454585	-3.20934	0.00133039	0.0215281
WISP2	NA	NA	NA	28.7164	-4.06231	1.26559	-3.20982	0.00132817	0.0215281
FN3K	ENSG00000167363	64122	fructosamine 3 kinase	48.6417	-1.81125	0.56478	-3.20701	0.00134124	0.0216791
LCNL1	ENSG00000214402	401562	lipocalin like 1	13.6778	-5.89323	1.838	-3.20633	0.00134438	0.0217052
ARSI	ENSG00000183876	340075	arylsulfatase family member I	207.79	1.2082	0.37702	3.20462	0.00135242	0.0217396
CCT6B	ENSG00000132141	10693	chaperonin containing TCP1 subunit 6B	29.9368	-1.93189	0.602854	-3.20458	0.00135262	0.0217396
RGS11	ENSG00000076344	8786	regulator of G protein signaling 11	80.4254	-2.05894	0.642477	-3.20469	0.00135207	0.0217396
C1S	ENSG00000182326	716	complement C1s	8086.45	-2.09622	0.654115	-3.20466	0.00135221	0.0217396
SPTBN1	ENSG00000115306	6711	spectrin beta, non-erythrocytic 1	6440.84	-1.34118	0.418614	-3.20385	0.00135601	0.0217529
SEMA6D	ENSG00000137872	80031	semaphorin 6D	153.515	-1.53163	0.478075	-3.20375	0.0013565	0.0217529
MAN1A1	ENSG00000111885	4121	mannosidase alpha class 1A member 1	976.582	-1.88406	0.588626	-3.20078	0.00137057	0.0219538
SRA1	ENSG00000213523	10011	steroid receptor RNA activator 1	640.843	0.975601	0.305073	3.19792	0.00138422	0.0221475
MYC	ENSG00000136997	4609	MYC proto-oncogene, bHLH transcription factor	1929.72	0.933428	0.291942	3.1973	0.00138719	0.0221702
CA5B	ENSG00000169239	11238	carbonic anhydrase 5B	111.472	-1.26229	0.394924	-3.19629	0.00139208	0.0222234
STRA13	NA	NA	NA	247.603	1.23052	0.385042	3.19581	0.00139438	0.0222352
PALM	ENSG00000099864	5064	paralemmin	158.357	-2.12843	0.66611	-3.19532	0.00139677	0.0222483
CDCA5	ENSG00000146670	113130	cell division cycle associated 5	250.552	2.5115	0.786396	3.19369	0.00140467	0.0223492
STON1	ENSG00000243244	11037	stonin 1	146.374	-1.52417	0.4774	-3.19264	0.0014098	0.0224058
SLC9B2	ENSG00000164038	133308	solute carrier family 9 member B2	319.4	0.96641	0.302792	3.19167	0.00141454	0.022456
ITGA6	ENSG00000091409	3655	integrin subunit alpha 6	813.149	1.83461	0.574975	3.19076	0.00141899	0.0224825
FAM65C	NA	NA	NA	143.073	-2.90047	0.909044	-3.19068	0.00141937	0.0224825
IFT20	ENSG00000109083	90410	intraflagellar transport 20	200.929	-1.15091	0.360986	-3.18824	0.00143144	0.0226485
BRCA2	ENSG00000139618	675	BRCA2 DNA repair associated	186.106	1.98922	0.624387	3.18588	0.00144316	0.0227582
MSMO1	ENSG00000052802	6307	methylsterol monooxygenase 1	800.829	1.45155	0.455583	3.18614	0.00144186	0.0227582
PABPC4	ENSG00000090621	8761	poly(A) binding protein cytoplasmic 4	2790.07	-0.763756	0.239725	-3.18596	0.00144273	0.0227582
CPXM1	ENSG00000088882	56265	carboxypeptidase X, M14 family member 1	24.3303	-4.24312	1.3322	-3.18506	0.00144725	0.0227974
PDCD11	ENSG00000148843	22984	programmed cell death 11	1038.92	0.994909	0.312461	3.18411	0.001452	0.022847
ZNF395	ENSG00000186918	55893	zinc finger protein 395	972.356	-1.43265	0.45011	-3.18288	0.00145817	0.0229187
KLHL24	ENSG00000114796	54800	kelch like family member 24	308.718	-1.47445	0.463499	-3.18113	0.00146701	0.0230322
MPDU1	ENSG00000129255	9526	mannose-P-dolichol utilization defect 1	695.334	0.850616	0.267426	3.18075	0.00146893	0.023037
NOP16	ENSG00000048162	51491	NOP16 nucleolar protein	301.87	1.22154	0.384135	3.17998	0.00147283	0.0230727
CELF2	ENSG00000048740	10659	CUGBP Elav-like family member 2	544.591	-1.93076	0.607235	-3.17959	0.00147485	0.023079
RABGAP1	ENSG00000011454	23637	RAB GTPase activating protein 1	1419.79	-1.20765	0.380156	-3.17673	0.00148946	0.0232574
CA11	ENSG00000063180	770	carbonic anhydrase 11	44.1974	-2.2419	0.705728	-3.17672	0.00148952	0.0232574
XBP1	ENSG00000100219	7494	X-box binding protein 1	2562.99	0.858035	0.270301	3.17437	0.00150163	0.0233952
ING4	ENSG00000111653	51147	inhibitor of growth family member 4	219.439	-1.44531	0.455298	-3.17442	0.00150136	0.0233952
GFOD1	ENSG00000145990	54438	glucose-fructose oxidoreductase domain containing 1	27.3625	2.12012	0.668009	3.17378	0.00150466	0.023416
IK	ENSG00000113141	3550	IK cytokine	1529.9	-0.785765	0.247604	-3.17348	0.00150625	0.023416
FUS	ENSG00000089280	2521	FUS RNA binding protein	3995.66	1.09422	0.344853	3.173	0.00150873	0.0234289
RAD54L	ENSG00000085999	8438	RAD54 like	103.108	2.19749	0.692654	3.17257	0.00151096	0.023438
FBXL6	ENSG00000182325	26233	F-box and leucine rich repeat protein 6	134.434	1.2733	0.401471	3.17159	0.00151607	0.0234661
SDPR	NA	NA	NA	238.616	-1.8175	0.573009	-3.17186	0.00151467	0.0234661
VWA5A	ENSG00000110002	4013	von Willebrand factor A domain containing 5A	92.0127	-2.41198	0.760598	-3.17116	0.00151834	0.0234757
MSTO1	ENSG00000125459	55154	misato mitochondrial distribution and morphology regulator 1	46.4868	1.9863	0.62647	3.17062	0.00152112	0.0234932
NUDT18	ENSG00000275074	79873	nudix hydrolase 18	135.334	-1.54938	0.488823	-3.16961	0.00152644	0.0235498
SLC22A15	ENSG00000163393	55356	solute carrier family 22 member 15	235.318	1.69023	0.533336	3.16916	0.00152879	0.0235606
PELO	ENSG00000152684	53918	pelota mRNA surveillance and ribosome rescue factor	671.289	1.07361	0.338807	3.16879	0.00153075	0.0235653
DTL	ENSG00000143476	51514	denticleless E3 ubiquitin protein ligase homolog	327.348	2.50019	0.789212	3.16795	0.00153516	0.0235822
THUMPD2	ENSG00000138050	80745	THUMP domain containing 2	142.393	1.98816	0.62755	3.16813	0.00153422	0.0235822
NHLRC1	ENSG00000187566	378884	NHL repeat containing E3 ubiquitin protein ligase 1	44.7185	1.79421	0.56651	3.16713	0.00153952	0.0236193
MFI2	NA	NA	NA	147.402	-1.55203	0.490084	-3.16687	0.0015409	0.0236193
MTFP1	ENSG00000242114	51537	mitochondrial fission process 1	54.7665	1.71109	0.540534	3.16556	0.00154786	0.0237005
TWSG1	ENSG00000128791	57045	twisted gastrulation BMP signaling modulator 1	2069.25	-1.06295	0.335907	-3.1644	0.00155401	0.0237692
CCDC102A	ENSG00000135736	92922	coiled-coil domain containing 102A	199.693	-1.2595	0.398128	-3.16354	0.00155861	0.0238139
PTHLH	ENSG00000087494	5744	parathyroid hormone like hormone	41.7929	2.43017	0.76826	3.16321	0.00156039	0.0238156
SKA1	ENSG00000154839	220134	spindle and kinetochore associated complex subunit 1	129.094	2.59368	0.820878	3.15964	0.00157964	0.0240064
EIF4EBP1	ENSG00000187840	1978	eukaryotic translation initiation factor 4E binding protein 1	1387.38	1.03705	0.328193	3.15986	0.00157844	0.0240064
MFSD6	ENSG00000151690	54842	major facilitator superfamily domain containing 6	330.909	-1.57385	0.49799	-3.1604	0.00157553	0.0240064
DPP4	ENSG00000197635	1803	dipeptidyl peptidase 4	1781.47	-1.6611	0.525693	-3.15982	0.00157864	0.0240064
POPDC3	ENSG00000132429	64208	popeye domain containing 3	147.209	1.44437	0.457286	3.15858	0.00158541	0.0240685
SLC4A4	ENSG00000080493	8671	solute carrier family 4 member 4	237.78	1.79729	0.569226	3.15743	0.00159169	0.0241123
CNKSR3	ENSG00000153721	154043	CNKSR family member 3	180.159	-1.57135	0.497633	-3.15766	0.00159043	0.0241123
NDUFC2	ENSG00000151366	4718	NADH:ubiquinone oxidoreductase subunit C2	270.439	1.2103	0.383433	3.15649	0.00159683	0.0241645
BHLHE41	ENSG00000123095	79365	basic helix-loop-helix family member e41	161.134	1.38456	0.438896	3.15464	0.00160697	0.0242922
NTSR1	ENSG00000101188	4923	neurotensin receptor 1	138.163	2.54317	0.807277	3.15031	0.00163099	0.0246031
GPR68	ENSG00000119714	8111	G protein-coupled receptor 68	72.084	1.64281	0.521436	3.15056	0.00162958	0.0246031
KLF16	ENSG00000129911	83855	Kruppel like factor 16	463.65	1.15657	0.367194	3.14974	0.00163416	0.0246249
CTU1	ENSG00000142544	90353	cytosolic thiouridylase subunit 1	53.9386	1.68496	0.535297	3.14771	0.00164553	0.0247052
EVA1A	ENSG00000115363	84141	eva-1 homolog A, regulator of programmed cell death	484.416	1.04964	0.333492	3.14743	0.00164715	0.0247052
RBPMS	ENSG00000157110	11030	RNA binding protein, mRNA processing factor	2174.42	-1.03442	0.328668	-3.1473	0.00164785	0.0247052
WNT5A	ENSG00000114251	7474	Wnt family member 5A	12013.8	-1.37441	0.436553	-3.14833	0.00164203	0.0247052
FOXO4	ENSG00000184481	4303	forkhead box O4	175.215	-1.49815	0.476021	-3.14724	0.00164817	0.0247052
H6PD	ENSG00000049239	9563	hexose-6-phosphate dehydrogenase/glucose 1-dehydrogenase	1616.39	-1.48031	0.470515	-3.14615	0.00165433	0.0247715
GRPEL2	ENSG00000164284	134266	GrpE like 2, mitochondrial	440.508	1.07301	0.341167	3.14511	0.00166024	0.0248339
HGF	ENSG00000019991	3082	hepatocyte growth factor	60.9237	-3.65046	1.16082	-3.14473	0.00166241	0.0248402
CCIN	ENSG00000185972	881	calicin	39.3183	2.2237	0.707539	3.14286	0.00167304	0.0249378
ZNF672	ENSG00000171161	79894	zinc finger protein 672	383.964	1.23663	0.393542	3.1423	0.00167625	0.0249378
BIRC2	ENSG00000110330	329	baculoviral IAP repeat containing 2	1409.25	1.08146	0.344223	3.14174	0.00167945	0.0249378
TBRG4	ENSG00000136270	9238	transforming growth factor beta regulator 4	616.443	1.05471	0.335698	3.14185	0.00167885	0.0249378
HSPB6	ENSG00000004776	126393	heat shock protein family B (small) member 6	1328.73	-1.76213	0.560744	-3.14248	0.00167523	0.0249378
MBL1P	ENSG00000242600	8512	mannose binding lectin 1, pseudogene	32.6128	-2.82885	0.900236	-3.14234	0.00167604	0.0249378
CDC6	ENSG00000094804	990	cell division cycle 6	300.053	2.05181	0.653371	3.14035	0.00168747	0.0250309
ZFAND2A	ENSG00000178381	90637	zinc finger AN1-type containing 2A	175.9	1.34578	0.428683	3.13935	0.00169326	0.0250905
FLVCR1	ENSG00000162769	28982	feline leukemia virus subgroup C cellular receptor 1	99.017	1.47444	0.469875	3.13794	0.00170139	0.0251848
KIAA0319L	ENSG00000142687	79932	KIAA0319 like	772.296	-0.93993	0.299692	-3.13633	0.00171079	0.0252977
ANXA9	ENSG00000143412	8416	annexin A9	20.8348	-2.65784	0.848068	-3.134	0.00172443	0.0254729
SLC25A28	ENSG00000155287	81894	solute carrier family 25 member 28	503.647	1.04902	0.334798	3.13328	0.00172863	0.0255084
CDKN2A	ENSG00000147889	1029	cyclin dependent kinase inhibitor 2A	111.622	-1.80873	0.578023	-3.12916	0.00175307	0.0258423
IL1A	ENSG00000115008	3552	interleukin 1 alpha	11.9837	4.46543	1.42766	3.12779	0.00176125	0.0259343
LAMC2	ENSG00000058085	3918	laminin subunit gamma 2	49.723	2.03689	0.651463	3.12665	0.00176813	0.0259343
DZIP3	ENSG00000198919	9666	DAZ interacting zinc finger protein 3	278.937	-1.00904	0.322789	-3.12599	0.00177206	0.0259343
IFT81	ENSG00000122970	28981	intraflagellar transport 81	267.946	-1.38072	0.441649	-3.12628	0.00177031	0.0259343
PRRT1	ENSG00000204314	80863	proline rich transmembrane protein 1	92.7053	-1.63283	0.522245	-3.12655	0.00176869	0.0259343
ADHFE1	ENSG00000147576	137872	alcohol dehydrogenase iron containing 1	57.0624	-1.868	0.59757	-3.126	0.00177204	0.0259343
RPS14P3	NA	644068	ribosomal protein S14 pseudogene 3	39.5986	-2.40965	0.770791	-3.12621	0.00177077	0.0259343
SEPT7	NA	NA	NA	3147.16	-1.00162	0.320575	-3.12445	0.00178135	0.0260436
FAM210B	ENSG00000124098	116151	family with sequence similarity 210 member B	979.32	-1.11767	0.357815	-3.12361	0.00178648	0.0260918
MASP2	ENSG00000009724	10747	mannan binding lectin serine peptidase 2	27.8088	-2.02475	0.648579	-3.12183	0.00179731	0.0262231
DOCK11	ENSG00000147251	139818	dedicator of cytokinesis 11	725.324	-1.37077	0.439301	-3.12035	0.00180639	0.0263286
SRP14	ENSG00000140319	6727	signal recognition particle 14	2778.51	-0.916939	0.293934	-3.11954	0.00181132	0.0263464
ARHGAP26	ENSG00000145819	23092	Rho GTPase activating protein 26	323.196	-1.8128	0.581076	-3.11972	0.0018102	0.0263464
AK5	ENSG00000154027	26289	adenylate kinase 5	693.166	1.07912	0.346368	3.11554	0.0018361	0.0266548
ABCA5	ENSG00000154265	23461	ATP binding cassette subfamily A member 5	248.316	-1.55155	0.498011	-3.1155	0.00183632	0.0266548
ADGRD1	ENSG00000111452	283383	adhesion G protein-coupled receptor D1	1184.7	-3.50413	1.12485	-3.11521	0.00183814	0.0266548
ARMC4	ENSG00000169126	55130	armadillo repeat containing 4	66.1009	-1.40314	0.450955	-3.11149	0.00186145	0.0269654
MID1	ENSG00000101871	4281	midline 1	1198.71	-1.42156	0.456974	-3.11081	0.00186577	0.0270005
PDK2	ENSG00000005882	5164	pyruvate dehydrogenase kinase 2	616.545	-1.2615	0.405666	-3.10971	0.00187271	0.0270735
POU2F2	ENSG00000028277	5452	POU class 2 homeobox 2	437.222	1.69163	0.544063	3.10925	0.00187561	0.027088
PPAPDC1A	NA	NA	NA	155.392	2.21632	0.713001	3.10844	0.00188078	0.0270915
TRIB1	ENSG00000173334	10221	tribbles pseudokinase 1	412.183	1.28981	0.414978	3.10815	0.00188261	0.0270915
TFPI	ENSG00000003436	7035	tissue factor pathway inhibitor	739.158	-1.31455	0.422856	-3.10875	0.00187884	0.0270915
FCGRT	ENSG00000104870	2217	Fc fragment of IgG receptor and transporter	687.039	-1.31856	0.424243	-3.10802	0.00188347	0.0270915
YRDC	ENSG00000196449	79693	yrdC N6-threonylcarbamoyltransferase domain containing	171.694	1.56775	0.504576	3.10707	0.00188951	0.027151
CORO2B	ENSG00000103647	10391	coronin 2B	311.117	1.47853	0.47599	3.10623	0.00189492	0.0272012
GSG2	NA	NA	NA	73.6243	2.64331	0.85119	3.10543	0.00190002	0.0272196
EPT1	NA	NA	NA	503.373	1.20587	0.388308	3.10545	0.00189992	0.0272196
HRH1	ENSG00000196639	3269	histamine receptor H1	290.871	-1.3126	0.422992	-3.10313	0.00191485	0.0273836
FBLN2	ENSG00000163520	2199	fibulin 2	6624.74	-1.78395	0.574901	-3.10306	0.00191531	0.0273836
SLC5A6	ENSG00000138074	8884	solute carrier family 5 member 6	287.793	1.2549	0.404543	3.10202	0.00192208	0.0274528
INSR	ENSG00000171105	3643	insulin receptor	410.322	-1.25958	0.406187	-3.101	0.00192869	0.0275196
KIF18A	ENSG00000121621	81930	kinesin family member 18A	167.904	2.13281	0.688535	3.09761	0.00195088	0.0277774
RRS1	ENSG00000179041	23212	ribosome biogenesis regulator 1 homolog	426.568	1.14825	0.370656	3.09789	0.00194901	0.0277774
C11orf54	ENSG00000182919	28970	chromosome 11 open reading frame 54	170.138	-1.09999	0.35514	-3.09735	0.00195261	0.0277774
RNF152	ENSG00000176641	220441	ring finger protein 152	47.7723	1.8505	0.597568	3.09672	0.00195675	0.0278086
ALDH3A2	ENSG00000072210	224	aldehyde dehydrogenase 3 family member A2	404.017	-1.64009	0.529808	-3.09564	0.00196392	0.0278782
CPXM2	ENSG00000121898	119587	carboxypeptidase X, M14 family member 2	321.604	-2.17265	0.701965	-3.0951	0.00196744	0.0278782
APCDD1	ENSG00000154856	147495	APC down-regulated 1	711.748	-3.6314	1.17328	-3.09509	0.00196753	0.0278782
SHANK3	ENSG00000251322	85358	SH3 and multiple ankyrin repeat domains 3	123.138	1.12745	0.364355	3.09438	0.00197225	0.0279173
PFKP	ENSG00000067057	5214	phosphofructokinase, platelet	2183.02	1.271	0.410899	3.09322	0.00197999	0.0279991
MIR6723	NA	NA	NA	60.7299	-1.63503	0.52867	-3.09273	0.00198325	0.0280173
DYRK1B	ENSG00000105204	9149	dual specificity tyrosine phosphorylation regulated kinase 1B	297.719	-1.29518	0.419003	-3.0911	0.00199415	0.0281435
TREX1	ENSG00000213689	11277	three prime repair exonuclease 1	289.091	1.55502	0.503265	3.08987	0.00200244	0.0282045
TRMT61A	ENSG00000166166	115708	tRNA methyltransferase 61A	357.228	1.14054	0.369117	3.08992	0.00200207	0.0282045
CDT1	ENSG00000167513	81620	chromatin licensing and DNA replication factor 1	232.471	2.2454	0.726976	3.08869	0.00201042	0.0282889
ERH	ENSG00000100632	2079	ERH mRNA splicing and mitosis factor	1176.11	0.846875	0.27425	3.08797	0.00201532	0.0283298
LAMP3	ENSG00000078081	27074	lysosomal associated membrane protein 3	11.2445	6.01288	1.94746	3.08755	0.00201811	0.0283411
ITM2B	ENSG00000136156	9445	integral membrane protein 2B	2648.17	-0.95502	0.309474	-3.08595	0.00202904	0.0284666
GPR3	ENSG00000181773	2827	G protein-coupled receptor 3	28.6836	2.63332	0.853927	3.08377	0.00204393	0.0286309
PTAR1	ENSG00000188647	375743	protein prenyltransferase alpha subunit repeat containing 1	1132.64	0.922384	0.299121	3.08365	0.00204478	0.0286309
PHLDA2	ENSG00000181649	7262	pleckstrin homology like domain family A member 2	500.673	1.59785	0.518358	3.08253	0.00205251	0.0287109
PRDM2	ENSG00000116731	7799	PR/SET domain 2	1052.57	-0.845872	0.27455	-3.08094	0.00206346	0.0288358
WDR19	ENSG00000157796	57728	WD repeat domain 19	399.683	-1.30702	0.424271	-3.08064	0.00206559	0.0288373
RARRES1	ENSG00000118849	5918	retinoic acid receptor responder 1	29.5047	-2.37717	0.771782	-3.08011	0.00206926	0.0288601
NPL	ENSG00000135838	80896	N-acetylneuraminate pyruvate lyase	16.0023	3.1053	1.00868	3.07859	0.00207986	0.0289663
CMC2	ENSG00000103121	56942	C-X9-C motif containing 2	187.267	1.50085	0.487561	3.07829	0.00208193	0.0289663
CDC14B	ENSG00000081377	8555	cell division cycle 14B	380.002	-1.11135	0.361047	-3.07814	0.00208297	0.0289663
CKS2	ENSG00000123975	1164	CDC28 protein kinase regulatory subunit 2	219.605	1.82975	0.594514	3.07772	0.00208593	0.0289792
GLTSCR2	NA	NA	NA	1540.8	-1.25399	0.407488	-3.07736	0.00208846	0.0289861
ABHD14B	ENSG00000114779	84836	abhydrolase domain containing 14B	489.588	-1.07766	0.350529	-3.07439	0.00210932	0.0292471
KRT33B	ENSG00000131738	3884	keratin 33B	34.9961	3.03055	0.986085	3.07331	0.00211697	0.0293246
ZNFX1	ENSG00000124201	57169	zinc finger NFX1-type containing 1	4140.02	1.25521	0.408602	3.07196	0.00212659	0.0294061
CDON	ENSG00000064309	50937	cell adhesion associated, oncogene regulated	206.079	-4.20122	1.36763	-3.0719	0.00212699	0.0294061
MYPN	ENSG00000138347	84665	myopalladin	493.222	1.9171	0.624241	3.07108	0.00213283	0.0294583
S100A16	ENSG00000188643	140576	S100 calcium binding protein A16	2410.39	1.13976	0.3712	3.07047	0.00213725	0.0294907
TNFSF9	ENSG00000125657	8744	TNF superfamily member 9	17.2974	3.11902	1.01652	3.06834	0.00215252	0.0295297
DDIT4L	ENSG00000145358	115265	DNA damage inducible transcript 4 like	75.4366	2.1022	0.685047	3.06869	0.00214999	0.0295297
APBB2	ENSG00000163697	323	amyloid beta precursor protein binding family B member 2	1511.59	0.905758	0.295185	3.06844	0.00215177	0.0295297
KLHDC2	ENSG00000165516	23588	kelch domain containing 2	557.911	-1.06499	0.347019	-3.06896	0.00214804	0.0295297
PRRT3	ENSG00000163704	285368	proline rich transmembrane protein 3	123.873	-1.16419	0.379316	-3.06918	0.0021465	0.0295297
PDGFD	ENSG00000170962	80310	platelet derived growth factor D	311.328	-2.08305	0.678773	-3.06885	0.00214886	0.0295297
SLC2A12	ENSG00000146411	154091	solute carrier family 2 member 12	234.347	-1.87165	0.61006	-3.06798	0.00215509	0.0295366
NAV2	ENSG00000166833	89797	neuron navigator 2	1470.79	1.25305	0.408493	3.0675	0.00215858	0.029556
GPATCH4	ENSG00000160818	54865	G-patch domain containing 4	715.729	1.10824	0.361391	3.06658	0.0021652	0.0296181
ADGRL2	ENSG00000117114	23266	adhesion G protein-coupled receptor L2	619.399	-1.30898	0.427045	-3.0652	0.00217525	0.0297271
NDC1	ENSG00000058804	55706	NDC1 transmembrane nucleoporin	372.051	1.28455	0.419124	3.06484	0.00217788	0.0297344
RAB40B	ENSG00000141542	10966	RAB40B, member RAS oncogene family	98.5491	-1.32538	0.432613	-3.06365	0.00218652	0.0298237
NAA25	ENSG00000111300	80018	N(alpha)-acetyltransferase 25, NatB auxiliary subunit	468.33	0.972692	0.317666	3.062	0.00219864	0.0299032
NUMBL	ENSG00000105245	9253	NUMB like endocytic adaptor protein	1017.32	-0.994904	0.324873	-3.06244	0.00219537	0.0299032
SGCE	ENSG00000127990	8910	sarcoglycan epsilon	1025.14	-1.13607	0.370993	-3.06225	0.00219681	0.0299032
DENND2D	ENSG00000162777	79961	DENN domain containing 2D	69.4372	-1.50186	0.490625	-3.06112	0.00220511	0.0299489
LINC01018	ENSG00000250056	255167	long intergenic non-protein coding RNA 1018	9.07817	-5.52778	1.80589	-3.06097	0.0022062	0.0299489
POLR3A	ENSG00000148606	11128	RNA polymerase III subunit A	661.846	0.98538	0.322001	3.06017	0.0022121	0.0299833
KIZ	ENSG00000088970	55857	kizuna centrosomal protein	289.211	-1.32074	0.431605	-3.06006	0.00221295	0.0299833
ANKLE2	ENSG00000176915	23141	ankyrin repeat and LEM domain containing 2	1419.74	1.14044	0.372857	3.05865	0.00222336	0.0300671
CLNS1A	ENSG00000074201	1207	chloride nucleotide-sensitive channel 1A	864.535	-0.778631	0.254547	-3.05889	0.0022216	0.0300671
NAMPT	ENSG00000105835	10135	nicotinamide phosphoribosyltransferase	1149.65	1.3505	0.441644	3.0579	0.0022289	0.0300849
SEC14L5	ENSG00000103184	9717	SEC14 like lipid binding 5	6.15166	-5.55896	1.81779	-3.05809	0.00222754	0.0300849
SHF	ENSG00000138606	90525	Src homology 2 domain containing F	80.6866	-1.53057	0.500631	-3.05728	0.00223355	0.0301191
CBLN3	ENSG00000139899	643866	cerebellin 3 precursor	131.292	-1.84801	0.604703	-3.05607	0.00224257	0.0302122
C17orf58	ENSG00000186665	284018	chromosome 17 open reading frame 58	87.4605	-1.77474	0.581434	-3.05236	0.00227053	0.0305599
CHMP4C	ENSG00000164695	92421	charged multivesicular body protein 4C	7.50824	5.97847	1.95921	3.05146	0.00227728	0.0306218
NUMA1	ENSG00000137497	4926	nuclear mitotic apparatus protein 1	3211.46	-0.876806	0.287377	-3.05107	0.00228028	0.0306332
RNF31	ENSG00000092098	55072	ring finger protein 31	746.218	0.894143	0.293148	3.05015	0.00228729	0.0306984
RTTN	ENSG00000176225	25914	rotatin	287.617	1.38308	0.453516	3.04969	0.0022908	0.0307165
MICA	ENSG00000204520	100507436	MHC class I polypeptide-related sequence A	583.031	1.08065	0.354407	3.04918	0.00229466	0.0307394
ARHGAP20	ENSG00000137727	57569	Rho GTPase activating protein 20	133.894	-1.74316	0.57185	-3.04829	0.00230146	0.0307726
IL1R1	ENSG00000115594	3554	interleukin 1 receptor type 1	3228.41	-1.95914	0.642673	-3.04843	0.0023004	0.0307726
PYCRL	NA	NA	NA	198.327	1.27017	0.416832	3.0472	0.00230987	0.030856
CORO1A	ENSG00000102879	11151	coronin 1A	13.9642	3.59554	1.18065	3.04538	0.00232385	0.0309847
TNC	ENSG00000041982	3371	tenascin C	22037.9	0.843735	0.277029	3.04566	0.0023217	0.0309847
NCAPG	ENSG00000109805	64151	non-SMC condensin I complex subunit G	296.769	2.21073	0.726391	3.04345	0.00233884	0.0311141
PDE4A	ENSG00000065989	5141	phosphodiesterase 4A	541.165	-0.940165	0.308957	-3.04303	0.00234206	0.0311141
TOP2B	ENSG00000077097	7155	DNA topoisomerase II beta	2032.8	-0.944327	0.310354	-3.04274	0.00234435	0.0311141
KIAA0922	NA	NA	NA	354.952	-1.48009	0.486459	-3.04257	0.00234567	0.0311141
FAM171A2	ENSG00000161682	284069	family with sequence similarity 171 member A2	71.6659	-1.59014	0.52259	-3.0428	0.00234388	0.0311141
SYNPO2	ENSG00000172403	171024	synaptopodin 2	2756.07	-2.18693	0.718806	-3.04244	0.00234667	0.0311141
LGALS3	ENSG00000131981	3958	galectin 3	1950.26	-1.28451	0.422331	-3.04148	0.0023542	0.0311849
WSB1	ENSG00000109046	26118	WD repeat and SOCS box containing 1	1292.04	-1.12534	0.370038	-3.04113	0.00235689	0.0311916
SPEG	ENSG00000072195	10290	striated muscle enriched protein kinase	1303.11	-0.875476	0.28797	-3.04016	0.00236452	0.0312344
HEPH	ENSG00000089472	9843	hephaestin	570.772	-1.3453	0.442495	-3.04026	0.00236377	0.0312344
PCDH9	ENSG00000184226	5101	protocadherin 9	239.653	1.90715	0.627471	3.03943	0.00237029	0.0312816
NIPSNAP3B	ENSG00000165028	55335	nipsnap homolog 3B	21.969	-2.94774	0.970123	-3.03852	0.00237742	0.03132
C10orf105	ENSG00000214688	414152	chromosome 10 open reading frame 105	81.8296	-6.38956	2.10287	-3.0385	0.00237759	0.03132
XPO5	ENSG00000124571	57510	exportin 5	831.456	0.940671	0.309647	3.03789	0.00238245	0.0313549
ZC3H11A	ENSG00000058673	9877	zinc finger CCCH-type containing 11A	1617.91	-0.797049	0.262398	-3.03755	0.0023851	0.0313562
CHRD	ENSG00000090539	8646	chordin	68.0662	-1.86752	0.614857	-3.03732	0.00238694	0.0313562
LAMA3	ENSG00000053747	3909	laminin subunit alpha 3	593.276	-1.38829	0.457319	-3.03571	0.00239966	0.0314942
SLCO4A1	ENSG00000101187	28231	solute carrier organic anion transporter family member 4A1	43.5212	2.9872	0.984203	3.03515	0.00240415	0.031495
MASP1	ENSG00000127241	5648	mannan binding lectin serine peptidase 1	4570.92	-1.8765	0.618208	-3.03538	0.00240231	0.031495
DNAJC22	ENSG00000178401	79962	DnaJ heat shock protein family (Hsp40) member C22	51.4539	-1.58861	0.523553	-3.03429	0.00241099	0.0315557
CENPB	ENSG00000125817	1059	centromere protein B	1585.09	0.824068	0.271758	3.03236	0.00242647	0.0317291
RNF182	ENSG00000180537	221687	ring finger protein 182	85.0166	1.42479	0.47001	3.0314	0.00243424	0.031766
CIR1	ENSG00000138433	9541	corepressor interacting with RBPJ, 1	646.654	-0.990739	0.326849	-3.03118	0.00243599	0.031766
NTRK2	ENSG00000148053	4915	neurotrophic receptor tyrosine kinase 2	35.8461	-3.08236	1.01673	-3.03166	0.00243216	0.031766
MURC	NA	NA	NA	53.8778	2.38742	0.787719	3.0308	0.00243907	0.031777
OPCML	ENSG00000183715	4978	opioid binding protein/cell adhesion molecule like	28.4557	4.71666	1.55774	3.02788	0.00246272	0.0319963
AGPAT9	NA	NA	NA	30.6061	2.20962	0.729953	3.02707	0.00246937	0.0319963
EHD4	ENSG00000103966	30844	EH domain containing 4	700.23	1.09741	0.362414	3.02806	0.00246131	0.0319963
ABHD17A	ENSG00000129968	81926	abhydrolase domain containing 17A	301.705	-0.882037	0.291363	-3.02728	0.00246763	0.0319963
CKB	ENSG00000166165	1152	creatine kinase B	244.078	-1.41125	0.466193	-3.02718	0.00246845	0.0319963
JUP	ENSG00000173801	3728	junction plakoglobin	192.341	-1.60284	0.529358	-3.02789	0.00246269	0.0319963
TFAP2A	ENSG00000137203	7020	transcription factor AP-2 alpha	994.891	-0.812177	0.26847	-3.02521	0.00248464	0.0321113
MN1	ENSG00000169184	4330	MN1 proto-oncogene, transcriptional regulator	875.295	-1.57858	0.521793	-3.0253	0.00248383	0.0321113
FER1L4	ENSG00000088340	80307	fer-1 like family member 4 (pseudogene)	37.0025	-2.51672	0.83193	-3.02516	0.00248502	0.0321113
PIGW	ENSG00000277161	284098	phosphatidylinositol glycan anchor biosynthesis class W	142.526	1.28279	0.424171	3.02424	0.0024926	0.0321509
RABGGTB	ENSG00000137955	5876	Rab geranylgeranyltransferase subunit beta	571.592	1.04552	0.345687	3.02447	0.00249069	0.0321509
ABHD5	ENSG00000011198	51099	abhydrolase domain containing 5	802.185	1.22569	0.405357	3.02373	0.00249681	0.0321761
TMEM217	ENSG00000172738	221468	transmembrane protein 217	38.0638	2.13708	0.707054	3.02252	0.00250681	0.0322537
RDH10-AS1	ENSG00000250295	101926926	RDH10 antisense RNA 1	13.0678	-3.52359	1.16581	-3.02245	0.00250736	0.0322537
XIRP1	ENSG00000168334	165904	xin actin binding repeat containing 1	6.36157	6.34606	2.1006	3.02107	0.00251883	0.032372
ZDHHC3	ENSG00000163812	51304	zinc finger DHHC-type containing 3	1278.84	-0.889294	0.294457	-3.02012	0.00252677	0.0324155
ANGPTL2	ENSG00000136859	23452	angiopoietin like 2	2482.99	-2.02901	0.671803	-3.02025	0.00252567	0.0324155
LAYN	ENSG00000204381	143903	layilin	2116.91	-1.1528	0.381893	-3.01865	0.00253908	0.0325441
SAMD9L	ENSG00000177409	219285	sterile alpha motif domain containing 9 like	1356.41	1.95423	0.647448	3.01835	0.00254154	0.0325464
UQCC2	ENSG00000137288	84300	ubiquinol-cytochrome c reductase complex assembly factor 2	309.12	1.04328	0.345708	3.01782	0.00254599	0.032574
EIF2D	ENSG00000143486	1939	eukaryotic translation initiation factor 2D	709.52	-0.891021	0.295336	-3.01697	0.00255311	0.0326358
ZNF628	ENSG00000197483	89887	zinc finger protein 628	158.358	1.24983	0.414409	3.01594	0.00256188	0.0326672
USP38	ENSG00000170185	84640	ubiquitin specific peptidase 38	584.362	0.908147	0.301137	3.01573	0.00256364	0.0326672
CPQ	ENSG00000104324	10404	carboxypeptidase Q	510.116	-1.24347	0.412347	-3.0156	0.00256474	0.0326672
TMTC2	ENSG00000179104	160335	transmembrane O-mannosyltransferase targeting cadherins 2	174.969	-1.90815	0.63262	-3.01627	0.00255905	0.0326672
RERE	ENSG00000142599	473	arginine-glutamic acid dipeptide repeats	1647.14	-0.885679	0.293841	-3.01414	0.00257705	0.0327947
PEAR1	ENSG00000187800	375033	platelet endothelial aggregation receptor 1	284.879	-1.73215	0.574869	-3.01313	0.00258569	0.0328752
TRNP1	ENSG00000253368	388610	TMF1 regulated nuclear protein 1	2444.7	1.43432	0.476292	3.01142	0.00260027	0.0330016
POSTN	ENSG00000133110	10631	periostin	4489.45	-1.23763	0.410968	-3.01151	0.00259955	0.0330016
DNER	ENSG00000187957	92737	delta/notch like EGF repeat containing	12.7981	5.3879	1.78941	3.011	0.00260392	0.0330185
RPS6KA2	ENSG00000071242	6196	ribosomal protein S6 kinase A2	2745.47	-1.49841	0.49778	-3.01019	0.00261087	0.0330772
FOXF2	ENSG00000137273	2295	forkhead box F2	996.093	-1.14991	0.382144	-3.0091	0.00262021	0.033166
FADD	ENSG00000168040	8772	Fas associated via death domain	454.802	0.832782	0.276798	3.00863	0.00262432	0.0331886
GCC2	ENSG00000135968	9648	GRIP and coiled-coil domain containing 2	910.557	-0.87347	0.290348	-3.00835	0.00262668	0.033189
GNA13	ENSG00000120063	10672	G protein subunit alpha 13	1194.37	0.989006	0.328816	3.00778	0.00263162	0.0331981
RALA	ENSG00000006451	5898	RAS like proto-oncogene A	1356.51	0.839976	0.279273	3.00773	0.00263207	0.0331981
IFI27	ENSG00000165949	3429	interferon alpha inducible protein 27	263.698	5.87955	1.95523	3.00709	0.00263762	0.0332345
TAP2	ENSG00000204267	6891	transporter 2, ATP binding cassette subfamily B member	1261.6	1.4431	0.479936	3.00686	0.00263962	0.0332345
ADH1B	ENSG00000196616	125	alcohol dehydrogenase 1B (class I), beta polypeptide	180.887	-11.1899	3.72239	-3.0061	0.00264624	0.0332884
C1orf198	ENSG00000119280	84886	chromosome 1 open reading frame 198	4774.77	-1.7718	0.589739	-3.00438	0.00266119	0.0334469
KANK2	ENSG00000197256	25959	KN motif and ankyrin repeat domains 2	4708.93	-0.925791	0.30819	-3.00397	0.00266485	0.0334634
SPP1	ENSG00000118785	6696	secreted phosphoprotein 1	180.544	4.72158	1.57235	3.00288	0.00267436	0.0335237
JARID2	ENSG00000008083	3720	jumonji and AT-rich interaction domain containing 2	421.852	0.818056	0.272407	3.00307	0.00267272	0.0335237
LOC643355	NA	NA	NA	15.3463	-2.97232	0.990018	-3.00229	0.00267955	0.0335592
RAD54B	ENSG00000197275	25788	RAD54 homolog B	87.5224	1.86478	0.621253	3.00164	0.00268532	0.0336019
SMAD7	ENSG00000101665	4092	SMAD family member 7	701.127	1.84937	0.616315	3.00069	0.00269365	0.0336766
CDH18	ENSG00000145526	1016	cadherin 18	50.1857	-2.5273	0.842418	-3.00005	0.00269934	0.0337115
TSPAN18	ENSG00000157570	90139	tetraspanin 18	35.0818	-2.60547	0.868536	-2.99984	0.00270118	0.0337115
TMEM38B	ENSG00000095209	55151	transmembrane protein 38B	147.752	1.86582	0.622191	2.99878	0.0027106	0.0337404
ZNF362	ENSG00000160094	149076	zinc finger protein 362	426.776	-1.08128	0.360517	-2.99925	0.00270648	0.0337404
COL12A1	ENSG00000111799	1303	collagen type XII alpha 1 chain	40444.6	-1.49565	0.498749	-2.99881	0.00271037	0.0337404
PEX2	ENSG00000164751	5828	peroxisomal biogenesis factor 2	364.641	-1.0248	0.34187	-2.99763	0.00272088	0.0338388
SPDL1	ENSG00000040275	54908	spindle apparatus coiled-coil protein 1	728.663	1.50195	0.501257	2.99636	0.00273221	0.0338771
TBX2	ENSG00000121068	6909	T-box transcription factor 2	788.953	0.889472	0.296819	2.99669	0.00272932	0.0338771
CAMK2G	ENSG00000148660	818	calcium/calmodulin dependent protein kinase II gamma	598.01	-0.973751	0.324943	-2.99669	0.00272932	0.0338771
TACSTD2	ENSG00000184292	4070	tumor associated calcium signal transducer 2	24.9918	-2.66917	0.890846	-2.99622	0.00273348	0.0338771
LINC01397	ENSG00000258673	104355139	long intergenic non-protein coding RNA 1397	103.176	-1.66126	0.554597	-2.99544	0.00274045	0.033934
THSD4	ENSG00000187720	79875	thrombospondin type 1 domain containing 4	1849.68	-1.49103	0.497856	-2.99491	0.00274527	0.0339641
BAG2	ENSG00000112208	9532	BCL2 associated athanogene 2	1258.54	-1.10093	0.367657	-2.99446	0.00274934	0.033985
RAP1GAP2	ENSG00000132359	23108	RAP1 GTPase activating protein 2	97.36	1.91854	0.640934	2.99336	0.00275928	0.0340781
PKP1	ENSG00000081277	5317	plakophilin 1	11.2968	5.44791	1.82163	2.99067	0.00278367	0.0343418
SLC25A15	ENSG00000102743	10166	solute carrier family 25 member 15	134.277	1.10404	0.369219	2.99021	0.00278786	0.0343418
GSN	ENSG00000148180	2934	gelsolin	3802.19	-1.17279	0.392204	-2.99026	0.00278737	0.0343418
ADGRA2	ENSG00000020181	25960	adhesion G protein-coupled receptor A2	6791.11	-1.47158	0.492277	-2.98934	0.00279582	0.03441
HAPLN3	ENSG00000140511	145864	hyaluronan and proteoglycan link protein 3	305.63	-2.33061	0.779998	-2.98797	0.00280837	0.0345347
ZC3HC1	ENSG00000091732	51530	zinc finger C3HC-type containing 1	257.218	0.977136	0.327099	2.98728	0.00281469	0.0345826
TTC28	ENSG00000100154	23331	tetratricopeptide repeat domain 28	1195.05	-1.09388	0.366301	-2.98628	0.00282395	0.0346664
NINL	ENSG00000101004	22981	ninein like	154.305	-1.47391	0.493676	-2.98559	0.00283036	0.0347152
ETV5	ENSG00000244405	2119	ETS variant transcription factor 5	943.904	1.16217	0.389516	2.98364	0.00284841	0.034759
TRAF4	ENSG00000076604	9618	TNF receptor associated factor 4	499.402	0.979681	0.328334	2.98379	0.002847	0.034759
MRPL17	ENSG00000158042	63875	mitochondrial ribosomal protein L17	796.961	0.788653	0.264302	2.98391	0.00284588	0.034759
APLP2	ENSG00000084234	334	amyloid beta precursor like protein 2	13900.1	-0.974443	0.326587	-2.98372	0.00284769	0.034759
GLB1L	ENSG00000163521	79411	galactosidase beta 1 like	89.7627	-1.2827	0.429899	-2.98372	0.0028477	0.034759
ADRA2A	ENSG00000150594	150	adrenoceptor alpha 2A	89.4013	-2.72106	0.911998	-2.98362	0.00284858	0.034759
CDH2	ENSG00000170558	1000	cadherin 2	3817.76	1.62543	0.545062	2.98209	0.00286286	0.0349033
GAA	ENSG00000171298	2548	glucosidase alpha, acid	983.734	-1.66765	0.559521	-2.98049	0.0028779	0.0350567
C12orf66	ENSG00000174206	144577	chromosome 12 open reading frame 66	77.018	1.45715	0.489007	2.97981	0.00288425	0.035104
MAP2K6	ENSG00000108984	5608	mitogen-activated protein kinase kinase 6	33.5573	-3.06778	1.03026	-2.97767	0.0029045	0.0353203
TRIM26	ENSG00000234127	7726	tripartite motif containing 26	1047.28	0.916033	0.307676	2.97726	0.00290834	0.0353368
ADGRE2	ENSG00000127507	30817	adhesion G protein-coupled receptor E2	23.9186	3.82975	1.28659	2.97667	0.00291396	0.0353448
CDC14A	ENSG00000079335	8556	cell division cycle 14A	108.934	1.82404	0.612735	2.97687	0.00291203	0.0353448
GOLGB1	ENSG00000173230	2804	golgin B1	2901.04	-0.986676	0.331534	-2.97609	0.00291946	0.0353513
SLC1A1	ENSG00000106688	6505	solute carrier family 1 member 1	80.4242	-1.52497	0.512399	-2.97614	0.002919	0.0353513
RFWD3	ENSG00000168411	55159	ring finger and WD repeat domain 3	701.871	1.22669	0.412405	2.97447	0.00293492	0.0354556
SKP1	ENSG00000113558	6500	S-phase kinase associated protein 1	2047.07	-0.786995	0.264583	-2.97448	0.00293488	0.0354556
LRP6	ENSG00000070018	4040	LDL receptor related protein 6	783.712	-1.12013	0.376589	-2.97441	0.00293555	0.0354556
ICK	ENSG00000112144	22858	intestinal cell kinase	640.193	-1.11594	0.375229	-2.97402	0.00293929	0.0354708
KANSL2	ENSG00000139620	54934	KAT8 regulatory NSL complex subunit 2	327.654	0.965245	0.324668	2.97303	0.00294879	0.0355552
GSN-AS1	ENSG00000235865	57000	GSN antisense RNA 1	28.5708	-2.16745	0.729409	-2.97151	0.00296339	0.0357011
SLCO2A1	ENSG00000174640	6578	solute carrier organic anion transporter family member 2A1	35.3149	2.85552	0.961423	2.9701	0.00297702	0.035794
ZKSCAN1	ENSG00000106261	7586	zinc finger with KRAB and SCAN domains 1	1713.12	-1.00191	0.337352	-2.96993	0.00297865	0.035794
FZD7	ENSG00000155760	8324	frizzled class receptor 7	1588.16	-1.2108	0.40766	-2.97011	0.0029769	0.035794
BATF2	ENSG00000168062	116071	basic leucine zipper ATF-like transcription factor 2	337.101	4.31639	1.45356	2.96953	0.00298257	0.035811
HNMT	ENSG00000150540	3176	histamine N-methyltransferase	74.058	-2.19264	0.738616	-2.96858	0.00299176	0.0358608
TMEM26	ENSG00000196932	219623	transmembrane protein 26	40.6996	-2.83573	0.955192	-2.96875	0.00299012	0.0358608
PSME2	ENSG00000100911	5721	proteasome activator subunit 2	846.62	1.25838	0.424035	2.96764	0.003001	0.0358761
TMEM147	ENSG00000105677	10430	transmembrane protein 147	531.451	0.957332	0.322642	2.96716	0.00300563	0.0358761
BCL10	ENSG00000142867	8915	BCL10 immune signaling adaptor	467.235	0.929452	0.313172	2.96787	0.00299874	0.0358761
SLC39A3	ENSG00000141873	29985	solute carrier family 39 member 3	345.956	0.86804	0.292464	2.96802	0.00299725	0.0358761
MIA3	ENSG00000154305	375056	MIA SH3 domain ER export factor 3	1926.93	-0.87546	0.295026	-2.9674	0.00300327	0.0358761
FAM65B	NA	NA	NA	314.657	-1.9675	0.663677	-2.96454	0.00303137	0.0361531
EFEMP2	ENSG00000172638	30008	EGF containing fibulin extracellular matrix protein 2	3667.48	-0.981185	0.331025	-2.96408	0.00303587	0.0361764
LOC100507053	ENSG00000246090	100507053	uncharacterized LOC100507053	71.7653	-1.87588	0.632929	-2.9638	0.00303863	0.036179
ZNF544	ENSG00000198131	27300	zinc finger protein 544	268.71	1.11713	0.376965	2.96348	0.00304177	0.0361862
CYB5R3	ENSG00000100243	1727	cytochrome b5 reductase 3	7575.25	-1.12557	0.379877	-2.96299	0.00304667	0.0362142
RAMP1	ENSG00000132329	10267	receptor activity modifying protein 1	26.1652	-2.32043	0.783244	-2.96259	0.0030506	0.0362306
LOC730102	NA	NA	NA	114.915	-1.17537	0.396826	-2.96193	0.00305718	0.0362785
RAB3A	ENSG00000105649	5864	RAB3A, member RAS oncogene family	34.0889	-1.67297	0.565281	-2.95953	0.00308104	0.0365312
FASN	ENSG00000169710	2194	fatty acid synthase	3476.78	0.821403	0.277734	2.95752	0.00310129	0.0367407
FLRT2	ENSG00000185070	23768	fibronectin leucine rich transmembrane protein 2	1534.67	0.983956	0.332833	2.95631	0.00311347	0.0367938
TATDN2	ENSG00000157014	9797	TatD DNase domain containing 2	891.957	0.720357	0.243654	2.95648	0.00311174	0.0367938
FAM117A	ENSG00000121104	81558	family with sequence similarity 117 member A	84.6709	-1.45509	0.4922	-2.9563	0.00311352	0.0367938
DAB1	ENSG00000173406	1600	DAB adaptor protein 1	61.4906	-2.51805	0.851999	-2.95546	0.00312206	0.0368641
HAUS2	ENSG00000137814	55142	HAUS augmin like complex subunit 2	339.982	0.989304	0.334771	2.95516	0.00312504	0.0368688
NOV	NA	NA	NA	1238.37	-1.41631	0.479337	-2.95472	0.00312948	0.0368906
PNMAL2	NA	NA	NA	62.6303	-1.79882	0.609091	-2.95329	0.0031441	0.0370323
MBTPS1	ENSG00000140943	8720	membrane bound transcription factor peptidase, site 1	2742.75	-0.925861	0.313613	-2.95224	0.0031548	0.037119
PTPRQ	ENSG00000139304	374462	protein tyrosine phosphatase receptor type Q	177.762	-2.29777	0.778362	-2.95205	0.00315668	0.037119
SLC16A1	ENSG00000155380	6566	solute carrier family 16 member 1	949.351	0.842893	0.285595	2.95136	0.00316381	0.0371415
ZNF404	ENSG00000176222	342908	zinc finger protein 404	42.6495	-1.86381	0.631492	-2.95144	0.00316299	0.0371415
SLC44A2	ENSG00000129353	57153	solute carrier family 44 member 2	2656.07	-0.933048	0.316182	-2.95099	0.00316762	0.0371556
LOC100288778	NA	NA	NA	160.931	1.07956	0.365971	2.94985	0.00317927	0.0372135
BRD3	ENSG00000169925	8019	bromodomain containing 3	591.289	-0.936266	0.317406	-2.94974	0.00318039	0.0372135
CTSK	ENSG00000143387	1513	cathepsin K	2506.42	-1.93211	0.654926	-2.95012	0.00317655	0.0372135
ACSS1	ENSG00000154930	84532	acyl-CoA synthetase short chain family member 1	111.319	-1.94424	0.659297	-2.94896	0.00318845	0.0372771
DENND2C	ENSG00000175984	163259	DENN domain containing 2C	44.7792	1.56498	0.530838	2.94813	0.00319702	0.037316
PUS1	ENSG00000177192	80324	pseudouridine synthase 1	238.644	1.18716	0.402674	2.9482	0.00319632	0.037316
GINS3	ENSG00000181938	64785	GINS complex subunit 3	88.6929	1.79293	0.608352	2.94719	0.0032068	0.0373995
SKA3	ENSG00000165480	221150	spindle and kinetochore associated complex subunit 3	175.743	2.48151	0.842146	2.94665	0.00321241	0.0374343
MRPS16	ENSG00000182180	51021	mitochondrial ribosomal protein S16	854.169	0.709755	0.240963	2.9455	0.00322435	0.0375427
SPG20	NA	NA	NA	1648.18	-0.773889	0.26279	-2.94489	0.00323069	0.0375858
ACAT2	ENSG00000120437	39	acetyl-CoA acetyltransferase 2	230.83	0.954694	0.324251	2.9443	0.00323682	0.0375957
RAB30	ENSG00000137502	27314	RAB30, member RAS oncogene family	482.005	-1.27557	0.433201	-2.94451	0.00323462	0.0375957
ZNF37BP	ENSG00000234420	100129482	zinc finger protein 37B, pseudogene	297.447	-1.30791	0.444305	-2.94372	0.00324292	0.0376358
RBL2	ENSG00000103479	5934	RB transcriptional corepressor like 2	754.618	-1.14412	0.388798	-2.94272	0.00325347	0.0377275
GINM1	ENSG00000055211	116254	glycoprotein integral membrane 1	673.839	-0.9244	0.314189	-2.94218	0.00325912	0.0377623
SEC23B	ENSG00000101310	10483	SEC23 homolog B, coat complex II component	818.33	1.20642	0.410099	2.94177	0.00326344	0.0377678
PDGFRA	ENSG00000134853	5156	platelet derived growth factor receptor alpha	5916.8	-1.27378	0.433065	-2.94131	0.00326828	0.0377678
COL9A2	ENSG00000049089	1298	collagen type IX alpha 2 chain	20.1194	-2.59221	0.881365	-2.94113	0.0032702	0.0377678
PHKG1	ENSG00000164776	5260	phosphorylase kinase catalytic subunit gamma 1	15.9993	-3.02449	1.02834	-2.94115	0.00326997	0.0377678
MLKL	ENSG00000168404	197259	mixed lineage kinase domain like pseudokinase	175.449	1.74373	0.59312	2.93993	0.00328288	0.0378835
LINC00657	NA	NA	NA	3561.61	-0.954785	0.324878	-2.93891	0.00329373	0.037978
PAXIP1-AS2	NA	100132707	PAXIP1 antisense RNA 2	48.2987	-2.17722	0.741035	-2.93808	0.00330256	0.0380182
IGF1	ENSG00000017427	3479	insulin like growth factor 1	14.5152	-3.00414	1.02248	-2.93808	0.00330252	0.0380182
TAGLN3	ENSG00000144834	29114	transgelin 3	6.57354	6.29823	2.14444	2.937	0.00331407	0.0380375
KDM7A	ENSG00000006459	80853	lysine demethylase 7A	179.241	1.09538	0.372922	2.93728	0.00331104	0.0380375
MAN2B1	ENSG00000104774	4125	mannosidase alpha class 2B member 1	1393.32	-0.976064	0.332269	-2.93757	0.00330795	0.0380375
ARID5B	ENSG00000150347	84159	AT-rich interaction domain 5B	6944.84	-1.05432	0.358988	-2.93692	0.00331492	0.0380375
TRIM5	ENSG00000132256	85363	tripartite motif containing 5	745.829	1.03744	0.353396	2.93564	0.0033286	0.0381637
TIMM8B	ENSG00000150779	26521	translocase of inner mitochondrial membrane 8 homolog B	239.046	0.920163	0.313509	2.93504	0.00333504	0.0382067
PLBD2	ENSG00000151176	196463	phospholipase B domain containing 2	1471.04	-1.03056	0.351194	-2.93444	0.00334154	0.0382428
SWAP70	ENSG00000133789	23075	switching B cell complex subunit SWAP70	1885.22	-1.08039	0.3682	-2.93425	0.00334356	0.0382428
ATRX	ENSG00000085224	546	ATRX chromatin remodeler	1864.67	-0.815983	0.278274	-2.9323	0.00336461	0.0384527
SKIL	ENSG00000136603	6498	SKI like proto-oncogene	980.458	1.17551	0.401008	2.93138	0.00337457	0.0385356
CAPS	ENSG00000105519	828	calcyphosine	45.2828	-1.69048	0.576782	-2.93088	0.00337999	0.0385665
IFI44	ENSG00000137965	10561	interferon induced protein 44	613.207	3.33754	1.13932	2.9294	0.00339612	0.0386886
CLCC1	ENSG00000121940	23155	chloride channel CLIC like 1	632.821	-0.839301	0.286505	-2.92945	0.00339565	0.0386886
CRTAP	ENSG00000170275	10491	cartilage associated protein	3879.43	-0.96329	0.328932	-2.92854	0.0034056	0.0387581
CHD6	ENSG00000124177	84181	chromodomain helicase DNA binding protein 6	1244.39	-1.06801	0.364716	-2.92835	0.00340766	0.0387581
LINC00312	NA	29931	long intergenic non-protein coding RNA 312	80.0719	-2.53333	0.865347	-2.92753	0.00341669	0.0388297
SIPA1L3	ENSG00000105738	23094	signal induced proliferation associated 1 like 3	816.498	1.39883	0.477871	2.92722	0.00342008	0.0388372
PPFIBP2	ENSG00000166387	8495	PPFIA binding protein 2	273.923	-1.33649	0.456633	-2.92683	0.00342439	0.0388552
SMYD5	ENSG00000135632	10322	SMYD family member 5	443.147	0.78704	0.268957	2.92626	0.00343061	0.0388948
LINC00707	ENSG00000238266	100507127	long intergenic non-protein coding RNA 707	18.9419	2.82316	0.964947	2.92572	0.00343665	0.0389211
CYC1	ENSG00000179091	1537	cytochrome c1	870.479	0.837823	0.286405	2.92531	0.00344113	0.0389211
PLD1	ENSG00000075651	5337	phospholipase D1	190.351	-1.83881	0.628567	-2.9254	0.00344018	0.0389211
CREB3L1	ENSG00000157613	90993	cAMP responsive element binding protein 3 like 1	5097.41	-0.860623	0.294376	-2.92355	0.00346063	0.0391106
LINC00341	NA	NA	NA	112.205	-1.59108	0.544763	-2.92068	0.00349264	0.0394411
DLX2	ENSG00000115844	1746	distal-less homeobox 2	152.24	4.46723	1.52981	2.92012	0.00349899	0.0394815
SLC7A1	ENSG00000139514	6541	solute carrier family 7 member 1	4768.91	1.09011	0.373475	2.91884	0.00351331	0.0395988
PFDN5	ENSG00000123349	5204	prefoldin subunit 5	1749.93	-1.00738	0.345147	-2.9187	0.00351495	0.0395988
KLHL13	ENSG00000003096	90293	kelch like family member 13	33.2999	-1.76473	0.604694	-2.91839	0.00351844	0.0396068
TGIF1	ENSG00000177426	7050	TGFB induced factor homeobox 1	805.309	0.82795	0.283859	2.91677	0.00353676	0.0397815
HIVEP3	ENSG00000127124	59269	HIVEP zinc finger 3	166.921	1.39985	0.480068	2.91593	0.00354629	0.0397977
PIEZO1	ENSG00000103335	9780	piezo type mechanosensitive ion channel component 1	5148.18	0.845814	0.290111	2.91548	0.0035514	0.0397977
FXYD5	ENSG00000089327	53827	FXYD domain containing ion transport regulator 5	2649.39	0.769167	0.263828	2.91541	0.00355217	0.0397977
TRO	ENSG00000067445	7216	trophinin	304.669	-1.12074	0.384409	-2.91548	0.00355141	0.0397977
PLXNC1	ENSG00000136040	10154	plexin C1	316.016	-3.89694	1.33626	-2.91631	0.00354204	0.0397977
ZCRB1	ENSG00000139168	85437	zinc finger CCHC-type and RNA binding motif containing 1	643.954	-0.956813	0.32828	-2.91463	0.00356116	0.0398045
GLT8D1	ENSG00000016864	55830	glycosyltransferase 8 domain containing 1	793.286	-0.981487	0.336689	-2.91511	0.00355562	0.0398045
ARAP1	ENSG00000186635	116985	ArfGAP with RhoGAP domain, ankyrin repeat and PH domain 1	1444.73	-1.07749	0.369666	-2.91475	0.00355973	0.0398045
ASF1B	ENSG00000105011	55723	anti-silencing function 1B histone chaperone	172.574	2.32679	0.798475	2.91404	0.00356789	0.0398484
TMEM208	ENSG00000168701	29100	transmembrane protein 208	195.667	0.985125	0.338128	2.91347	0.00357435	0.0398581
MMP11	ENSG00000099953	4320	matrix metallopeptidase 11	158.92	-2.56139	0.879155	-2.91347	0.00357431	0.0398581
POLA2	ENSG00000014138	23649	DNA polymerase alpha 2, accessory subunit	315.695	1.41472	0.485834	2.91195	0.00359185	0.0399906
MRPL41	ENSG00000182154	64975	mitochondrial ribosomal protein L41	321.048	0.897778	0.308304	2.91199	0.0035914	0.0399906
NCAPH	ENSG00000121152	23397	non-SMC condensin I complex subunit H	204.31	2.39557	0.823554	2.90882	0.00362796	0.0402985
MLPH	ENSG00000115648	79083	melanophilin	439.126	1.49861	0.515252	2.9085	0.00363164	0.0402985
SH2B3	ENSG00000111252	10019	SH2B adaptor protein 3	1738.71	0.971335	0.333984	2.90833	0.00363366	0.0402985
GAR1	ENSG00000109534	54433	GAR1 ribonucleoprotein	244.184	0.950756	0.326906	2.90834	0.0036335	0.0402985
SCPEP1	ENSG00000121064	59342	serine carboxypeptidase 1	561.121	-1.28281	0.441023	-2.90871	0.00362924	0.0402985
IFT140	ENSG00000187535	9742	intraflagellar transport 140	403.561	-1.12299	0.386348	-2.90669	0.00365278	0.040479
ACSL4	ENSG00000068366	2182	acyl-CoA synthetase long chain family member 4	1872.58	1.03433	0.355959	2.90577	0.00366353	0.0405036
TPT1	ENSG00000133112	7178	tumor protein, translationally-controlled 1	23893.8	-1.1441	0.39373	-2.9058	0.00366312	0.0405036
LSAMP	ENSG00000185565	4045	limbic system associated membrane protein	183.658	-2.00556	0.690173	-2.90588	0.00366219	0.0405036
RAB11FIP3	ENSG00000090565	9727	RAB11 family interacting protein 3	905.828	-0.813968	0.280255	-2.90438	0.00367976	0.0406515
PDE3A	ENSG00000172572	5139	phosphodiesterase 3A	59.102	-2.50451	0.862449	-2.90396	0.0036848	0.0406756
ITIH3	ENSG00000162267	3699	inter-alpha-trypsin inhibitor heavy chain 3	18.7778	-3.08251	1.06197	-2.90262	0.00370057	0.040818
PER1	ENSG00000179094	5187	period circadian regulator 1	333.766	0.923893	0.318355	2.90208	0.0037069	0.0408279
TMEM222	ENSG00000186501	84065	transmembrane protein 222	571.623	0.811293	0.279558	2.90206	0.0037072	0.0408279
SHC4	ENSG00000185634	399694	SHC adaptor protein 4	24.4489	2.36182	0.814079	2.90121	0.00371719	0.0409063
RPP25	ENSG00000178718	54913	ribonuclease P and MRP subunit p25	87.1458	1.77779	0.612972	2.90028	0.00372835	0.0409975
ZNF398	ENSG00000197024	57541	zinc finger protein 398	387.229	0.931358	0.321198	2.89964	0.00373593	0.0410491
UBE4B	ENSG00000130939	10277	ubiquitination factor E4B	1176.89	-0.919263	0.317105	-2.89892	0.00374447	0.0410795
JAZF1	ENSG00000153814	221895	JAZF zinc finger 1	695.285	-1.23232	0.425075	-2.89906	0.0037428	0.0410795
LMO7-AS1	ENSG00000261105	101927155	LMO7 antisense RNA 1	206.509	-1.31718	0.454537	-2.89784	0.00375738	0.0411894
OTUD7B	ENSG00000264522	56957	OTU deubiquitinase 7B	708.611	0.747184	0.257984	2.89625	0.00377655	0.0413677
EPSTI1	ENSG00000133106	94240	epithelial stromal interaction 1	481.797	2.19766	0.759079	2.89516	0.00378963	0.0414477
GBP2	ENSG00000162645	2634	guanylate binding protein 2	170.909	-2.23603	0.772333	-2.89516	0.00378967	0.0414477
ZCCHC11	NA	NA	NA	772.531	-0.742481	0.256484	-2.89485	0.00379345	0.0414572
EIF3E	ENSG00000104408	3646	eukaryotic translation initiation factor 3 subunit E	2533.4	-0.935182	0.323144	-2.89401	0.00380355	0.0415357
NFKB2	ENSG00000077150	4791	nuclear factor kappa B subunit 2	785.79	1.1561	0.399621	2.89299	0.00381591	0.0416387
SLC25A13	ENSG00000004864	10165	solute carrier family 25 member 13	150.715	1.409	0.487144	2.89236	0.00382357	0.0416585
IRF9	ENSG00000213928	10379	interferon regulatory factor 9	1407.14	1.21923	0.421517	2.89247	0.00382224	0.0416585
STXBP5-AS1	ENSG00000233452	729178	STXBP5 antisense RNA 1	28.0877	2.17408	0.752088	2.89072	0.0038436	0.0418127
DNAJC4	ENSG00000110011	3338	DnaJ heat shock protein family (Hsp40) member C4	243.474	-1.0619	0.367325	-2.89089	0.00384148	0.0418127
NSDHL	ENSG00000147383	50814	NAD(P) dependent steroid dehydrogenase-like	322.546	0.88062	0.304738	2.88976	0.00385534	0.0418767
CBY1	ENSG00000100211	25776	chibby family member 1, beta catenin antagonist	310.071	-0.982583	0.340022	-2.88976	0.00385537	0.0418767
UHRF1BP1	ENSG00000065060	54887	UHRF1 binding protein 1	862.69	0.940492	0.325492	2.88945	0.00385918	0.0418862
HMGN5	ENSG00000198157	79366	high mobility group nucleosome binding domain 5	69.7661	-1.24377	0.43058	-2.88858	0.0038698	0.0419695
NISCH	ENSG00000010322	11188	nischarin	1598.38	-0.924947	0.320269	-2.88804	0.00387656	0.0419859
RAB11FIP1	ENSG00000156675	80223	RAB11 family interacting protein 1	360.661	-1.0094	0.349516	-2.88798	0.00387721	0.0419859
MICALL1	ENSG00000100139	85377	MICAL like 1	1768.5	0.986641	0.341807	2.88655	0.00389496	0.0421461
NEK10	ENSG00000163491	152110	NIMA related kinase 10	99.4287	1.42652	0.4946	2.88419	0.00392425	0.0423806
STARD4	ENSG00000164211	134429	StAR related lipid transfer domain containing 4	562.593	1.25995	0.436879	2.88399	0.00392674	0.0423806
DCK	ENSG00000156136	1633	deoxycytidine kinase	293.896	1.25691	0.435845	2.88384	0.00392854	0.0423806
GSTM1	ENSG00000134184	2944	glutathione S-transferase mu 1	146.907	-1.08408	0.37589	-2.88405	0.00392601	0.0423806
CIRH1A	NA	NA	NA	847.969	1.0863	0.376721	2.88355	0.00393217	0.0423876
GLI3	ENSG00000106571	2737	GLI family zinc finger 3	703.922	-1.52223	0.528056	-2.8827	0.00394282	0.0424703
RSRC1	ENSG00000174891	51319	arginine and serine rich coiled-coil 1	322.711	-0.892939	0.310008	-2.88037	0.00397204	0.0427333
BAIAP2-AS1	NA	NA	NA	335.796	-1.29246	0.448728	-2.88028	0.00397324	0.0427333
OSBPL10	ENSG00000144645	114884	oxysterol binding protein like 10	309.17	-1.08966	0.378355	-2.88	0.00397678	0.0427339
CILP	ENSG00000138615	8483	cartilage intermediate layer protein	9.2471	-4.67379	1.62296	-2.8798	0.0039793	0.0427339
UHMK1	ENSG00000152332	127933	U2AF homology motif kinase 1	1765.89	0.89671	0.31147	2.87896	0.00398984	0.0428149
ZBTB9	ENSG00000213588	221504	zinc finger and BTB domain containing 9	130.258	1.11964	0.389032	2.87802	0.00400177	0.042882
PSMC4	ENSG00000013275	5704	proteasome 26S subunit, ATPase 4	1207.21	0.968442	0.336499	2.87799	0.00400212	0.042882
NEXN	ENSG00000162614	91624	nexilin F-actin binding protein	2390.49	-1.46333	0.508515	-2.87766	0.0040064	0.0428955
NNT	ENSG00000112992	23530	nicotinamide nucleotide transhydrogenase	784.391	-0.8436	0.293184	-2.87737	0.00401003	0.0429022
STIL	ENSG00000123473	6491	STIL centriolar assembly protein	273.145	1.94224	0.675107	2.87693	0.00401568	0.0429054
MXRA5	ENSG00000101825	25878	matrix remodeling associated 5	7386.61	-3.35802	1.16725	-2.87687	0.00401635	0.0429054
EIF5A	ENSG00000132507	1984	eukaryotic translation initiation factor 5A	5350.55	1.08924	0.378729	2.87603	0.00402712	0.0429882
SLC27A4	ENSG00000167114	10999	solute carrier family 27 member 4	431.018	0.807797	0.280962	2.87511	0.00403885	0.0430811
LOC102724814	ENSG00000258727	102724814	uncharacterized LOC102724814	70.6264	-1.48879	0.517916	-2.87458	0.00404562	0.0431209
ETS2	ENSG00000157557	2114	ETS proto-oncogene 2, transcription factor	693.04	1.28527	0.447224	2.87387	0.00405474	0.0431832
TSSK3	ENSG00000162526	81629	testis specific serine kinase 3	25.126	-2.26268	0.787388	-2.87365	0.00405752	0.0431832
PIK3CD-AS2	ENSG00000231789	101929074	PIK3CD antisense RNA 2	36.0658	-1.95068	0.678968	-2.873	0.0040659	0.0432401
SIPA1L2	ENSG00000116991	57568	signal induced proliferation associated 1 like 2	360.563	-1.69084	0.588596	-2.87266	0.0040703	0.0432545
CTF1	ENSG00000150281	1489	cardiotrophin 1	186.291	-1.0598	0.369014	-2.87198	0.00407905	0.0433152
KANK4	ENSG00000132854	163782	KN motif and ankyrin repeat domains 4	54.4757	8.54839	2.97761	2.87089	0.00409316	0.0434326
ZNF408	ENSG00000175213	79797	zinc finger protein 408	214.264	1.16009	0.404227	2.86991	0.00410589	0.0435353
CIDECP	NA	NA	NA	166.845	1.33874	0.466936	2.86708	0.00414279	0.0438547
C10orf88	ENSG00000119965	80007	chromosome 10 open reading frame 88	168.59	1.00784	0.351523	2.86705	0.00414317	0.0438547
PSMD14	ENSG00000115233	10213	proteasome 26S subunit, non-ATPase 14	954.922	0.881302	0.307407	2.86689	0.00414526	0.0438547
C19orf48	ENSG00000167747	84798	chromosome 19 open reading frame 48	490.834	1.28235	0.447411	2.86616	0.0041549	0.0439241
PAPPA2	ENSG00000116183	60676	pappalysin 2	98.8218	1.72079	0.600919	2.8636	0.00418852	0.0441524
LOC100419583	NA	100419583	ring finger protein 4 pseudogene	542.474	1.61094	0.562623	2.86327	0.00419291	0.0441524
UNC5B	ENSG00000107731	219699	unc-5 netrin receptor B	2268.99	1.12561	0.393131	2.8632	0.00419381	0.0441524
LINC00152	NA	NA	NA	619.378	1.07898	0.37681	2.86346	0.00419038	0.0441524
VGLL3	ENSG00000206538	389136	vestigial like family member 3	6715.47	-1.2265	0.4283	-2.86364	0.00418806	0.0441524
B3GALT2	ENSG00000162630	8707	beta-1,3-galactosyltransferase 2	37.5489	-2.92625	1.02205	-2.86311	0.00419509	0.0441524
LAT2	ENSG00000086730	7462	linker for activation of T cells family member 2	12.3384	3.40373	1.18899	2.8627	0.00420043	0.0441758
UNC13A	ENSG00000130477	23025	unc-13 homolog A	8.16084	3.92758	1.37235	2.86194	0.00421059	0.0441809
WWC1	ENSG00000113645	23286	WW and C2 domain containing 1	119.101	1.5567	0.54397	2.86173	0.00421332	0.0441809
FOXC1	ENSG00000054598	2296	forkhead box C1	461.964	-1.15768	0.404531	-2.86178	0.0042127	0.0441809
PLA2G6	ENSG00000184381	8398	phospholipase A2 group VI	111.166	-1.62437	0.567522	-2.86222	0.00420691	0.0441809
TSSC4	ENSG00000184281	10078	tumor suppressing subtransferable candidate 4	430.131	0.825908	0.288752	2.86027	0.00423287	0.0443533
ORAI3	ENSG00000175938	93129	ORAI calcium release-activated calcium modulator 3	423.366	-1.48655	0.519776	-2.85998	0.0042367	0.0443607
ROBO4	ENSG00000154133	54538	roundabout guidance receptor 4	18.1184	3.38965	1.18574	2.85867	0.00425419	0.0443642
LFNG	ENSG00000106003	3955	LFNG O-fucosylpeptide 3-beta-N-acetylglucosaminyltransferase	86.1449	1.27972	0.44768	2.85856	0.00425573	0.0443642
ORAI1	ENSG00000276045	84876	ORAI calcium release-activated calcium modulator 1	323.533	0.958376	0.335221	2.85894	0.00425062	0.0443642
CLK2	ENSG00000176444	1196	CDC like kinase 2	397.87	-0.826248	0.288987	-2.85912	0.00424814	0.0443642
PAM	ENSG00000145730	5066	peptidylglycine alpha-amidating monooxygenase	4962.93	-0.912289	0.319038	-2.8595	0.00424304	0.0443642
ERBB2	ENSG00000141736	2064	erb-b2 receptor tyrosine kinase 2	1417.66	-0.968358	0.338686	-2.85916	0.00424766	0.0443642
COL10A1	ENSG00000123500	1300	collagen type X alpha 1 chain	16.0423	3.83564	1.34212	2.8579	0.00426455	0.0443854
SLC19A1	ENSG00000173638	6573	solute carrier family 19 member 1	98.4401	1.67324	0.58546	2.85799	0.00426327	0.0443854
SPCS2	ENSG00000118363	9789	signal peptidase complex subunit 2	245.164	-0.864712	0.302589	-2.85771	0.00426711	0.0443854
CALB2	ENSG00000172137	794	calbindin 2	16.862	3.5456	1.241	2.85705	0.00427602	0.0444456
FOLR3	ENSG00000110203	2352	folate receptor gamma	36.9237	3.33006	1.16574	2.8566	0.00428201	0.0444754
SOCS2	ENSG00000120833	8835	suppressor of cytokine signaling 2	387.627	1.3659	0.478205	2.8563	0.00428609	0.0444854
SLC38A10	ENSG00000157637	124565	solute carrier family 38 member 10	1783.86	-0.706964	0.247624	-2.85499	0.00430381	0.0446368
KCNQ3	ENSG00000184156	3786	potassium voltage-gated channel subfamily Q member 3	15.677	2.79171	0.977926	2.85473	0.0043074	0.0446415
TBX3	ENSG00000135111	6926	T-box transcription factor 3	3989.64	1.06382	0.372698	2.85439	0.00431198	0.0446564
NEO1	ENSG00000067141	4756	neogenin 1	403.004	-1.12297	0.393492	-2.85386	0.0043192	0.0446662
FAM127A	NA	NA	NA	1863.34	-1.19125	0.4174	-2.85398	0.00431752	0.0446662
ZFAS1	ENSG00000177410	441951	ZNFX1 antisense RNA 1	1450.15	1.15012	0.403062	2.85346	0.00432463	0.044675
SUN1	ENSG00000164828	23353	Sad1 and UNC84 domain containing 1	1240.13	-1.15701	0.405528	-2.8531	0.00432946	0.044675
PPAP2B	NA	NA	NA	4043.35	-1.76455	0.618421	-2.85331	0.0043266	0.044675
DSP	ENSG00000096696	1832	desmoplakin	2349.35	1.53301	0.537458	2.85233	0.00433996	0.044751
HMGXB3	ENSG00000113716	22993	HMG-box containing 3	1215.5	0.887568	0.311203	2.85206	0.0043437	0.0447571
CD3EAP	ENSG00000117877	10849	CD3e molecule associated protein	47.123	2.00888	0.704603	2.85107	0.0043572	0.0448638
HSPA13	ENSG00000155304	6782	heat shock protein family A (Hsp70) member 13	933.13	0.938252	0.32917	2.85036	0.00436704	0.044903
TGFBR3	ENSG00000069702	7049	transforming growth factor beta receptor 3	1039.46	-1.93759	0.679777	-2.85033	0.00436732	0.044903
GUCY1A3	NA	NA	NA	23.1028	-4.00409	1.40529	-2.8493	0.00438152	0.0450164
NFKBIE	ENSG00000146232	4794	NFKB inhibitor epsilon	135.965	1.68891	0.592896	2.84858	0.00439145	0.0450669
MNS1	ENSG00000138587	55329	meiosis specific nuclear structural 1	64.5759	-1.6638	0.584099	-2.84849	0.00439276	0.0450669
MAP1LC3A	ENSG00000101460	84557	microtubule associated protein 1 light chain 3 alpha	240.634	-1.0535	0.369886	-2.84818	0.00439697	0.0450777
ARHGEF4	ENSG00000136002	50649	Rho guanine nucleotide exchange factor 4	117.91	-1.07675	0.378291	-2.84635	0.00442232	0.0453049
VGF	ENSG00000128564	7425	VGF nerve growth factor inducible	6.77135	5.78836	2.03467	2.84487	0.00444302	0.0454375
ARL4C	ENSG00000188042	10123	ADP ribosylation factor like GTPase 4C	761.63	-1.43903	0.5058	-2.84505	0.00444046	0.0454375
HSF4	ENSG00000102878	3299	heat shock transcription factor 4	29.4606	-1.69978	0.597519	-2.84474	0.00444484	0.0454375
LOC642361	ENSG00000272447	642361	uncharacterized LOC642361	27.3793	-1.95186	0.686364	-2.84378	0.00445823	0.0455417
FHOD1	ENSG00000135723	29109	formin homology 2 domain containing 1	565.422	0.91802	0.322956	2.84256	0.00447532	0.0456836
RAN	ENSG00000132341	5901	RAN, member RAS oncogene family	2732.41	0.884154	0.311167	2.84142	0.00449136	0.0457543
CTSZ	ENSG00000101160	1522	cathepsin Z	2654.82	-0.726252	0.255584	-2.84154	0.00448955	0.0457543
C1QTNF6	ENSG00000133466	114904	C1q and TNF related 6	224.742	-1.59285	0.560672	-2.84097	0.00449768	0.0457543
RIPK3	ENSG00000129465	11035	receptor interacting serine/threonine kinase 3	55.1918	-1.84469	0.649314	-2.84099	0.0044974	0.0457543
TMEM35	NA	NA	NA	23.0709	-3.0838	1.08549	-2.84092	0.00449831	0.0457543
CRELD1	ENSG00000163703	78987	cysteine rich with EGF like domains 1	171.598	-1.00684	0.354526	-2.83995	0.00451205	0.0458612
CD99L2	ENSG00000102181	83692	CD99 molecule like 2	1122.55	-1.00258	0.353087	-2.83946	0.00451896	0.0458987
C1QTNF7	ENSG00000163145	114905	C1q and TNF related 7	13.4831	-3.45839	1.21853	-2.83816	0.00453745	0.0460537
ZNF436-AS1	ENSG00000249087	148898	ZNF436 antisense RNA 1	21.1019	-2.04293	0.720079	-2.8371	0.00455258	0.0461743
APOD	ENSG00000189058	347	apolipoprotein D	43.1283	-3.26955	1.1526	-2.83666	0.00455878	0.0462043
ABTB2	ENSG00000166016	25841	ankyrin repeat and BTB domain containing 2	347.522	1.35107	0.476397	2.83601	0.00456808	0.0462642
ERMAP	ENSG00000164010	114625	erythroblast membrane associated protein (Scianna blood group)	341.81	-1.08081	0.381162	-2.83557	0.00457444	0.0462642
LDOC1	ENSG00000182195	23641	LDOC1 regulator of NFKB signaling	375.532	-1.18428	0.417651	-2.83558	0.00457426	0.0462642
SNRPE	ENSG00000182004	6635	small nuclear ribonucleoprotein polypeptide E	190.503	1.05958	0.37396	2.83342	0.00460532	0.0465435
SGCG	ENSG00000102683	6445	sarcoglycan gamma	57.8699	2.4114	0.851511	2.8319	0.00462721	0.0467315
TM4SF1	ENSG00000169908	4071	transmembrane 4 L six family member 1	147.547	2.17983	0.769885	2.83137	0.00463485	0.0467319
ELFN2	ENSG00000166897	114794	extracellular leucine rich repeat and fibronectin type III domain containing 2	495.058	1.81574	0.641234	2.83163	0.00463113	0.0467319
FARP1	ENSG00000152767	10160	FERM, ARH/RhoGEF and pleckstrin domain protein 1	4586.83	-1.19032	0.420453	-2.83103	0.00463984	0.0467319
NFIA	ENSG00000162599	4774	nuclear factor I A	160.118	-1.45515	0.514007	-2.83099	0.00464037	0.0467319
EIF4A2	ENSG00000156976	1974	eukaryotic translation initiation factor 4A2	2631.94	-0.73693	0.260329	-2.83076	0.00464372	0.0467326
DCAF6	ENSG00000143164	55827	DDB1 and CUL4 associated factor 6	1742.08	-0.940884	0.332507	-2.82966	0.00465971	0.0468604
FMO4	ENSG00000076258	2329	flavin containing dimethylaniline monoxygenase 4	37.232	-2.61962	0.926518	-2.82738	0.00469303	0.0471289
TXLNB	ENSG00000164440	167838	taxilin beta	19.0973	-3.11509	1.10169	-2.82755	0.00469057	0.0471289
FAM132B	NA	NA	NA	52.3794	1.44661	0.511696	2.82708	0.00469749	0.0471405
PNPLA2	ENSG00000177666	57104	patatin like phospholipase domain containing 2	1619.2	-0.983301	0.34786	-2.82672	0.00470282	0.0471447
HACD4	ENSG00000188921	401494	3-hydroxyacyl-CoA dehydratase 4	138.811	-1.25441	0.44379	-2.8266	0.00470453	0.0471447
PGM2	ENSG00000169299	55276	phosphoglucomutase 2	341.309	1.24136	0.43928	2.82591	0.00471468	0.04718
MAN2B2	ENSG00000013288	23324	mannosidase alpha class 2B member 2	1804.5	-0.953389	0.337354	-2.82608	0.0047122	0.04718
TIMM13	ENSG00000099800	26517	translocase of inner mitochondrial membrane 13	484.98	0.761953	0.26983	2.82382	0.00474548	0.0473882
NFIB	ENSG00000147862	4781	nuclear factor I B	333.353	-1.6101	0.570179	-2.82385	0.00474511	0.0473882
LINC00893	ENSG00000241769	100131434	long intergenic non-protein coding RNA 893	15.7143	-2.48957	0.881561	-2.82405	0.00474204	0.0473882
CALU	ENSG00000128595	813	calumenin	19652.3	-1.18214	0.418709	-2.8233	0.00475321	0.0474091
HSPB3	ENSG00000169271	8988	heat shock protein family B (small) member 3	123.086	-2.45424	0.86937	-2.82301	0.00475756	0.0474091
GCHFR	ENSG00000137880	2644	GTP cyclohydrolase I feedback regulator	16.7273	-2.46123	0.871831	-2.82306	0.00475678	0.0474091
ITGA11	ENSG00000137809	22801	integrin subunit alpha 11	2149.02	-1.43826	0.509534	-2.82269	0.00476224	0.0474226
MINK1	ENSG00000141503	50488	misshapen like kinase 1	1587.35	-0.697976	0.24738	-2.82148	0.0047803	0.0475623
CDC42EP5	ENSG00000167617	148170	CDC42 effector protein 5	248.204	-1.40956	0.499614	-2.8213	0.00478295	0.0475623
MACROD2	ENSG00000172264	140733	mono-ADP ribosylhydrolase 2	41.3203	-2.34636	0.831743	-2.82101	0.00478724	0.0475717
EIF5	ENSG00000100664	1983	eukaryotic translation initiation factor 5	4062.43	0.97729	0.346521	2.82029	0.00479806	0.0476182
PDE1C	ENSG00000154678	5137	phosphodiesterase 1C	669.096	-1.48385	0.526143	-2.82025	0.0047986	0.0476182
PRPF4	ENSG00000136875	9128	pre-mRNA processing factor 4	528.82	0.93627	0.332076	2.81945	0.00481064	0.0477044
E2F1	ENSG00000101412	1869	E2F transcription factor 1	220.763	1.93498	0.68677	2.81751	0.0048398	0.0479601
THOP1	ENSG00000172009	7064	thimet oligopeptidase 1	603.643	1.02991	0.3656	2.81705	0.00484675	0.0479957
GMNN	ENSG00000112312	51053	geminin DNA replication inhibitor	202.102	1.47514	0.52371	2.81671	0.00485182	0.0480124
SEC11A	ENSG00000140612	23478	SEC11 homolog A, signal peptidase complex subunit	1075.54	-0.799613	0.283918	-2.81635	0.00485724	0.0480327
ZNF697	ENSG00000143067	90874	zinc finger protein 697	366.822	1.22795	0.436182	2.81523	0.00487429	0.0481678
H2AFJ	NA	NA	NA	478.773	-0.826772	0.29373	-2.81473	0.00488175	0.0482074
METTL21A	ENSG00000144401	151194	methyltransferase like 21A	65.6294	-1.50441	0.534518	-2.81452	0.00488507	0.0482074
MFGE8	ENSG00000140545	4240	milk fat globule-EGF factor 8 protein	9009.38	-1.24253	0.442117	-2.81042	0.00494774	0.0487921
DDIAS	ENSG00000165490	220042	DNA damage induced apoptosis suppressor	102.549	2.23432	0.795338	2.80927	0.00496536	0.0488643
SMTN	ENSG00000183963	6525	smoothelin	2224.2	1.14122	0.406179	2.80964	0.00495964	0.0488643
IL10RB	ENSG00000243646	3588	interleukin 10 receptor subunit beta	606.746	-1.06667	0.379669	-2.80947	0.00496228	0.0488643
CHTOP	ENSG00000160679	26097	chromatin target of PRMT1	649.574	0.815724	0.290426	2.80871	0.00497401	0.0488819
SLC35E2B	ENSG00000189339	728661	solute carrier family 35 member E2B	801.271	-0.991156	0.352872	-2.80882	0.00497231	0.0488819
VARS	NA	NA	NA	1761.78	1.02886	0.366451	2.80763	0.00499074	0.0490125
PHLDA3	ENSG00000174307	23612	pleckstrin homology like domain family A member 3	2134.46	0.998867	0.356038	2.80551	0.00502377	0.0493029
LRWD1	ENSG00000161036	222229	leucine rich repeats and WD repeat domain containing 1	293.712	1.0779	0.384247	2.80523	0.00502803	0.0493107
TCF19	ENSG00000137310	6941	transcription factor 19	406.485	1.77913	0.63437	2.80457	0.00503841	0.0493785
CLTCL1	ENSG00000070371	8218	clathrin heavy chain like 1	263.312	0.933294	0.332843	2.804	0.00504722	0.0494308
ERRFI1	ENSG00000116285	54206	ERBB receptor feedback inhibitor 1	861.554	1.1191	0.399304	2.80262	0.00506888	0.0496089
PLK3	ENSG00000173846	1263	polo like kinase 3	447.111	1.17882	0.420814	2.80129	0.0050899	0.0497804
TRAF5	ENSG00000082512	7188	TNF receptor associated factor 5	397.845	-1.15985	0.414097	-2.8009	0.00509599	0.0498057
ZER1	ENSG00000160445	10444	zyg-11 related cell cycle regulator	1095.7	-0.801864	0.286476	-2.79906	0.00512513	0.0500219
LOC155060	ENSG00000244560	155060	AI894139 pseudogene	110.709	-1.35981	0.485789	-2.79919	0.00512313	0.0500219
ERP29	ENSG00000089248	10961	endoplasmic reticulum protein 29	1171.38	-0.966405	0.345329	-2.7985	0.00513398	0.0500396
LMNTD2	ENSG00000185522	256329	lamin tail domain containing 2	13.9002	-2.49871	0.892865	-2.79853	0.00513352	0.0500396
DNAJA3	ENSG00000103423	9093	DnaJ heat shock protein family (Hsp40) member A3	890.973	0.892406	0.318913	2.79827	0.00513766	0.0500412
PTRH2	ENSG00000141378	51651	peptidyl-tRNA hydrolase 2	259.029	0.952663	0.340509	2.79776	0.00514579	0.0500862
MOCS2	ENSG00000164172	4338	molybdenum cofactor synthesis 2	551.487	-0.806483	0.288301	-2.79737	0.00515211	0.0501134
ARHGEF6	ENSG00000129675	9459	Rac/Cdc42 guanine nucleotide exchange factor 6	256.724	-1.18163	0.42245	-2.79708	0.00515661	0.050123
RPL12	ENSG00000197958	6136	ribosomal protein L12	6793.86	-0.924704	0.330649	-2.79663	0.00516379	0.0501585
LINC01133	ENSG00000224259	100505633	long intergenic non-protein coding RNA 1133	214.977	-1.63819	0.585935	-2.79586	0.00517613	0.0502099
DMTN	ENSG00000158856	2039	dematin actin binding protein	25.3694	-2.05505	0.735007	-2.79595	0.00517467	0.0502099
RGMB	ENSG00000174136	285704	repulsive guidance molecule BMP co-receptor b	7071.16	0.876348	0.313543	2.79498	0.00519029	0.0502881
P4HA1	ENSG00000122884	5033	prolyl 4-hydroxylase subunit alpha 1	1885.16	-1.18558	0.424192	-2.79492	0.00519126	0.0502881
TAX1BP1	ENSG00000106052	8887	Tax1 binding protein 1	2876.33	-0.874197	0.312815	-2.79461	0.00519623	0.050302
LIG1	ENSG00000105486	3978	DNA ligase 1	308.443	1.32149	0.472948	2.79416	0.0052035	0.0503382
PGP	ENSG00000184207	283871	phosphoglycolate phosphatase	230.358	1.2102	0.433222	2.79349	0.0052143	0.0504084
LOC401320	NA	NA	NA	55.3352	-1.31718	0.471571	-2.79318	0.00521919	0.0504215
TUBG1	ENSG00000131462	7283	tubulin gamma 1	793.146	0.923606	0.330695	2.79293	0.00522337	0.0504277
NUFIP1	ENSG00000083635	26747	nuclear FMR1 interacting protein 1	196.38	1.05955	0.379798	2.78977	0.00527447	0.0508865
C8orf4	NA	NA	NA	539.755	1.69897	0.609064	2.78947	0.00527937	0.0508993
ASIC1	ENSG00000110881	41	acid sensing ion channel subunit 1	169.644	-1.51941	0.544927	-2.78827	0.005299	0.0510539
SRM	ENSG00000116649	6723	spermidine synthase	1819.92	1.0402	0.373252	2.78687	0.00532205	0.0512414
MARCH7	NA	NA	NA	1503.1	0.753259	0.270417	2.78555	0.00534369	0.0514149
IL1B	ENSG00000125538	3553	interleukin 1 beta	25.3888	2.49265	0.895322	2.78408	0.00536801	0.0515793
OLFML2B	ENSG00000162745	25903	olfactomedin like 2B	257.545	-1.76777	0.634934	-2.78418	0.00536633	0.0515793
CXCL11	ENSG00000169248	6373	C-X-C motif chemokine ligand 11	6.06628	5.81348	2.08968	2.78199	0.00540263	0.0518769
ZFP36L1	ENSG00000185650	677	ZFP36 ring finger protein like 1	6104.71	-0.98564	0.354405	-2.78111	0.00541726	0.0519824
ANKRD10	ENSG00000088448	55608	ankyrin repeat domain 10	576.988	1.1217	0.403376	2.78078	0.0054228	0.0520004
REV3L	ENSG00000009413	5980	REV3 like, DNA directed polymerase zeta catalytic subunit	2795.77	-1.61224	0.579888	-2.78027	0.00543143	0.0520482
GABBR2	ENSG00000136928	9568	gamma-aminobutyric acid type B receptor subunit 2	547.368	1.63161	0.587096	2.77912	0.00545072	0.0520524
COX6C	ENSG00000164919	1345	cytochrome c oxidase subunit 6C	446.376	-0.789499	0.284124	-2.77871	0.00545746	0.0520524
NACA	ENSG00000196531	4666	nascent polypeptide associated complex subunit alpha	4727.23	-0.88061	0.316884	-2.77897	0.00545318	0.0520524
RGS10	ENSG00000148908	6001	regulator of G protein signaling 10	305.863	-1.11358	0.40071	-2.77901	0.00545242	0.0520524
RAB31	ENSG00000168461	11031	RAB31, member RAS oncogene family	1163.62	-1.14632	0.412434	-2.77941	0.00544575	0.0520524
PLEKHA6	ENSG00000143850	22874	pleckstrin homology domain containing A6	279.067	-1.76832	0.636334	-2.77891	0.00545418	0.0520524
SBSPON	ENSG00000164764	157869	somatomedin B and thrombospondin type 1 domain containing	37.5143	-2.00911	0.722698	-2.78001	0.00543573	0.0520524
CPEB4	ENSG00000113742	80315	cytoplasmic polyadenylation element binding protein 4	658.98	1.33389	0.480151	2.77805	0.00546857	0.0520932
KIAA1407	NA	NA	NA	66.2556	-1.38218	0.497542	-2.77802	0.00546906	0.0520932
WDR60	ENSG00000126870	55112	WD repeat domain 60	311.517	-0.928521	0.334349	-2.7771	0.00548464	0.0521724
TIMP2	ENSG00000035862	7077	TIMP metallopeptidase inhibitor 2	18557.7	-1.1284	0.406324	-2.7771	0.0054847	0.0521724
KLC4	ENSG00000137171	89953	kinesin light chain 4	214.749	-1.01322	0.364904	-2.77669	0.00549159	0.0522031
NUDCD1	ENSG00000120526	84955	NudC domain containing 1	537.694	0.874292	0.314928	2.77617	0.0055004	0.052252
TEX10	ENSG00000136891	54881	testis expressed 10	568.064	1.09557	0.394738	2.77544	0.00551279	0.0523348
CEP63	ENSG00000182923	80254	centrosomal protein 63	485.952	-0.720174	0.25954	-2.77481	0.00552335	0.0523764
JMY	ENSG00000152409	133746	junction mediating and regulatory protein, p53 cofactor	534.165	-0.8562	0.308569	-2.77474	0.00552454	0.0523764
MAFF	ENSG00000185022	23764	MAF bZIP transcription factor F	992.747	1.25845	0.453805	2.77311	0.00555235	0.0526051
CFDP1	ENSG00000153774	10428	craniofacial development protein 1	571.346	-0.747058	0.269418	-2.77286	0.00555657	0.0526101
LIN37	ENSG00000267796	55957	lin-37 DREAM MuvB core complex component	187.535	1.04726	0.377721	2.77258	0.00556137	0.0526205
CEP295	ENSG00000166004	85459	centrosomal protein 295	474.917	0.894917	0.322814	2.77224	0.00556723	0.052641
MYO19	ENSG00000278259	80179	myosin XIX	551.755	1.16847	0.421589	2.77158	0.00557851	0.0527127
TOMM34	ENSG00000025772	10953	translocase of outer mitochondrial membrane 34	851.518	1.20568	0.43511	2.77098	0.00558871	0.052774
TOP3A	ENSG00000177302	7156	DNA topoisomerase III alpha	392.708	0.940237	0.339382	2.77044	0.00559813	0.0527929
C1orf115	ENSG00000162817	79762	chromosome 1 open reading frame 115	82.8263	-2.18045	0.78699	-2.77062	0.0055949	0.0527929
CBFB	ENSG00000067955	865	core-binding factor subunit beta	585.75	0.968	0.349436	2.77018	0.0056025	0.0527992
GAB2	ENSG00000033327	9846	GRB2 associated binding protein 2	416.368	-0.847217	0.305899	-2.7696	0.00561253	0.0528238
BDKRB2	ENSG00000168398	624	bradykinin receptor B2	812.117	-1.87587	0.677307	-2.76961	0.00561235	0.0528238
CFH	ENSG00000000971	3075	complement factor H	425.171	-1.687	0.609289	-2.7688	0.00562626	0.0529181
ADD1	ENSG00000087274	118	adducin 1	4565.04	-0.783711	0.283154	-2.76779	0.00564384	0.0529784
MEIS1	ENSG00000143995	4211	Meis homeobox 1	987.34	-1.10235	0.398279	-2.76779	0.00564375	0.0529784
FKBP9P1	ENSG00000176826	360132	FKBP prolyl isomerase 9 pseudogene 1	162.121	-1.19559	0.431958	-2.76784	0.00564296	0.0529784
WSCD1	ENSG00000179314	23302	WSC domain containing 1	49.555	1.96436	0.710343	2.76537	0.00568591	0.052998
DTX3L	ENSG00000163840	151636	deltex E3 ubiquitin ligase 3L	1953.76	1.55632	0.562596	2.76632	0.00566923	0.052998
PHACTR4	ENSG00000204138	65979	phosphatase and actin regulator 4	1088.29	0.85446	0.308845	2.76663	0.00566398	0.052998
POLR2C	ENSG00000102978	5432	RNA polymerase II subunit C	782.583	0.74802	0.270534	2.76497	0.00569274	0.052998
EID1	ENSG00000255302	23741	EP300 interacting inhibitor of differentiation 1	2055.6	-0.707927	0.255937	-2.76602	0.00567443	0.052998
RBM5	ENSG00000003756	10181	RNA binding motif protein 5	1353.6	-0.904515	0.327136	-2.76495	0.00569314	0.052998
CD81	ENSG00000110651	975	CD81 molecule	6229.68	-0.959627	0.346876	-2.76649	0.00566637	0.052998
KAT6B	ENSG00000156650	23522	lysine acetyltransferase 6B	968	-1.13544	0.410664	-2.76488	0.0056943	0.052998
CMBL	ENSG00000164237	134147	carboxymethylenebutenolidase homolog	468.472	-1.28522	0.464769	-2.76529	0.00568716	0.052998
SKP2	ENSG00000145604	6502	S-phase kinase associated protein 2	581.475	-1.47426	0.532965	-2.76616	0.00567214	0.052998
MAP6	ENSG00000171533	4135	microtubule associated protein 6	202.964	-1.54407	0.558306	-2.76563	0.00568129	0.052998
CERKL	ENSG00000188452	375298	ceramide kinase like	39.6576	-1.75744	0.635353	-2.76608	0.00567343	0.052998
CEMIP	ENSG00000103888	57214	cell migration inducing hyaluronidase 1	41816	-3.31293	1.19732	-2.76695	0.00565841	0.052998
PAFAH1B3	ENSG00000079462	5050	platelet activating factor acetylhydrolase 1b catalytic subunit 3	157.741	1.10797	0.400866	2.76393	0.00571094	0.0531181
TRIM55	ENSG00000147573	84675	tripartite motif containing 55	63.6322	1.65564	0.599257	2.76282	0.00573042	0.0531732
DYRK3	ENSG00000143479	8444	dual specificity tyrosine phosphorylation regulated kinase 3	365.797	1.30804	0.473392	2.76312	0.00572515	0.0531732
ODC1	ENSG00000115758	4953	ornithine decarboxylase 1	1488.81	1.2191	0.441241	2.7629	0.00572903	0.0531732
MYD88	ENSG00000172936	4615	MYD88 innate immune signal transduction adaptor	1139.2	1.11513	0.403654	2.76258	0.00573468	0.0531732
FAM20B	ENSG00000116199	9917	FAM20B glycosaminoglycan xylosylkinase	1311.13	-0.886262	0.320816	-2.76253	0.00573554	0.0531732
HIST2H2BF	NA	NA	NA	9.72566	5.57851	2.01971	2.76204	0.00574417	0.0532058
SEMA3F	ENSG00000001617	6405	semaphorin 3F	413.549	-1.37116	0.496456	-2.7619	0.00574653	0.0532058
EXO5	ENSG00000164002	64789	exonuclease 5	109.99	1.15899	0.419728	2.76128	0.00575745	0.0532723
AURKB	ENSG00000178999	9212	aurora kinase B	199.304	2.24585	0.813488	2.76077	0.00576654	0.0532872
WNK4	ENSG00000126562	65266	WNK lysine deficient protein kinase 4	215.4	1.50737	0.545968	2.76091	0.00576406	0.0532872
RHOQ	ENSG00000119729	23433	ras homolog family member Q	1133.09	-1.20618	0.43696	-2.7604	0.00577303	0.0533126
SLC12A6	ENSG00000140199	9990	solute carrier family 12 member 6	568.705	-0.83783	0.303577	-2.75986	0.00578263	0.0533666
ZNF423	ENSG00000102935	23090	zinc finger protein 423	75.7613	-1.82088	0.660207	-2.75804	0.00581485	0.0536292
CEBPD	ENSG00000221869	1052	CCAAT enhancer binding protein delta	967.125	-1.29517	0.469674	-2.7576	0.00582269	0.0536668
VAT1L	ENSG00000171724	57687	vesicle amine transport 1 like	169.353	-1.44749	0.524971	-2.75727	0.00582861	0.0536865
DTYMK	ENSG00000168393	1841	deoxythymidylate kinase	296.351	1.29704	0.470521	2.7566	0.00584063	0.0537625
PLD6	ENSG00000179598	201164	phospholipase D family member 6	54.9924	2.0668	0.749979	2.75581	0.00585478	0.0538231
BDH2	ENSG00000164039	56898	3-hydroxybutyrate dehydrogenase 2	253.153	-1.03291	0.374806	-2.75585	0.00585398	0.0538231
H2AFZ	NA	NA	NA	1143.94	1.15961	0.420927	2.75491	0.00587086	0.0539362
RAB23	ENSG00000112210	51715	RAB23, member RAS oncogene family	1332.7	-0.962614	0.349471	-2.75449	0.00587838	0.0539705
MEIS2	ENSG00000134138	4212	Meis homeobox 2	1070.46	-0.941745	0.341964	-2.75393	0.00588843	0.0540279
FNBP1	ENSG00000187239	23048	formin binding protein 1	1104.31	-0.962894	0.349713	-2.75338	0.00589826	0.0540832
CENPO	ENSG00000138092	79172	centromere protein O	280.438	1.54261	0.560328	2.75305	0.00590422	0.054103
RPS18P9	NA	645958	ribosomal protein S18 pseudogene 9	24.7832	-1.665	0.604844	-2.75277	0.00590936	0.0541153
ARGLU1	ENSG00000134884	55082	arginine and glutamate rich 1	1115.6	-0.763325	0.277404	-2.75167	0.00592925	0.0541717
ADCY9	ENSG00000162104	115	adenylate cyclase 9	2333.89	-1.06015	0.385288	-2.75159	0.00593073	0.0541717
OMA1	ENSG00000162600	115209	OMA1 zinc metallopeptidase	151.222	-1.0702	0.388927	-2.75167	0.00592927	0.0541717
GPRASP1	ENSG00000198932	9737	G protein-coupled receptor associated sorting protein 1	132.923	-1.65343	0.600857	-2.75178	0.00592721	0.0541717
TRMT6	ENSG00000089195	51605	tRNA methyltransferase 6	286.111	1.11843	0.407107	2.74727	0.0060094	0.0547653
MEF2C	ENSG00000081189	4208	myocyte enhancer factor 2C	118.503	1.09778	0.399602	2.74717	0.00601111	0.0547653
KLHL29	ENSG00000119771	114818	kelch like family member 29	358.929	-1.01799	0.3705	-2.74762	0.00600298	0.0547653
HHEX	ENSG00000152804	3087	hematopoietically expressed homeobox	50.2838	-1.43025	0.520574	-2.74745	0.00600602	0.0547653
TACC3	ENSG00000013810	10460	transforming acidic coiled-coil containing protein 3	570.079	1.91963	0.698825	2.74694	0.00601537	0.0547691
KRT10	ENSG00000186395	3858	keratin 10	417.158	0.883761	0.32192	2.74528	0.00604598	0.0549921
C19orf70	NA	NA	NA	316.309	0.822851	0.299754	2.74509	0.00604952	0.0549921
POLR3C	ENSG00000186141	10623	RNA polymerase III subunit C	727.644	0.811933	0.295788	2.74498	0.00605144	0.0549921
PCDH19	ENSG00000165194	57526	protocadherin 19	22.2859	3.4207	1.24662	2.74398	0.0060699	0.055112
WSB2	ENSG00000176871	55884	WD repeat and SOCS box containing 2	1958.89	1.02766	0.374531	2.74385	0.00607238	0.055112
DKK1	ENSG00000107984	22943	dickkopf WNT signaling pathway inhibitor 1	7089.21	1.18532	0.432309	2.74184	0.00610969	0.0553184
PPP1R15A	ENSG00000087074	23645	protein phosphatase 1 regulatory subunit 15A	4647.72	1.1743	0.428306	2.74174	0.00611155	0.0553184
DPM2	ENSG00000136908	8818	dolichyl-phosphate mannosyltransferase subunit 2, regulatory	406.622	0.854147	0.311593	2.74122	0.00612106	0.0553184
TBL3	ENSG00000183751	10607	transducin beta like 3	467.664	0.768797	0.280374	2.74204	0.0061058	0.0553184
B3GNT9	ENSG00000237172	84752	UDP-GlcNAc:betaGal beta-1,3-N-acetylglucosaminyltransferase 9	516.097	-0.862003	0.314414	-2.74162	0.00611365	0.0553184
MR1	ENSG00000153029	3140	major histocompatibility complex, class I-related	595.652	-0.943488	0.344154	-2.74147	0.00611643	0.0553184
LYPD6	ENSG00000187123	130574	LY6/PLAUR domain containing 6	104.772	-1.66943	0.609024	-2.74116	0.00612231	0.0553184
MARCH4	NA	NA	NA	1955.62	1.34638	0.491276	2.74058	0.00613306	0.0553245
TNFRSF21	ENSG00000146072	27242	TNF receptor superfamily member 21	260.807	1.10135	0.401847	2.74071	0.00613066	0.0553245
C1RL	ENSG00000139178	51279	complement C1r subcomponent like	708.741	-1.425	0.519979	-2.7405	0.00613465	0.0553245
IGBP1	ENSG00000089289	3476	immunoglobulin binding protein 1	621.297	-0.994246	0.362844	-2.74015	0.00614112	0.0553478
PCMTD2	ENSG00000203880	55251	protein-L-isoaspartate (D-aspartate) O-methyltransferase domain containing 2	356.122	-1.18131	0.431145	-2.73994	0.00614506	0.0553483
XPO1	ENSG00000082898	7514	exportin 1	2694.74	0.764549	0.279077	2.73956	0.00615215	0.0553771
CLMP	ENSG00000166250	79827	CXADR like membrane protein	2808.63	0.63416	0.231555	2.7387	0.00616831	0.055457
TBX5-AS1	ENSG00000255399	255480	TBX5 antisense RNA 1	648.844	-0.8198	0.299342	-2.73867	0.00616882	0.055457
DDX56	ENSG00000136271	54606	DEAD-box helicase 56	805.558	0.829201	0.302956	2.73704	0.00619956	0.0556806
PRCP	ENSG00000137509	5547	prolylcarboxypeptidase	1067.8	-1.06856	0.390421	-2.73693	0.0062015	0.0556806
GLG1	ENSG00000090863	2734	golgi glycoprotein 1	4357.4	-0.954608	0.348874	-2.73625	0.00621429	0.0557251
C16orf86	ENSG00000159761	388284	chromosome 16 open reading frame 86	31.2167	-1.97685	0.722456	-2.7363	0.00621348	0.0557251
COX8A	ENSG00000176340	1351	cytochrome c oxidase subunit 8A	849.555	0.962271	0.351745	2.73571	0.00622466	0.0557516
SEPN1	NA	NA	NA	3081.65	-0.894081	0.326822	-2.73568	0.00622508	0.0557516
TRIM21	ENSG00000132109	6737	tripartite motif containing 21	568.856	1.46877	0.537018	2.73505	0.00623705	0.0558237
CROCC	ENSG00000058453	9696	ciliary rootlet coiled-coil, rootletin	277.907	-1.2058	0.440956	-2.73452	0.00624707	0.0558432
FGD4	ENSG00000139132	121512	FYVE, RhoGEF and PH domain containing 4	418.252	-1.54509	0.565009	-2.73463	0.0062451	0.0558432
FYB	NA	NA	NA	9.35579	4.96289	1.8152	2.73408	0.00625556	0.055884
CD59	ENSG00000085063	966	CD59 molecule (CD59 blood group)	7519.46	0.674859	0.246858	2.7338	0.00626089	0.0558966
DHX34	ENSG00000134815	9704	DExH-box helicase 34	365.682	1.02755	0.376011	2.73276	0.00628066	0.056038
LINC01468	NA	NA	NA	10.5234	5.43623	1.99025	2.73143	0.00630606	0.0561772
SLC7A5P1	NA	81893	solute carrier family 7 member 5 pseudogene 1	13.8601	3.48861	1.27749	2.73084	0.00631737	0.0561772
IFI30	ENSG00000216490	10437	IFI30 lysosomal thiol reductase	177.05	1.65366	0.60565	2.73038	0.00632607	0.0561772
SNHG12	ENSG00000197989	85028	small nucleolar RNA host gene 12	168.847	1.51927	0.556253	2.73125	0.00630939	0.0561772
TAF4B	ENSG00000141384	6875	TATA-box binding protein associated factor 4b	71.423	1.38139	0.50588	2.73066	0.00632068	0.0561772
ZPR1	ENSG00000109917	8882	ZPR1 zinc finger	786.854	1.09413	0.400829	2.72968	0.00633966	0.0561772
WHAMM	ENSG00000156232	123720	WASP homolog associated with actin, golgi membranes and microtubules	388.077	1.05717	0.387266	2.72984	0.00633655	0.0561772
FBXO45	ENSG00000174013	200933	F-box protein 45	232.478	1.02914	0.376784	2.73139	0.00630674	0.0561772
MAGOHB	ENSG00000111196	55110	mago homolog B, exon junction complex subunit	225.318	0.928067	0.339924	2.73022	0.00632926	0.0561772
ZKSCAN5	ENSG00000196652	23660	zinc finger with KRAB and SCAN domains 5	439.023	0.776253	0.284294	2.73046	0.00632462	0.0561772
NUCB1	ENSG00000104805	4924	nucleobindin 1	3185.52	-0.917256	0.336027	-2.72971	0.00633894	0.0561772
THRA	ENSG00000126351	7067	thyroid hormone receptor alpha	536.897	-0.994912	0.364532	-2.72928	0.00634718	0.0562089
RAB13	ENSG00000143545	5872	RAB13, member RAS oncogene family	1332.08	-1.0396	0.381011	-2.72853	0.00636175	0.0563028
MIR4435-2HG	ENSG00000172965	541471	MIR4435-2 host gene	441.589	1.0646	0.390207	2.7283	0.00636621	0.0563073
LINC00941	NA	100287314	long intergenic non-protein coding RNA 941	91.4393	1.39927	0.512997	2.72764	0.006379	0.0563455
TTL	ENSG00000114999	150465	tubulin tyrosine ligase	1110.29	0.82326	0.301818	2.72767	0.00637831	0.0563455
SF3B1	ENSG00000115524	23451	splicing factor 3b subunit 1	4135.12	-0.725817	0.266133	-2.72727	0.00638607	0.0563455
DNAJC21	ENSG00000168724	134218	DnaJ heat shock protein family (Hsp40) member C21	874.022	-0.785588	0.288051	-2.72726	0.00638636	0.0563455
IFRD2	ENSG00000214706	7866	interferon related developmental regulator 2	549.774	0.970403	0.355889	2.7267	0.0063971	0.0564054
ATP6AP2	ENSG00000182220	10159	ATPase H+ transporting accessory protein 2	1726.08	-0.685157	0.251319	-2.72624	0.00640608	0.0564496
FAM110A	ENSG00000125898	83541	family with sequence similarity 110 member A	70.8475	1.46692	0.538214	2.72554	0.00641963	0.0564897
NMT2	ENSG00000152465	9397	N-myristoyltransferase 2	507.401	-0.885522	0.324915	-2.7254	0.00642243	0.0564897
OLR1	ENSG00000173391	4973	oxidized low density lipoprotein receptor 1	156.182	-1.51157	0.554624	-2.72539	0.00642253	0.0564897
PSMB3	ENSG00000277791	5691	proteasome 20S subunit beta 3	792.066	0.804739	0.295372	2.72449	0.00644008	0.0566091
ZNF248	ENSG00000198105	57209	zinc finger protein 248	166.889	-1.01262	0.371912	-2.72273	0.00647447	0.0568763
PPP2CA	ENSG00000113575	5515	protein phosphatase 2 catalytic subunit alpha	1660.53	0.897583	0.329723	2.72223	0.00648428	0.0569273
GEN1	ENSG00000178295	348654	GEN1 Holliday junction 5' flap endonuclease	191.585	1.21232	0.445479	2.72138	0.00650093	0.0569918
MRPL52	ENSG00000172590	122704	mitochondrial ribosomal protein L52	318.032	0.864789	0.317757	2.72154	0.00649787	0.0569918
FKBP14	ENSG00000106080	55033	FKBP prolyl isomerase 14	858.067	-0.823685	0.302687	-2.72125	0.00650362	0.0569918
TSLP	ENSG00000145777	85480	thymic stromal lymphopoietin	25.3234	3.27993	1.2056	2.72058	0.00651665	0.0570708
CRMP1	ENSG00000072832	1400	collapsin response mediator protein 1	210.515	-1.01391	0.372915	-2.71887	0.00655052	0.0573321
LETM2	ENSG00000165046	137994	leucine zipper and EF-hand containing transmembrane protein 2	71.1146	1.23175	0.453318	2.71719	0.00658382	0.0575692
ASB6	ENSG00000148331	140459	ankyrin repeat and SOCS box containing 6	517.693	0.795113	0.292655	2.7169	0.00658974	0.0575692
RPSA	ENSG00000168028	3921	ribosomal protein SA	3310.06	-0.727958	0.267929	-2.71698	0.0065881	0.0575692
AMPD3	ENSG00000133805	272	adenosine monophosphate deaminase 3	333.425	0.932934	0.343462	2.71626	0.00660236	0.0576442
MTMR9LP	NA	339483	myotubularin related protein 9 like, pseudogene	160.366	-1.93091	0.71098	-2.71584	0.00661074	0.0576819
CDC45	ENSG00000093009	8318	cell division cycle 45	148.098	2.13525	0.786322	2.71549	0.00661773	0.0576827
DPYSL2	ENSG00000092964	1808	dihydropyrimidinase like 2	4395.8	-1.18878	0.437785	-2.71543	0.00661893	0.0576827
SNX21	ENSG00000124104	90203	sorting nexin family member 21	465.224	-1.08512	0.399722	-2.71469	0.00663375	0.0577765
MRM1	ENSG00000278619	79922	mitochondrial rRNA methyltransferase 1	74.6869	1.11024	0.409053	2.71417	0.00664413	0.0578316
PIGH	ENSG00000100564	5283	phosphatidylinositol glycan anchor biosynthesis class H	93.8124	1.1294	0.416293	2.713	0.0066678	0.0580021
RPL4	ENSG00000174444	6124	ribosomal protein L4	11818.5	-0.823545	0.303581	-2.71277	0.00667238	0.0580065
CDC25A	ENSG00000164045	993	cell division cycle 25A	114.098	2.0373	0.751167	2.71218	0.00668427	0.058039
MOXD1	ENSG00000079931	26002	monooxygenase DBH like 1	2201.99	-0.938478	0.34602	-2.7122	0.00668377	0.058039
MLLT6	ENSG00000275023	4302	MLLT6, PHD finger containing	950.522	-0.778327	0.28702	-2.71175	0.00669281	0.0580778
DNMBP	ENSG00000107554	23268	dynamin binding protein	1312.69	0.911985	0.336368	2.71127	0.00670263	0.0581276
FANCA	ENSG00000187741	2175	FA complementation group A	156.773	1.90225	0.702025	2.70966	0.00673518	0.0583743
IDUA	ENSG00000127415	3425	alpha-L-iduronidase	363.351	-0.983574	0.363022	-2.70941	0.00674031	0.0583832
ZMAT3	ENSG00000172667	64393	zinc finger matrin-type 3	1608.34	-0.934827	0.345134	-2.70859	0.00675692	0.0584915
SPATA7	ENSG00000042317	55812	spermatogenesis associated 7	112.317	-0.981369	0.362409	-2.70791	0.00677091	0.058577
CTSA	ENSG00000064601	5476	cathepsin A	3511	-1.17851	0.435333	-2.70715	0.00678642	0.0586755
PRPS1	ENSG00000147224	5631	phosphoribosyl pyrophosphate synthetase 1	1746.58	1.46561	0.541569	2.70623	0.00680518	0.0586952
ARMCX3	ENSG00000102401	51566	armadillo repeat containing X-linked 3	1103.42	-0.874049	0.322933	-2.70659	0.00679772	0.0586952
EPB41L1	ENSG00000088367	2036	erythrocyte membrane protein band 4.1 like 1	780.231	-0.955408	0.353015	-2.70643	0.00680119	0.0586952
CCDC80	ENSG00000091986	151887	coiled-coil domain containing 80	24228.2	-1.34364	0.496456	-2.70646	0.00680049	0.0586952
DOCK10	ENSG00000135905	55619	dedicator of cytokinesis 10	1470.77	1.14262	0.422294	2.70575	0.00681504	0.0587446
IFNB1	ENSG00000171855	3456	interferon beta 1	6.11817	5.70824	2.10995	2.70539	0.00682242	0.0587727
EFNA5	ENSG00000184349	1946	ephrin A5	57.0226	-1.83706	0.679105	-2.70512	0.00682801	0.0587853
HMBS	ENSG00000256269	3145	hydroxymethylbilane synthase	276.023	1.0744	0.397285	2.70437	0.0068435	0.0588831
SRPX2	ENSG00000102359	27286	sushi repeat containing protein X-linked 2	450.329	0.998156	0.369247	2.70322	0.00686716	0.059051
REN	ENSG00000143839	5972	renin	9.43106	4.89974	1.81306	2.70246	0.00688276	0.0591494
ZNF239	ENSG00000196793	8187	zinc finger protein 239	98.9918	1.24264	0.459889	2.70204	0.00689155	0.0591892
CAMK1G	ENSG00000008118	57172	calcium/calmodulin dependent protein kinase IG	18.8962	2.53112	0.93736	2.70027	0.00692837	0.0594695
PWP2	ENSG00000241945	5822	PWP2 small subunit processome component	312.878	0.909907	0.33706	2.69954	0.0069435	0.0595636
CENPU	ENSG00000151725	79682	centromere protein U	173.341	1.71106	0.634271	2.69768	0.00698251	0.059839
ADAMTS8	ENSG00000134917	11095	ADAM metallopeptidase with thrombospondin type 1 motif 8	9.95861	-3.75417	1.39167	-2.69761	0.00698401	0.059839
PRMT2	ENSG00000160310	3275	protein arginine methyltransferase 2	1325.65	-0.882681	0.327246	-2.6973	0.00699035	0.0598572
TRIM36	ENSG00000152503	55521	tripartite motif containing 36	7.48276	5.23533	1.94172	2.69623	0.00701297	0.0598931
RIPK4	ENSG00000183421	54101	receptor interacting serine/threonine kinase 4	69.2226	2.04748	0.759462	2.69596	0.0070187	0.0598931
ZFPM1	ENSG00000179588	161882	zinc finger protein, FOG family member 1	165.629	1.15967	0.43008	2.69641	0.00700906	0.0598931
GZF1	ENSG00000125812	64412	GDNF inducible zinc finger protein 1	346.352	0.946172	0.350887	2.69652	0.00700687	0.0598931
ZHX2	ENSG00000178764	22882	zinc fingers and homeoboxes 2	515.365	-0.843878	0.313045	-2.69571	0.00702398	0.0598931
HTRA1	ENSG00000166033	5654	HtrA serine peptidase 1	2047.15	-0.896042	0.332275	-2.69669	0.00700329	0.0598931
FAT4	ENSG00000196159	79633	FAT atypical cadherin 4	1530.17	-1.3297	0.493231	-2.6959	0.00701981	0.0598931
DDX21	ENSG00000165732	9188	DExD-box helicase 21	2547.43	1.10858	0.411275	2.69547	0.00702887	0.0598989
FEM1C	ENSG00000145780	56929	fem-1 homolog C	664.496	0.9206	0.341722	2.694	0.00705999	0.0601281
EEF1E1	ENSG00000124802	9521	eukaryotic translation elongation factor 1 epsilon 1	97.914	1.39315	0.517178	2.69376	0.00706512	0.0601359
DAZAP2	ENSG00000183283	9802	DAZ associated protein 2	1864.63	-0.785065	0.291487	-2.69331	0.00707472	0.0601816
ABHD3	ENSG00000158201	171586	abhydrolase domain containing 3	52.0164	1.46524	0.544271	2.69212	0.00709992	0.0602567
SLC25A25	ENSG00000148339	114789	solute carrier family 25 member 25	676.689	1.23232	0.457689	2.69248	0.00709232	0.0602567
ALG8	ENSG00000159063	79053	ALG8 alpha-1,3-glucosyltransferase	341.26	0.927297	0.344415	2.69238	0.00709432	0.0602567
WDR36	ENSG00000134987	134430	WD repeat domain 36	539.097	0.799294	0.296904	2.69209	0.00710047	0.0602567
FOXN3	ENSG00000053254	1112	forkhead box N3	1119.51	-0.816306	0.303445	-2.69013	0.00714245	0.0605768
SOX8	ENSG00000005513	30812	SRY-box transcription factor 8	12.483	3.0039	1.11695	2.68939	0.00715832	0.0606392
EEF1G	ENSG00000254772	1937	eukaryotic translation elongation factor 1 gamma	7144.4	-0.902505	0.335565	-2.68951	0.00715577	0.0606392
PROS1	ENSG00000184500	5627	protein S	132.301	-1.54178	0.573758	-2.68717	0.00720603	0.0610071
UBL4B	ENSG00000186150	164153	ubiquitin like 4B	215.176	-1.27835	0.475988	-2.68568	0.00723819	0.0612429
CKAP2L	ENSG00000169607	150468	cytoskeleton associated protein 2 like	312.113	2.00201	0.745845	2.68422	0.00726991	0.0614383
PDLIM1	ENSG00000107438	9124	PDZ and LIM domain 1	1890.56	-0.948195	0.353224	-2.6844	0.00726603	0.0614383
CYSTM1	ENSG00000120306	84418	cysteine rich transmembrane module containing 1	403.771	0.991441	0.369416	2.68381	0.00727888	0.0614776
SRPRB	ENSG00000144867	58477	SRP receptor subunit beta	853.756	0.834757	0.311104	2.68321	0.00729198	0.0615518
MAP3K1	ENSG00000095015	4214	mitogen-activated protein kinase kinase kinase 1	247.642	-1.33699	0.498357	-2.68279	0.00730099	0.0615913
LITAF	ENSG00000189067	9516	lipopolysaccharide induced TNF factor	2337.44	-1.06975	0.399256	-2.67937	0.00737612	0.062166
SRPX	ENSG00000101955	8406	sushi repeat containing protein X-linked	1078.98	-1.97324	0.736477	-2.67929	0.00737785	0.062166
BARD1	ENSG00000138376	580	BRCA1 associated RING domain 1	158.703	1.33029	0.497353	2.67475	0.00747858	0.0628676
CFAP36	ENSG00000163001	112942	cilia and flagella associated protein 36	415.842	-0.78413	0.293161	-2.67474	0.00747877	0.0628676
SNX33	ENSG00000173548	257364	sorting nexin 33	982.746	-0.947979	0.35435	-2.67526	0.00746719	0.0628676
SEMA6B	ENSG00000167680	10501	semaphorin 6B	8.19297	-4.09022	1.5291	-2.67492	0.00747464	0.0628676
BOC	ENSG00000144857	91653	BOC cell adhesion associated, oncogene regulated	785.527	-1.19818	0.448091	-2.67398	0.00749576	0.0629361
MFAP5	ENSG00000197614	8076	microfibril associated protein 5	342.463	-1.8071	0.675791	-2.67405	0.00749412	0.0629361
HIST1H2BJ	NA	NA	NA	23.3803	2.74343	1.02631	2.67309	0.00751554	0.0629537
PRMT3	ENSG00000185238	10196	protein arginine methyltransferase 3	254.3	1.01169	0.37842	2.67346	0.00750729	0.0629537
STAT5A	ENSG00000126561	6776	signal transducer and activator of transcription 5A	224.48	-1.2371	0.462735	-2.67345	0.00750762	0.0629537
MCTP2	ENSG00000140563	55784	multiple C2 and transmembrane domain containing 2	53.8626	-1.74959	0.654506	-2.67315	0.0075142	0.0629537
PFDN4	ENSG00000101132	5203	prefoldin subunit 4	257.526	-0.774636	0.289856	-2.67249	0.00752909	0.0629931
MPDZ	ENSG00000107186	8777	multiple PDZ domain crumbs cell polarity complex component	1126.1	-0.818065	0.306086	-2.67267	0.00752509	0.0629931
WEE1	ENSG00000166483	7465	WEE1 G2 checkpoint kinase	635.517	-1.06706	0.399406	-2.67163	0.00754846	0.063081
LOC100129550	NA	NA	NA	80.464	-1.86219	0.697022	-2.67163	0.00754835	0.063081
NOP56	ENSG00000101361	10528	NOP56 ribonucleoprotein	1288.59	0.846003	0.316718	2.67115	0.00755912	0.0631331
BUB3	ENSG00000154473	9184	BUB3 mitotic checkpoint protein	1429.71	0.90057	0.337357	2.66948	0.00759678	0.0634104
ZFP36L2	ENSG00000152518	678	ZFP36 ring finger protein like 2	2846.94	-1.03826	0.38899	-2.66911	0.00760524	0.0634438
FAM20C	ENSG00000177706	56975	FAM20C golgi associated secretory pathway kinase	2211.4	-0.856396	0.320992	-2.66797	0.0076312	0.0636231
INTS7	ENSG00000143493	25896	integrator complex subunit 7	464.019	0.854779	0.320424	2.66765	0.00763835	0.0636296
YPEL2	ENSG00000175155	388403	yippee like 2	232.963	-1.29608	0.48587	-2.66754	0.00764091	0.0636296
MAOA	ENSG00000189221	4128	monoamine oxidase A	58.7591	-2.1658	0.812008	-2.66722	0.00764816	0.0636527
GIGYF1	ENSG00000146830	64599	GRB10 interacting GYF protein 1	958.48	-0.855586	0.320877	-2.6664	0.00766694	0.0637718
RFC3	ENSG00000133119	5983	replication factor C subunit 3	155.049	1.75034	0.656534	2.66603	0.00767531	0.0638041
ZBTB7A	ENSG00000178951	51341	zinc finger and BTB domain containing 7A	1369.85	-0.621639	0.233209	-2.66558	0.00768549	0.0638515
HIST1H2AE	NA	NA	NA	7.17053	5.27365	1.97897	2.66485	0.00770237	0.0639527
KIF4A	ENSG00000090889	24137	kinesin family member 4A	253.95	2.12667	0.798103	2.66466	0.00770666	0.0639527
ARHGAP39	ENSG00000147799	80728	Rho GTPase activating protein 39	145.636	1.27709	0.479535	2.66318	0.00774066	0.0641974
NLRC5	ENSG00000140853	84166	NLR family CARD domain containing 5	759.318	1.07376	0.403438	2.66151	0.00777906	0.0644784
ALDH3B1	ENSG00000006534	221	aldehyde dehydrogenase 3 family member B1	820.088	-1.04559	0.392892	-2.66128	0.00778445	0.0644855
ACLY	ENSG00000131473	47	ATP citrate lyase	4553.21	0.811892	0.305182	2.66035	0.00780594	0.0645509
PRKG1	ENSG00000185532	5592	protein kinase cGMP-dependent 1	560.934	-1.02689	0.385991	-2.66039	0.00780503	0.0645509
PALLD	ENSG00000129116	23022	palladin, cytoskeletal associated protein	5802.71	-1.44549	0.543293	-2.66061	0.00780001	0.0645509
ZWILCH	ENSG00000174442	55055	zwilch kinetochore protein	237.465	1.55295	0.583907	2.65958	0.0078238	0.064661
CCDC170	ENSG00000120262	80129	coiled-coil domain containing 170	33.5729	-2.37266	0.892456	-2.65858	0.00784718	0.0648166
CXCL5	ENSG00000163735	6374	C-X-C motif chemokine ligand 5	12.0646	4.3029	1.61889	2.65794	0.00786199	0.0648774
BTBD2	ENSG00000133243	55643	BTB domain containing 2	1405.66	-0.882229	0.331953	-2.65769	0.00786784	0.0648774
ST6GALNAC6	ENSG00000160408	30815	ST6 N-acetylgalactosaminide alpha-2,6-sialyltransferase 6	1253.9	-0.968547	0.364434	-2.65767	0.00786821	0.0648774
UBE2K	ENSG00000078140	3093	ubiquitin conjugating enzyme E2 K	1159.25	0.823752	0.310117	2.65626	0.0079012	0.0651118
ERLEC1	ENSG00000068912	27248	endoplasmic reticulum lectin 1	1250.29	-0.744652	0.280375	-2.65591	0.0079095	0.06513
AKR1C3	ENSG00000196139	8644	aldo-keto reductase family 1 member C3	46.1538	-2.66192	1.00231	-2.65578	0.00791257	0.06513
ABCA10	ENSG00000154263	10349	ATP binding cassette subfamily A member 10	10.0402	-3.93064	1.48018	-2.65552	0.00791855	0.0651416
ADRA1B	ENSG00000170214	147	adrenoceptor alpha 1B	51.5371	-1.42492	0.536786	-2.65455	0.00794154	0.065293
CCHE1	NA	NA	NA	44.4784	-3.01251	1.13522	-2.65367	0.00796207	0.0654241
SVBP	ENSG00000177868	374969	small vasohibin binding protein	124.524	-1.19361	0.44985	-2.65335	0.00796978	0.0654497
NUP188	ENSG00000095319	23511	nucleoporin 188	1443.44	0.922178	0.347602	2.65297	0.00797869	0.065485
SLC4A2	ENSG00000164889	6522	solute carrier family 4 member 2	2117.09	0.833256	0.314196	2.65203	0.00800103	0.0656106
MTUS1	ENSG00000129422	57509	microtubule associated scaffold protein 1	40.0993	-2.36938	0.893453	-2.65193	0.0080032	0.0656106
NCLN	ENSG00000125912	56926	nicalin	1414.35	0.891551	0.336265	2.65134	0.00801739	0.0656891
GTPBP2	ENSG00000172432	54676	GTP binding protein 2	1379.49	1.00595	0.379462	2.651	0.00802544	0.0657172
TKT	ENSG00000163931	7086	transketolase	6746.85	-0.82297	0.310475	-2.65068	0.00803296	0.065741
NDRG4	ENSG00000103034	65009	NDRG family member 4	119.506	-1.24321	0.469105	-2.65018	0.00804497	0.0658015
PRICKLE1	ENSG00000139174	144165	prickle planar cell polarity protein 1	506.818	-1.30402	0.492177	-2.64949	0.00806124	0.0658603
P2RX7	ENSG00000089041	5027	purinergic receptor P2X 7	32.2353	-2.22428	0.839514	-2.64949	0.00806141	0.0658603
IMP4	ENSG00000136718	92856	IMP U3 small nucleolar ribonucleoprotein 4	538.963	0.954927	0.360569	2.64839	0.00808767	0.0659774
OSBPL2	ENSG00000130703	9885	oxysterol binding protein like 2	578.674	-0.716569	0.270577	-2.64831	0.00808964	0.0659774
HMG20B	ENSG00000064961	10362	high mobility group 20B	714.728	-0.762424	0.287868	-2.64852	0.0080846	0.0659774
FOXN2	ENSG00000170802	3344	forkhead box N2	328.39	1.01142	0.382137	2.64673	0.0081274	0.0662474
POLR1C	ENSG00000171453	9533	RNA polymerase I and III subunit C	255.974	0.94975	0.358959	2.64585	0.00814863	0.0663824
CHD3	ENSG00000170004	1107	chromodomain helicase DNA binding protein 3	4314.12	-0.883077	0.333797	-2.64555	0.00815586	0.0664033
HSPG2	ENSG00000142798	3339	heparan sulfate proteoglycan 2	16712.5	-1.37559	0.520339	-2.64365	0.00820182	0.0667092
CD34	ENSG00000174059	947	CD34 molecule	8.71008	-4.00624	1.51544	-2.64361	0.0082028	0.0667092
NGFRAP1	NA	NA	NA	1442.1	-0.849631	0.321505	-2.64267	0.00822558	0.0668563
FLNB	ENSG00000136068	2317	filamin B	4405.91	0.779298	0.294949	2.64214	0.00823836	0.066922
BUB1	ENSG00000169679	699	BUB1 mitotic checkpoint serine/threonine kinase	365.968	1.99401	0.75475	2.64195	0.00824313	0.0669226
AFF3	ENSG00000144218	3899	AF4/FMR2 family member 3	712.648	-1.14145	0.43208	-2.64175	0.00824787	0.0669229
SLMO2	NA	NA	NA	449.833	0.90661	0.343334	2.64061	0.00827581	0.0671114
SAMD3	ENSG00000164483	154075	sterile alpha motif domain containing 3	13.2682	3.28385	1.24397	2.63982	0.00829509	0.0671738
ZNF311	ENSG00000197935	282890	zinc finger protein 311	26.2095	1.89837	0.719339	2.63904	0.0083141	0.0671738
PGAM5	ENSG00000247077	192111	PGAM family member 5, mitochondrial serine/threonine protein phosphatase	397.372	0.995877	0.377346	2.63916	0.00831121	0.0671738
DDX31	ENSG00000125485	64794	DEAD-box helicase 31	230.187	0.937411	0.355158	2.63942	0.0083048	0.0671738
POFUT2	ENSG00000186866	23275	protein O-fucosyltransferase 2	909.285	-0.769941	0.291709	-2.63941	0.00830503	0.0671738
SYNC	ENSG00000162520	81493	syncoilin, intermediate filament protein	683.916	-1.03404	0.391839	-2.63894	0.00831653	0.0671738
PSG1	ENSG00000231924	5669	pregnancy specific beta-1-glycoprotein 1	93.4794	-1.89554	0.718157	-2.63945	0.00830399	0.0671738
TJP2	ENSG00000119139	9414	tight junction protein 2	636.494	1.01229	0.383643	2.63863	0.0083241	0.0671909
CDKN1B	ENSG00000111276	1027	cyclin dependent kinase inhibitor 1B	504.303	-0.939304	0.356003	-2.63847	0.00832809	0.0671909
LOC643201	ENSG00000248596	643201	centrosomal protein 192kDa pseudogene	8.56992	5.295	2.00716	2.63806	0.00833825	0.0672192
BCS1L	ENSG00000074582	617	BCS1 homolog, ubiquinol-cytochrome c reductase complex chaperone	250.381	0.896069	0.339685	2.63794	0.00834103	0.0672192
PODNL1	ENSG00000132000	79883	podocan like 1	342.17	-1.41502	0.53663	-2.63686	0.00836764	0.0673955
LMO4	ENSG00000143013	8543	LIM domain only 4	1235.74	0.843568	0.32002	2.63598	0.00838937	0.0674942
ARL6IP5	ENSG00000144746	10550	ADP ribosylation factor like GTPase 6 interacting protein 5	1296.99	-0.959481	0.363993	-2.63599	0.00838933	0.0674942
THBS3	ENSG00000169231	7059	thrombospondin 3	629.534	-1.09095	0.413957	-2.63541	0.00840346	0.0675693
TSPAN9	ENSG00000011105	10867	tetraspanin 9	627.461	-0.993164	0.376902	-2.63507	0.00841191	0.0675991
FOSB	ENSG00000125740	2354	FosB proto-oncogene, AP-1 transcription factor subunit	2191.49	0.988041	0.375062	2.63434	0.00843014	0.0677074
GLA	ENSG00000102393	2717	galactosidase alpha	271.703	1.09316	0.415061	2.63374	0.00844492	0.0677878
CCNG2	ENSG00000138764	901	cyclin G2	438.941	-1.23936	0.470611	-2.6335	0.00845089	0.0677976
LRP5L	ENSG00000100068	91355	LDL receptor related protein 5 like	45.0363	1.65066	0.627022	2.63255	0.00847471	0.0679504
CERCAM	ENSG00000167123	51148	cerebral endothelial cell adhesion molecule	3219.72	-0.857009	0.325689	-2.63137	0.0085041	0.0681476
NRIP1	ENSG00000180530	8204	nuclear receptor interacting protein 1	973.874	0.757741	0.28814	2.62976	0.00854446	0.0684326
NUP35	ENSG00000163002	129401	nucleoporin 35	129.983	1.23332	0.469283	2.6281	0.00858631	0.0687291
HUS1	ENSG00000136273	3364	HUS1 checkpoint clamp component	313.709	0.943598	0.359102	2.62766	0.00859745	0.0687796
POLR1B	ENSG00000125630	84172	RNA polymerase I subunit B	366.42	0.735974	0.280129	2.62727	0.00860735	0.0688202
PTPRM	ENSG00000173482	5797	protein tyrosine phosphatase receptor type M	2273.55	-0.765897	0.291682	-2.62579	0.0086447	0.06908
TGM1	ENSG00000092295	7051	transglutaminase 1	18.0753	-2.08326	0.793498	-2.62541	0.00865441	0.0691188
RTEL1	ENSG00000258366	51750	regulator of telomere elongation helicase 1	16.1673	2.23966	0.853266	2.62481	0.00866982	0.0692031
SMIM10	ENSG00000184785	644538	small integral membrane protein 10	100.303	-1.10573	0.421355	-2.62422	0.00868478	0.0692836
PLAGL1	ENSG00000118495	5325	PLAG1 like zinc finger 1	797.242	-0.752295	0.286816	-2.62291	0.00871815	0.0695109
ITM2C	ENSG00000135916	81618	integral membrane protein 2C	2477.58	-0.948429	0.361717	-2.62202	0.00874111	0.0695771
ZNF880	ENSG00000221923	400713	zinc finger protein 880	160.381	-0.970905	0.370239	-2.62237	0.00873195	0.0695771
TRAM1	ENSG00000067167	23471	translocation associated membrane protein 1	5894.19	-0.997679	0.380496	-2.62205	0.00874037	0.0695771
KIF2C	ENSG00000142945	11004	kinesin family member 2C	333.693	2.00279	0.763923	2.62172	0.00874881	0.0695969
DPAGT1	ENSG00000172269	1798	dolichyl-phosphate N-acetylglucosaminephosphotransferase 1	485.749	0.744024	0.283821	2.62146	0.00875547	0.0695969
ZMIZ1	ENSG00000108175	57178	zinc finger MIZ-type containing 1	3806.57	0.74282	0.283394	2.62116	0.00876315	0.0695969
FAM102B	ENSG00000162636	284611	family with sequence similarity 102 member B	246.294	-1.08433	0.413668	-2.62126	0.00876057	0.0695969
BTBD11	ENSG00000151136	121551	BTB domain containing 11	16.7042	3.78761	1.4455	2.62027	0.00878606	0.0696672
SNX18	ENSG00000178996	112574	sorting nexin 18	1868.46	-1.15362	0.44022	-2.62055	0.00877892	0.0696672
PCDH18	ENSG00000189184	54510	protocadherin 18	4197.89	-1.21146	0.462346	-2.62024	0.00878668	0.0696672
CHST1	ENSG00000175264	8534	carbohydrate sulfotransferase 1	12.0616	2.97419	1.13579	2.61861	0.00882877	0.0697291
CD163L1	ENSG00000177675	283316	CD163 molecule like 1	56.6283	2.22489	0.849532	2.61896	0.00881992	0.0697291
PPAN	ENSG00000130810	56342	peter pan homolog	34.124	1.80243	0.688515	2.61785	0.00884855	0.0697291
ORC6	ENSG00000091651	23594	origin recognition complex subunit 6	120.035	1.78929	0.683467	2.61796	0.00884563	0.0697291
NOC3L	ENSG00000173145	64318	NOC3 like DNA replication regulator	453.08	0.952872	0.363964	2.61804	0.0088436	0.0697291
HIVEP1	ENSG00000095951	3096	HIVEP zinc finger 1	790.614	0.838796	0.320347	2.6184	0.00883438	0.0697291
TMEM33	ENSG00000109133	55161	transmembrane protein 33	698.827	0.787138	0.300635	2.61825	0.00883809	0.0697291
GSKIP	ENSG00000100744	51527	GSK3B interacting protein	286.019	0.753744	0.2878	2.61899	0.00881914	0.0697291
NDUFS3	ENSG00000213619	4722	NADH:ubiquinone oxidoreductase core subunit S3	392.238	0.752469	0.28751	2.6172	0.00886554	0.0697291
PSMC3	ENSG00000165916	5702	proteasome 26S subunit, ATPase 3	1747.63	0.723175	0.276319	2.61718	0.00886608	0.0697291
WAC-AS1	NA	220906	WAC antisense RNA 1 (head to head)	399.831	-0.884557	0.337928	-2.61759	0.00885519	0.0697291
GRN	ENSG00000030582	2896	granulin precursor	5427.57	-1.03092	0.393831	-2.61767	0.00885318	0.0697291
NR1H3	ENSG00000025434	10062	nuclear receptor subfamily 1 group H member 3	91.3545	-1.46374	0.559138	-2.61785	0.00884869	0.0697291
GSDMB	ENSG00000073605	55876	gasdermin B	37.079	-1.65337	0.631213	-2.61936	0.0088096	0.0697291
LINC00950	NA	NA	NA	9.83372	-3.38012	1.29155	-2.6171	0.00886793	0.0697291
PLEKHF2	ENSG00000175895	79666	pleckstrin homology and FYVE domain containing 2	177.48	0.842787	0.32212	2.61637	0.00888695	0.06984
RNF181	ENSG00000168894	51255	ring finger protein 181	633.415	0.872875	0.333818	2.61482	0.00892733	0.07008
COX4I1	ENSG00000131143	1327	cytochrome c oxidase subunit 4I1	2065.81	-0.747999	0.286059	-2.61484	0.00892686	0.07008
TRAIP	ENSG00000183763	10293	TRAF interacting protein	62.2625	1.74412	0.667259	2.61385	0.00895276	0.0702409
OGFOD1	ENSG00000087263	55239	2-oxoglutarate and iron dependent oxygenase domain containing 1	1046.99	0.803408	0.30747	2.61296	0.0089761	0.070241
CCNI	ENSG00000118816	10983	cyclin I	2698.73	-0.829464	0.317434	-2.61303	0.00897435	0.070241
FAM8A1	ENSG00000137414	51439	family with sequence similarity 8 member A1	619.95	-0.997989	0.38193	-2.61302	0.00897469	0.070241
CLSTN2	ENSG00000158258	64084	calsyntenin 2	56.7315	-2.14426	0.820414	-2.61363	0.00895864	0.070241
SYTL5	ENSG00000147041	94122	synaptotagmin like 5	10.474	-3.36517	1.2879	-2.61291	0.00897743	0.070241
MCOLN2	ENSG00000153898	255231	mucolipin 2	20.7802	2.63771	1.00963	2.61255	0.00898682	0.0702418
PENK	ENSG00000181195	5179	proenkephalin	172.281	1.11751	0.42775	2.61253	0.0089874	0.0702418
PLK4	ENSG00000142731	10733	polo like kinase 4	160.496	1.99606	0.764248	2.6118	0.00900676	0.0703503
ZNF160	ENSG00000170949	90338	zinc finger protein 160	431.979	-0.756399	0.289627	-2.61163	0.00901116	0.0703503
LY75	ENSG00000054219	4065	lymphocyte antigen 75	5.34434	-4.76041	1.82295	-2.61138	0.00901769	0.0703627
LOC79160	NA	NA	NA	7.03373	3.89599	1.49243	2.61049	0.00904122	0.0704305
STOML1	ENSG00000067221	9399	stomatin like 1	211.614	1.05766	0.405111	2.6108	0.00903312	0.0704305
NAB2	ENSG00000166886	4665	NGFI-A binding protein 2	970.42	0.817269	0.313053	2.61064	0.00903731	0.0704305
LUCAT1	ENSG00000248323	100505994	lung cancer associated transcript 1	15.0023	3.27077	1.25342	2.60947	0.00906821	0.0704658
C19orf53	ENSG00000104979	28974	chromosome 19 open reading frame 53	871.667	0.734258	0.281391	2.60939	0.00907049	0.0704658
TNRC18	ENSG00000182095	84629	trinucleotide repeat containing 18	3724.75	-0.765056	0.293172	-2.60958	0.00906524	0.0704658
LIMS2	ENSG00000072163	55679	LIM zinc finger domain containing 2	1243.59	-1.57507	0.603488	-2.60994	0.00905578	0.0704658
MYOZ2	ENSG00000172399	51778	myozenin 2	11.7054	-3.81251	1.4607	-2.61007	0.00905245	0.0704658
RUSC1	ENSG00000160753	23623	RUN and SH3 domain containing 1	525.01	0.791055	0.303212	2.60891	0.00908301	0.0705246
LRRC16A	NA	NA	NA	362.263	-1.11815	0.428789	-2.6077	0.00911532	0.0706292
DUSP22	ENSG00000112679	56940	dual specificity phosphatase 22	188.944	-1.16329	0.446064	-2.6079	0.00910983	0.0706292
KCTD20	ENSG00000112078	222658	potassium channel tetramerization domain containing 20	1834.81	-1.19919	0.459872	-2.60766	0.00911633	0.0706292
PDGFRL	ENSG00000104213	5157	platelet derived growth factor receptor like	54.9449	-5.99211	2.29783	-2.60773	0.00911455	0.0706292
TMEM132A	ENSG00000006118	54972	transmembrane protein 132A	639.052	1.03197	0.395931	2.60644	0.009149	0.0707855
ZNF429	ENSG00000197013	353088	zinc finger protein 429	54.4863	-1.2956	0.497096	-2.60635	0.00915142	0.0707855
CFAP44	ENSG00000206530	55779	cilia and flagella associated protein 44	80.0005	-1.73582	0.665938	-2.60658	0.00914513	0.0707855
PGM2L1	ENSG00000165434	283209	phosphoglucomutase 2 like 1	262.682	0.881723	0.338478	2.60496	0.00918837	0.0710328
VPS9D1-AS1	ENSG00000261373	100128881	VPS9D1 antisense RNA 1	42.7259	1.43911	0.552503	2.60471	0.00919534	0.0710481
RELT	ENSG00000054967	84957	RELT TNF receptor	114.981	1.69112	0.649626	2.60321	0.00923546	0.0712604
HSPA9	ENSG00000113013	3313	heat shock protein family A (Hsp70) member 9	5063.13	0.9028	0.346839	2.60294	0.00924284	0.0712604
GMPPB	ENSG00000173540	29925	GDP-mannose pyrophosphorylase B	234.122	0.880365	0.338197	2.60311	0.00923824	0.0712604
CPA3	ENSG00000163751	1359	carboxypeptidase A3	42.6884	-2.877	1.10512	-2.60334	0.00923198	0.0712604
SLC7A5	ENSG00000103257	8140	solute carrier family 7 member 5	8796.92	1.22048	0.469286	2.60071	0.00930297	0.071612
SH3YL1	ENSG00000035115	26751	SH3 and SYLF domain containing 1	219.48	-0.970686	0.373241	-2.60069	0.00930353	0.071612
RASSF3	ENSG00000153179	283349	Ras association domain family member 3	407.6	-1.01196	0.389095	-2.6008	0.00930058	0.071612
RB1CC1	ENSG00000023287	9821	RB1 inducible coiled-coil 1	1527.91	-0.716927	0.275721	-2.60019	0.00931721	0.0716786
FSTL3	ENSG00000070404	10272	follistatin like 3	1440.79	1.30002	0.500138	2.59933	0.0093407	0.0717505
DRAP1	ENSG00000175550	10589	DR1 associated protein 1	2584.75	0.829519	0.319156	2.5991	0.00934672	0.0717505
IFFO1	ENSG00000010295	25900	intermediate filament family orphan 1	478.301	-1.03521	0.398283	-2.59918	0.0093448	0.0717505
RASL12	ENSG00000103710	51285	RAS like family 12	12.5667	-3.62843	1.39586	-2.59941	0.00933829	0.0717505
ZNF202	ENSG00000166261	7753	zinc finger protein 202	214.574	0.931239	0.35835	2.59868	0.00935821	0.0718001
ZNF83	ENSG00000167766	55769	zinc finger protein 83	299.194	-0.891615	0.343266	-2.59744	0.00939204	0.0719434
PLA2G12A	ENSG00000123739	81579	phospholipase A2 group XIIA	284.128	-1.03015	0.396578	-2.59759	0.00938815	0.0719434
C2	ENSG00000166278	717	complement C2	29.4292	-2.55925	0.985209	-2.59767	0.00938583	0.0719434
PCM1	ENSG00000078674	5108	pericentriolar material 1	1908.93	-0.668229	0.257446	-2.59561	0.00944225	0.072289
LYPD1	ENSG00000150551	116372	LY6/PLAUR domain containing 1	12.9445	4.7932	1.84693	2.59523	0.0094528	0.0722921
ESPL1	ENSG00000135476	9700	extra spindle pole bodies like 1, separase	195.584	1.7957	0.69189	2.59536	0.00944929	0.0722921
ERICH2	ENSG00000204334	285141	glutamate rich 2	15.5028	4.49246	1.7313	2.59485	0.0094632	0.0723309
KIAA1217	ENSG00000120549	56243	KIAA1217	267.636	-1.27711	0.492203	-2.59468	0.00946803	0.0723309
ORC5	ENSG00000164815	5001	origin recognition complex subunit 5	222.705	0.866519	0.334088	2.59368	0.00949539	0.0724621
ANGPT1	ENSG00000154188	284	angiopoietin 1	440.352	-1.31036	0.50521	-2.59369	0.00949511	0.0724621
EEF2K	ENSG00000103319	29904	eukaryotic elongation factor 2 kinase	518.678	-0.746792	0.287989	-2.59312	0.00951093	0.0725047
ADAMTS2	ENSG00000087116	9509	ADAM metallopeptidase with thrombospondin type 1 motif 2	4603.81	-1.13739	0.438621	-2.59311	0.00951114	0.0725047
HTR2B	ENSG00000135914	3357	5-hydroxytryptamine receptor 2B	39.2056	-2.083	0.803349	-2.5929	0.00951706	0.0725109
CAMLG	ENSG00000164615	819	calcium modulating ligand	436.743	-0.83438	0.321967	-2.59151	0.00955569	0.0727664
DHX40	ENSG00000108406	79665	DEAH-box helicase 40	599.041	-0.764031	0.294899	-2.59082	0.0095748	0.0728339
HOXA10	ENSG00000253293	3206	homeobox A10	224.117	-1.1467	0.442572	-2.59098	0.00957031	0.0728339
SPTSSA	ENSG00000165389	171546	serine palmitoyltransferase small subunit A	374.652	0.796165	0.307464	2.58945	0.00961282	0.0730451
SEC31B	ENSG00000075826	25956	SEC31 homolog B, COPII coat complex component	112.164	-1.45093	0.560303	-2.58955	0.00961017	0.0730451
TAF9	ENSG00000273841	6880	TATA-box binding protein associated factor 9	842.344	0.79046	0.305433	2.588	0.00965357	0.0733157
ULK2	ENSG00000083290	9706	unc-51 like autophagy activating kinase 2	503.564	-0.969793	0.374768	-2.58771	0.00966154	0.0733371
GLRX3	ENSG00000108010	10539	glutaredoxin 3	728.364	0.927927	0.358851	2.58583	0.00971461	0.0737006
CDCA2	ENSG00000184661	157313	cell division cycle associated 2	196.638	1.92156	0.743251	2.58534	0.00972839	0.0737659
LOC101927181	NA	NA	NA	34.8642	-1.77713	0.687691	-2.5842	0.00976051	0.0739307
DPP6	ENSG00000130226	1804	dipeptidyl peptidase like 6	7.5741	-4.27785	1.65536	-2.58425	0.00975916	0.0739307
XRCC2	ENSG00000196584	7516	X-ray repair cross complementing 2	59.6013	1.95534	0.756729	2.58394	0.00976798	0.0739479
IRGM	ENSG00000237693	345611	immunity related GTPase M	7.32634	5.47567	2.1199	2.58299	0.00979493	0.0741125
NEDD4	ENSG00000069869	4734	NEDD4 E3 ubiquitin protein ligase	1087.26	0.972052	0.376396	2.58253	0.009808	0.074172
TP53RK	ENSG00000172315	112858	TP53 regulating kinase	334.158	0.821692	0.318253	2.58188	0.00982627	0.0742707
KIAA1524	NA	NA	NA	273.706	1.72568	0.668591	2.58107	0.00984944	0.0744064
MSANTD3	ENSG00000066697	91283	Myb/SANT DNA binding domain containing 3	548.03	0.861211	0.333835	2.57975	0.00988709	0.0746512
IFRD1	ENSG00000006652	3475	interferon related developmental regulator 1	796.261	1.07595	0.417112	2.57952	0.0098938	0.0746623
SERPINF1	ENSG00000132386	5176	serpin family F member 1	1378.5	-1.74677	0.677811	-2.57707	0.00996407	0.0751527
SSB	ENSG00000138385	6741	small RNA binding exonuclease protection factor La	1628.34	-0.740888	0.287558	-2.57648	0.00998105	0.075241
VPS41	ENSG00000006715	27072	VPS41 subunit of HOPS complex	703.38	-0.832425	0.323157	-2.57592	0.00999746	0.0753248
ST6GAL2	ENSG00000144057	84620	ST6 beta-galactoside alpha-2,6-sialyltransferase 2	5.64472	6.15403	2.38938	2.57557	0.0100074	0.07536
LINC00669	NA	NA	NA	6.57594	5.30592	2.06083	2.57466	0.0100339	0.0754
POLD1	ENSG00000062822	5424	DNA polymerase delta 1, catalytic subunit	273.854	1.26625	0.491812	2.57466	0.0100339	0.0754
DOK1	ENSG00000115325	1796	docking protein 1	356.747	0.831069	0.322745	2.575	0.010024	0.0754
FABP3	ENSG00000121769	2170	fatty acid binding protein 3	69.5866	-1.8899	0.734026	-2.57471	0.0100324	0.0754
EPDR1	ENSG00000086289	54749	ependymin related 1	325.638	-1.06826	0.414983	-2.57423	0.0100462	0.0754526
MYH2	ENSG00000125414	4620	myosin heavy chain 2	9.59974	-4.27985	1.66286	-2.5738	0.0100589	0.0755081
VWA1	ENSG00000179403	64856	von Willebrand factor A domain containing 1	80.9281	-1.7367	0.675096	-2.57252	0.0100962	0.0757484
KIFC3	ENSG00000140859	3801	kinesin family member C3	1041.96	1.08232	0.420787	2.57214	0.0101073	0.0757514
GRHL1	ENSG00000134317	29841	grainyhead like transcription factor 1	68.4712	-1.68305	0.654304	-2.57227	0.0101034	0.0757514
OLFML3	ENSG00000116774	56944	olfactomedin like 3	1995.53	-1.34283	0.522191	-2.57153	0.0101249	0.0758439
ZNF215	ENSG00000149054	7762	zinc finger protein 215	69.4241	1.14576	0.445797	2.57014	0.0101657	0.0760745
MAF	ENSG00000178573	4094	MAF bZIP transcription factor	266.203	-1.82647	0.710657	-2.57012	0.0101664	0.0760745
TDRD7	ENSG00000196116	23424	tudor domain containing 7	481.849	1.09382	0.425699	2.56946	0.0101856	0.076138
MICAL1	ENSG00000135596	64780	microtubule associated monooxygenase, calponin and LIM domain containing 1	1675	-1.02806	0.400083	-2.56961	0.0101814	0.076138
ATP6V0E2	ENSG00000171130	155066	ATPase H+ transporting V0 subunit e2	287.234	-0.934639	0.363847	-2.56877	0.010206	0.0762507
SASH1	ENSG00000111961	23328	SAM and SH3 domain containing 1	2161.21	-0.893921	0.348169	-2.56749	0.0102437	0.0764576
ITGA1	ENSG00000213949	3672	integrin subunit alpha 1	1106.73	-1.1239	0.437747	-2.56747	0.0102445	0.0764576
CHMP1B	ENSG00000255112	57132	charged multivesicular body protein 1B	924.586	0.727028	0.283245	2.56678	0.0102648	0.0765292
IFT172	ENSG00000138002	26160	intraflagellar transport 172	298.692	-0.800778	0.311977	-2.56678	0.0102647	0.0765292
HOMER2	ENSG00000103942	9455	homer scaffold protein 2	17.9596	2.26341	0.88223	2.56556	0.010301	0.0766685
PATL1	ENSG00000166889	219988	PAT1 homolog 1, processing body mRNA decay factor	1833.38	0.943686	0.367873	2.56525	0.0103102	0.0766685
WNT5B	ENSG00000111186	81029	Wnt family member 5B	2175.25	0.793171	0.309238	2.56492	0.0103199	0.0766685
BCL9	ENSG00000116128	607	BCL9 transcription coactivator	354.387	-0.830256	0.323702	-2.56488	0.0103212	0.0766685
CDC42EP3	ENSG00000163171	10602	CDC42 effector protein 3	7993.17	-0.871432	0.339717	-2.56517	0.0103125	0.0766685
FAP	ENSG00000078098	2191	fibroblast activation protein alpha	1240.87	-0.945205	0.36844	-2.56542	0.010305	0.0766685
DTX4	ENSG00000110042	23220	deltex E3 ubiquitin ligase 4	172.549	-1.61475	0.629512	-2.56508	0.0103153	0.0766685
SLC26A6	ENSG00000225697	65010	solute carrier family 26 member 6	292.443	0.844937	0.329477	2.56448	0.010333	0.0767164
HEBP1	ENSG00000013583	50865	heme binding protein 1	580.969	-0.966177	0.37683	-2.56396	0.0103487	0.0767925
SORBS3	ENSG00000120896	10174	sorbin and SH3 domain containing 3	2337.11	-0.795339	0.310277	-2.56332	0.0103677	0.0768789
TMEM80	ENSG00000177042	283232	transmembrane protein 80	181.945	-0.851065	0.332032	-2.5632	0.0103711	0.0768789
USMG5	NA	NA	NA	436.214	0.787357	0.307208	2.56295	0.0103788	0.076896
STK38	ENSG00000112079	11329	serine/threonine kinase 38	1498.94	-0.868174	0.338796	-2.56253	0.0103914	0.076949
MMS22L	ENSG00000146263	253714	MMS22 like, DNA repair protein	220.011	1.3364	0.52166	2.56182	0.0104127	0.0770341
MARCH8	NA	NA	NA	658.265	-0.875736	0.341847	-2.56178	0.0104137	0.0770341
IGFBP7	ENSG00000163453	3490	insulin like growth factor binding protein 7	4711.77	-0.92287	0.360329	-2.56119	0.0104314	0.0771238
ZADH2	ENSG00000180011	284273	zinc binding alcohol dehydrogenase domain containing 2	813.078	-0.932526	0.364123	-2.56102	0.0104366	0.0771238
MBD6	ENSG00000166987	114785	methyl-CpG binding domain protein 6	900.622	-0.66339	0.259123	-2.56014	0.010463	0.0772631
LAMC1	ENSG00000135862	3915	laminin subunit gamma 1	20849.8	-1.02294	0.39958	-2.56003	0.0104663	0.0772631
TRIQK	ENSG00000205133	286144	triple QxxK/R motif containing	249.755	-0.838039	0.327418	-2.55954	0.0104811	0.0773318
OFD1	ENSG00000046651	8481	OFD1 centriole and centriolar satellite protein	229.363	-0.821685	0.321085	-2.55909	0.0104947	0.0773924
COL17A1	ENSG00000065618	1308	collagen type XVII alpha 1 chain	7.07734	5.12897	2.00451	2.55871	0.0105061	0.0774047
NIPA2	ENSG00000140157	81614	NIPA magnesium transporter 2	922.363	0.78638	0.307352	2.55856	0.0105106	0.0774047
FDX1L	NA	NA	NA	240.908	0.78029	0.30498	2.55849	0.0105127	0.0774047
MFAP3L	ENSG00000198948	9848	microfibril associated protein 3 like	255.567	1.51797	0.593443	2.5579	0.0105306	0.0774713
WDR43	ENSG00000163811	23160	WD repeat domain 43	1231.45	0.930741	0.363881	2.55781	0.0105332	0.0774713
EFTUD2	ENSG00000108883	9343	elongation factor Tu GTP binding domain containing 2	1273.27	0.712058	0.278403	2.55765	0.0105381	0.0774713
PPIAP30	ENSG00000206448	100192204	peptidylprolyl isomerase A pseudogene 30	5.57634	5.59061	2.18681	2.55651	0.0105727	0.0776858
IFIT3	ENSG00000119917	3437	interferon induced protein with tetratricopeptide repeats 3	3550.23	2.72399	1.06569	2.55609	0.0105856	0.0777354
ATG101	ENSG00000123395	60673	autophagy related 101	645.593	0.707178	0.276681	2.55593	0.0105904	0.0777354
WNT2B	ENSG00000134245	7482	Wnt family member 2B	63.2545	-1.57245	0.615377	-2.55527	0.0106106	0.0778436
CSTF2	ENSG00000101811	1478	cleavage stimulation factor subunit 2	240.66	0.951793	0.372552	2.55479	0.0106251	0.0778743
REEP2	ENSG00000132563	51308	receptor accessory protein 2	134.72	-1.27586	0.499403	-2.55477	0.0106257	0.0778743
EIF2S1	ENSG00000134001	1965	eukaryotic translation initiation factor 2 subunit alpha	1469.53	0.766539	0.300332	2.55231	0.0107012	0.0783877
ITPR2	ENSG00000123104	3709	inositol 1,4,5-trisphosphate receptor type 2	439.5	0.752373	0.294805	2.5521	0.0107075	0.0783933
FAM127C	NA	NA	NA	417.937	-0.839748	0.329147	-2.55129	0.0107326	0.0785368
SRD5A2	ENSG00000277893	6716	steroid 5 alpha-reductase 2	30.4208	2.36707	0.927998	2.55073	0.0107497	0.078579
CUL3	ENSG00000036257	8452	cullin 3	1129.8	-0.739155	0.289801	-2.55056	0.0107549	0.078579
PAXIP1-AS1	ENSG00000273344	202781	PAXIP1 antisense RNA 1 (head to head)	29.9212	-1.56978	0.615429	-2.55071	0.0107505	0.078579
PLD3	ENSG00000105223	23646	phospholipase D family member 3	3210.82	-0.92078	0.361168	-2.54945	0.0107893	0.0787894
H2AFY	NA	NA	NA	1415.28	0.713566	0.279951	2.54889	0.0108066	0.078835
KIF16B	ENSG00000089177	55614	kinesin family member 16B	252.735	-0.774012	0.303647	-2.54905	0.0108016	0.078835
LDB2	ENSG00000169744	9079	LIM domain binding 2	495.988	-1.31977	0.518021	-2.54771	0.0108433	0.0790623
DSCAM	ENSG00000171587	1826	DS cell adhesion molecule	5.36958	5.88074	2.30863	2.54728	0.0108566	0.0791187
CHMP4B	ENSG00000101421	128866	charged multivesicular body protein 4B	1453.07	-0.662227	0.260005	-2.54698	0.010866	0.0791467
HNRNPL	ENSG00000104824	3191	heterogeneous nuclear ribonucleoprotein L	2557.76	0.633281	0.248699	2.54637	0.0108849	0.0791628
RBM5-AS1	ENSG00000281691	100775107	RBM5 antisense RNA 1	59.8387	-1.31128	0.514929	-2.54653	0.0108799	0.0791628
FES	ENSG00000182511	2242	FES proto-oncogene, tyrosine kinase	97.8776	-1.39634	0.548317	-2.54658	0.0108783	0.0791628
PBX1	ENSG00000185630	5087	PBX homeobox 1	2354.98	-0.912786	0.358503	-2.5461	0.0108933	0.0791836
MCL1	ENSG00000143384	4170	MCL1 apoptosis regulator, BCL2 family member	5248.7	0.73467	0.288591	2.54572	0.0109054	0.0792309
ROCK2	ENSG00000134318	9475	Rho associated coiled-coil containing protein kinase 2	2330.9	-0.883084	0.346935	-2.54538	0.0109157	0.0792657
CSPG4	ENSG00000173546	1464	chondroitin sulfate proteoglycan 4	2082.54	0.8825	0.346964	2.54349	0.010975	0.0794532
MED13	ENSG00000108510	9969	mediator complex subunit 13	1649.13	0.635968	0.250014	2.54373	0.0109676	0.0794532
TBCA	ENSG00000171530	6902	tubulin folding cofactor A	639.665	-0.674453	0.265155	-2.54362	0.0109711	0.0794532
ARHGAP17	ENSG00000140750	55114	Rho GTPase activating protein 17	1195.53	-0.855424	0.336248	-2.54403	0.0109582	0.0794532
DRAM1	ENSG00000136048	55332	DNA damage regulated autophagy modulator 1	3360.57	-1.19968	0.471519	-2.54429	0.01095	0.0794532
ANKH	ENSG00000154122	56172	ANKH inorganic pyrophosphate transport regulator	836.658	-1.20454	0.473544	-2.54367	0.0109696	0.0794532
SOD1	ENSG00000142168	6647	superoxide dismutase 1	1422.71	-0.697019	0.274079	-2.54313	0.0109864	0.0794953
GALNT6	ENSG00000139629	11226	polypeptide N-acetylgalactosaminyltransferase 6	684.026	1.06316	0.418246	2.54195	0.0110235	0.0796421
GLB1	ENSG00000170266	2720	galactosidase beta 1	854.524	-0.945129	0.371768	-2.54226	0.0110139	0.0796421
STS	ENSG00000101846	412	steroid sulfatase	908.637	-1.19453	0.469904	-2.54208	0.0110194	0.0796421
KIAA1107	ENSG00000189195	23285	KIAA1107	57.2805	-1.78281	0.701641	-2.54092	0.0110562	0.0798381
RFC2	ENSG00000049541	5982	replication factor C subunit 2	256.541	1.14629	0.45122	2.54041	0.0110722	0.079913
DCAF15	ENSG00000132017	90379	DDB1 and CUL4 associated factor 15	293.652	1.0455	0.411635	2.53987	0.0110895	0.0799971
FOXP2	ENSG00000128573	93986	forkhead box P2	123.586	-1.30024	0.512003	-2.53952	0.0111004	0.080012
HEXDC	NA	NA	NA	106.652	-1.34959	0.531452	-2.53945	0.0111028	0.080012
PUS7	ENSG00000091127	54517	pseudouridine synthase 7	269.39	1.11207	0.438097	2.53841	0.0111357	0.0800915
GSTCD	ENSG00000138780	79807	glutathione S-transferase C-terminal domain containing	163.565	0.993929	0.39154	2.53851	0.0111326	0.0800915
GRWD1	ENSG00000105447	83743	glutamate rich WD repeat containing 1	562.03	0.952446	0.375216	2.53839	0.0111363	0.0800915
CHST14	ENSG00000169105	113189	carbohydrate sulfotransferase 14	407.13	-0.885308	0.348763	-2.53843	0.0111353	0.0800915
IQCD	ENSG00000166578	115811	IQ motif containing D	10.3616	-2.47205	0.97411	-2.53775	0.0111567	0.0801973
C3orf38	ENSG00000179021	285237	chromosome 3 open reading frame 38	461.633	0.734817	0.28959	2.53744	0.0111667	0.0802291
PPDPF	ENSG00000125534	79144	pancreatic progenitor cell differentiation and proliferation factor	1946.05	-0.780765	0.307795	-2.53664	0.0111923	0.0803726
ZBTB6	ENSG00000186130	10773	zinc finger and BTB domain containing 6	216.953	0.806731	0.318157	2.53564	0.0112243	0.0805616
TMEM199	ENSG00000244045	147007	transmembrane protein 199	267.101	0.885889	0.349517	2.53461	0.0112572	0.0807571
JAK3	ENSG00000105639	3718	Janus kinase 3	94.1513	-1.50001	0.59186	-2.5344	0.0112638	0.0807639
FGFR1OP	ENSG00000213066	11116	FGFR1 oncogene partner	242.13	0.935369	0.369118	2.53407	0.0112747	0.080801
COA5	ENSG00000183513	493753	cytochrome c oxidase assembly factor 5	149.966	-1.10459	0.435974	-2.53361	0.0112896	0.0808669
STEAP1	ENSG00000164647	26872	STEAP family member 1	284.401	1.09817	0.433572	2.53283	0.0113145	0.081005
SEMA4B	ENSG00000185033	10509	semaphorin 4B	244.017	-1.08424	0.428221	-2.53197	0.0113423	0.0811628
LOC344887	NA	NA	NA	58.961	2.30965	0.912379	2.53146	0.0113588	0.0811993
TTLL1	ENSG00000100271	25809	tubulin tyrosine ligase like 1	138.808	-1.23415	0.487505	-2.53156	0.0113557	0.0811993
ZNF460	ENSG00000197714	10794	zinc finger protein 460	45.1795	1.52937	0.604255	2.531	0.0113738	0.0812661
FKBP11	ENSG00000134285	51303	FKBP prolyl isomerase 11	422.178	0.760028	0.30034	2.53056	0.011388	0.0813268
GPRC5A	ENSG00000013588	9052	G protein-coupled receptor class C group 5 member A	1059.45	-1.16966	0.462303	-2.53006	0.0114042	0.0813843
GABARAPL1	ENSG00000139112	23710	GABA type A receptor associated protein like 1	3597.93	-1.19702	0.473136	-2.52996	0.0114075	0.0813843
ZNF436	ENSG00000125945	80818	zinc finger protein 436	451.041	-1.09553	0.433182	-2.52904	0.0114376	0.0815577
SPAG5	ENSG00000076382	10615	sperm associated antigen 5	412.382	1.96858	0.778626	2.52827	0.0114625	0.0815725
CENPL	ENSG00000120334	91687	centromere protein L	162.181	1.30917	0.517716	2.52875	0.0114471	0.0815725
[truncated: 18,506 more rows]

## Sheet: ctrl_vs_untreated_d8
SYMBOL	ENSEMBL	ENTREZID	GENENAME	baseMean	log2FoldChange	lfcSE	stat	pvalue	padj
NR4A2	ENSG00000153234	4929	nuclear receptor subfamily 4 group A member 2	151.226	3.71899	0.477033	7.79607	6.38632e-15	8.84378e-11
CXCL1	ENSG00000163739	2919	C-X-C motif chemokine ligand 1	135.445	5.16181	0.685461	7.53042	5.05763e-14	3.5019e-10
CXCL8	ENSG00000169429	3576	C-X-C motif chemokine ligand 8	244.847	8.02138	1.16389	6.89188	5.50585e-12	2.5415e-08
PTPRN	ENSG00000054356	5798	protein tyrosine phosphatase receptor type N	336.565	4.53696	0.718075	6.31822	2.64588e-10	9.16005e-07
NR4A1	ENSG00000123358	3164	nuclear receptor subfamily 4 group A member 1	1349.14	3.29656	0.543343	6.06718	1.30177e-09	3.60539e-06
DHRS2	ENSG00000100867	10202	dehydrogenase/reductase 2	97.042	8.37002	1.40327	5.96467	2.4513e-09	5.6576e-06
ATF3	ENSG00000162772	467	activating transcription factor 3	518.646	4.01905	0.685434	5.86351	4.53183e-09	8.96525e-06
PTGS2	ENSG00000073756	5743	prostaglandin-endoperoxide synthase 2	1070.25	3.84878	0.662284	5.81137	6.19621e-09	1.07256e-05
FOSB	ENSG00000125740	2354	FosB proto-oncogene, AP-1 transcription factor subunit	2191.49	2.11282	0.374795	5.63727	1.72765e-08	2.65827e-05
ISG15	ENSG00000187608	9636	ISG15 ubiquitin like modifier	3028.04	3.86499	0.69583	5.5545	2.784e-08	3.85528e-05
LIF	ENSG00000128342	3976	LIF interleukin 6 family cytokine	622.082	3.67301	0.669021	5.49013	4.01636e-08	4.61124e-05
CYP1A1	ENSG00000140465	1543	cytochrome P450 family 1 subfamily A member 1	82.0172	6.32081	1.15161	5.48868	4.04952e-08	4.61124e-05
THEMIS2	ENSG00000130775	9473	thymocyte selection associated family member 2	173.05	4.67827	0.854185	5.47688	4.32886e-08	4.61124e-05
NEDD8	ENSG00000129559	4738	NEDD8 ubiquitin like modifier	562.8	1.47851	0.286592	5.15895	2.48335e-07	0.000245638
NFKBIZ	ENSG00000144802	64332	NFKB inhibitor zeta	574.6	2.07796	0.40601	5.11802	3.08768e-07	0.000285054
RRAD	ENSG00000166592	6236	RRAD, Ras related glycolysis inhibitor and calcium channel regulator	76.9513	4.48914	0.8865	5.06389	4.10795e-07	0.000355543
THBD	ENSG00000178726	7056	thrombomodulin	108.697	3.22918	0.642542	5.02564	5.01763e-07	0.000386031
DUSP5	ENSG00000138166	1847	dual specificity phosphatase 5	520.337	2.67925	0.533116	5.02563	5.01773e-07	0.000386031
RPS3A	ENSG00000145425	6189	ribosomal protein S3A	1927.05	-1.59048	0.317392	-5.01108	5.41252e-07	0.000394487
CLDN1	ENSG00000163347	9076	claudin 1	88.7194	6.10522	1.24744	4.89421	9.87016e-07	0.00068341
TARSL2	NA	NA	NA	298.013	-1.45102	0.300995	-4.82075	1.43019e-06	0.000943108
DUSP4	ENSG00000120875	1846	dual specificity phosphatase 4	288.031	1.76177	0.373078	4.72227	2.33222e-06	0.00146802
ELN	ENSG00000049540	2006	elastin	13395.2	-2.45472	0.526973	-4.65816	3.19054e-06	0.00192098
CXCL2	ENSG00000081041	2920	C-X-C motif chemokine ligand 2	67.1494	4.71864	1.03367	4.56494	4.99634e-06	0.00287425
RSAD2	ENSG00000134321	91543	radical S-adenosyl methionine domain containing 2	585.465	9.32157	2.04555	4.557	5.18893e-06	0.00287425
DUSP6	ENSG00000139318	1848	dual specificity phosphatase 6	657.949	1.88867	0.416077	4.53925	5.64554e-06	0.0030069
MMP1	ENSG00000196611	4312	matrix metallopeptidase 1	2325.03	2.71994	0.601645	4.52084	6.15945e-06	0.00305053
PPIA	ENSG00000196262	5478	peptidylprolyl isomerase A	3398.6	-1.30775	0.28929	-4.52055	6.16803e-06	0.00305053
DUSP2	ENSG00000158050	1844	dual specificity phosphatase 2	53.9286	4.80504	1.06796	4.49926	6.81917e-06	0.00325627
SLC22A4	ENSG00000197208	6583	solute carrier family 22 member 4	180.69	2.03361	0.453082	4.4884	7.17587e-06	0.00331238
CCL5	ENSG00000271503	6352	C-C motif chemokine ligand 5	31.4754	8.11153	1.82086	4.45477	8.3982e-06	0.00375156
OASL	ENSG00000135114	8638	2'-5'-oligoadenylate synthetase like	234.464	8.49591	1.9279	4.40681	1.04904e-05	0.0045397
NTSR1	ENSG00000101188	4923	neurotensin receptor 1	138.163	3.51163	0.798322	4.39877	1.08868e-05	0.00456849
COX6A1	ENSG00000111775	1337	cytochrome c oxidase subunit 6A1	451.671	1.23637	0.282011	4.38411	1.16459e-05	0.00474332
G0S2	ENSG00000123689	50486	G0/G1 switch 2	114.158	3.08467	0.714719	4.31591	1.58945e-05	0.0061639
IFI6	ENSG00000126709	2537	interferon alpha inducible protein 6	10259.9	5.0819	1.18249	4.29762	1.72643e-05	0.0061639
BLOC1S1	ENSG00000135441	2647	biogenesis of lysosomal organelles complex 1 subunit 1	192.379	1.73345	0.403362	4.2975	1.72733e-05	0.0061639
HIST1H1C	NA	NA	NA	383.623	2.5669	0.597397	4.2968	1.73284e-05	0.0061639
EREG	ENSG00000124882	2069	epiregulin	113.599	3.00054	0.698385	4.2964	1.73593e-05	0.0061639
TRIM14	ENSG00000106785	9830	tripartite motif containing 14	1097.25	1.71631	0.40191	4.27038	1.95141e-05	0.00675578
RPL6	ENSG00000089009	6128	ribosomal protein L6	3152.73	-1.20764	0.28751	-4.20035	2.66497e-05	0.00900109
BEX2	ENSG00000133134	84707	brain expressed X-linked 2	20.1889	7.372	1.77327	4.15729	3.22047e-05	0.0106183
PARP12	ENSG00000059378	64761	poly(ADP-ribose) polymerase family member 12	685.628	2.29988	0.56621	4.06188	4.86787e-05	0.0156768
KRTCAP2	ENSG00000163463	200185	keratinocyte associated protein 2	671.092	1.03186	0.255324	4.04136	5.31411e-05	0.0167249
PCLO	ENSG00000186472	27445	piccolo presynaptic cytomatrix protein	33.2011	3.51828	0.879182	4.00176	6.28721e-05	0.0193267
LUC7L3	ENSG00000108848	51747	LUC7 like 3 pre-mRNA splicing factor	1298.73	-1.08693	0.27195	-3.99682	6.41992e-05	0.0193267
SNHG15	ENSG00000232956	285958	small nucleolar RNA host gene 15	128.595	2.24486	0.563022	3.98716	6.68684e-05	0.0194356
CXCL3	ENSG00000163734	2921	C-X-C motif chemokine ligand 3	49.8217	5.19559	1.30366	3.9854	6.73678e-05	0.0194356
EPHA2	ENSG00000142627	1969	EPH receptor A2	993.31	1.81198	0.458476	3.95219	7.74402e-05	0.0218855
PHLDA1	ENSG00000139289	22822	pleckstrin homology like domain family A member 1	2381.07	1.81375	0.4602	3.94122	8.10694e-05	0.022453
EGR3	ENSG00000179388	1960	early growth response 3	202.609	3.35479	0.854434	3.92633	8.62515e-05	0.0234198
SPRY4	ENSG00000187678	81848	sprouty RTK signaling antagonist 4	684.428	1.74615	0.446431	3.91135	9.17828e-05	0.0244054
OAS3	ENSG00000111331	4940	2'-5'-oligoadenylate synthetase 3	4375.16	4.20063	1.07512	3.90711	9.34061e-05	0.0244054
NUAK2	ENSG00000163545	81788	NUAK family kinase 2	315.185	1.77792	0.456287	3.8965	9.75917e-05	0.0250269
CSRNP1	ENSG00000144655	64651	cysteine and serine rich nuclear protein 1	642.287	2.16687	0.557276	3.88834	0.000100934	0.0250403
HMGA2	ENSG00000149948	8091	high mobility group AT-hook 2	1476.37	1.57498	0.405134	3.88755	0.00010126	0.0250403
USP18	ENSG00000184979	11274	ubiquitin specific peptidase 18	316.881	2.87796	0.743139	3.87271	0.000107632	0.0261488
EMC9	ENSG00000100908	51016	ER membrane protein complex subunit 9	112.494	1.6468	0.426462	3.86155	0.000112672	0.0266085
TMEM158	ENSG00000249992	25907	transmembrane protein 158 (gene/pseudogene)	371.198	2.51535	0.651637	3.86004	0.000113367	0.0266085
IL6	ENSG00000136244	3569	interleukin 6	967.148	2.58968	0.674192	3.84116	0.000122455	0.0278828
PABPC1	ENSG00000070756	26986	poly(A) binding protein cytoplasmic 1	17577.9	-1.05072	0.273595	-3.84042	0.000122823	0.0278828
CTHRC1	ENSG00000164932	115908	collagen triple helix repeat containing 1	677.466	-1.13203	0.295787	-3.82717	0.000129623	0.028952
NDUFA3	ENSG00000170906	4696	NADH:ubiquinone oxidoreductase subunit A3	288.1	1.31569	0.34554	3.80763	0.000140306	0.0303408
HTRA1	ENSG00000166033	5654	HtrA serine peptidase 1	2047.15	-1.26704	0.332789	-3.80733	0.000140473	0.0303408
CLU	ENSG00000120885	1191	clusterin	1681.13	-1.37117	0.360462	-3.80394	0.000142414	0.0303408
TYMP	ENSG00000025708	1890	thymidine phosphorylase	437.116	2.17374	0.573594	3.78968	0.000150844	0.0316498
ITGBL1	ENSG00000198542	9358	integrin subunit beta like 1	2626.04	-1.68295	0.445319	-3.77921	0.000157325	0.0325169
SENP3	ENSG00000161956	26168	SUMO specific peptidase 3	198.485	1.29051	0.342394	3.76908	0.000163851	0.0333678
INHBE	ENSG00000139269	83729	inhibin subunit beta E	89.4454	2.86141	0.760677	3.76167	0.000168785	0.0338744
CMPK2	ENSG00000134326	129607	cytidine/uridine monophosphate kinase 2	411.85	6.95401	1.85276	3.75333	0.000174501	0.0345214
COL5A2	ENSG00000204262	1290	collagen type V alpha 2 chain	16474.6	-1.31416	0.350488	-3.74952	0.00017717	0.0345557
CXCL6	ENSG00000124875	6372	C-X-C motif chemokine ligand 6	23.7324	4.85717	1.29797	3.74213	0.000182464	0.0350939
ITGA2	ENSG00000164171	3673	integrin subunit alpha 2	2085.61	2.37342	0.635103	3.73707	0.000186179	0.0353179
COL5A1	ENSG00000130635	1289	collagen type V alpha 1 chain	31606.1	-1.65394	0.444732	-3.71896	0.000200048	0.0374361
CDCP1	ENSG00000163814	64866	CUB domain containing protein 1	220.887	2.40391	0.648054	3.70942	0.000207732	0.0383556
ABCG1	ENSG00000160179	9619	ATP binding cassette subfamily G member 1	11.5065	6.79828	1.84031	3.6941	0.000220667	0.0393355
ANXA2P3	NA	305	annexin A2 pseudogene 3	65.9465	-3.05336	0.826747	-3.69322	0.000221431	0.0393355
HCP5	ENSG00000206337	10866	HLA complex P5	68.6247	2.26492	0.613288	3.69307	0.000221561	0.0393355
C6orf1	NA	NA	NA	268.327	1.54774	0.41985	3.68642	0.000227427	0.0394866
SPCS2	ENSG00000118363	9789	signal peptidase complex subunit 2	245.164	-1.12376	0.3049	-3.68566	0.000228114	0.0394866
TRIB1	ENSG00000173334	10221	tribbles pseudokinase 1	412.183	1.52274	0.414858	3.67052	0.000242055	0.0413824
SYF2	ENSG00000117614	25949	SYF2 pre-mRNA splicing factor	792.19	-1.19622	0.326989	-3.65828	0.00025391	0.0426531
OAS1	ENSG00000089127	4938	2'-5'-oligoadenylate synthetase 1	865.225	7.07295	1.93433	3.65653	0.000255648	0.0426531
LOC100288778	NA	NA	NA	160.931	1.3328	0.365366	3.64786	0.000264437	0.0431584
ID1	ENSG00000125968	3397	inhibitor of DNA binding 1, HLH protein	2003.24	2.46558	0.675983	3.6474	0.000264909	0.0431584
SH2D5	ENSG00000189410	400745	SH2 domain containing 5	247.327	2.21205	0.611597	3.61684	0.000298216	0.0480198
HES4	ENSG00000188290	57801	hes family bHLH transcription factor 4	132.386	1.64704	0.457261	3.60197	0.00031582	0.0500941
POLR2I	ENSG00000105258	5438	RNA polymerase II subunit I	215.249	1.26041	0.350128	3.59984	0.000318407	0.0500941
RELB	ENSG00000104856	5971	RELB proto-oncogene, NF-kB subunit	395.043	1.98501	0.551858	3.59697	0.000321951	0.0500941
AEN	ENSG00000181026	64782	apoptosis enhancing nuclease	1241.94	1.55089	0.431567	3.59363	0.0003261	0.0501759
OAS2	ENSG00000111335	4939	2'-5'-oligoadenylate synthetase 2	1362.63	5.03658	1.40462	3.58573	0.000336134	0.0506559
MFAP4	ENSG00000166482	4239	microfibril associated protein 4	2352.7	-2.53467	0.706937	-3.58542	0.000336535	0.0506559
COL14A1	ENSG00000187955	7373	collagen type XIV alpha 1 chain	202.617	-2.34867	0.656173	-3.57934	0.000344462	0.0512915
LUM	ENSG00000139329	4060	lumican	8177.45	-1.73437	0.484956	-3.57634	0.000348443	0.0513323
PVT1	ENSG00000249859	5820	Pvt1 oncogene	176.826	1.93443	0.541817	3.57027	0.000356609	0.0519823
SLC6A15	ENSG00000072041	55117	solute carrier family 6 member 15	96.6403	3.01831	0.846349	3.56627	0.000362098	0.0520222
FAM167A	ENSG00000154319	83648	family with sequence similarity 167 member A	855.22	1.62875	0.456948	3.56442	0.000364662	0.0520222
WNT2	ENSG00000105989	7472	Wnt family member 2	558.719	-2.44905	0.687682	-3.5613	0.000369016	0.0520222
MX1	ENSG00000157601	4599	MX dynamin like GTPase 1	3940.03	6.13244	1.72296	3.55925	0.000371909	0.0520222
MMP3	ENSG00000149968	4314	matrix metallopeptidase 3	4733.07	2.34045	0.659287	3.54996	0.000385287	0.0530454
PDCD4	ENSG00000150593	27250	programmed cell death 4	721.024	-1.27661	0.359723	-3.54887	0.000386885	0.0530454
POSTN	ENSG00000133110	10631	periostin	4489.45	-1.45324	0.411058	-3.53537	0.0004072	0.0552834
OTUD6B-AS1	ENSG00000253738	100506365	OTUD6B antisense RNA 1 (head to head)	307.221	-1.0197	0.288956	-3.5289	0.000417283	0.0561023
COX8A	ENSG00000176340	1351	cytochrome c oxidase subunit 8A	849.555	1.23891	0.351618	3.52345	0.000425964	0.0566091
F2RL1	ENSG00000164251	2150	F2R like trypsin receptor 1	45.8603	4.14018	1.17648	3.51913	0.000432966	0.0566091
TET3	ENSG00000187605	200424	tet methylcytosine dioxygenase 3	370.069	-1.04334	0.296494	-3.51891	0.000433317	0.0566091
SERTAD1	ENSG00000197019	29950	SERTA domain containing 1	428.135	1.76436	0.503527	3.50401	0.000458305	0.0593141
NME1	ENSG00000239672	4830	NME/NM23 nucleoside diphosphate kinase 1	625.21	1.46189	0.417822	3.49883	0.00046731	0.0599196
HELZ2	ENSG00000130589	85441	helicase with zinc finger 2	1914.61	2.33377	0.667517	3.4962	0.000471942	0.0599582
BIRC3	ENSG00000023445	330	baculoviral IAP repeat containing 3	238.706	2.17754	0.6239	3.49021	0.000482636	0.0606402
HTATSF1	ENSG00000102241	27336	HIV-1 Tat specific factor 1	714.379	-0.914681	0.262213	-3.48832	0.000486067	0.0606402
TRIB3	ENSG00000101255	57761	tribbles pseudokinase 3	1739.77	2.10514	0.606158	3.47293	0.000514819	0.0636537
GLI1	ENSG00000111087	2735	GLI family zinc finger 1	65.6116	2.13673	0.615727	3.47025	0.000519965	0.063721
HERC6	ENSG00000138642	55008	HECT and RLD domain containing E3 ubiquitin protein ligase family member 6	1141.98	4.08554	1.1784	3.46701	0.000526285	0.0639298
SIX2	ENSG00000170577	10736	SIX homeobox 2	134.595	-2.08941	0.603239	-3.46366	0.000532876	0.0641675
TNFAIP3	ENSG00000118503	7128	TNF alpha induced protein 3	569.713	2.02051	0.585466	3.45111	0.000558293	0.0666486
NACAP1	NA	NA	NA	9.12571	-4.65565	1.35321	-3.44046	0.000580726	0.0687341
SOX9	ENSG00000125398	6662	SRY-box transcription factor 9	211.66	1.65494	0.48557	3.40825	0.000653816	0.0767291
DCN	ENSG00000011465	1634	decorin	17853	-2.16676	0.638064	-3.39583	0.0006842	0.0796201
CTXN1	ENSG00000178531	404217	cortexin 1	76.139	-1.37669	0.405985	-3.391	0.000696386	0.0802561
VTI1B	ENSG00000100568	10490	vesicle transport through interaction with t-SNAREs 1B	664.94	-1.03688	0.305946	-3.38909	0.000701256	0.0802561
SEMA5A	ENSG00000112902	9037	semaphorin 5A	6961.74	-1.56515	0.4624	-3.38483	0.000712221	0.08064
IFI27	ENSG00000165949	3429	interferon alpha inducible protein 27	263.698	6.60153	1.95481	3.37707	0.000732614	0.08064
PPIB	ENSG00000166794	5479	peptidylprolyl isomerase B	1593.81	-0.959857	0.284435	-3.37461	0.000739205	0.08064
GALNT16	ENSG00000100626	57452	polypeptide N-acetylgalactosaminyltransferase 16	113.759	-2.30752	0.684014	-3.37349	0.000742205	0.08064
PPIC	ENSG00000168938	5480	peptidylprolyl isomerase C	646.471	-1.48657	0.440742	-3.37288	0.000743852	0.08064
COL3A1	ENSG00000168542	1281	collagen type III alpha 1 chain	48908.7	-1.86333	0.552497	-3.37256	0.000744733	0.08064
RASSF2	ENSG00000101265	9770	Ras association domain family member 2	508.296	-2.20346	0.653857	-3.36994	0.00075184	0.08064
IFI30	ENSG00000216490	10437	IFI30 lysosomal thiol reductase	177.05	2.03693	0.604967	3.36701	0.000759893	0.08064
HK2	ENSG00000159399	3099	hexokinase 2	914.116	1.22392	0.363544	3.36664	0.000760896	0.08064
BHLHE40	ENSG00000134107	8553	basic helix-loop-helix family member e40	731.153	2.14843	0.638828	3.36309	0.000770761	0.08064
SLC2A6	ENSG00000160326	11182	solute carrier family 2 member 6	218.889	1.255	0.373275	3.36213	0.00077344	0.08064
LOC100130331	ENSG00000237250	100130331	POTE ankyrin domain family, member F pseudogene	43.5269	2.93695	0.873637	3.36175	0.000774489	0.08064
HBEGF	ENSG00000113070	1839	heparin binding EGF like growth factor	198.423	2.85382	0.851752	3.35053	0.000806565	0.0829
PSME2	ENSG00000100911	5721	proteasome activator subunit 2	846.62	1.42003	0.42402	3.34898	0.000811109	0.0829
MIR5047	ENSG00000284368	100616408	microRNA 5047	185.95	-1.67404	0.500022	-3.34794	0.000814154	0.0829
CTH	ENSG00000116761	1491	cystathionine gamma-lyase	210.689	1.70995	0.511164	3.34521	0.000822191	0.0831073
TRIM55	ENSG00000147573	84675	tripartite motif containing 55	63.6322	1.98844	0.59762	3.32726	0.00087705	0.0874771
LOC643201	ENSG00000248596	643201	centrosomal protein 192kDa pseudogene	8.56992	6.62917	1.99257	3.32694	0.000878056	0.0874771
POU2F2	ENSG00000028277	5452	POU class 2 homeobox 2	437.222	1.80638	0.544092	3.31999	0.000900204	0.089043
SERPINB2	ENSG00000197632	5055	serpin family B member 2	803.431	1.78152	0.537365	3.31529	0.000915478	0.0893155
TGIF1	ENSG00000177426	7050	TGFB induced factor homeobox 1	805.309	0.940757	0.28389	3.31381	0.000920349	0.0893155
MX2	ENSG00000183486	4600	MX dynamin like GTPase 2	1899.66	4.13069	1.24673	3.31321	0.000922308	0.0893155
ADAM12	ENSG00000148848	8038	ADAM metallopeptidase domain 12	4568.87	-1.29413	0.391033	-3.3095	0.00093462	0.0898793
PODXL	ENSG00000128567	5420	podocalyxin like	472.86	2.5042	0.762443	3.28444	0.00102186	0.0975911
PCDH1	ENSG00000156453	5097	protocadherin 1	46.2627	3.27094	0.997039	3.28066	0.00103566	0.0979176
PMAIP1	ENSG00000141682	5366	phorbol-12-myristate-13-acetate-induced protein 1	238.908	2.08314	0.635175	3.27963	0.00103942	0.0979176
AKR1B1	ENSG00000085662	231	aldo-keto reductase family 1 member B	2727.38	1.57545	0.481223	3.27386	0.0010609	0.0992657
OSGIN1	ENSG00000140961	29948	oxidative stress induced growth inhibitor 1	280.446	1.90017	0.581181	3.2695	0.00107736	0.0999789
PHF10	ENSG00000130024	55274	PHD finger protein 10	241.161	-0.9904	0.303102	-3.26754	0.00108485	0.0999789
LAMP3	ENSG00000078081	27074	lysosomal associated membrane protein 3	11.2445	6.35469	1.94562	3.26616	0.00109018	0.0999789
REN	ENSG00000143839	5972	renin	9.43106	5.86332	1.79749	3.26195	0.00110647	0.100806
RANGAP1	ENSG00000100401	5905	Ran GTPase activating protein 1	2462.64	1.34646	0.413305	3.25778	0.00112287	0.101402
BNC1	ENSG00000169594	646	basonuclin 1	406.628	1.58816	0.487744	3.25612	0.00112945	0.101402
UQCRB	ENSG00000156467	7381	ubiquinol-cytochrome c reductase binding protein	1646.31	-1.00132	0.307652	-3.25473	0.00113499	0.101402
COL5A3	ENSG00000080573	50509	collagen type V alpha 3 chain	2282.16	-1.65649	0.50993	-3.24847	0.00116029	0.102998
COL15A1	ENSG00000204291	1306	collagen type XV alpha 1 chain	1022.28	-2.24846	0.692839	-3.24529	0.00117331	0.103491
HIST1H2AC	NA	NA	NA	494.305	2.05952	0.635427	3.24116	0.00119046	0.104339
ERCC6	ENSG00000225830	2074	ERCC excision repair 6, chromatin remodeling factor	444.812	-1.27425	0.394395	-3.23091	0.00123398	0.107465
DPYSL4	ENSG00000151640	10570	dihydropyrimidinase like 4	70.5695	1.60997	0.498578	3.22914	0.00124165	0.107465
PPID	ENSG00000171497	5481	peptidylprolyl isomerase D	417.38	-0.855734	0.265776	-3.21975	0.00128301	0.110355
HES1	ENSG00000114315	3280	hes family bHLH transcription factor 1	296.124	2.14387	0.667195	3.21326	0.00131236	0.111962
PABPC4	ENSG00000090621	8761	poly(A) binding protein cytoplasmic 4	2790.07	-0.770288	0.239811	-3.21206	0.00131786	0.111962
CNIH3	ENSG00000143786	149111	cornichon family AMPA receptor auxiliary protein 3	55.3856	2.52471	0.787445	3.2062	0.00134498	0.113172
RGS2	ENSG00000116741	5997	regulator of G protein signaling 2	118.826	1.38711	0.43325	3.20165	0.00136644	0.113172
RHOB	ENSG00000143878	388	ras homolog family member B	2933.44	1.14474	0.357631	3.20091	0.00136996	0.113172
SPRY2	ENSG00000136158	10253	sprouty RTK signaling antagonist 2	728.847	1.37494	0.429595	3.20054	0.0013717	0.113172
FYB	NA	NA	NA	9.35579	5.76713	1.80207	3.20027	0.00137297	0.113172
KCNJ2	ENSG00000123700	3759	potassium inwardly rectifying channel subfamily J member 2	94.8397	1.73579	0.54273	3.19827	0.00138257	0.113289
NAP1L1	ENSG00000187109	4673	nucleosome assembly protein 1 like 1	4324.93	-0.832115	0.260711	-3.19171	0.00141434	0.113741
GALE	ENSG00000117308	2582	UDP-galactose-4-epimerase	224.034	1.21476	0.380671	3.1911	0.00141731	0.113741
SUSD4	ENSG00000143502	55061	sushi domain containing 4	11.4855	5.54418	1.7376	3.1907	0.00141926	0.113741
JAG1	ENSG00000101384	182	jagged canonical Notch ligand 1	492.93	-1.55478	0.487337	-3.19036	0.00142094	0.113741
STXBP2	ENSG00000076944	6813	syntaxin binding protein 2	117.561	1.2213	0.383311	3.18619	0.00144161	0.114732
ACTN2	ENSG00000077522	88	actinin alpha 2	11.7645	6.37838	2.00386	3.18304	0.00145736	0.115323
PRKRIR	NA	NA	NA	428.934	-0.980215	0.308601	-3.17632	0.00149157	0.117359
DDX58	ENSG00000107201	23586	DExD/H-box helicase 58	1516.2	2.25755	0.711277	3.17394	0.00150385	0.117657
DPYSL3	ENSG00000113657	1809	dihydropyrimidinase like 3	2760.27	-0.897661	0.283855	-3.16239	0.00156478	0.121737
IGF2	ENSG00000167244	3481	insulin like growth factor 2	68.9392	-2.00035	0.633613	-3.15705	0.00159374	0.123117
IGFBP5	ENSG00000115461	3488	insulin like growth factor binding protein 5	67916.4	-1.71714	0.544113	-3.15585	0.00160031	0.123117
RPS15A	ENSG00000134419	6210	ribosomal protein S15a	3045.79	-1.14761	0.364157	-3.15142	0.00162481	0.124312
IFI44L	ENSG00000137959	10964	interferon induced protein 44 like	778.175	5.14292	1.63811	3.13955	0.00169209	0.128747
PHC2	ENSG00000134686	1912	polyhomeotic homolog 2	1512.48	0.851345	0.271547	3.13517	0.00171755	0.129619
PLAU	ENSG00000122861	5328	plasminogen activator, urokinase	1047.07	2.07241	0.661191	3.13437	0.00172226	0.129619
VCAN	ENSG00000038427	1462	versican	5250.8	-1.04453	0.333996	-3.12739	0.00176368	0.132018
ID3	ENSG00000117318	3399	inhibitor of DNA binding 3, HLH protein	2842.05	1.93345	0.620189	3.11752	0.00182377	0.135572
UQCC2	ENSG00000137288	84300	ubiquinol-cytochrome c reductase complex assembly factor 2	309.12	1.07757	0.346002	3.11434	0.0018436	0.135572
ERN1	ENSG00000178607	2081	endoplasmic reticulum to nucleus signaling 1	248.644	1.57536	0.505976	3.11352	0.00184872	0.135572
ARC	ENSG00000198576	23237	activity regulated cytoskeleton associated protein	21.2724	5.15606	1.65645	3.11272	0.0018537	0.135572
KRTAP2-3	ENSG00000212724	730755	keratin associated protein 2-3	79.2946	1.86978	0.600887	3.1117	0.00186011	0.135572
PERM1	ENSG00000187642	84808	PPARGC1 and ESRR induced regulator, muscle 1	22.9472	2.84712	0.917649	3.10262	0.00191813	0.13907
SIK1	ENSG00000142178	150094	salt inducible kinase 1	238.646	1.63343	0.527069	3.09908	0.00194124	0.140012
SEC61G	ENSG00000132432	23480	SEC61 translocon gamma subunit	467.877	-1.02706	0.331818	-3.09525	0.0019665	0.141099
RHBDF2	ENSG00000129667	79651	rhomboid 5 homolog 2	155.976	1.45445	0.470239	3.093	0.00198143	0.141438
IRF7	ENSG00000185507	3665	interferon regulatory factor 7	582.056	2.34927	0.761186	3.08633	0.00202647	0.143911
MMP2	ENSG00000087245	4313	matrix metallopeptidase 2	35416.2	-0.952269	0.309841	-3.07341	0.00211627	0.148985
FAP	ENSG00000078098	2191	fibroblast activation protein alpha	1240.87	-1.13284	0.368745	-3.07214	0.00212527	0.148985
HIST1H3D	NA	NA	NA	42.455	3.32817	1.08358	3.07145	0.0021302	0.148985
CTU1	ENSG00000142544	90353	cytosolic thiouridylase subunit 1	53.9386	1.64428	0.536937	3.06232	0.00219627	0.1526
IER3	ENSG00000137331	8870	immediate early response 3	1692.21	1.73753	0.567848	3.05985	0.00221449	0.1526
COL1A1	ENSG00000108821	1277	collagen type I alpha 1 chain	381275	-1.68991	0.552298	-3.05978	0.00221496	0.1526
ITIH5	ENSG00000123243	80760	inter-alpha-trypsin inhibitor heavy chain 5	359.521	-1.65018	0.539574	-3.0583	0.00222597	0.1526
COL1A2	ENSG00000164692	1278	collagen type I alpha 2 chain	229097	-1.50797	0.493712	-3.05435	0.00225552	0.153492
ZC3H12A	ENSG00000163874	80149	zinc finger CCCH-type containing 12A	158.705	1.40559	0.460312	3.05357	0.00226139	0.153492
XDH	ENSG00000158125	7498	xanthine dehydrogenase	95.19	2.38497	0.781412	3.05213	0.00227224	0.153492
BEND6	ENSG00000151917	221336	BEN domain containing 6	207.907	-1.11415	0.365401	-3.04912	0.00229515	0.154288
RPS14P3	NA	644068	ribosomal protein S14 pseudogene 3	39.5986	-2.3507	0.772456	-3.04315	0.00234117	0.15482
COL4A2	ENSG00000134871	1284	collagen type IV alpha 2 chain	11608.4	-1.42188	0.467263	-3.043	0.00234231	0.15482
FXR1	ENSG00000114416	8087	FMR1 autosomal homolog 1	1883.72	-0.710863	0.23362	-3.04281	0.00234377	0.15482
IL1RN	ENSG00000136689	3557	interleukin 1 receptor antagonist	22.4772	4.99485	1.6418	3.0423	0.00234779	0.15482
MAP7D3	ENSG00000129680	79649	MAP7 domain containing 3	1054.63	-0.827275	0.272569	-3.0351	0.00240455	0.157811
TCEB2	NA	NA	NA	1009.77	0.850875	0.281008	3.02794	0.0024623	0.160839
HIST1H2AE	NA	NA	NA	7.17053	5.96075	1.97163	3.02326	0.00250071	0.162582
ETV4	ENSG00000175832	2118	ETS variant transcription factor 4	184.26	1.24285	0.411411	3.02095	0.00251979	0.163057
FZD8	ENSG00000177283	8325	frizzled class receptor 8	98.6104	2.2174	0.734574	3.01862	0.00253927	0.16314
ERICH2	ENSG00000204334	285141	glutamate rich 2	15.5028	5.20546	1.72515	3.01739	0.00254961	0.16314
KLHDC7B	ENSG00000130487	113730	kelch domain containing 7B	57.9441	3.49789	1.15955	3.01658	0.00255643	0.16314
ASPN	ENSG00000106819	54829	asporin	72.7362	-2.42675	0.805453	-3.01291	0.00258759	0.163801
TLCD2	ENSG00000185561	727910	TLC domain containing 2	339.581	-1.61118	0.534819	-3.01257	0.00259044	0.163801
TRPV2	ENSG00000187688	51393	transient receptor potential cation channel subfamily V member 2	205.566	1.34251	0.446127	3.00926	0.00261887	0.164101
COL4A1	ENSG00000187498	1282	collagen type IV alpha 1 chain	9709.71	-1.68124	0.55869	-3.00925	0.00261889	0.164101
TMEM62	ENSG00000137842	80021	transmembrane protein 62	266.758	1.31687	0.438304	3.00446	0.0026605	0.165713
CPNE7	ENSG00000178773	27132	copine 7	209.904	1.31515	0.437918	3.00319	0.00267163	0.165713
SH3D19	ENSG00000109686	152503	SH3 domain containing 19	1773.67	-0.800529	0.266649	-3.00218	0.00268052	0.165713
NFKBIA	ENSG00000100906	4792	NFKB inhibitor alpha	724.745	1.29839	0.432735	3.00043	0.00269595	0.165927
EIF4B	ENSG00000063046	1975	eukaryotic translation initiation factor 4B	3708.43	-1.15951	0.386721	-2.99832	0.00271477	0.166332
MAPK8IP2	ENSG00000008735	23542	mitogen-activated protein kinase 8 interacting protein 2	30.9979	2.42787	0.810103	2.99699	0.00272656	0.166332
DUSP1	ENSG00000120129	1843	dual specificity phosphatase 1	4578.39	0.926178	0.310403	2.98379	0.00284705	0.172921
ITPRIP	ENSG00000148841	85450	inositol 1,4,5-trisphosphate receptor interacting protein	1223.4	1.52877	0.513326	2.97816	0.00289987	0.173223
H1F0	NA	NA	NA	3738.66	1.37093	0.46034	2.97808	0.00290063	0.173223
MMD	ENSG00000108960	23531	monocyte to macrophage differentiation associated	115.48	1.26839	0.425911	2.97807	0.00290066	0.173223
CCDC71L	ENSG00000253276	168455	coiled-coil domain containing 71 like	1390.12	1.13402	0.380808	2.97793	0.00290206	0.173223
FOSL1	ENSG00000175592	8061	FOS like 1, AP-1 transcription factor subunit	2889.96	1.59761	0.537329	2.97325	0.00294667	0.175131
IL1B	ENSG00000125538	3553	interleukin 1 beta	25.3888	2.65543	0.895153	2.96645	0.00301255	0.176396
TBX2	ENSG00000121068	6909	T-box transcription factor 2	788.953	0.880948	0.296988	2.96628	0.00301429	0.176396
HERC5	ENSG00000138646	51191	HECT and RLD domain containing E3 ubiquitin protein ligase 5	236.022	5.04231	1.70006	2.96596	0.00301737	0.176396
IFI35	ENSG00000068079	3430	interferon induced protein 35	643.158	2.05455	0.692747	2.96581	0.00301891	0.176396
PAPPA2	ENSG00000116183	60676	pappalysin 2	98.8218	1.7828	0.601483	2.96401	0.00303657	0.176682
NAMPT	ENSG00000105835	10135	nicotinamide phosphoribosyltransferase	1149.65	1.30806	0.441733	2.96121	0.00306433	0.177535
MCOLN2	ENSG00000153898	255231	mucolipin 2	20.7802	2.97776	1.00602	2.95995	0.00307687	0.177535
STX1A	ENSG00000106089	6804	syntaxin 1A	211.147	1.43182	0.483997	2.95833	0.00309312	0.177732
HIST1H2BJ	NA	NA	NA	23.3803	3.02763	1.02476	2.95446	0.00313213	0.17923
KLF6	ENSG00000067082	1316	Kruppel like factor 6	3597.27	1.0541	0.357153	2.95139	0.00316348	0.18028
MAMDC4	ENSG00000177943	158056	MAM domain containing 4	92.0225	1.32289	0.448706	2.94823	0.00319601	0.181387
PTGFRN	ENSG00000134247	5738	prostaglandin F2 receptor inhibitor	655.597	-1.35915	0.462747	-2.93713	0.00331261	0.187237
XAF1	ENSG00000132530	54739	XIAP associated factor 1	2080.04	1.98576	0.676465	2.93549	0.00333017	0.187464
C7orf61	ENSG00000185955	402573	chromosome 7 open reading frame 61	5.76278	5.68353	1.94178	2.92697	0.00342277	NA
SLC22A15	ENSG00000163393	55356	solute carrier family 22 member 15	235.318	1.56013	0.53398	2.9217	0.00348127	0.19492
RPSAP52	ENSG00000241749	204010	ribosomal protein SA pseudogene 52	160.262	1.66583	0.570325	2.92085	0.00349077	0.19492
TMEM147	ENSG00000105677	10430	transmembrane protein 147	531.451	0.942729	0.322926	2.91933	0.00350781	0.195085
IL13RA2	ENSG00000123496	3598	interleukin 13 receptor subunit alpha 2	82.4403	3.2764	1.12281	2.91804	0.00352238	0.195111
FAM196B	NA	NA	NA	162.014	1.75728	0.602971	2.91436	0.00356414	0.196639
NDUFC2	ENSG00000151366	4718	NADH:ubiquinone oxidoreductase subunit C2	270.439	1.11773	0.384072	2.9102	0.00361192	0.197795
MPHOSPH8	ENSG00000196199	54737	M-phase phosphoprotein 8	915.234	-0.825422	0.283645	-2.91005	0.00361368	0.197795
IFIT1	ENSG00000185745	3434	interferon induced protein with tetratricopeptide repeats 1	3847.85	1.99169	0.685173	2.90684	0.00365095	0.199049
CLNS1A	ENSG00000074201	1207	chloride nucleotide-sensitive channel 1A	864.535	-0.740055	0.254726	-2.9053	0.003669	0.199212
TOE1	ENSG00000132773	114034	target of EGR1, exonuclease	191.606	1.33969	0.461305	2.90413	0.00368272	0.199212
RHBDD2	ENSG00000005486	57414	rhomboid domain containing 2	680.207	0.953491	0.328487	2.90268	0.00369988	0.199361
IFIT2	ENSG00000119922	3433	interferon induced protein with tetratricopeptide repeats 2	2733.05	2.012	0.693776	2.90008	0.00373072	0.200244
PTCHD4	ENSG00000244694	442213	patched domain containing 4	32.1951	2.63436	0.911964	2.88867	0.00386875	0.206553
PER1	ENSG00000179094	5187	period circadian regulator 1	333.766	0.920076	0.31869	2.88706	0.00388863	0.206553
ZNF358	ENSG00000198816	140467	zinc finger protein 358	762.351	-0.899141	0.31163	-2.88528	0.0039106	0.206553
MMP12	ENSG00000262406	4321	matrix metallopeptidase 12	22.7492	4.54808	1.57661	2.88472	0.00391758	0.206553
ETV1	ENSG00000006468	2115	ETS variant transcription factor 1	170.705	1.77247	0.614525	2.8843	0.00392284	0.206553
PNMA2	ENSG00000240694	10687	PNMA family member 2	105.251	-1.42712	0.495349	-2.88105	0.00396356	0.207694
HKDC1	ENSG00000156510	80201	hexokinase domain containing 1	24.379	5.10929	1.77395	2.88018	0.00397451	0.207694
EPG5	ENSG00000152223	57724	ectopic P-granules autophagy protein 5 homolog	2661.31	0.917508	0.318777	2.87821	0.00399939	0.208209
EEF1A1	ENSG00000156508	1915	eukaryotic translation elongation factor 1 alpha 1	44706.9	-1.12485	0.391934	-2.86999	0.00410485	0.212486
SLC39A3	ENSG00000141873	29985	solute carrier family 39 member 3	345.956	0.840677	0.292978	2.86942	0.00411224	0.212486
SYT1	ENSG00000067715	6857	synaptotagmin 1	55.5291	1.80059	0.628346	2.8656	0.00416214	0.213991
GLCCI1	ENSG00000106415	113263	glucocorticoid induced 1	186.758	-1.00056	0.349256	-2.86483	0.00417227	0.213991
FAM172A	ENSG00000113391	83989	family with sequence similarity 172 member A	428.959	-1.15335	0.403013	-2.86182	0.00421214	0.214612
TIMM23	ENSG00000265354	100287932	translocase of inner mitochondrial membrane 23	477.011	0.945319	0.330439	2.8608	0.00422573	0.214612
PENK	ENSG00000181195	5179	proenkephalin	172.281	-1.26521	0.442386	-2.85996	0.00423695	0.214612
NEXN	ENSG00000162614	91624	nexilin F-actin binding protein	2390.49	-1.45412	0.508565	-2.85926	0.00424636	0.214612
SMYD5	ENSG00000135632	10322	SMYD family member 5	443.147	0.769362	0.269331	2.85657	0.00428252	0.214962
TRIM36	ENSG00000152503	55521	tripartite motif containing 36	7.48276	5.53687	1.93915	2.85531	0.0042995	0.214962
CHAC1	ENSG00000128965	79094	ChaC glutathione specific gamma-glutamylcyclotransferase 1	910.969	1.09313	0.382968	2.85436	0.00431237	0.214962
MRPS12	ENSG00000128626	6183	mitochondrial ribosomal protein S12	290.312	0.993418	0.348066	2.85411	0.00431577	0.214962
BEST3	ENSG00000127325	144453	bestrophin 3	14.4448	5.5862	1.95801	2.853	0.0043309	0.214962
ZNF628	ENSG00000197483	89887	zinc finger protein 628	158.358	1.18284	0.41525	2.84849	0.00439274	0.216513
SH2B3	ENSG00000111252	10019	SH2B adaptor protein 3	1738.71	0.951523	0.334051	2.84844	0.00439343	0.216513
MPP4	ENSG00000082126	58538	membrane palmitoylated protein 4	92.314	2.24681	0.789556	2.84567	0.00443188	0.217583
FKBP14	ENSG00000106080	55033	FKBP prolyl isomerase 14	858.067	-0.861669	0.302972	-2.84406	0.00445429	0.217583
COX5B	ENSG00000135940	1329	cytochrome c oxidase subunit 5B	808.924	0.80885	0.284457	2.84349	0.00446227	0.217583
RNU86	NA	NA	NA	42.4378	2.14389	0.754712	2.84067	0.00450188	0.218744
TTC3	ENSG00000182670	7267	tetratricopeptide repeat domain 3	3861.5	-1.04177	0.367363	-2.83579	0.00457118	0.221335
LINC00116	NA	NA	NA	142.486	1.18525	0.418169	2.83439	0.00459136	0.221537
SNORD4A	ENSG00000238578	26773	small nucleolar RNA, C/D box 4A	5.4259	5.44421	1.92245	2.8319	0.00462717	NA
KLF2	ENSG00000127528	10365	Kruppel like factor 2	889.473	0.912603	0.322407	2.8306	0.00464615	0.223036
ATP6V0B	ENSG00000117410	533	ATPase H+ transporting V0 subunit b	567.305	0.953201	0.336819	2.83001	0.00465464	0.223036
ALOXE3	ENSG00000179148	59344	arachidonate lipoxygenase 3	36.548	3.22807	1.14136	2.82827	0.00468006	0.223481
TAP1	ENSG00000168394	6890	transporter 1, ATP binding cassette subfamily B member	1187.85	1.60882	0.569285	2.82604	0.00471273	0.224267
YBX1	ENSG00000065978	4904	Y-box binding protein 1	6675.36	-0.707541	0.250609	-2.82328	0.00475347	0.225432
SLCO4A1	ENSG00000101187	28231	solute carrier organic anion transporter family member 4A1	43.5212	2.78295	0.986107	2.82216	0.00477016	0.225451
STRA6	ENSG00000137868	64220	stimulated by retinoic acid 6	87.6299	2.18864	0.776146	2.81988	0.00480421	0.226288
MAFF	ENSG00000185022	23764	MAF bZIP transcription factor F	992.747	1.27821	0.45387	2.81625	0.00485879	0.226731
TXNRD3	ENSG00000197763	114112	thioredoxin reductase 3	105.141	-1.06889	0.379647	-2.81549	0.00487028	0.226731
CD248	ENSG00000174807	57124	CD248 molecule	8611.59	-0.945683	0.33622	-2.81269	0.00491285	0.226731
EGF	ENSG00000138798	1950	epidermal growth factor	19.2031	3.67556	1.30685	2.81254	0.00491518	0.226731
ECM2	ENSG00000106823	1842	extracellular matrix protein 2	182.996	-2.4433	0.868766	-2.81238	0.00491771	0.226731
TCAF1	ENSG00000198420	9747	TRPM8 channel associated factor 1	434.728	-0.747091	0.265659	-2.81222	0.00492009	0.226731
LUCAT1	ENSG00000248323	100505994	lung cancer associated transcript 1	15.0023	3.52031	1.25203	2.81169	0.00492822	0.226731
BMP2	ENSG00000125845	650	bone morphogenetic protein 2	58.5881	2.82498	1.00671	2.80615	0.00501367	0.229898
EPSTI1	ENSG00000133106	94240	epithelial stromal interaction 1	481.797	2.12923	0.759209	2.80453	0.005039	0.230297
LINC00856	ENSG00000230417	100132987	long intergenic non-protein coding RNA 856	35.9004	2.09171	0.747331	2.79891	0.00512752	0.233572
SOCS2	ENSG00000120833	8835	suppressor of cytokine signaling 2	387.627	1.33852	0.478435	2.79771	0.00514659	0.233672
SOWAHC	ENSG00000198142	65124	sosondowah ankyrin repeat domain family member C	460.447	1.03088	0.368786	2.79532	0.0051848	0.234189
RNF152	ENSG00000176641	220441	ring finger protein 152	47.7723	1.67579	0.599861	2.79362	0.00521214	0.234189
PAQR5	ENSG00000137819	54852	progestin and adipoQ receptor family member 5	206.08	1.20547	0.431595	2.79307	0.00522109	0.234189
SPOCK1	ENSG00000152377	6695	SPARC (osteonectin), cwcv and kazal like domains proteoglycan 1	5803.94	-1.00556	0.360141	-2.79213	0.00523628	0.234189
NPIPA1	ENSG00000183426	9284	nuclear pore complex interacting protein family member A1	64.6198	1.40132	0.501954	2.79174	0.00524253	0.234189
ITPR1	ENSG00000150995	3708	inositol 1,4,5-trisphosphate receptor type 1	125.44	1.33169	0.477327	2.78989	0.00527255	0.234773
PODN	ENSG00000174348	127435	podocan	4557.91	-1.54299	0.553636	-2.78702	0.00531953	0.236105
MZT2B	ENSG00000152082	80097	mitotic spindle organizing protein 2B	436.946	1.12825	0.405448	2.78273	0.00539044	0.238488
MAPK13	ENSG00000156711	5603	mitogen-activated protein kinase 13	116.382	1.60208	0.576238	2.78024	0.0054319	0.238815
SRD5A2	ENSG00000277893	6716	steroid 5 alpha-reductase 2	30.4208	2.57685	0.926855	2.78021	0.00543232	0.238815
SSR4	ENSG00000180879	6748	signal sequence receptor subunit 4	1016.74	0.773622	0.278831	2.77452	0.00552837	0.241265
RPP40	ENSG00000124787	10799	ribonuclease P/MRP subunit p40	79.1719	1.31197	0.47288	2.77443	0.00552989	0.241265
TRAF4	ENSG00000076604	9618	TNF receptor associated factor 4	499.402	0.911778	0.328709	2.77381	0.00554032	0.241265
RRP9	ENSG00000114767	9136	ribosomal RNA processing 9, U3 small nucleolar RNA binding protein	331.235	1.03185	0.372427	2.7706	0.0055953	0.242896
HSPE1	ENSG00000115541	3336	heat shock protein family E (Hsp10) member 1	160.298	1.41415	0.511234	2.76614	0.00567244	0.245475
C11orf91	ENSG00000205177	100131378	chromosome 11 open reading frame 91	18.2192	3.57348	1.29241	2.76497	0.00569275	0.245586
SPRED3	ENSG00000188766	399473	sprouty related EVH1 domain containing 3	258.495	1.06359	0.385491	2.75904	0.0057971	0.249311
E2F7	ENSG00000165891	144455	E2F transcription factor 7	699.844	1.73812	0.630989	2.75459	0.00587654	0.251733
COL6A1	ENSG00000142156	1291	collagen type VI alpha 1 chain	59287.6	-1.13402	0.411875	-2.75331	0.00589967	0.251733
KIAA0232	ENSG00000170871	9778	KIAA0232	779.753	-0.759097	0.27575	-2.75285	0.00590795	0.251733
SEC11A	ENSG00000140612	23478	SEC11 homolog A, signal peptidase complex subunit	1075.54	-0.779676	0.28407	-2.74466	0.00605738	0.257309
CALU	ENSG00000128595	813	calumenin	19652.3	-1.14706	0.418715	-2.73948	0.00615369	0.259531
MALL	ENSG00000144063	7851	mal, T cell differentiation protein like	62.5066	1.90757	0.696487	2.73885	0.00616553	0.259531
PIK3R2	ENSG00000105647	5296	phosphoinositide-3-kinase regulatory subunit 2	1550.45	-0.670081	0.24466	-2.73882	0.00616592	0.259531
NR2C2AP	ENSG00000184162	126382	nuclear receptor 2C2 associated protein	69.3541	1.57612	0.576149	2.73561	0.00622646	0.261285
PLSCR1	ENSG00000188313	5359	phospholipid scramblase 1	1127.91	1.80379	0.660344	2.73158	0.00630308	0.262674
LOC728392	ENSG00000286190	728392	uncharacterized LOC728392	401.362	-1.12959	0.413621	-2.73098	0.00631456	0.262674
RALBP1	ENSG00000017797	10928	ralA binding protein 1	1481.71	-0.799654	0.293076	-2.72848	0.00636261	0.262674
IRGM	ENSG00000237693	345611	immunity related GTPase M	7.32634	5.77546	2.11712	2.72798	0.00637236	0.262674
NDUFS3	ENSG00000213619	4722	NADH:ubiquinone oxidoreductase core subunit S3	392.238	0.785058	0.287787	2.72792	0.00637355	0.262674
RNF182	ENSG00000180537	221687	ring finger protein 182	85.0166	1.28765	0.472124	2.72735	0.00638453	0.262674
CD274	ENSG00000120217	29126	CD274 molecule	233.724	1.65578	0.607369	2.72615	0.00640779	0.262674
TSSC4	ENSG00000184281	10078	tumor suppressing subtransferable candidate 4	430.131	0.788294	0.289192	2.72585	0.00641352	0.262674
AVL9	ENSG00000105778	23080	AVL9 cell migration associated	778.568	0.799164	0.293272	2.72499	0.00643028	0.262674
KCP	ENSG00000135253	375616	kielin cysteine rich BMP regulator	8.0955	5.9761	2.19623	2.72107	0.00650714	0.265032
SLC7A5P1	NA	81893	solute carrier family 7 member 5 pseudogene 1	13.8601	3.47929	1.27928	2.71973	0.00653345	0.265323
GPR3	ENSG00000181773	2827	G protein-coupled receptor 3	28.6836	2.33104	0.857804	2.71745	0.00657871	0.26638
IER2	ENSG00000160888	9592	immediate early response 2	1855.55	0.96101	0.353953	2.71508	0.00662597	0.267223
KCNC4	ENSG00000116396	3749	potassium voltage-gated channel subfamily C member 4	177.997	1.27556	0.46991	2.71447	0.00663812	0.267223
MEF2BNB	NA	NA	NA	120.815	1.029	0.37926	2.71318	0.00666411	0.267492
HOXB9	ENSG00000170689	3219	homeobox B9	6.56236	6.20449	2.28935	2.71015	0.00672527	NA
ALPL	ENSG00000162551	249	alkaline phosphatase, biomineralization associated	44.3743	-2.06045	0.760293	-2.71007	0.00672695	0.268834
PRSS12	ENSG00000164099	8492	serine protease 12	3248.43	-1.594	0.588277	-2.7096	0.00673638	0.268834
SEPT7	NA	NA	NA	3147.16	-0.868044	0.320578	-2.70775	0.00677416	0.269225
ITGA10	ENSG00000143127	8515	integrin subunit alpha 10	35.5018	1.83746	0.678726	2.70721	0.00678506	0.269225
SCG2	ENSG00000171951	7857	secretogranin II	28.8707	2.55851	0.945525	2.70591	0.00681169	0.269509
TREX1	ENSG00000213689	11277	three prime repair exonuclease 1	289.091	1.36258	0.503955	2.70377	0.00685577	0.27048
HOXC13-AS	ENSG00000249641	100874366	HOXC13 antisense RNA	13.0843	5.54022	2.05106	2.70114	0.00691013	0.270546
CASC4	ENSG00000166734	113201	cancer susceptibility 4	2240.21	-0.789458	0.292395	-2.69997	0.00693458	0.270546
CYFIP2	ENSG00000055163	26999	cytoplasmic FMR1 interacting protein 2	334.679	1.33227	0.493491	2.69968	0.00694067	0.270546
UBE2D4	ENSG00000078967	51619	ubiquitin conjugating enzyme E2 D4 (putative)	199.52	-0.939585	0.348075	-2.69938	0.00694698	0.270546
KCNN4	ENSG00000104783	3783	potassium calcium-activated channel subfamily N member 4	33.7012	2.12175	0.786341	2.69826	0.00697026	0.270546
HMGN5	ENSG00000198157	79366	high mobility group nucleosome binding domain 5	69.7661	-1.16423	0.431509	-2.69805	0.00697466	0.270546
HMOX1	ENSG00000100292	3162	heme oxygenase 1	2794.58	1.40722	0.52191	2.69629	0.00701165	0.270568
TCF7L2	ENSG00000148737	6934	transcription factor 7 like 2	599.852	-0.861118	0.319434	-2.69576	0.00702278	0.270568
MFAP2	ENSG00000117122	4237	microfibril associated protein 2	611.173	-0.969657	0.359767	-2.69524	0.00703384	0.270568
PRDM6	ENSG00000061455	93166	PR/SET domain 6	30.7609	-1.70622	0.633542	-2.69315	0.00707805	0.271334
ZFYVE21	ENSG00000100711	79038	zinc finger FYVE-type containing 21	531.555	-0.780792	0.290227	-2.69028	0.00713914	0.271334
RNASE4	ENSG00000258818	6038	ribonuclease A family member 4	202.205	-1.59937	0.594517	-2.6902	0.00714084	0.271334
PTPN22	ENSG00000134242	26191	protein tyrosine phosphatase non-receptor type 22	12.2752	4.87166	1.81102	2.69001	0.007145	0.271334
WDR83OS	ENSG00000105583	51398	WD repeat domain 83 opposite strand	375.289	0.828253	0.307936	2.6897	0.00715171	0.271334
TMEM154	ENSG00000170006	201799	transmembrane protein 154	121.959	1.20067	0.446664	2.68808	0.0071865	0.271655
IFI27L2	ENSG00000119632	83982	interferon alpha inducible protein 27 like 2	467.65	0.841228	0.313057	2.68714	0.00720659	0.271655
CCHE1	NA	NA	NA	44.4784	-3.06869	1.14223	-2.68657	0.00721901	0.271655
FBN1	ENSG00000166147	2200	fibrillin 1	31863.9	-1.25461	0.467932	-2.68118	0.00733634	0.275021
CAMK1G	ENSG00000008118	57172	calcium/calmodulin dependent protein kinase IG	18.8962	2.5174	0.939105	2.68064	0.0073482	0.275021
ASPHD1	ENSG00000174939	253982	aspartate beta-hydroxylase domain containing 1	58.7381	1.5647	0.584908	2.67513	0.00747007	0.27828
CUBN	ENSG00000107611	8029	cubilin	43.5892	2.06976	0.773951	2.67428	0.00748896	0.27828
NPL	ENSG00000135838	80896	N-acetylneuraminate pyruvate lyase	16.0023	2.72116	1.01764	2.67399	0.00749556	0.27828
WNT5A	ENSG00000114251	7474	Wnt family member 5A	12013.8	-1.16639	0.436547	-2.67186	0.00754325	0.27866
CCDC186	ENSG00000165813	55088	coiled-coil domain containing 186	357.139	-0.811824	0.303857	-2.67173	0.00754604	0.27866
FAM110A	ENSG00000125898	83541	family with sequence similarity 110 member A	70.8475	1.44047	0.539358	2.67071	0.00756903	0.278766
TRIM25	ENSG00000121060	7706	tripartite motif containing 25	2286	1.02059	0.382366	2.66914	0.00760452	0.278802
LRRK2	ENSG00000188906	120892	leucine rich repeat kinase 2	156.059	-1.17225	0.439229	-2.66889	0.00761029	0.278802
CUTA	ENSG00000112514	51596	cutA divalent cation tolerance homolog	1431.94	0.693788	0.260425	2.66406	0.00772047	0.281723
COL17A1	ENSG00000065618	1308	collagen type XVII alpha 1 chain	7.07734	5.33595	2.00328	2.66361	0.00773071	0.281723
SAMD3	ENSG00000164483	154075	sterile alpha motif domain containing 3	13.2682	3.3159	1.24541	2.66249	0.00775639	0.281917
SYT14	ENSG00000143469	255928	synaptotagmin 14	170.28	1.04037	0.391138	2.65986	0.00781736	0.282983
PHLDA3	ENSG00000174307	23612	pleckstrin homology like domain family A member 3	2134.46	0.947075	0.356115	2.65946	0.00782657	0.282983
NT5E	ENSG00000135318	4907	5'-nucleotidase ecto	4363.24	1.13747	0.427976	2.65778	0.00786569	0.283656
NFKB2	ENSG00000077150	4791	nuclear factor kappa B subunit 2	785.79	1.06175	0.399796	2.65572	0.00791393	0.284655
ITGB1	ENSG00000150093	3688	integrin subunit beta 1	23248.5	-1.01251	0.381498	-2.65404	0.00795335	0.285331
SNAI1	ENSG00000124216	6615	snail family transcriptional repressor 1	334.867	1.25756	0.474523	2.65015	0.00804554	0.286994
LRP6	ENSG00000070018	4040	LDL receptor related protein 6	783.712	-0.997953	0.376613	-2.64981	0.00805376	0.286994
PMF1	ENSG00000160783	11243	polyamine modulated factor 1	162.804	0.94405	0.356317	2.64947	0.00806186	0.286994
EIF3E	ENSG00000104408	3646	eukaryotic translation initiation factor 3 subunit E	2533.4	-0.855925	0.323172	-2.64851	0.00808475	0.287071
PTP4A1	ENSG00000112245	7803	protein tyrosine phosphatase 4A1	2606.82	0.94807	0.358138	2.64722	0.00811568	0.287432
CHRDL1	ENSG00000101938	91851	chordin like 1	155.77	-1.83255	0.692806	-2.64512	0.00816628	0.288487
HIST2H2BE	NA	NA	NA	242.684	1.35113	0.511056	2.6438	0.00819807	0.288748
KRT33B	ENSG00000131738	3884	keratin 33B	34.9961	2.62171	0.991913	2.64309	0.00821538	0.288748
MEGF9	ENSG00000106780	1955	multiple EGF like domains 9	401.585	-1.01775	0.385406	-2.64073	0.00827284	0.289558
PLA2G4C	ENSG00000105499	8605	phospholipase A2 group IVC	136.075	1.71774	0.650556	2.64042	0.00828026	0.289558
SETD7	ENSG00000145391	80854	SET domain containing 7, histone lysine methyltransferase	2513.31	-0.902012	0.341913	-2.63813	0.00833643	0.290548
CCDC80	ENSG00000091986	151887	coiled-coil domain containing 80	24228.2	-1.30944	0.49646	-2.63756	0.00835053	0.290548
NFKBIE	ENSG00000146232	4794	NFKB inhibitor epsilon	135.965	1.56502	0.593617	2.63641	0.00837884	0.290802
RASGRF2	ENSG00000113319	5924	Ras protein specific guanine nucleotide releasing factor 2	69.2885	2.26981	0.86139	2.63505	0.00841242	0.291238
NHLRC1	ENSG00000187566	378884	NHL repeat containing E3 ubiquitin protein ligase 1	44.7185	1.50325	0.571272	2.63141	0.00850306	0.293363
HOXC13	ENSG00000123364	3229	homeobox C13	23.9274	3.51167	1.33479	2.63088	0.00851651	0.293363
SCN3A	ENSG00000153253	6328	sodium voltage-gated channel alpha subunit 3	16.9537	-2.25721	0.85824	-2.63004	0.00853736	0.293363
ATP2C2	ENSG00000064270	9914	ATPase secretory pathway Ca2+ transporting 2	13.3675	3.13264	1.19176	2.62859	0.00857394	0.293891
WIPF1	ENSG00000115935	7456	WAS/WASL interacting protein family member 1	1170.64	-0.83296	0.317007	-2.62758	0.00859948	0.294038
SMG1P3	ENSG00000180747	100271836	SMG1 pseudogene 3	37.1106	1.56133	0.594795	2.62499	0.00866525	0.294983
PFKFB4	ENSG00000114268	5210	6-phosphofructo-2-kinase/fructose-2,6-biphosphatase 4	240.232	1.28316	0.488859	2.62481	0.0086697	0.294983
ITGB3	ENSG00000259207	3690	integrin subunit beta 3	563.11	1.34398	0.5124	2.62292	0.00871805	0.295901
GADD45B	ENSG00000099860	4616	growth arrest and DNA damage inducible beta	1460.45	1.53132	0.584422	2.62023	0.00878708	0.297515
PCDHGA10	ENSG00000253846	56106	protocadherin gamma subfamily A, 10	154.446	-1.1927	0.456002	-2.61555	0.00890831	0.300884
RCE1	ENSG00000173653	9986	Ras converting CAAX endopeptidase 1	126.865	0.955192	0.365373	2.61429	0.00894126	0.301262
CAMK2A	ENSG00000070808	815	calcium/calmodulin dependent protein kinase II alpha	15.5454	3.03138	1.15997	2.61332	0.0089666	0.301382
TMCO3	ENSG00000150403	55002	transmembrane and coiled-coil domains 3	1774.95	-0.716881	0.274428	-2.61228	0.00899411	0.301575
PARD3B	ENSG00000116117	117583	par-3 family cell polarity regulator beta	890.18	-1.15947	0.444148	-2.61054	0.00903986	0.302377
KLF10	ENSG00000155090	7071	Kruppel like factor 10	1580.25	1.54523	0.592416	2.60835	0.00909793	0.303586
PLD6	ENSG00000179598	201164	phospholipase D family member 6	54.9924	1.95714	0.751686	2.60366	0.00922331	0.30703
ZBTB21	ENSG00000173276	49854	zinc finger and BTB domain containing 21	530.841	1.06328	0.4087	2.60162	0.00927856	0.307954
CREB3L1	ENSG00000157613	90993	cAMP responsive element binding protein 3 like 1	5097.41	-0.765698	0.294387	-2.60099	0.00929556	0.307954
SRP14	ENSG00000140319	6727	signal recognition particle 14	2778.51	-0.763725	0.293927	-2.59835	0.00936738	0.308347
PCYOX1	ENSG00000116005	51449	prenylcysteine oxidase 1	1894.12	-1.1117	0.427886	-2.59813	0.00937321	0.308347
ABHD11	ENSG00000106077	83451	abhydrolase domain containing 11	121.615	1.05947	0.4078	2.59801	0.00937662	0.308347
NREP	ENSG00000134986	9315	neuronal regeneration related protein	4604.1	-1.47856	0.56927	-2.59728	0.00939648	0.308347
TMEM222	ENSG00000186501	84065	transmembrane protein 222	571.623	0.726532	0.279974	2.595	0.00945919	0.309671
EDIL3	ENSG00000164176	10085	EGF like repeats and discoidin domains 3	218.351	-2.18068	0.841229	-2.59226	0.00953476	0.310744
BDKRB1	ENSG00000100739	623	bradykinin receptor B1	348.463	1.33852	0.516369	2.59219	0.00953684	0.310744
RPL4	ENSG00000174444	6124	ribosomal protein L4	11818.5	-0.785921	0.303591	-2.58874	0.00963265	0.312416
NACA	ENSG00000196531	4666	nascent polypeptide associated complex subunit alpha	4727.23	-0.82027	0.316904	-2.58838	0.00964283	0.312416
PFDN4	ENSG00000101132	5203	prefoldin subunit 4	257.526	-0.751646	0.290445	-2.58792	0.00965583	0.312416
COL16A1	ENSG00000084636	1307	collagen type XVI alpha 1 chain	4202.35	-1.07075	0.414002	-2.58634	0.00970014	0.313118
MFAP5	ENSG00000197614	8076	microfibril associated protein 5	342.463	-1.7471	0.675992	-2.5845	0.00975199	0.31341
PLAGL1	ENSG00000118495	5325	PLAG1 like zinc finger 1	797.242	-0.741737	0.287024	-2.58423	0.00975964	0.31341
SMARCA1	ENSG00000102038	6594	SWI/SNF related, matrix associated, actin dependent regulator of chromatin, subfamily a, member 1	1445.66	-0.756281	0.292722	-2.58362	0.00977708	0.31341
SPHK1	ENSG00000176170	8877	sphingosine kinase 1	1150.55	1.45326	0.562904	2.58171	0.00983125	0.314418
ADGRG1	ENSG00000205336	9289	adhesion G protein-coupled receptor G1	264.288	1.63112	0.632026	2.58078	0.00985785	0.314543
IL1RL1	ENSG00000115602	9173	interleukin 1 receptor like 1	14.7477	4.79409	1.85889	2.57901	0.00990839	0.315013
KCNQ5	ENSG00000185760	56479	potassium voltage-gated channel subfamily Q member 5	457.917	1.48655	0.576669	2.57783	0.0099424	0.315013
ESM1	ENSG00000164283	11082	endothelial cell specific molecule 1	145.588	3.96385	1.53776	2.57768	0.00994671	0.315013
IK	ENSG00000113141	3550	IK cytokine	1529.9	-0.63778	0.247597	-2.57588	0.00999848	0.315013
RPSA	ENSG00000168028	3921	ribosomal protein SA	3310.06	-0.690264	0.267974	-2.57586	0.0099992	0.315013
CRYBG3	ENSG00000080200	131544	crystallin beta-gamma domain containing 3	583.83	-1.03539	0.402046	-2.57529	0.0100155	0.315013
RCN2	ENSG00000117906	5955	reticulocalbin 2	722.843	-0.764968	0.297106	-2.57473	0.0100318	0.315013
MRPL21	ENSG00000197345	219927	mitochondrial ribosomal protein L21	252.679	0.823772	0.320061	2.5738	0.0100589	0.315149
HIST1H2BG	NA	NA	NA	14.1038	3.58314	1.3938	2.57077	0.0101474	0.317203
MIR6723	NA	NA	NA	60.7299	-1.35282	0.526643	-2.56877	0.0102061	0.317748
ZNF274	ENSG00000171606	10782	zinc finger protein 274	329.027	1.06238	0.413623	2.56847	0.0102149	0.317748
NDUFA5	ENSG00000128609	4698	NADH:ubiquinone oxidoreductase subunit A5	317.657	-0.704477	0.274347	-2.56783	0.0102336	0.317748
SNHG20	ENSG00000234912	654434	small nucleolar RNA host gene 20	31.9756	-1.42384	0.555141	-2.56482	0.0103229	0.319801
WDR66	ENSG00000158023	144406	WD repeat domain 66	50.507	2.04428	0.79825	2.56095	0.0104386	0.322157
SLC25A25	ENSG00000148339	114789	solute carrier family 25 member 25	676.689	1.17244	0.457856	2.56072	0.0104454	0.322157
ADAMTS2	ENSG00000087116	9509	ADAM metallopeptidase with thrombospondin type 1 motif 2	4603.81	-1.12272	0.438648	-2.55951	0.0104819	0.322563
DGKH	ENSG00000102780	160851	diacylglycerol kinase eta	338.471	0.862902	0.337314	2.55816	0.0105229	0.322589
EGR2	ENSG00000122877	1959	early growth response 2	279.419	3.42216	1.33786	2.55794	0.0105293	0.322589
SNRPE	ENSG00000182004	6635	small nuclear ribonucleoprotein polypeptide E	190.503	0.957543	0.374906	2.55409	0.0106466	0.325025
GRIA3	ENSG00000125675	2892	glutamate ionotropic receptor AMPA type subunit 3	853.739	-0.987389	0.386637	-2.55379	0.0106558	0.325025
PAXIP1-AS1	ENSG00000273344	202781	PAXIP1 antisense RNA 1 (head to head)	29.9212	-1.57779	0.618968	-2.54907	0.010801	0.327457
OLFML2A	ENSG00000185585	169611	olfactomedin like 2A	447.631	-1.58795	0.623082	-2.54854	0.0108174	0.327457
ZFAS1	ENSG00000177410	441951	ZNFX1 antisense RNA 1	1450.15	1.02747	0.403179	2.54842	0.0108214	0.327457
LAMB1	ENSG00000091136	3912	laminin subunit beta 1	7388.33	-0.953735	0.374288	-2.54813	0.0108301	0.327457
ZC3H13	ENSG00000123200	23091	zinc finger CCCH-type containing 13	1802.03	-0.768004	0.301517	-2.54713	0.0108613	0.3275
LAMA2	ENSG00000196569	3908	laminin subunit alpha 2	2405.84	-1.43049	0.561734	-2.54657	0.0108788	0.3275
PPP1R35	ENSG00000160813	221908	protein phosphatase 1 regulatory subunit 35	136.843	0.859975	0.338391	2.54136	0.0110421	0.331238
CNEP1R1	ENSG00000205423	255919	CTD nuclear envelope phosphatase 1 regulatory subunit 1	284.958	0.726487	0.285986	2.54029	0.0110762	0.331238
WAC-AS1	NA	220906	WAC antisense RNA 1 (head to head)	399.831	-0.859173	0.33827	-2.5399	0.0110884	0.331238
GAS1	ENSG00000180447	2619	growth arrest specific 1	802.966	-1.56836	0.617567	-2.53958	0.0110987	0.331238
SRA1	ENSG00000213523	10011	steroid receptor RNA activator 1	640.843	0.775632	0.305585	2.53819	0.0111429	0.331843
IRAK2	ENSG00000134070	3656	interleukin 1 receptor associated kinase 2	100.681	1.69415	0.668758	2.53327	0.0113002	0.335197
IRF2BP2	ENSG00000168264	359948	interferon regulatory factor 2 binding protein 2	1335.33	0.739002	0.291731	2.53316	0.0113039	0.335197
RPS6KA1	ENSG00000117676	6195	ribosomal protein S6 kinase A1	42.9775	1.55799	0.615356	2.53185	0.0113461	0.335728
ETV7	ENSG00000010030	51513	ETS variant transcription factor 7	48.3377	2.64546	1.04587	2.52943	0.0114247	0.337334
LTBP4	ENSG00000090006	8425	latent transforming growth factor beta binding protein 4	1267.92	-1.44546	0.571701	-2.52836	0.0114598	0.337649
FDX1L	NA	NA	NA	240.908	0.772277	0.305624	2.52688	0.011508	0.33835
ADAMTS15	ENSG00000166106	170689	ADAM metallopeptidase with thrombospondin type 1 motif 15	403.121	-1.94097	0.768568	-2.52543	0.0115556	0.339029
SNORD102	ENSG00000207500	26771	small nucleolar RNA, C/D box 102	6.62465	4.73026	1.87336	2.52501	0.0115696	NA
SPARC	ENSG00000113140	6678	secreted protein acidic and cysteine rich	55468.3	-1.0658	0.422371	-2.52336	0.0116238	0.34031
SNHG25	ENSG00000266402	105376843	small nucleolar RNA host gene 25	7.91194	4.3842	1.73936	2.52059	0.0117159	0.34207
FBLN5	ENSG00000140092	10516	fibulin 5	5731.19	-1.02435	0.406479	-2.52006	0.0117333	0.34207
HIST2H2BF	NA	NA	NA	9.72566	5.1033	2.03009	2.51383	0.0119428	0.346943
TMEM55B	NA	NA	NA	340.305	0.928482	0.369383	2.5136	0.0119506	0.346943
HIST1H4H	NA	NA	NA	43.8021	2.71169	1.0792	2.51269	0.0119816	0.347115
C17orf53	NA	NA	NA	64.6373	1.81059	0.721802	2.50843	0.0121271	0.348853
ACPP	ENSG00000014257	55	acid phosphatase, prostate	19.4065	3.06386	1.22152	2.50825	0.0121332	0.348853
LIN37	ENSG00000267796	55957	lin-37 DREAM MuvB core complex component	187.535	0.949683	0.378664	2.50798	0.0121422	0.348853
RSL24D1	ENSG00000137876	51187	ribosomal L24 domain containing 1	737.151	-0.642741	0.256278	-2.50798	0.0121423	0.348853
APPL2	ENSG00000136044	55198	adaptor protein, phosphotyrosine interacting with PH domain and leucine zipper 2	1954.58	-0.782434	0.312175	-2.5064	0.0121969	0.349457
PCDH10	ENSG00000138650	57575	protocadherin 10	462.272	-1.62692	0.649236	-2.50591	0.0122138	0.349457
MRFAP1	ENSG00000179010	93621	Morf4 family associated protein 1	2857.4	-0.686496	0.274205	-2.50358	0.0122943	0.351033
SOS2	ENSG00000100485	6655	SOS Ras/Rho guanine nucleotide exchange factor 2	451.621	-0.670799	0.268047	-2.50255	0.0123303	0.351339
PCDHGB7	ENSG00000254122	56099	protocadherin gamma subfamily B, 7	254.914	-1.12641	0.450247	-2.50176	0.0123578	0.351398
RWDD1	ENSG00000111832	51389	RWD domain containing 1	911.402	-0.675994	0.270457	-2.49945	0.0124385	0.352452
RGS10	ENSG00000148908	6001	regulator of G protein signaling 10	305.863	-1.0017	0.4008	-2.49925	0.0124458	0.352452
POLR3K	ENSG00000161980	51728	RNA polymerase III subunit K	128.852	0.994165	0.398024	2.49775	0.0124984	0.352518
SOS1	ENSG00000115904	6654	SOS Ras/Rac guanine nucleotide exchange factor 1	1129.87	-0.62229	0.249142	-2.49773	0.012499	0.352518
ORMDL2	ENSG00000123353	29095	ORMDL sphingolipid biosynthesis regulator 2	258.742	1.12059	0.449155	2.49489	0.0125997	0.354635
ATOH8	ENSG00000168874	84913	atonal bHLH transcription factor 8	637.807	1.43531	0.575612	2.49354	0.0126478	0.355267
MIAT	ENSG00000225783	440823	myocardial infarction associated transcript	46.5824	-2.17284	0.871669	-2.49273	0.0126764	0.355349
LOC642361	ENSG00000272447	642361	uncharacterized LOC642361	27.3793	-1.70268	0.68338	-2.49155	0.0127187	0.355816
STC1	ENSG00000159167	6781	stanniocalcin 1	1591.62	2.7349	1.09838	2.48994	0.0127765	0.356712
LOC101927027	NA	NA	NA	98.5664	1.05508	0.424066	2.488	0.0128464	0.357324
BATF2	ENSG00000168062	116071	basic leucine zipper ATF-like transcription factor 2	337.101	3.6174	1.45428	2.48741	0.0128677	0.357324
FASN	ENSG00000169710	2194	fatty acid synthase	3476.78	0.690971	0.277812	2.48719	0.0128758	0.357324
ADAMTSL5	ENSG00000185761	339366	ADAMTS like 5	478.556	-0.744584	0.299553	-2.48565	0.0129315	0.358152
RPP25	ENSG00000178718	54913	ribonuclease P and MRP subunit p25	87.1458	1.52883	0.615697	2.48309	0.0130249	0.35989
NCF2	ENSG00000116701	4688	neutrophil cytosolic factor 2	34.5944	3.1744	1.27888	2.48217	0.0130584	0.35989
GDNF	ENSG00000168621	2668	glial cell derived neurotrophic factor	411.325	1.18317	0.476795	2.4815	0.013083	0.35989
RBMX2	ENSG00000134597	51634	RNA binding motif protein X-linked 2	282.658	-0.736396	0.296848	-2.48072	0.0131119	0.35989
SGCG	ENSG00000102683	6445	sarcoglycan gamma	57.8699	2.11734	0.853636	2.48038	0.0131242	0.35989
FAIM	ENSG00000158234	55179	Fas apoptotic inhibitory molecule	152.477	-0.804014	0.324312	-2.47914	0.0131701	0.36013
GADD45A	ENSG00000116717	1647	growth arrest and DNA damage inducible alpha	2562.62	1.56422	0.631056	2.47873	0.013185	0.36013
C21orf91	ENSG00000154642	54149	chromosome 21 open reading frame 91	295.159	1.04968	0.423629	2.47783	0.0132182	0.360327
TRAF3IP1	ENSG00000204104	26146	TRAF3 interacting protein 1	351.315	-0.731929	0.295577	-2.47627	0.0132763	0.360453
SMIM3	ENSG00000256235	85027	small integral membrane protein 3	489.471	1.03531	0.418173	2.4758	0.0132938	0.360453
SOX8	ENSG00000005513	30812	SRY-box transcription factor 8	12.483	2.77588	1.12197	2.47412	0.0133565	0.360453
DNAH3	ENSG00000158486	55567	dynein axonemal heavy chain 3	11.9698	3.9843	1.61068	2.47367	0.0133733	0.360453
IFITM3	ENSG00000142089	10410	interferon induced transmembrane protein 3	10463.3	1.08499	0.438711	2.47314	0.0133931	0.360453
ZNF296	ENSG00000170684	162979	zinc finger protein 296	23.4842	2.02607	0.819252	2.47308	0.0133955	0.360453
NELFE	ENSG00000204356	7936	negative elongation factor complex member E	973.93	0.724232	0.293067	2.47122	0.0134654	0.360453
AP3B2	ENSG00000103723	8120	adaptor related protein complex 3 subunit beta 2	10.7904	3.13067	1.26698	2.47098	0.0134744	0.360453
KRTAP1-5	ENSG00000221852	83895	keratin associated protein 1-5	642.646	1.43784	0.581907	2.47092	0.0134767	0.360453
ALDH1A3	ENSG00000184254	220	aldehyde dehydrogenase 1 family member A3	149.324	-1.37814	0.557784	-2.47075	0.0134831	0.360453
HIST1H2BK	NA	NA	NA	485.626	1.28283	0.519703	2.46839	0.0135723	0.361829
FNBP1L	ENSG00000137942	54874	formin binding protein 1 like	463.735	-0.855748	0.3468	-2.46756	0.0136039	0.361829
GLYCTK	ENSG00000168237	132158	glycerate kinase	54.9569	1.16622	0.472736	2.46697	0.0136264	0.361829
C16orf52	NA	NA	NA	237.077	0.888015	0.360011	2.46663	0.0136391	0.361829
SLC22A18	ENSG00000110628	5002	solute carrier family 22 member 18	128.588	0.952923	0.386513	2.46543	0.0136847	0.362158
THBS2	ENSG00000186340	7058	thrombospondin 2	18711.5	-1.37315	0.557202	-2.46437	0.0137253	0.362158
PSMB3	ENSG00000277791	5691	proteasome 20S subunit beta 3	792.066	0.72854	0.295643	2.46425	0.01373	0.362158
ZNF408	ENSG00000175213	79797	zinc finger protein 408	214.264	0.997808	0.405182	2.46262	0.0137927	0.362412
SNHG12	ENSG00000197989	85028	small nucleolar RNA host gene 12	168.847	1.37158	0.557035	2.46229	0.0138054	0.362412
CLCC1	ENSG00000121940	23155	chloride channel CLIC like 1	632.821	-0.705397	0.286519	-2.46196	0.0138182	0.362412
PPP1R15A	ENSG00000087074	23645	protein phosphatase 1 regulatory subunit 15A	4647.72	1.05377	0.428339	2.46012	0.0138889	0.363205
LINC01468	NA	NA	NA	10.5234	4.92589	2.00265	2.45968	0.013906	0.363205
ZNF25	ENSG00000175395	219749	zinc finger protein 25	246.919	-0.807493	0.328364	-2.45914	0.013927	0.363205
SPATA7	ENSG00000042317	55812	spermatogenesis associated 7	112.317	-0.891829	0.362921	-2.45737	0.013996	0.363918
TSLP	ENSG00000145777	85480	thymic stromal lymphopoietin	25.3234	2.97007	1.20908	2.45647	0.0140311	0.363918
FJX1	ENSG00000179431	24147	four-jointed box kinase 1	383.966	1.02076	0.415645	2.45584	0.0140554	0.363918
LYSMD2	ENSG00000140280	256586	LysM domain containing 2	70.825	1.37753	0.560943	2.45574	0.0140595	0.363918
SESN2	ENSG00000130766	83667	sestrin 2	1495.91	1.04596	0.426151	2.45444	0.0141103	0.364552
RCN1	ENSG00000049449	5954	reticulocalbin 1	3684.72	-0.603774	0.246069	-2.45367	0.0141405	0.364651
TMEM217	ENSG00000172738	221468	transmembrane protein 217	38.0638	1.74518	0.712273	2.45016	0.0142795	0.367067
SLC20A1	ENSG00000144136	6574	solute carrier family 20 member 1	1624.43	1.07893	0.440527	2.44918	0.0143181	0.367067
LY6K	ENSG00000160886	54742	lymphocyte antigen 6 family member K	79.1085	1.20811	0.493399	2.44854	0.0143435	0.367067
YLPM1	ENSG00000119596	56252	YLP motif containing 1	2067.73	-0.613964	0.250758	-2.44843	0.0143481	0.367067
LOC101928796	NA	101928796	uncharacterized LOC101928796	17.1018	2.10173	0.858563	2.44796	0.0143667	0.367067
VGF	ENSG00000128564	7425	VGF nerve growth factor inducible	6.77135	5.00618	2.04866	2.44363	0.0145402	NA
ULK4	ENSG00000168038	54986	unc-51 like kinase 4	80.7262	1.14412	0.468429	2.44245	0.0145878	0.37203
RAB4A	ENSG00000168118	5867	RAB4A, member RAS oncogene family	307.627	-0.75693	0.310106	-2.44088	0.0146517	0.372396
CTSO	ENSG00000256043	1519	cathepsin O	359.897	-1.17736	0.482436	-2.44045	0.0146691	0.372396
MTRNR2L9	NA	100463487	MT-RNR2 like 9	49.8241	2.28069	0.934667	2.44011	0.0146828	0.372396
LINC00452	ENSG00000229373	643365	long intergenic non-protein coding RNA 452	5.35494	4.88837	2.00375	2.43961	0.0147031	NA
ST6GALNAC3	ENSG00000184005	256435	ST6 N-acetylgalactosaminide alpha-2,6-sialyltransferase 3	10.7594	3.23938	1.32809	2.43912	0.014723	0.372586
COL6A2	ENSG00000142173	1292	collagen type VI alpha 2 chain	50403.9	-0.887012	0.363778	-2.43833	0.0147552	0.372586
MIR6087	NA	NA	NA	132.881	-0.974349	0.399714	-2.43762	0.0147845	0.372586
CXCL11	ENSG00000169248	6373	C-X-C motif chemokine ligand 11	6.06628	5.12157	2.10137	2.43726	0.0147991	NA
ZEB1	ENSG00000148516	6935	zinc finger E-box binding homeobox 1	2142.55	-0.813233	0.333676	-2.43719	0.0148019	0.372586
KTN1	ENSG00000126777	3895	kinectin 1	4397.65	-0.617189	0.253333	-2.43627	0.0148395	0.372586
NDUFS8	ENSG00000110717	4728	NADH:ubiquinone oxidoreductase core subunit S8	873.456	0.802514	0.329663	2.43435	0.0149186	0.372586
SYPL2	ENSG00000143028	284612	synaptophysin like 2	259.29	-1.25879	0.517133	-2.43416	0.0149263	0.372586
WBP5	NA	NA	NA	1280.06	-0.832853	0.342234	-2.43358	0.0149504	0.372586
PLEKHN1	ENSG00000187583	84069	pleckstrin homology domain containing N1	52.533	1.62603	0.66825	2.43327	0.0149631	0.372586
RRP12	ENSG00000052749	23223	ribosomal RNA processing 12 homolog	562.459	0.917107	0.37694	2.43303	0.014973	0.372586
FCRLA	ENSG00000132185	84824	Fc receptor like A	25.1601	3.35832	1.38048	2.43271	0.0149863	0.372586
ATP5EP2	NA	NA	NA	9.66182	-2.65913	1.09373	-2.43124	0.0150472	0.373073
ABTB2	ENSG00000166016	25841	ankyrin repeat and BTB domain containing 2	347.522	1.15898	0.476915	2.43015	0.0150924	0.373073
SRSF7	ENSG00000115875	6432	serine and arginine rich splicing factor 7	917.25	0.77232	0.317878	2.42961	0.015115	0.373073
MRPL41	ENSG00000182154	64975	mitochondrial ribosomal protein L41	321.048	0.75122	0.309196	2.42959	0.015116	0.373073
CFAP36	ENSG00000163001	112942	cilia and flagella associated protein 36	415.842	-0.712598	0.293371	-2.429	0.0151406	0.373073
UBOX5	ENSG00000185019	22888	U-box domain containing 5	145.546	0.849489	0.349949	2.42747	0.0152047	0.373819
SWI5	ENSG00000175854	375757	SWI5 homologous recombination repair protein	295.578	-0.86093	0.354732	-2.42699	0.0152248	0.373819
KCNQ3	ENSG00000184156	3786	potassium voltage-gated channel subfamily Q member 3	15.677	2.38316	0.984956	2.41956	0.0155392	0.380861
CHRD	ENSG00000090539	8646	chordin	68.0662	-1.47978	0.611965	-2.41809	0.0156023	0.380891
FBXO39	ENSG00000177294	162517	F-box protein 39	16.8624	3.01748	1.24812	2.41763	0.0156222	0.380891
RPL39	ENSG00000198918	6170	ribosomal protein L39	228.091	1.15381	0.477254	2.41761	0.0156229	0.380891
STXBP5-AS1	ENSG00000233452	729178	STXBP5 antisense RNA 1	28.0877	1.82908	0.757062	2.41602	0.0156911	0.381196
SYNC	ENSG00000162520	81493	syncoilin, intermediate filament protein	683.916	-0.946783	0.391921	-2.41575	0.0157027	0.381196
LAMC1	ENSG00000135862	3915	laminin subunit gamma 1	20849.8	-0.965156	0.399585	-2.4154	0.015718	0.381196
CYP2S1	ENSG00000167600	29785	cytochrome P450 family 2 subfamily S member 1	22.97	2.10218	0.870735	2.41426	0.0157671	0.381449
ITGA11	ENSG00000137809	22801	integrin subunit alpha 11	2149.02	-1.22989	0.509507	-2.41388	0.0157835	0.381449
NUMBL	ENSG00000105245	9253	NUMB like endocytic adaptor protein	1017.32	-0.783348	0.324792	-2.41185	0.0158719	0.382704
MAN1A2	ENSG00000198162	10905	mannosidase alpha class 1A member 2	1188.54	-0.735618	0.305056	-2.41142	0.0158907	0.382704
LINC00667	ENSG00000263753	339290	long intergenic non-protein coding RNA 667	346.829	-0.64964	0.269515	-2.41041	0.0159348	0.383098
NPAS4	ENSG00000174576	266743	neuronal PAS domain protein 4	9.56338	2.91563	1.21038	2.40886	0.0160026	0.383434
IFIT5	ENSG00000152778	24138	interferon induced protein with tetratricopeptide repeats 5	881.8	1.03083	0.427939	2.40882	0.0160041	0.383434
SET	ENSG00000119335	6418	SET nuclear proto-oncogene	4084.73	-0.53382	0.221802	-2.40674	0.0160956	0.38496
ELOVL1	ENSG00000066322	64834	ELOVL fatty acid elongase 1	1583.87	0.739564	0.307491	2.40516	0.0161654	0.385964
N4BP2L1	ENSG00000139597	90634	NEDD4 binding protein 2 like 1	18.4973	-2.16287	0.899814	-2.40369	0.0162306	0.386122
MLPH	ENSG00000115648	79083	melanophilin	439.126	1.23935	0.515672	2.40337	0.0162449	0.386122
POLR2L	ENSG00000177700	5441	RNA polymerase II subunit L	1232.47	0.931448	0.38769	2.40256	0.0162809	0.386122
SHC4	ENSG00000185634	399694	SHC adaptor protein 4	24.4489	1.97116	0.821086	2.40067	0.0163651	0.386122
CLCN4	ENSG00000073464	1183	chloride voltage-gated channel 4	88.5498	1.52136	0.633832	2.40026	0.0163835	0.386122
NOL6	ENSG00000165271	65083	nucleolar protein 6	1182.23	0.766307	0.319284	2.40008	0.0163914	0.386122
HUNK	ENSG00000142149	30811	hormonally up-regulated Neu-associated kinase	158.568	-1.18263	0.492769	-2.39997	0.0163963	0.386122
ATRX	ENSG00000085224	546	ATRX chromatin remodeler	1864.67	-0.66773	0.278268	-2.39959	0.0164134	0.386122
STK32B	ENSG00000152953	55351	serine/threonine kinase 32B	161.662	-1.12921	0.470626	-2.39938	0.016423	0.386122
PXDN	ENSG00000130508	7837	peroxidasin	13837.6	-1.01816	0.425138	-2.3949	0.0166249	0.38982
ADAR	ENSG00000160710	103	adenosine deaminase RNA specific	6123.47	0.797257	0.332934	2.39464	0.0166366	0.38982
AKAP12	ENSG00000131016	9590	A-kinase anchoring protein 12	5013.01	-1.38216	0.577741	-2.39236	0.0167406	0.390413
OTOF	ENSG00000115155	9381	otoferlin	3.74692	5.44632	2.27693	2.39196	0.0167588	NA
KLF16	ENSG00000129911	83855	Kruppel like factor 16	463.65	0.879617	0.367878	2.39105	0.0168	0.390413
ZNF713	ENSG00000178665	349075	zinc finger protein 713	29.7479	-1.52569	0.638126	-2.39089	0.0168076	0.390413
SMC6	ENSG00000163029	79677	structural maintenance of chromosomes 6	651.039	-0.764281	0.31967	-2.39084	0.0168097	0.390413
EXOSC8	ENSG00000120699	11340	exosome component 8	352.241	0.9355	0.391295	2.39078	0.0168128	0.390413
COL11A1	ENSG00000060718	1301	collagen type XI alpha 1 chain	2811.67	-0.907721	0.37974	-2.39038	0.016831	0.390413
PPP1R1C	ENSG00000150722	151242	protein phosphatase 1 regulatory inhibitor subunit 1C	5.751	4.84093	2.02558	2.38989	0.0168532	NA
KCNJ15	ENSG00000157551	3772	potassium inwardly rectifying channel subfamily J member 15	7.80035	4.46586	1.87088	2.38704	0.0169848	0.392585
DPP6	ENSG00000130226	1804	dipeptidyl peptidase like 6	7.5741	-3.91834	1.64176	-2.38667	0.0170017	0.392585
SCP2	ENSG00000116171	6342	sterol carrier protein 2	1174.37	-0.740407	0.310249	-2.3865	0.0170097	0.392585
CXCL5	ENSG00000163735	6374	C-X-C motif chemokine ligand 5	12.0646	3.87368	1.6247	2.38424	0.0171144	0.393666
MFAP1	ENSG00000140259	4236	microfibril associated protein 1	641.295	-0.629525	0.26404	-2.38421	0.017116	0.393666
CEP63	ENSG00000182923	80254	centrosomal protein 63	485.952	-0.618922	0.259653	-2.38365	0.0171419	0.393666
KCNQ4	ENSG00000117013	9132	potassium voltage-gated channel subfamily Q member 4	2.93025	4.96707	2.0842	2.38321	0.0171626	NA
STEAP3	ENSG00000115107	55240	STEAP3 metalloreductase	488.047	0.922681	0.38719	2.38302	0.0171713	0.393688
PNISR	ENSG00000132424	25957	PNN interacting serine and arginine rich protein	1114.96	-0.700288	0.294084	-2.38126	0.0172537	0.394925
PRDM2	ENSG00000116731	7799	PR/SET domain 2	1052.57	-0.652802	0.274482	-2.37831	0.0173923	0.397439
CYSTM1	ENSG00000120306	84418	cysteine rich transmembrane module containing 1	403.771	0.879264	0.370014	2.3763	0.0174873	0.3977
CCND1	ENSG00000110092	595	cyclin D1	13000.1	1.05242	0.442959	2.37588	0.0175073	0.3977
WSCD1	ENSG00000179314	23302	WSC domain containing 1	49.555	1.69796	0.714969	2.37488	0.0175548	0.3977
GAL	ENSG00000069482	51083	galanin and GMAP prepropeptide	75.44	2.83911	1.19555	2.37473	0.0175618	0.3977
TFAP2A	ENSG00000137203	7020	transcription factor AP-2 alpha	994.891	-0.63739	0.268418	-2.37462	0.0175671	0.3977
NFIX	ENSG00000008441	4784	nuclear factor I X	5157.16	-0.871828	0.367243	-2.37398	0.0175974	0.3977
NLGN1	ENSG00000169760	22871	neuroligin 1	173.962	-1.26369	0.53234	-2.37383	0.0176047	0.3977
SLFN5	ENSG00000166750	162394	schlafen family member 5	1917.47	0.854704	0.360298	2.37221	0.0176819	0.398468
CAMLG	ENSG00000164615	819	calcium modulating ligand	436.743	-0.764149	0.322166	-2.37191	0.0176963	0.398468
RB1CC1	ENSG00000023287	9821	RB1 inducible coiled-coil 1	1527.91	-0.653633	0.275791	-2.37003	0.0177865	0.398895
RPL13AP3	ENSG00000177350	645683	ribosomal protein L13a pseudogene 3	6.97313	4.62613	1.95226	2.36962	0.0178064	0.398895
CSDE1	ENSG00000009307	7812	cold shock domain containing E1	9113.33	-0.616445	0.260162	-2.36947	0.0178136	0.398895
RARS2	ENSG00000146282	57038	arginyl-tRNA synthetase 2, mitochondrial	781.166	-0.736956	0.311067	-2.36912	0.0178304	0.398895
UBE2M	ENSG00000130725	9040	ubiquitin conjugating enzyme E2 M	1057.15	0.72911	0.307856	2.36834	0.0178679	0.399089
KITLG	ENSG00000049130	4254	KIT ligand	2204.86	0.720509	0.304304	2.36773	0.0178977	0.399109
TNFSF9	ENSG00000125657	8744	TNF superfamily member 9	17.2974	2.43393	1.02835	2.36684	0.0179407	0.399427
DDX60	ENSG00000137628	55601	DExD/H-box helicase 60	704.551	1.54351	0.65241	2.36586	0.0179883	0.399844
SLC35F6	ENSG00000213699	54978	solute carrier family 35 member F6	1308.57	0.644513	0.272615	2.36419	0.0180695	0.400807
N4BP3	ENSG00000145911	23138	NEDD4 binding protein 3	10.5786	3.15585	1.33533	2.36335	0.0181104	0.400807
RNF31	ENSG00000092098	55072	ring finger protein 31	746.218	0.69368	0.293584	2.3628	0.0181375	0.400807
STK38	ENSG00000112079	11329	serine/threonine kinase 38	1498.94	-0.800544	0.338855	-2.3625	0.0181522	0.400807
LYPLAL1-AS1	NA	102723886	LYPLAL1 antisense RNA 1	4.93029	4.89883	2.07363	2.36243	0.0181553	NA
CASC15	NA	401237	cancer susceptibility 15	6.51553	4.74157	2.00771	2.36168	0.0181924	NA
RIN1	ENSG00000174791	9610	Ras and Rab interactor 1	622.183	0.738545	0.312754	2.36143	0.0182047	0.400807
KCNH5	ENSG00000140015	27133	potassium voltage-gated channel subfamily H member 5	13.4451	-2.63322	1.1151	-2.36141	0.0182054	0.400807
MFSD12	ENSG00000161091	126321	major facilitator superfamily domain containing 12	555.702	0.826037	0.349921	2.36064	0.0182436	0.401012
DPM2	ENSG00000136908	8818	dolichyl-phosphate mannosyltransferase subunit 2, regulatory	406.622	0.736698	0.312161	2.35999	0.0182753	0.401071
SLC5A6	ENSG00000138074	8884	solute carrier family 5 member 6	287.793	0.956232	0.405621	2.35745	0.0184009	0.40319
ADIRF	ENSG00000148671	10974	adipogenesis regulatory factor	354.379	0.758626	0.321925	2.35653	0.0184466	0.403552
TCTEX1D4	ENSG00000188396	343521	Tctex1 domain containing 4	18.2442	1.96685	0.8354	2.35438	0.0185538	0.405258
GPATCH11	ENSG00000152133	253635	G-patch domain containing 11	228.15	-0.807691	0.343339	-2.35246	0.0186496	0.406708
PSMC1	ENSG00000100764	5700	proteasome 26S subunit, ATPase 1	398.092	-0.733556	0.312049	-2.35077	0.0187346	0.407919
DYNLT1	ENSG00000146425	6993	dynein light chain Tctex-type 1	683.23	0.717751	0.305402	2.35019	0.018764	0.407919
TMPRSS5	ENSG00000166682	80975	transmembrane serine protease 5	3.38492	4.89063	2.0812	2.34991	0.0187779	NA
EMX2	ENSG00000170370	2018	empty spiracles homeobox 2	433.064	-1.15823	0.493124	-2.34876	0.0188361	0.408843
SOD3	ENSG00000109610	6649	superoxide dismutase 3	501.369	-1.54728	0.659178	-2.34728	0.018911	0.409828
ST3GAL3	ENSG00000126091	6487	ST3 beta-galactoside alpha-2,3-sialyltransferase 3	215.633	0.764157	0.325704	2.34617	0.0189675	0.410408
MCHR1	ENSG00000128285	2847	melanin concentrating hormone receptor 1	3.13389	5.16678	2.20346	2.34485	0.0190349	NA
C12orf66	ENSG00000174206	144577	chromosome 12 open reading frame 66	77.018	1.15384	0.492162	2.34442	0.0190567	0.411696
MAD2L1BP	ENSG00000124688	9587	MAD2L1 binding protein	284.689	0.839414	0.35876	2.33977	0.0192958	0.415642
STAT1	ENSG00000115415	6772	signal transducer and activator of transcription 1	13557.2	1.07431	0.459232	2.33936	0.0193166	0.415642
ATP2A3	ENSG00000074370	489	ATPase sarcoplasmic/endoplasmic reticulum Ca2+ transporting 3	144.315	1.63287	0.698115	2.33897	0.0193368	0.415642
UFSP1	ENSG00000176125	402682	UFM1 specific peptidase 1 (inactive)	17.0837	2.05956	0.880806	2.33827	0.0193731	0.415642
SUMF1	ENSG00000144455	285362	sulfatase modifying factor 1	493.253	-1.06802	0.456891	-2.33759	0.0194088	0.415642
AGTRAP	ENSG00000177674	57085	angiotensin II receptor associated protein	425.047	0.739399	0.316356	2.33724	0.0194269	0.415642
MRC2	ENSG00000011028	9902	mannose receptor C type 2	14944.6	-0.96143	0.411539	-2.33618	0.0194817	0.415642
ALAS1	ENSG00000023330	211	5'-aminolevulinate synthase 1	729.048	0.79388	0.33988	2.33577	0.0195033	0.415642
ATP6AP2	ENSG00000182220	10159	ATPase H+ transporting accessory protein 2	1726.08	-0.586868	0.251358	-2.33478	0.0195547	0.415642
NR0B1	ENSG00000169297	190	nuclear receptor subfamily 0 group B member 1	13.9957	3.6257	1.55329	2.33421	0.0195845	0.415642
LOC100129940	NA	NA	NA	36.0258	1.81339	0.776947	2.334	0.0195958	0.415642
CEP112	ENSG00000154240	201134	centrosomal protein 112	194.546	-0.862098	0.369376	-2.33393	0.0195995	0.415642
LOC730102	NA	NA	NA	114.915	-0.922823	0.395801	-2.33153	0.0197255	0.417673
PRUNE2	ENSG00000106772	158471	prune homolog 2 with BCH domain	587.183	-1.37816	0.591918	-2.3283	0.0198962	0.420644
IL4R	ENSG00000077238	3566	interleukin 4 receptor	463.098	0.86622	0.372571	2.32498	0.0200731	0.42365
PRRT2	ENSG00000167371	112476	proline rich transmembrane protein 2	139.352	-1.1812	0.508158	-2.32448	0.0200995	0.42365
SSB	ENSG00000138385	6741	small RNA binding exonuclease protection factor La	1628.34	-0.668272	0.287612	-2.32351	0.0201515	0.424101
NR6A1	ENSG00000148200	2649	nuclear receptor subfamily 6 group A member 1	7.26812	3.99921	1.72193	2.32252	0.0202052	0.424173
EPGN	ENSG00000182585	255324	epithelial mitogen	4.95626	4.81148	2.072	2.32214	0.0202252	NA
TRIM35	ENSG00000104228	23087	tripartite motif containing 35	464.87	0.78107	0.336411	2.32177	0.0202453	0.424173
TBC1D12	ENSG00000108239	23232	TBC1 domain family member 12	203.06	-0.75981	0.327308	-2.32139	0.020266	0.424173
SRP9	ENSG00000143742	6726	signal recognition particle 9	555.616	0.736094	0.317121	2.32117	0.0202775	0.424173
SLCO2A1	ENSG00000174640	6578	solute carrier organic anion transporter family member 2A1	35.3149	2.24509	0.967498	2.32051	0.0203133	0.424281
PDE12	ENSG00000174840	201626	phosphodiesterase 12	387.016	0.748716	0.32278	2.31958	0.0203634	0.424687
CORO1A	ENSG00000102879	11151	coronin 1A	13.9642	2.77143	1.19586	2.31753	0.0204748	0.426369
RECQL	ENSG00000004700	5965	RecQ like helicase	642.13	-0.636408	0.274786	-2.31601	0.0205575	0.426553
LRRC37A2	ENSG00000238083	474170	leucine rich repeat containing 37 member A2	20.0543	1.71764	0.741939	2.31506	0.0206095	0.426553
B3GAT3	ENSG00000149541	26229	beta-1,3-glucuronyltransferase 3	256.672	0.694095	0.299829	2.31497	0.0206146	0.426553
GAS7	ENSG00000007237	8522	growth arrest specific 7	184.852	-1.8118	0.782785	-2.31455	0.0206374	0.426553
SH3BP5	ENSG00000131370	9467	SH3 domain binding protein 5	138.368	-0.901972	0.389773	-2.3141	0.0206625	0.426553
SLC35B1	ENSG00000121073	10237	solute carrier family 35 member B1	466.185	0.674829	0.29163	2.31399	0.0206685	0.426553
SLC16A6	ENSG00000108932	9120	solute carrier family 16 member 6	33.7725	2.97564	1.28683	2.31237	0.0207572	0.427747
RTCA-AS1	NA	100506007	RTCA antisense RNA 1	5.72993	-3.44035	1.48787	-2.31226	0.0207632	NA
STK4-AS1	ENSG00000227477	100505826	STK4 antisense RNA 1 (head to head)	2.85676	5.28404	2.28531	2.31218	0.0207679	NA
CCNL1	ENSG00000163660	57018	cyclin L1	1152.59	0.916291	0.396524	2.31081	0.0208434	0.428551
DOCK1	ENSG00000150760	1793	dedicator of cytokinesis 1	2248.25	-0.750719	0.32491	-2.31054	0.0208581	0.428551
LINC00669	NA	NA	NA	6.57594	4.79058	2.07414	2.30968	0.0209061	NA
STRIP2	ENSG00000128578	57464	striatin interacting protein 2	59.0059	1.37052	0.593674	2.30853	0.0209695	0.429399
PIGH	ENSG00000100564	5283	phosphatidylinositol glycan anchor biosynthesis class H	93.8124	0.966234	0.418581	2.30836	0.0209794	0.429399
FAM133B	ENSG00000234545	257415	family with sequence similarity 133 member B	4.85751	4.72781	2.04827	2.30819	0.0209885	NA
STRA13	NA	NA	NA	247.603	0.891962	0.386445	2.30812	0.0209924	0.429399
IFNB1	ENSG00000171855	3456	interferon beta 1	6.11817	4.90738	2.12683	2.30737	0.0210343	NA
FOXN3	ENSG00000053254	1112	forkhead box N3	1119.51	-0.700159	0.303471	-2.30717	0.0210454	0.429617
LOC100419583	NA	100419583	ring finger protein 4 pseudogene	542.474	1.29891	0.563076	2.30681	0.0210651	0.429617
SLC1A7	ENSG00000162383	6512	solute carrier family 1 member 7	80.5838	-1.56968	0.680906	-2.30528	0.0211509	0.429863
WDR62	ENSG00000075702	284403	WD repeat domain 62	221.385	1.71634	0.744572	2.30513	0.0211592	0.429863
MOV10	ENSG00000155363	4343	Mov10 RISC complex RNA helicase	1050.9	0.870548	0.377713	2.30479	0.0211786	0.429863
EGR1	ENSG00000120738	1958	early growth response 1	10104	1.02368	0.444421	2.3034	0.0212561	0.429863
WDR4	ENSG00000160193	10785	WD repeat domain 4	187.911	0.953567	0.414003	2.30329	0.0212628	0.429863
MID1IP1-AS1	NA	100874211	MID1IP1 antisense RNA 1	18.7048	-1.61843	0.702739	-2.30303	0.0212774	0.429863
SPP1	ENSG00000118785	6696	secreted phosphoprotein 1	180.544	3.62433	1.57446	2.30195	0.0213382	0.429863
TAX1BP1	ENSG00000106052	8887	Tax1 binding protein 1	2876.33	-0.72006	0.312809	-2.30192	0.0213398	0.429863
RGAG1	NA	NA	NA	84.7029	1.70067	0.738902	2.30162	0.0213566	0.429863
IGF1	ENSG00000017427	3479	insulin like growth factor 1	14.5152	-2.25338	0.979325	-2.30096	0.0213941	0.429994
EHBP1	ENSG00000115504	23301	EH domain binding protein 1	2310.86	-0.819455	0.356412	-2.29918	0.0214947	0.431389
TMOD3	ENSG00000138594	29766	tropomodulin 3	1249.79	-0.599791	0.261077	-2.29737	0.0215974	0.431836
CES3	ENSG00000172828	23491	carboxylesterase 3	10.1039	4.80652	2.09231	2.29723	0.0216058	0.431836
NOCT	ENSG00000151014	25819	nocturnin	348.43	1.38082	0.601213	2.29672	0.0216348	0.431836
KNOP1	ENSG00000103550	400506	lysine rich nucleolar protein 1	268.013	-0.673379	0.293216	-2.29653	0.0216456	0.431836
PEX14	ENSG00000142655	5195	peroxisomal biogenesis factor 14	385.472	0.617038	0.268738	2.29605	0.0216729	0.431836
VIT	ENSG00000205221	5212	vitrin	145.287	-1.87635	0.817975	-2.2939	0.0217962	0.433669
MDM2	ENSG00000135679	4193	MDM2 proto-oncogene	3031.28	1.07243	0.467693	2.29302	0.0218469	0.434054
IRF9	ENSG00000213928	10379	interferon regulatory factor 9	1407.14	0.966368	0.421694	2.29164	0.0219267	0.434146
ERH	ENSG00000100632	2079	ERH mRNA splicing and mitosis factor	1176.11	0.629196	0.274592	2.29138	0.0219412	0.434146
ADAMTSL4	ENSG00000143382	54507	ADAMTS like 4	790.877	-0.983505	0.429306	-2.29092	0.0219682	0.434146
ANKRD44	ENSG00000065413	91526	ankyrin repeat domain 44	82.8624	-1.09606	0.478499	-2.29063	0.0219848	0.434146
SMOX	ENSG00000088826	54498	spermine oxidase	433.229	0.925565	0.404284	2.28939	0.0220565	0.434146
KCTD7	ENSG00000243335	154881	potassium channel tetramerization domain containing 7	220.62	-0.797338	0.348285	-2.28933	0.0220603	0.434146
GPRIN1	ENSG00000169258	114787	G protein regulated inducer of neurite outgrowth 1	138.758	1.21907	0.532605	2.28888	0.0220863	0.434146
FAM213A	NA	NA	NA	25.7277	2.08991	0.913179	2.2886	0.0221023	0.434146
LRRN4CL	ENSG00000177363	221091	LRRN4 C-terminal like	218.362	-1.66598	0.728538	-2.28674	0.0222112	0.435666
EIF2D	ENSG00000143486	1939	eukaryotic translation initiation factor 2D	709.52	-0.674433	0.295203	-2.28464	0.0223338	0.437453
IER5	ENSG00000162783	51278	immediate early response 5	1113.73	0.854511	0.374321	2.28283	0.0224405	0.438922
ANKRD30BL	ENSG00000163046	554226	ankyrin repeat domain 30B like	12.6522	2.27769	0.998617	2.28085	0.0225575	0.440296
CFDP1	ENSG00000153774	10428	craniofacial development protein 1	571.346	-0.614273	0.269435	-2.27985	0.0226165	0.440296
NINJ1	ENSG00000131669	4814	ninjurin 1	390.252	0.870479	0.381902	2.27932	0.0226478	0.440296
CMPK1	ENSG00000162368	51727	cytidine/uridine monophosphate kinase 1	1789.28	-0.582551	0.255721	-2.27807	0.0227224	0.440296
SNHG3	ENSG00000242125	8420	small nucleolar RNA host gene 3	342.209	0.793923	0.34852	2.27799	0.0227274	0.440296
MRPS16	ENSG00000182180	51021	mitochondrial ribosomal protein S16	854.169	0.549942	0.241418	2.27796	0.0227288	0.440296
SCRN3	ENSG00000144306	79634	secernin 3	261.414	-0.687831	0.30196	-2.27789	0.0227334	0.440296
TAP2	ENSG00000204267	6891	transporter 2, ATP binding cassette subfamily B member	1261.6	1.09319	0.480168	2.27669	0.022805	0.440964
SCARB1	ENSG00000073060	949	scavenger receptor class B member 1	375.959	0.698456	0.306864	2.27611	0.0228396	0.440964
ZFPM1	ENSG00000179588	161882	zinc finger protein, FOG family member 1	165.629	0.981487	0.431386	2.27519	0.0228944	0.440964
ZNF544	ENSG00000198131	27300	zinc finger protein 544	268.71	0.860232	0.378094	2.27518	0.0228952	0.440964
MSTO1	ENSG00000125459	55154	misato mitochondrial distribution and morphology regulator 1	46.4868	1.43874	0.632894	2.27327	0.0230101	0.442146
DHCR7	ENSG00000172893	1717	7-dehydrocholesterol reductase	631.181	0.794254	0.349415	2.2731	0.0230204	0.442146
ZNF248	ENSG00000198105	57209	zinc finger protein 248	166.889	-0.844405	0.371719	-2.27162	0.0231093	0.442579
PPIAP30	ENSG00000206448	100192204	peptidylprolyl isomerase A pseudogene 30	5.57634	4.99545	2.19907	2.27162	0.0231093	NA
LINC00673	ENSG00000227036	100499467	long intergenic non-protein coding RNA 673	54.4851	1.44187	0.634858	2.27118	0.0231363	0.442579
MIA3	ENSG00000154305	375056	MIA SH3 domain ER export factor 3	1926.93	-0.669938	0.294982	-2.27112	0.0231399	0.442579
MAP2K5	ENSG00000137764	5607	mitogen-activated protein kinase kinase 5	318.827	-0.750045	0.330369	-2.27032	0.0231879	0.442579
AKR1C3	ENSG00000196139	8644	aldo-keto reductase family 1 member C3	46.1538	-2.26714	0.998824	-2.26981	0.0232193	0.442579
CLPX	ENSG00000166855	10845	caseinolytic mitochondrial matrix peptidase chaperone subunit	526.5	-0.642932	0.283286	-2.26955	0.0232348	0.442579
ORC1	ENSG00000085840	4998	origin recognition complex subunit 1	94.2657	1.69225	0.745908	2.26871	0.023286	0.442682
GOLGA2	ENSG00000167110	2801	golgin A2	2194.3	-0.53765	0.237016	-2.26841	0.0233041	0.442682
TBCA	ENSG00000171530	6902	tubulin folding cofactor A	639.665	-0.601564	0.265315	-2.26736	0.0233685	0.442726
EEF2K	ENSG00000103319	29904	eukaryotic elongation factor 2 kinase	518.678	-0.653232	0.288107	-2.26733	0.0233704	0.442726
NAPA	ENSG00000105402	8775	NSF attachment protein alpha	1513.15	0.630688	0.278362	2.26571	0.0234691	0.443989
PYCRL	NA	NA	NA	198.327	0.947489	0.418417	2.26446	0.0235456	0.444278
ITPA	ENSG00000125877	3704	inosine triphosphatase	353.139	0.713252	0.315007	2.26424	0.0235593	0.444278
PHPT1	ENSG00000054148	29085	phosphohistidine phosphatase 1	757.064	0.730679	0.322822	2.26341	0.0236103	0.444278
TKT	ENSG00000163931	7086	transketolase	6746.85	-0.702495	0.310479	-2.26262	0.0236593	0.444278
LAT2	ENSG00000086730	7462	linker for activation of T cells family member 2	12.3384	2.72088	1.20259	2.26252	0.0236653	0.444278
LGALS9	ENSG00000168961	3965	galectin 9	146.519	3.53857	1.56413	2.26233	0.0236769	0.444278
CAMKK1	ENSG00000004660	84254	calcium/calmodulin dependent protein kinase kinase 1	236.194	0.907524	0.401346	2.2612	0.0237469	0.444989
TMEM208	ENSG00000168701	29100	transmembrane protein 208	195.667	0.767747	0.339712	2.25999	0.0238218	0.445789
TARBP2	ENSG00000139546	6895	TARBP2 subunit of RISC loading complex	240.68	0.707448	0.313388	2.25742	0.0239821	0.447594
GLA	ENSG00000102393	2717	galactosidase alpha	271.703	0.93882	0.415916	2.25723	0.0239935	0.447594
SMPDL3A	ENSG00000172594	10924	sphingomyelin phosphodiesterase acid like 3A	342.629	-1.35979	0.602507	-2.25689	0.0240152	0.447594
AMPD3	ENSG00000133805	272	adenosine monophosphate deaminase 3	333.425	0.77664	0.344263	2.25595	0.0240736	0.44808
UBE4B	ENSG00000130939	10277	ubiquitination factor E4B	1176.89	-0.714761	0.31704	-2.25448	0.024166	0.449196
HSPBAP1	ENSG00000169087	79663	HSPB1 associated protein 1	104.053	1.48154	0.657389	2.25368	0.0242166	0.449204
DDX39A	ENSG00000123136	10212	DExD-box helicase 39A	556.995	1.05346	0.467491	2.25344	0.0242313	0.449204
CORIN	ENSG00000145244	10699	corin, serine peptidase	68.2513	-1.55502	0.69058	-2.25176	0.0243376	0.449868
NAB2	ENSG00000166886	4665	NGFI-A binding protein 2	970.42	0.705384	0.313269	2.25169	0.0243418	0.449868
MYC	ENSG00000136997	4609	MYC proto-oncogene, bHLH transcription factor	1929.72	0.657712	0.292143	2.25133	0.0243646	0.449868
MN1	ENSG00000169184	4330	MN1 proto-oncogene, transcriptional regulator	875.295	-1.17377	0.521559	-2.2505	0.0244172	0.450238
HSPBP1	ENSG00000133265	23640	HSPA (Hsp70) binding protein 1	417.789	0.667975	0.296995	2.24911	0.0245053	0.450548
WFDC9	ENSG00000180205	259240	WAP four-disulfide core domain 9	9.43191	3.90703	1.73723	2.249	0.0245124	0.450548
C4orf33	ENSG00000151470	132321	chromosome 4 open reading frame 33	69.5829	1.03669	0.461017	2.2487	0.0245316	0.450548
C14orf37	NA	NA	NA	102.052	-1.07835	0.479808	-2.24747	0.0246103	0.451124
VAC14	ENSG00000103043	55697	VAC14 component of PIKFYVE complex	814.03	0.700794	0.311854	2.24719	0.0246281	0.451124
FBXO11	ENSG00000138081	80204	F-box protein 11	1304.87	-0.549847	0.244903	-2.24516	0.0247577	0.451918
HIP1	ENSG00000127946	3092	huntingtin interacting protein 1	835.159	0.994966	0.443194	2.24499	0.0247689	0.451918
NFYB	ENSG00000120837	4801	nuclear transcription factor Y subunit beta	706.075	-1.10463	0.492046	-2.24498	0.0247693	0.451918
UPP1	ENSG00000183696	7378	uridine phosphorylase 1	194.986	1.36774	0.60977	2.24304	0.0248941	0.453596
FBLN1	ENSG00000077942	2192	fibulin 1	14006.6	-1.35505	0.604636	-2.24111	0.0250191	0.453836
CDH4	ENSG00000179242	1002	cadherin 4	276.393	1.29966	0.57994	2.24102	0.0250248	0.453836
UBXN1	ENSG00000162191	51035	UBX domain protein 1	1198.79	-0.685727	0.306103	-2.24018	0.0250791	0.453836
IL17RD	ENSG00000144730	54756	interleukin 17 receptor D	204.056	-1.54612	0.690299	-2.23979	0.0251045	0.453836
ABL2	ENSG00000143322	27	ABL proto-oncogene 2, non-receptor tyrosine kinase	2279.92	1.04102	0.464855	2.23944	0.0251271	0.453836
PSIP1	ENSG00000164985	11168	PC4 and SFRS1 interacting protein 1	1318.57	-0.786013	0.351008	-2.2393	0.0251362	0.453836
CDKN1A	ENSG00000124762	1026	cyclin dependent kinase inhibitor 1A	15163.2	1.25467	0.560297	2.2393	0.0251366	0.453836
TOP2B	ENSG00000077097	7155	DNA topoisomerase II beta	2032.8	-0.694062	0.310289	-2.23682	0.0252979	0.455309
SLC25A28	ENSG00000155287	81894	solute carrier family 25 member 28	503.647	0.750566	0.335572	2.23668	0.0253074	0.455309
ATP5J2	NA	NA	NA	531.298	0.994304	0.444629	2.23625	0.0253352	0.455309
FRG1B	NA	NA	NA	187.046	-0.842306	0.376737	-2.2358	0.0253651	0.455309
NAT14	ENSG00000090971	57106	N-acetyltransferase 14 (putative)	196.099	0.719723	0.321947	2.23553	0.0253826	0.455309
C11orf96	ENSG00000187479	387763	chromosome 11 open reading frame 96	62.3209	1.41554	0.633364	2.23496	0.0254202	0.455392
LIPG	ENSG00000101670	9388	lipase G, endothelial type	12.4282	4.55009	2.03656	2.23421	0.0254695	0.455686
VCPKMT	ENSG00000100483	79609	valosin containing protein lysine methyltransferase	87.7719	1.12259	0.502858	2.23241	0.0255876	0.457138
SCUBE2	ENSG00000175356	57758	signal peptide, CUB domain and EGF like domain containing 2	67.7187	-1.10755	0.496262	-2.23179	0.0256289	0.457138
WNT11	ENSG00000085741	7481	Wnt family member 11	37.0033	-2.50323	1.12183	-2.23137	0.0256563	0.457138
RHBDL3	ENSG00000141314	162494	rhomboid like 3	5.08247	4.29666	1.92558	2.23136	0.0256572	NA
GDF15	ENSG00000130513	9518	growth differentiation factor 15	1013.2	1.6387	0.734664	2.23055	0.0257111	0.457138
PRDM1	ENSG00000057657	639	PR/SET domain 1	549.831	0.827058	0.370799	2.23048	0.0257157	0.457138
ZNF416	ENSG00000083817	55659	zinc finger protein 416	124.346	0.95718	0.429399	2.22912	0.0258061	0.458158
ARHGEF25	ENSG00000240771	115557	Rho guanine nucleotide exchange factor 25	400.16	-0.879197	0.394614	-2.22799	0.0258811	0.458901
PTGES3L	ENSG00000267060	100885848	prostaglandin E synthase 3 like	4.85318	4.44765	1.99667	2.22754	0.0259113	NA
KCNK3	ENSG00000171303	3777	potassium two pore domain channel subfamily K member 3	6.71898	4.65013	2.08798	2.22709	0.025941	NA
LY6E	ENSG00000160932	4061	lymphocyte antigen 6 family member E	5737.78	1.14935	0.516138	2.22682	0.0259591	0.459696
CELSR1	ENSG00000075275	9620	cadherin EGF LAG seven-pass G-type receptor 1	127.714	0.921839	0.414158	2.22582	0.0260265	0.459851
IFITM1	ENSG00000185885	8519	interferon induced transmembrane protein 1	2895.26	2.96436	1.33236	2.2249	0.0260883	0.459851
DLX2	ENSG00000115844	1746	distal-less homeobox 2	152.24	3.40597	1.53093	2.22477	0.0260969	0.459851
RPL9	ENSG00000163682	6133	ribosomal protein L9	3046.56	-0.70609	0.317492	-2.22396	0.0261509	0.459851
IL1A	ENSG00000115008	3552	interleukin 1 alpha	11.9837	3.21458	1.44545	2.22393	0.0261531	0.459851
TNFRSF10C	ENSG00000173535	8794	TNF receptor superfamily member 10c	77.5679	1.70857	0.768504	2.22325	0.0261992	0.459851
A4GALT	ENSG00000128274	53947	alpha 1,4-galactosyltransferase (P blood group)	315.227	-1.01316	0.456013	-2.22177	0.0262986	0.459851
FOLR3	ENSG00000110203	2352	folate receptor gamma	36.9237	2.61127	1.1754	2.22161	0.0263098	0.459851
KCNT2	ENSG00000162687	343450	potassium sodium-activated channel subfamily T member 2	43.1102	1.33035	0.598869	2.22143	0.0263218	0.459851
CIDECP	NA	NA	NA	166.845	1.04105	0.468721	2.22104	0.0263479	0.459851
ZNF436	ENSG00000125945	80818	zinc finger protein 436	451.041	-0.961994	0.433194	-2.2207	0.0263711	0.459851
DNER	ENSG00000187957	92737	delta/notch like EGF repeat containing	12.7981	4.01021	1.80611	2.22035	0.026395	0.459851
SLIT3	ENSG00000184347	6586	slit guidance ligand 3	5506.15	-1.42783	0.643094	-2.22026	0.0264012	0.459851
EEF1G	ENSG00000254772	1937	eukaryotic translation elongation factor 1 gamma	7144.4	-0.74488	0.335563	-2.21979	0.0264328	0.459851
TNXB	ENSG00000168477	7148	tenascin XB	1296.65	-2.86657	1.29187	-2.21893	0.0264912	0.460287
USP48	ENSG00000090686	84196	ubiquitin specific peptidase 48	941.641	-0.648265	0.292216	-2.21845	0.0265243	0.460287
ASB6	ENSG00000148331	140459	ankyrin repeat and SOCS box containing 6	517.693	0.649781	0.293187	2.21627	0.0266733	0.462105
C19orf70	NA	NA	NA	316.309	0.666553	0.3008	2.21594	0.0266958	0.462105
RPL24	ENSG00000114391	6152	ribosomal protein L24	3585.43	-0.759712	0.343009	-2.21485	0.0267705	0.462408
APOBEC3G	ENSG00000239713	60489	apolipoprotein B mRNA editing enzyme catalytic subunit 3G	135.154	1.2537	0.566081	2.21471	0.0267801	0.462408
RAB3GAP1	ENSG00000115839	22930	RAB3 GTPase activating protein catalytic subunit 1	1957.1	-0.554292	0.250546	-2.21234	0.0269435	0.464649
PTGES	ENSG00000148344	9536	prostaglandin E synthase	230.275	1.00872	0.456859	2.20795	0.0272475	0.466903
MTMR10	ENSG00000166912	54893	myotubularin related protein 10	488.654	0.81594	0.369549	2.20794	0.0272488	0.466903
PRKAR2A	ENSG00000114302	5576	protein kinase cAMP-dependent type II regulatory subunit alpha	591.545	-0.906261	0.410559	-2.20738	0.0272874	0.466903
PEMT	ENSG00000133027	10400	phosphatidylethanolamine N-methyltransferase	313.806	0.774257	0.350798	2.20713	0.027305	0.466903
ARMCX3	ENSG00000102401	51566	armadillo repeat containing X-linked 3	1103.42	-0.712664	0.322911	-2.207	0.0273141	0.466903
L1TD1	ENSG00000240563	54596	LINE1 type transposase domain containing 1	10.7584	2.62868	1.19119	2.20676	0.0273307	0.466903
ARHGAP39	ENSG00000147799	80728	Rho GTPase activating protein 39	145.636	1.06072	0.480977	2.20534	0.0274299	0.466903
SERP2	ENSG00000151778	387923	stress associated endoplasmic reticulum protein family member 2	31.3273	1.35838	0.616034	2.20503	0.0274516	0.466903
SNHG18	ENSG00000250786	100505806	small nucleolar RNA host gene 18	291.189	-0.74835	0.339398	-2.20494	0.0274585	0.466903
RIN3	ENSG00000100599	79890	Ras and Rab interactor 3	835.851	0.56704	0.257169	2.20494	0.0274587	0.466903
SERF2	ENSG00000140264	10169	small EDRK-rich factor 2	2607.58	0.837664	0.379967	2.20457	0.0274841	0.466903
CTSF	ENSG00000174080	8722	cathepsin F	617.225	-1.17893	0.534819	-2.20435	0.0274998	0.466903
FAM169A	ENSG00000198780	26049	family with sequence similarity 169 member A	23.4511	2.17178	0.985304	2.20417	0.0275125	0.466903
CYBRD1	ENSG00000071967	79901	cytochrome b reductase 1	5514.82	-1.15067	0.522508	-2.20221	0.0276506	0.468673
SESTD1	ENSG00000187231	91404	SEC14 and spectrin domain containing 1	384.095	-0.839307	0.38152	-2.1999	0.0278138	0.468717
GSTM3	ENSG00000134202	2947	glutathione S-transferase mu 3	626.067	-0.774026	0.351891	-2.19962	0.0278337	0.468717
ATP13A1	ENSG00000105726	57130	ATPase 13A1	976.272	0.573198	0.260601	2.19952	0.0278408	0.468717
SEMA3D	ENSG00000153993	223117	semaphorin 3D	761.585	-1.37694	0.626049	-2.19942	0.0278482	0.468717
ANO6	ENSG00000177119	196527	anoctamin 6	3214.37	-0.737201	0.335183	-2.1994	0.0278497	0.468717
ABCB1	ENSG00000085563	5243	ATP binding cassette subfamily B member 1	4.49127	4.57471	2.08074	2.1986	0.0279064	NA
SAMD9L	ENSG00000177409	219285	sterile alpha motif domain containing 9 like	1356.41	1.42392	0.647679	2.19849	0.0279139	0.468717
GRIN2A	ENSG00000183454	2903	glutamate ionotropic receptor NMDA type subunit 2A	8.65697	4.14955	1.88775	2.19815	0.0279386	0.468717
ZMYND11	ENSG00000015171	10771	zinc finger MYND-type containing 11	1741.21	-0.546226	0.248502	-2.19808	0.0279436	0.468717
POLR1D	ENSG00000186184	51082	RNA polymerase I and III subunit D	858.253	-0.642545	0.292394	-2.19753	0.0279825	0.468717
RPL7L1	ENSG00000146223	285855	ribosomal protein L7 like 1	359.96	-0.657828	0.299366	-2.1974	0.0279917	0.468717
WRAP53	ENSG00000141499	55135	WD repeat containing antisense to TP53	127.195	1.04135	0.474057	2.19668	0.0280433	0.469014
C11orf54	ENSG00000182919	28970	chromosome 11 open reading frame 54	170.138	-0.776735	0.353785	-2.1955	0.0281278	0.469331
ARHGEF4	ENSG00000136002	50649	Rho guanine nucleotide exchange factor 4	117.91	-0.827926	0.377187	-2.195	0.0281637	0.469331
PTPN21	ENSG00000070778	11099	protein tyrosine phosphatase non-receptor type 21	1133.26	-0.660308	0.300825	-2.195	0.0281639	0.469331
SKP1	ENSG00000113558	6500	S-phase kinase associated protein 1	2047.07	-0.580507	0.264536	-2.19443	0.0282042	0.469438
EPHB6	ENSG00000106123	2051	EPH receptor B6	632.26	-1.61139	0.734488	-2.19389	0.0282433	0.469524
LYPD1	ENSG00000150551	116372	LY6/PLAUR domain containing 1	12.9445	4.07949	1.86088	2.19224	0.0283621	0.470387
FOXC1	ENSG00000054598	2296	forkhead box C1	461.964	-0.886101	0.404234	-2.19205	0.028376	0.470387
RPS6	ENSG00000137154	6194	ribosomal protein S6	8726.07	-0.619706	0.282796	-2.19135	0.0284264	0.470387
LAP3	ENSG00000002549	51056	leucine aminopeptidase 3	1287.19	1.06894	0.487854	2.1911	0.0284446	0.470387
ACADM	ENSG00000117054	34	acyl-CoA dehydrogenase medium chain	388.247	-0.609858	0.27837	-2.19082	0.0284651	0.470387
SP6	ENSG00000189120	80320	Sp6 transcription factor	17.321	2.57752	1.17677	2.19034	0.0284995	0.470395
CLEC3B	ENSG00000163815	7123	C-type lectin domain family 3 member B	717.64	-3.13598	1.43308	-2.18829	0.0286488	0.472295
CHCHD10	ENSG00000250479	400916	coiled-coil-helix-coiled-coil-helix domain containing 10	118.265	1.04607	0.478233	2.18737	0.0287153	0.472561
ORAI1	ENSG00000276045	84876	ORAI calcium release-activated calcium modulator 1	323.533	0.735348	0.336216	2.18713	0.0287331	0.472561
SLC12A9	ENSG00000146828	56996	solute carrier family 12 member 9	380.45	0.579371	0.265131	2.18522	0.0288726	0.473664
MRPL49	ENSG00000149792	740	mitochondrial ribosomal protein L49	774.428	0.570046	0.260905	2.18488	0.0288974	0.473664
CLN6	ENSG00000128973	54982	CLN6 transmembrane ER protein	334.969	0.838319	0.383817	2.18416	0.0289504	0.473664
SH3PXD2A	ENSG00000107957	9644	SH3 and PX domains 2A	7160.58	-0.805912	0.369132	-2.18326	0.0290166	0.473664
LOC100129034	NA	100129034	uncharacterized LOC100129034	1593.02	-0.666135	0.305208	-2.18256	0.0290684	0.473664
LINC00674	NA	100499466	long intergenic non-protein coding RNA 674	1032.66	-0.784104	0.359277	-2.18245	0.0290764	0.473664
MOCS2	ENSG00000164172	4338	molybdenum cofactor synthesis 2	551.487	-0.628889	0.288205	-2.18209	0.0291028	0.473664
DLL4	ENSG00000128917	54567	delta like canonical Notch ligand 4	9.32771	2.83544	1.29943	2.18207	0.0291043	0.473664
ADAMTS7	ENSG00000136378	11173	ADAM metallopeptidase with thrombospondin type 1 motif 7	521.129	-1.12079	0.513649	-2.18202	0.029108	0.473664
COMMD5	ENSG00000170619	28991	COMM domain containing 5	202.6	0.708825	0.324976	2.18116	0.0291719	0.473821
GAPDHS	ENSG00000105679	26330	glyceraldehyde-3-phosphate dehydrogenase, spermatogenic	22.466	1.64911	0.756136	2.18096	0.0291861	0.473821
PSMB6	ENSG00000142507	5694	proteasome 20S subunit beta 6	885.327	0.580382	0.266246	2.17987	0.0292672	0.474581
OGN	ENSG00000106809	4969	osteoglycin	32.8169	-2.67237	1.2268	-2.17832	0.029382	0.475668
GDF6	ENSG00000156466	392255	growth differentiation factor 6	288.36	-1.30916	0.601071	-2.17804	0.029403	0.475668
ALDH3A2	ENSG00000072210	224	aldehyde dehydrogenase 3 family member A2	404.017	-1.15173	0.528963	-2.17734	0.0294555	0.475962
OCIAD2	ENSG00000145247	132299	OCIA domain containing 2	158.601	0.753195	0.346051	2.17654	0.0295147	0.476363
EIF4A2	ENSG00000156976	1974	eukaryotic translation initiation factor 4A2	2631.94	-0.565839	0.260313	-2.17369	0.0297286	0.47873
GPRC5A	ENSG00000013588	9052	G protein-coupled receptor class C group 5 member A	1059.45	1.00029	0.460184	2.17366	0.0297305	0.47873
FSD1	ENSG00000105255	79187	fibronectin type III and SPRY domain containing 1	94.5669	0.872043	0.401374	2.17264	0.0298071	0.479406
TIPARP	ENSG00000163659	25976	TCDD inducible poly(ADP-ribose) polymerase	3212.67	0.95144	0.438018	2.17215	0.0298443	0.479448
ATOX1	ENSG00000177556	475	antioxidant 1 copper chaperone	381.379	0.743267	0.342307	2.17135	0.0299048	0.47972
FBLN2	ENSG00000163520	2199	fibulin 2	6624.74	-1.248	0.57485	-2.17101	0.0299305	0.47972
F3	ENSG00000117525	2152	coagulation factor III, tissue factor	2018.01	0.845555	0.389828	2.16905	0.0300793	0.479867
SNCG	ENSG00000173267	6623	synuclein gamma	23.3088	1.4712	0.678309	2.16892	0.0300888	0.479867
LPXN	ENSG00000110031	9404	leupaxin	665.31	1.0626	0.489993	2.1686	0.0301127	0.479867
UPF3A	ENSG00000169062	65110	UPF3A regulator of nonsense mediated mRNA decay	516.977	-0.630623	0.290798	-2.16859	0.0301135	0.479867
VAMP5	ENSG00000168899	10791	vesicle associated membrane protein 5	434.845	0.832161	0.383773	2.16837	0.0301306	0.479867
SIPA1L2	ENSG00000116991	57568	signal induced proliferation associated 1 like 2	360.563	-1.27449	0.587835	-2.1681	0.0301511	0.479867
MYOCD	ENSG00000141052	93649	myocardin	178.382	-1.58219	0.730069	-2.16718	0.0302211	0.479867
C9orf16	ENSG00000171159	79095	chromosome 9 open reading frame 16	349.963	0.763251	0.352207	2.16705	0.0302308	0.479867
PTRH2	ENSG00000141378	51651	peptidyl-tRNA hydrolase 2	259.029	0.740203	0.341614	2.16678	0.0302516	0.479867
PLAT	ENSG00000104368	5327	plasminogen activator, tissue type	1367.38	0.773838	0.357521	2.16445	0.0304297	0.48214
TCEAL4	ENSG00000133142	79921	transcription elongation factor A like 4	1782.93	-0.663126	0.306451	-2.16389	0.0304728	0.482271
LOC81691	NA	NA	NA	63.5575	1.10492	0.510892	2.16273	0.030562	0.483015
OSR2	ENSG00000164920	116039	odd-skipped related transciption factor 2	2900.64	-1.53178	0.70838	-2.16237	0.0305896	0.483015
DLX3	ENSG00000064195	1747	distal-less homeobox 3	8.47098	5.03812	2.33099	2.16137	0.030667	0.483687
GFOD1	ENSG00000145990	54438	glucose-fructose oxidoreductase domain containing 1	27.3625	1.4663	0.678769	2.16023	0.030755	0.484103
MARCKS	ENSG00000277443	4082	myristoylated alanine rich protein kinase C substrate	5150.79	-0.553348	0.256165	-2.16012	0.0307634	0.484103
ZNHIT3	ENSG00000273611	9326	zinc finger HIT-type containing 3	238.977	-0.694866	0.322011	-2.1579	0.0309357	0.486263
LDB2	ENSG00000169744	9079	LIM domain binding 2	495.988	-1.11739	0.517924	-2.15745	0.0309709	0.486265
ADRB2	ENSG00000169252	154	adrenoceptor beta 2	44.3339	1.64558	0.763167	2.15626	0.0310636	0.487168
SMTNL1	ENSG00000214872	219537	smoothelin like 1	5.17107	4.87605	2.26196	2.15567	0.0311093	NA
PLK3	ENSG00000173846	1263	polo like kinase 3	447.111	0.908213	0.421418	2.15514	0.0311513	0.487502
STARD4-AS1	ENSG00000246859	100505678	STARD4 antisense RNA 1	406.88	-1.23218	0.571757	-2.15508	0.0311554	0.487502
CORO7	ENSG00000262246	79585	coronin 7	22.0012	1.62917	0.756326	2.15405	0.0312359	0.487711
ITSN2	ENSG00000198399	50618	intersectin 2	660.997	-0.578667	0.268674	-2.15379	0.0312569	0.487711
CPED1	ENSG00000106034	79974	cadherin like and PC-esterase domain containing 1	963.59	0.525455	0.243993	2.15356	0.0312744	0.487711
RTEL1	ENSG00000258366	51750	regulator of telomere elongation helicase 1	16.1673	1.85484	0.86169	2.15257	0.0313528	0.488385
TIMM17B	ENSG00000126768	10245	translocase of inner mitochondrial membrane 17B	213.23	0.742893	0.34531	2.15138	0.0314464	0.488667
GNPDA2	ENSG00000163281	132789	glucosamine-6-phosphate deaminase 2	281.151	-0.636989	0.29617	-2.15076	0.0314953	0.488667
PAG1	ENSG00000076641	55824	phosphoprotein membrane anchor with glycosphingolipid microdomains 1	254.254	0.964677	0.448587	2.15048	0.0315173	0.488667
PAIP1	ENSG00000172239	10605	poly(A) binding protein interacting protein 1	598.089	-0.748563	0.348109	-2.15037	0.0315258	0.488667
ADGRE2	ENSG00000127507	30817	adhesion G protein-coupled receptor E2	23.9186	2.79371	1.29934	2.1501	0.0315474	0.488667
NADK2	ENSG00000152620	133686	NAD kinase 2, mitochondrial	262.578	-0.6696	0.31157	-2.14912	0.0316251	0.488801
C19orf66	NA	NA	NA	1054.19	1.10147	0.512732	2.14824	0.0316947	0.488801
HLA-J	ENSG00000204622	3137	major histocompatibility complex, class I, J (pseudogene)	72.4596	3.51923	1.63819	2.14824	0.0316951	0.488801
MAP4K5	ENSG00000012983	11183	mitogen-activated protein kinase kinase kinase kinase 5	1797.1	-0.556834	0.259357	-2.14698	0.0317951	0.488801
GCC2	ENSG00000135968	9648	GRIP and coiled-coil domain containing 2	910.557	-0.623022	0.290194	-2.14692	0.0317999	0.488801
ELOF1	ENSG00000130165	84337	elongation factor 1 homolog	627.777	0.620461	0.289067	2.14643	0.0318388	0.488801
NPAS1	ENSG00000130751	4861	neuronal PAS domain protein 1	216.232	1.72523	0.803914	2.14604	0.0318697	0.488801
FUS	ENSG00000089280	2521	FUS RNA binding protein	3995.66	0.740203	0.344961	2.14576	0.031892	0.488801
CCZ1B	ENSG00000146574	221960	CCZ1 homolog B, vacuolar protein trafficking and biogenesis associated	104.94	-0.852075	0.397116	-2.14566	0.0319002	0.488801
GORAB	ENSG00000120370	92344	golgin, RAB6 interacting	298.464	0.834847	0.389115	2.1455	0.0319127	0.488801
RHCE	ENSG00000188672	6006	Rh blood group CcEe antigens	3.56784	-4.23332	1.97378	-2.14478	0.0319703	NA
RMDN2	ENSG00000115841	151393	regulator of microtubule dynamics 2	119.921	-0.986063	0.459796	-2.14457	0.0319875	0.488801
NDUFS7	ENSG00000115286	374291	NADH:ubiquinone oxidoreductase core subunit S7	345.369	0.629112	0.293429	2.144	0.0320329	0.488801
TMEM255B	ENSG00000184497	348013	transmembrane protein 255B	49.5305	1.56038	0.727914	2.14364	0.0320621	0.488801
HIST1H3H	NA	NA	NA	7.70634	3.76837	1.7586	2.14283	0.0321271	0.488801
ATP6V1F	ENSG00000128524	9296	ATPase H+ transporting V1 subunit F	915.188	0.530505	0.247615	2.14246	0.0321566	0.488801
VLDLR	ENSG00000147852	7436	very low density lipoprotein receptor	573.551	-0.796498	0.371803	-2.14226	0.0321728	0.488801
IRAIN	NA	104472848	IGF1R antisense imprinted non-protein coding RNA	15.8087	-1.88185	0.878602	-2.14187	0.0322043	0.488801
LRRC2	ENSG00000163827	79442	leucine rich repeat containing 2	121.028	-1.03699	0.484262	-2.14137	0.0322441	0.488801
RHOBTB1	ENSG00000072422	9886	Rho related BTB domain containing 1	341.805	-1.166	0.544604	-2.141	0.0322738	0.488801
PDE4C	ENSG00000105650	5143	phosphodiesterase 4C	25.0448	2.02971	0.948342	2.14028	0.0323325	0.488801
SAMD5	ENSG00000203727	389432	sterile alpha motif domain containing 5	160.7	-1.35791	0.634495	-2.14014	0.0323438	0.488801
LOC100652768	NA	100652768	uncharacterized LOC100652768	33.1123	1.68763	0.78873	2.13968	0.032381	0.488801
STYXL1	ENSG00000127952	51657	serine/threonine/tyrosine interacting like 1	287.034	0.712745	0.33312	2.1396	0.0323868	0.488801
FKBP9	ENSG00000122642	11328	FKBP prolyl isomerase 9	4495.67	-1.06899	0.499739	-2.13909	0.0324281	0.488801
C4orf48	ENSG00000243449	401115	chromosome 4 open reading frame 48	123.805	0.781404	0.365319	2.13897	0.0324385	0.488801
DDX28	ENSG00000182810	55794	DEAD-box helicase 28	124.1	0.864865	0.404454	2.13835	0.032488	0.489015
PTAFR	ENSG00000169403	5724	platelet activating factor receptor	3.45007	4.66502	2.18205	2.1379	0.0325245	NA
ADD3	ENSG00000148700	120	adducin 3	1761.09	-0.978219	0.457691	-2.13729	0.0325743	0.489782
TNFRSF10A	ENSG00000104689	8797	TNF receptor superfamily member 10a	72.1149	1.22048	0.5714	2.13595	0.0326832	0.490886
PDE2A	ENSG00000186642	5138	phosphodiesterase 2A	7.27084	3.47834	1.62926	2.13492	0.0327677	0.491321
SCN4B	ENSG00000177098	6330	sodium voltage-gated channel beta subunit 4	7.35712	3.32734	1.55871	2.13467	0.0327879	0.491321
PNO1	ENSG00000115946	56902	partner of NOB1 homolog	421.657	0.767718	0.359836	2.13352	0.0328819	0.491321
SLC40A1	ENSG00000138449	30061	solute carrier family 40 member 1	68.6621	-1.73553	0.813505	-2.1334	0.0328919	0.491321
PHLDA2	ENSG00000181649	7262	pleckstrin homology like domain family A member 2	500.673	1.10739	0.519075	2.1334	0.0328921	0.491321
RPS18P9	NA	645958	ribosomal protein S18 pseudogene 9	24.7832	-1.27372	0.597149	-2.133	0.0329251	0.491321
KCNF1	ENSG00000162975	3754	potassium voltage-gated channel modifier subfamily F member 1	4.83281	4.92589	2.30961	2.13278	0.0329425	NA
IFT20	ENSG00000109083	90410	intraflagellar transport 20	200.929	-0.766457	0.35957	-2.13159	0.0330402	0.492509
SNHG17	ENSG00000196756	388796	small nucleolar RNA host gene 17	235.589	0.792795	0.372165	2.13022	0.0331533	0.493664
CHMP4C	ENSG00000164695	92421	charged multivesicular body protein 4C	7.50824	4.25559	1.99908	2.12877	0.0332731	0.494173
APBA3	ENSG00000011132	9546	amyloid beta precursor protein binding family A member 3	238.049	0.913738	0.429327	2.1283	0.0333119	0.494173
ZDHHC11	ENSG00000188818	79844	zinc finger DHHC-type containing 11	11.2627	2.85779	1.34308	2.12778	0.0333552	0.494173
CTAGE1	ENSG00000212710	64693	cutaneous T cell lymphoma-associated antigen 1	7.34452	3.87232	1.82029	2.12732	0.0333938	0.494173
BCL10	ENSG00000142867	8915	BCL10 immune signaling adaptor	467.235	0.667774	0.313912	2.12727	0.0333978	0.494173
KIZ	ENSG00000088970	55857	kizuna centrosomal protein	289.211	-0.916209	0.430715	-2.12718	0.0334049	0.494173
CTSZ	ENSG00000101160	1522	cathepsin Z	2654.82	-0.543489	0.25556	-2.12666	0.0334486	0.494173
UQCR10	ENSG00000184076	29796	ubiquinol-cytochrome c reductase, complex III subunit X	538.417	0.652305	0.30677	2.12636	0.033473	0.494173
ADGRL4	ENSG00000162618	64123	adhesion G protein-coupled receptor L4	213.624	1.10045	0.517667	2.12579	0.0335205	0.494256
CFD	ENSG00000197766	1675	complement factor D	114.388	-1.94181	0.914102	-2.12428	0.0336465	0.494256
MTCL1	ENSG00000168502	23255	microtubule crosslinking factor 1	1800.95	-0.770062	0.362515	-2.12422	0.0336518	0.494256
MYH10	ENSG00000133026	4628	myosin heavy chain 10	3701.57	-1.1569	0.544773	-2.12363	0.0337009	0.494256
KIAA1456	NA	NA	NA	247.746	-0.821188	0.386705	-2.12355	0.0337075	0.494256
APOBEC3B	ENSG00000179750	9582	apolipoprotein B mRNA editing enzyme catalytic subunit 3B	63.2524	1.76963	0.833408	2.12337	0.0337227	0.494256
BLOC1S6	ENSG00000104164	26258	biogenesis of lysosomal organelles complex 1 subunit 6	877.059	-0.616503	0.290383	-2.12307	0.033748	0.494256
SLC46A3	ENSG00000139508	283537	solute carrier family 46 member 3	101.543	-0.903504	0.425604	-2.12288	0.0337642	0.494256
SLFN12	ENSG00000172123	55106	schlafen family member 12	219.837	0.719545	0.339144	2.12165	0.0338671	0.494845
MLKL	ENSG00000168404	197259	mixed lineage kinase domain like pseudokinase	175.449	1.26158	0.594667	2.12149	0.0338807	0.494845
LIPE	ENSG00000079435	3991	lipase E, hormone sensitive type	93.5915	0.811695	0.382673	2.12112	0.0339116	0.494845
TAF10	ENSG00000166337	6881	TATA-box binding protein associated factor 10	641.369	0.660659	0.311578	2.12037	0.0339751	0.49525
SUMO1P3	NA	474338	SUMO1 pseudogene 3	6.89748	-2.66776	1.2586	-2.11963	0.0340374	NA
TCFL5	ENSG00000101190	10732	transcription factor like 5	223.761	-0.655046	0.309141	-2.11892	0.0340969	0.496087
TBRG4	ENSG00000136270	9238	transforming growth factor beta regulator 4	616.443	0.712576	0.336368	2.11844	0.0341379	0.496087
C19orf53	ENSG00000104979	28974	chromosome 19 open reading frame 53	871.667	0.596777	0.281709	2.11841	0.03414	0.496087
FAM160A1	ENSG00000164142	729830	family with sequence similarity 160 member A1	3.93014	4.47379	2.11313	2.11714	0.0342482	NA
PLXDC1	ENSG00000161381	57125	plexin domain containing 1	21.5048	-1.56581	0.739795	-2.11655	0.0342982	0.497175
LRP5L	ENSG00000100068	91355	LDL receptor related protein 5 like	45.0363	1.33504	0.630773	2.11652	0.034301	0.497175
PCDHGA1	ENSG00000204956	56114	protocadherin gamma subfamily A, 1	20.4967	-1.55059	0.732849	-2.11584	0.0343584	0.497175
COL18A1	ENSG00000182871	80781	collagen type XVIII alpha 1 chain	2639.12	-0.781617	0.369412	-2.11584	0.0343585	0.497175
P4HA2	ENSG00000072682	8974	prolyl 4-hydroxylase subunit alpha 2	1734.42	-0.563965	0.266709	-2.11453	0.0344699	0.498266
TMEM117	ENSG00000139173	84216	transmembrane protein 117	175.75	-0.789827	0.373625	-2.11396	0.034519	0.498456
PATL2	ENSG00000229474	197135	PAT1 homolog 2	18.8467	2.40308	1.13711	2.11332	0.0345738	0.498727
ARL2	ENSG00000213465	402	ADP ribosylation factor like GTPase 2	394.035	0.681117	0.322523	2.11184	0.0347002	0.499559
PATL1	ENSG00000166889	219988	PAT1 homolog 1, processing body mRNA decay factor	1833.38	0.777137	0.367998	2.1118	0.0347036	0.499559
WWC1	ENSG00000113645	23286	WW and C2 domain containing 1	119.101	1.15206	0.546016	2.10993	0.0348641	0.501348
KIDINS220	ENSG00000134313	57498	kinase D interacting substrate 220	1916.32	-0.501456	0.237713	-2.1095	0.0349014	0.501364
GGCT	ENSG00000006625	79017	gamma-glutamylcyclotransferase	189.231	-0.856265	0.40612	-2.10841	0.0349958	0.501916
SLC25A23	ENSG00000125648	79085	solute carrier family 25 member 23	842.918	-0.765718	0.363295	-2.1077	0.0350567	0.501916
LOC642366	NA	642366	uncharacterized LOC642366	10.2502	2.84164	1.34857	2.10715	0.0351047	0.501916
TCEAL3	ENSG00000196507	85012	transcription elongation factor A like 3	825.638	-0.734112	0.348434	-2.10689	0.0351272	0.501916
TPT1	ENSG00000133112	7178	tumor protein, translationally-controlled 1	23893.8	-0.829516	0.393723	-2.10685	0.0351302	0.501916
XPOT	ENSG00000184575	11260	exportin for tRNA	3921.72	-0.472972	0.224525	-2.10654	0.0351573	0.501916
NHLRC4	ENSG00000257108	283948	NHL repeat containing 4	5.24391	3.86005	1.83258	2.10635	0.035174	NA
SLC15A3	ENSG00000110446	51296	solute carrier family 15 member 3	278.819	1.53406	0.728558	2.1056	0.0352387	0.502288
KBTBD11	ENSG00000176595	9920	kelch repeat and BTB domain containing 11	57.4562	-1.51299	0.71862	-2.10541	0.0352559	0.502288
SLC4A11	ENSG00000088836	83959	solute carrier family 4 member 11	77.4451	0.999644	0.47512	2.10398	0.0353801	0.503045
RPL7	ENSG00000147604	6129	ribosomal protein L7	3421.19	-0.774034	0.367893	-2.10396	0.0353817	0.503045
LOC100506834	NA	NA	NA	25.7306	-1.78201	0.847308	-2.10314	0.0354535	0.503548
SRSF3	ENSG00000112081	6428	serine and arginine rich splicing factor 3	2889.14	0.728637	0.346612	2.10217	0.0355385	0.504239
CBY1	ENSG00000100211	25776	chibby family member 1, beta catenin antagonist	310.071	-0.713421	0.339554	-2.10106	0.0356361	0.504252
PRDM5	ENSG00000138738	11107	PR/SET domain 5	127.058	-0.787246	0.374785	-2.10053	0.0356825	0.504252
RCAN1	ENSG00000159200	1827	regulator of calcineurin 1	1363.86	0.971585	0.46256	2.10045	0.0356892	0.504252
POLR3GL	ENSG00000121851	84265	RNA polymerase III subunit G like	313.868	-0.722317	0.343924	-2.10022	0.0357093	0.504252
ZNF560	ENSG00000198028	147741	zinc finger protein 560	13.1112	2.37414	1.13061	2.09989	0.0357387	0.504252
TMEM132A	ENSG00000006118	54972	transmembrane protein 132A	639.052	0.831992	0.3963	2.0994	0.0357819	0.504252
HEY1	ENSG00000164683	23462	hes related family bHLH transcription factor with YRPW motif 1	19.9356	3.57333	1.70219	2.09926	0.0357943	0.504252
C15orf48	ENSG00000166920	84419	chromosome 15 open reading frame 48	7.76956	3.18463	1.51839	2.09737	0.0359609	0.504701
COL21A1	ENSG00000124749	81578	collagen type XXI alpha 1 chain	54.5952	-2.29088	1.0923	-2.09731	0.0359663	0.504701
ALDH1L2	ENSG00000136010	160428	aldehyde dehydrogenase 1 family member L2	4021.19	-0.813636	0.387945	-2.09729	0.0359675	0.504701
CWC27	ENSG00000153015	10283	CWC27 spliceosome associated cyclophilin	479.858	-0.656343	0.31296	-2.09721	0.035975	0.504701
MNS1	ENSG00000138587	55329	meiosis specific nuclear structural 1	64.5759	-1.21752	0.580646	-2.09683	0.0360084	0.504701
FAM96B	NA	NA	NA	413.904	0.565028	0.269568	2.09605	0.0360778	0.504825
ARL4C	ENSG00000188042	10123	ADP ribosylation factor like GTPase 4C	761.63	-1.05941	0.505474	-2.09587	0.0360933	0.504825
TGFB1	ENSG00000105329	7040	transforming growth factor beta 1	2414.58	-0.593707	0.283325	-2.0955	0.0361266	0.504825
RENBP	ENSG00000102032	5973	renin binding protein	40.4477	2.46401	1.17614	2.09499	0.0361717	0.504945
ROCK2	ENSG00000134318	9475	Rho associated coiled-coil containing protein kinase 2	2330.9	-0.726562	0.346928	-2.09428	0.0362355	0.505326
UBE2E1	ENSG00000170142	7324	ubiquitin conjugating enzyme E2 E1	944.156	0.578602	0.276364	2.09362	0.0362938	0.505631
MFSD2A	ENSG00000168389	84879	major facilitator superfamily domain containing 2A	60.1079	1.76264	0.842644	2.09179	0.0364572	0.506645
RTP4	ENSG00000136514	64108	receptor transporter protein 4	39.276	2.35587	1.12625	2.09179	0.0364573	0.506645
TBX5-AS1	ENSG00000255399	255480	TBX5 antisense RNA 1	648.844	-0.625865	0.299231	-2.09158	0.0364764	0.506645
CHAC2	ENSG00000143942	494143	ChaC cation transport regulator homolog 2	26.1159	1.94782	0.931487	2.09109	0.0365203	0.506746
FAM114A1	ENSG00000197712	92689	family with sequence similarity 114 member A1	2857.79	-0.749514	0.358593	-2.09015	0.0366041	0.5074
COX6C	ENSG00000164919	1345	cytochrome c oxidase subunit 6C	446.376	-0.593304	0.283956	-2.08942	0.0366699	0.507804
PLCE1	ENSG00000138193	51196	phospholipase C epsilon 1	159.207	-1.1237	0.538159	-2.08805	0.0367937	0.508177
MRFAP1L1	ENSG00000178988	114932	Morf4 family associated protein 1 like 1	559.251	-0.600755	0.287747	-2.08779	0.0368171	0.508177
DIXDC1	ENSG00000150764	85458	DIX domain containing 1	657.937	-0.856339	0.410299	-2.08711	0.0368783	0.508177
FOXD1	ENSG00000251493	2297	forkhead box D1	351.55	0.982958	0.470988	2.08701	0.0368869	0.508177
LOC101928168	ENSG00000285412	101928168	uncharacterized LOC101928168	11.1191	-3.79217	1.81718	-2.08684	0.0369025	0.508177
DDX60L	ENSG00000181381	91351	DExD/H-box 60 like	926.834	1.222	0.585709	2.08637	0.0369455	0.508177
VSTM4	ENSG00000165633	196740	V-set and transmembrane domain containing 4	647.863	-0.967067	0.463569	-2.08613	0.0369664	0.508177
CYLD	ENSG00000083799	1540	CYLD lysine 63 deubiquitinase	1159.91	0.831159	0.398471	2.08587	0.0369904	0.508177
B4GALT6	ENSG00000118276	9331	beta-1,4-galactosyltransferase 6	31.1043	1.31519	0.630741	2.08515	0.0370556	0.508435
CFAP126	ENSG00000188931	257177	cilia and flagella associated protein 126	28.7085	-1.36614	0.65527	-2.08485	0.0370826	0.508435
MVK	ENSG00000110921	4598	mevalonate kinase	150.319	0.921176	0.442007	2.08408	0.0371531	0.508898
ETS2	ENSG00000157557	2114	ETS proto-oncogene 2, transcription factor	693.04	0.932618	0.447594	2.08363	0.0371941	0.508956
NPM1	ENSG00000181163	4869	nucleophosmin 1	6061.86	-0.571183	0.274235	-2.08282	0.0372675	0.509457
IKBKE	ENSG00000263528	9641	inhibitor of nuclear factor kappa B kinase subunit epsilon	271.216	0.676151	0.324812	2.08167	0.0373729	0.510394
KIAA1211	NA	NA	NA	20.8427	2.50193	1.20249	2.08063	0.0374678	0.511019
LYPLA2	ENSG00000011009	11313	lysophospholipase 2	449.854	0.579243	0.278443	2.08029	0.0374989	0.511019
DNAJC21	ENSG00000168724	134218	DnaJ heat shock protein family (Hsp40) member C21	874.022	-0.598963	0.287981	-2.07987	0.0375375	0.511019
ITGAV	ENSG00000138448	3685	integrin subunit alpha V	3422.37	-0.873272	0.419994	-2.07925	0.0375948	0.511019
RPS4Y1	ENSG00000129824	6192	ribosomal protein S4 Y-linked 1	2265.88	-0.720017	0.34632	-2.07905	0.0376125	0.511019
MYH11	ENSG00000133392	4629	myosin heavy chain 11	38.9376	-1.73721	0.835696	-2.07875	0.03764	0.511019
HDAC9	ENSG00000048052	9734	histone deacetylase 9	304.807	1.15935	0.558268	2.07669	0.0378305	0.513102
FAM102B	ENSG00000162636	284611	family with sequence similarity 102 member B	246.294	-0.857638	0.413313	-2.07503	0.0379833	0.51467
NKX3-1	ENSG00000167034	4824	NK3 homeobox 1	140.82	1.3007	0.627049	2.07433	0.0380491	0.514814
TPRN	ENSG00000176058	286262	taperin	174.829	0.717504	0.345975	2.07386	0.0380921	0.514814
FAM168A	ENSG00000054965	23201	family with sequence similarity 168 member A	1268.68	-0.59417	0.286597	-2.07319	0.0381547	0.514814
ALPK2	ENSG00000198796	115701	alpha kinase 2	4823.65	-0.69923	0.337292	-2.07307	0.0381656	0.514814
TRAF3	ENSG00000131323	7187	TNF receptor associated factor 3	762.177	0.547509	0.264138	2.07282	0.0381894	0.514814
IFI44	ENSG00000137965	10561	interferon induced protein 44	613.207	2.36176	1.13983	2.07203	0.0382631	0.514814
SCCPDH	ENSG00000143653	51097	saccharopine dehydrogenase (putative)	550.027	-0.62405	0.301211	-2.0718	0.038284	0.514814
FN1	ENSG00000115414	2335	fibronectin 1	389054	-0.788072	0.380432	-2.07152	0.0383101	0.514814
ANKRD50	ENSG00000151458	57182	ankyrin repeat domain 50	905.944	-0.592283	0.285944	-2.07132	0.0383285	0.514814
SNORD96A	ENSG00000272296	619571	small nucleolar RNA, C/D box 96A	2.86281	4.51631	2.18044	2.07128	0.0383324	NA
AUP1	ENSG00000115307	550	AUP1 lipid droplet regulating VLDL assembly factor	1273.89	0.611482	0.295361	2.07029	0.0384253	0.515584
LOC400043	NA	NA	NA	267.929	0.630326	0.304521	2.06989	0.0384625	0.515584
FEM1C	ENSG00000145780	56929	fem-1 homolog C	664.496	0.708086	0.34215	2.06952	0.0384975	0.515584
CDC37L1	ENSG00000106993	55664	cell division cycle 37 like 1	258.038	-0.629416	0.304298	-2.06842	0.0386007	0.516467
ASNA1	NA	NA	NA	994.425	0.48354	0.233823	2.06798	0.0386421	0.516521
PAQR4	ENSG00000162073	124222	progestin and adipoQ receptor family member 4	111.288	1.22175	0.591218	2.06649	0.0387821	0.517855
UBTD2	ENSG00000168246	92181	ubiquitin domain containing 2	631.878	-0.649544	0.314378	-2.06613	0.0388167	0.517855
RAB13	ENSG00000143545	5872	RAB13, member RAS oncogene family	1332.08	-0.786591	0.380928	-2.06493	0.0389292	0.517938
ASF1B	ENSG00000105011	55723	anti-silencing function 1B histone chaperone	172.574	1.65204	0.800054	2.06491	0.0389316	0.517938
KLF14	ENSG00000266265	136259	Kruppel like factor 14	10.7145	-2.30291	1.11597	-2.0636	0.0390557	0.517938
ETFDH	ENSG00000171503	2110	electron transfer flavoprotein dehydrogenase	295.685	-0.736523	0.356918	-2.06356	0.039059	0.517938
BLOC1S2	ENSG00000196072	282991	biogenesis of lysosomal organelles complex 1 subunit 2	452.326	0.621557	0.301226	2.06342	0.0390725	0.517938
CREB5	ENSG00000146592	9586	cAMP responsive element binding protein 5	303.035	-0.889357	0.431023	-2.06336	0.0390782	0.517938
RIPK4	ENSG00000183421	54101	receptor interacting serine/threonine kinase 4	69.2226	1.57659	0.764205	2.06304	0.0391086	0.517938
SMIM4	ENSG00000168273	440957	small integral membrane protein 4	73.2363	0.99119	0.480484	2.0629	0.0391221	0.517938
MTPAP	ENSG00000107951	55149	mitochondrial poly(A) polymerase	279.135	0.654207	0.317371	2.06133	0.0392715	0.519021
HAPLN1	ENSG00000145681	1404	hyaluronan and proteoglycan link protein 1	40.6759	-2.03928	0.989462	-2.061	0.0393029	0.519021
PELI1	ENSG00000197329	57162	pellino E3 ubiquitin protein ligase 1	118.496	0.955242	0.463634	2.06034	0.0393665	0.519021
FZD3	ENSG00000104290	7976	frizzled class receptor 3	20.9333	1.64368	0.797947	2.05989	0.0394091	0.519021
CSMD2	ENSG00000121904	114784	CUB and Sushi multiple domains 2	307.763	0.905731	0.43971	2.05984	0.0394142	0.519021
SNX4	ENSG00000114520	8723	sorting nexin 4	280.483	-0.665038	0.322904	-2.05955	0.0394413	0.519021
MORC4	ENSG00000133131	79710	MORC family CW-type zinc finger 4	718.698	-0.538567	0.26153	-2.05929	0.0394663	0.519021
BMP1	ENSG00000168487	649	bone morphogenetic protein 1	2010.75	-0.719998	0.349877	-2.05786	0.0396037	0.519181
TRIQK	ENSG00000205133	286144	triple QxxK/R motif containing	249.755	-0.673505	0.327287	-2.05784	0.0396054	0.519181
AGAP2-AS1	ENSG00000255737	100130776	AGAP2 antisense RNA 1	97.9403	0.98637	0.479339	2.05777	0.039612	0.519181
PCDHB10	ENSG00000120324	56126	protocadherin beta 10	12.3006	-1.82999	0.88938	-2.0576	0.0396284	0.519181
CHKB	ENSG00000100288	1120	choline kinase beta	12.0351	2.11761	1.02974	2.05645	0.0397396	0.520145
MPDU1	ENSG00000129255	9526	mannose-P-dolichol utilization defect 1	695.334	0.55106	0.268114	2.05532	0.039848	0.520777
DYNC1I1	ENSG00000158560	1780	dynein cytoplasmic 1 intermediate chain 1	4.5525	-3.85968	1.87801	-2.05519	0.0398602	NA
CLUHP3	ENSG00000131797	100132341	clustered mitochondria homolog pseudogene 3	33.1548	1.24852	0.607505	2.05517	0.0398631	0.520777
CENPM	ENSG00000100162	79019	centromere protein M	81.8272	1.60893	0.783226	2.05424	0.0399529	0.521459
LOC101929231	NA	NA	NA	5.71198	3.73876	1.82037	2.05384	0.0399912	NA
GLIS2	ENSG00000126603	84662	GLIS family zinc finger 2	1335.55	-0.619316	0.301575	-2.05361	0.0400136	0.52176
CPXM1	ENSG00000088882	56265	carboxypeptidase X, M14 family member 1	24.3303	-2.64175	1.28708	-2.05252	0.0401195	0.522648
NEFM	ENSG00000104722	4741	neurofilament medium	89.3404	1.18553	0.57777	2.0519	0.040179	0.522931
NUCB2	ENSG00000070081	4925	nucleobindin 2	1323.61	-0.569867	0.277839	-2.05107	0.0402601	0.523495
SLC35F2	ENSG00000110660	54733	solute carrier family 35 member F2	121.247	1.3129	0.640388	2.05016	0.040349	0.524159
SNORD84	ENSG00000265236	692199	small nucleolar RNA, C/D box 84	4.14297	4.08698	1.99467	2.04895	0.0404671	NA
RPL22	ENSG00000116251	6146	ribosomal protein L22	606.422	-0.921786	0.449925	-2.04876	0.0404861	0.52481
LZIC	ENSG00000162441	84328	leucine zipper and CTNNBIP1 domain containing	208.166	-0.622597	0.303908	-2.04864	0.0404974	0.52481
SLC6A6	ENSG00000131389	6533	solute carrier family 6 member 6	2449.84	-0.678679	0.331325	-2.04838	0.0405227	0.52481
SMPDL3B	ENSG00000130768	27293	sphingomyelin phosphodiesterase acid like 3B	3.10941	4.5475	2.22032	2.04813	0.0405472	NA
ZEB2	ENSG00000169554	9839	zinc finger E-box binding homeobox 2	1816.44	-0.628451	0.306885	-2.04784	0.0405759	0.52481
ANOS1	ENSG00000011201	3730	anosmin 1	22.9149	1.86985	0.913144	2.04771	0.0405886	0.52481
COPE	ENSG00000105669	11316	coatomer protein complex subunit epsilon	1353.94	0.54781	0.267606	2.04708	0.0406507	0.525122
TBC1D2	ENSG00000095383	55357	TBC1 domain family member 2	982.679	0.669848	0.327287	2.04667	0.0406905	0.525147
DUSP3	ENSG00000108861	1845	dual specificity phosphatase 3	1218.29	0.692749	0.338594	2.04596	0.0407606	0.525561
SRPK2	ENSG00000135250	6733	SRSF protein kinase 2	846.057	-0.544777	0.266445	-2.04461	0.040893	0.526778
ANKRD20A5P	NA	440482	ankyrin repeat domain 20 family member A5, pseudogene	7.82815	-3.08415	1.50876	-2.04417	0.0409368	0.526853
SLC22A20	NA	NA	NA	3.46145	4.56376	2.23293	2.04384	0.0409692	NA
PCM1	ENSG00000078674	5108	pericentriolar material 1	1908.93	-0.525855	0.257444	-2.0426	0.0410922	0.52752
TRAF5	ENSG00000082512	7188	TNF receptor associated factor 5	397.845	-0.844639	0.413645	-2.04194	0.0411572	0.52752
LMF2	ENSG00000100258	91289	lipase maturation factor 2	1615.35	0.551101	0.269991	2.04118	0.0412328	0.52752
C2orf74	ENSG00000237651	339804	chromosome 2 open reading frame 74	125.783	-0.863814	0.423212	-2.04109	0.041242	0.52752
PARP10	ENSG00000178685	84875	poly(ADP-ribose) polymerase family member 10	636.713	1.35291	0.66286	2.04102	0.0412488	0.52752
PML	ENSG00000140464	5371	promyelocytic leukemia	1956.59	0.724643	0.355048	2.04097	0.0412534	0.52752
ZNFX1	ENSG00000124201	57169	zinc finger NFX1-type containing 1	4140.02	0.834125	0.408694	2.04095	0.0412554	0.52752
NSA2	ENSG00000164346	10412	NSA2 ribosome biogenesis factor	1096.8	-0.494661	0.242479	-2.04001	0.0413492	0.527563
RPL10A	ENSG00000198755	4736	ribosomal protein L10a	3955.35	-0.582698	0.285637	-2.04	0.0413505	0.527563
IMP3	ENSG00000177971	55272	IMP U3 small nucleolar ribonucleoprotein 3	380.23	0.627744	0.307752	2.03977	0.041373	0.527563
DNM3OS	NA	100628315	DNM3 opposite strand/antisense RNA	230.956	-0.692018	0.339439	-2.03871	0.0414787	0.528217
NDUFB11	ENSG00000147123	54539	NADH:ubiquinone oxidoreductase subunit B11	399.54	0.651548	0.319756	2.03764	0.041586	0.528217
ASB5	ENSG00000164122	140458	ankyrin repeat and SOCS box containing 5	113.965	1.38902	0.68182	2.03722	0.0416284	0.528217
STAP2	ENSG00000178078	55620	signal transducing adaptor family member 2	25.2141	1.45653	0.714978	2.03717	0.0416326	0.528217
SH3YL1	ENSG00000035115	26751	SH3 and SYLF domain containing 1	219.48	-0.759617	0.372879	-2.03716	0.0416335	0.528217
TRIM5	ENSG00000132256	85363	tripartite motif containing 5	745.829	0.720773	0.353846	2.03697	0.0416532	0.528217
EPB41L2	ENSG00000079819	2037	erythrocyte membrane protein band 4.1 like 2	2078.64	-0.809635	0.397635	-2.03613	0.0417375	0.528803
KLF15	ENSG00000163884	28999	Kruppel like factor 15	74.0665	1.53353	0.753401	2.03547	0.0418034	0.529071
MEST	ENSG00000106484	4232	mesoderm specific transcript	1476.6	-1.22103	0.599966	-2.03516	0.0418351	0.529071
PKMYT1	ENSG00000127564	9088	protein kinase, membrane associated tyrosine/threonine 1	174.309	1.58374	0.778921	2.03325	0.0420274	0.531018
MAP3K14	ENSG00000006062	9020	mitogen-activated protein kinase kinase kinase 14	261.939	0.827931	0.407303	2.03271	0.0420813	0.531214
LINC00493	NA	NA	NA	177.835	0.688631	0.339202	2.03015	0.0423411	0.532833
DTYMK	ENSG00000168393	1841	deoxythymidylate kinase	296.351	0.957061	0.47152	2.02973	0.0423836	0.532833
ZCCHC24	ENSG00000165424	219654	zinc finger CCHC-type containing 24	2203.79	-0.836875	0.41231	-2.02972	0.0423848	0.532833
SCN4A	ENSG00000007314	6329	sodium voltage-gated channel alpha subunit 4	4.33319	4.52799	2.23106	2.02952	0.0424049	NA
SLC39A10	ENSG00000196950	57181	solute carrier family 39 member 10	699.836	-0.790687	0.389594	-2.02951	0.042406	0.532833
NDUFB2	ENSG00000090266	4708	NADH:ubiquinone oxidoreductase subunit B2	340.779	0.740748	0.36515	2.02861	0.0424977	0.532833
ARHGEF3	ENSG00000163947	50650	Rho guanine nucleotide exchange factor 3	202.364	-1.04833	0.51711	-2.02728	0.0426334	0.532833
EPOR	ENSG00000187266	2057	erythropoietin receptor	54.0185	1.04201	0.51412	2.02679	0.0426838	0.532833
EFNB2	ENSG00000125266	1948	ephrin B2	955.88	-0.681607	0.336321	-2.02666	0.0426975	0.532833
NFYC	ENSG00000066136	4802	nuclear transcription factor Y subunit gamma	536.454	0.70031	0.345695	2.0258	0.0427849	0.532833
ABHD3	ENSG00000158201	171586	abhydrolase domain containing 3	52.0164	1.11256	0.549297	2.02542	0.0428238	0.532833
SDF4	ENSG00000078808	51150	stromal cell derived factor 4	2804.81	-0.475202	0.234632	-2.02531	0.0428356	0.532833
SLU7	ENSG00000164609	10569	SLU7 homolog, splicing factor	900.794	-0.474279	0.234186	-2.02522	0.0428446	0.532833
L3MBTL3	ENSG00000198945	84456	L3MBTL histone methyl-lysine binding protein 3	214.97	-0.681083	0.336341	-2.02498	0.0428697	0.532833
C10orf88	ENSG00000119965	80007	chromosome 10 open reading frame 88	168.59	0.715627	0.35356	2.02406	0.0429639	0.532833
ZC3HC1	ENSG00000091732	51530	zinc finger C3HC-type containing 1	257.218	0.665143	0.328676	2.02371	0.0430005	0.532833
LMAN2L	ENSG00000114988	81562	lectin, mannose binding 2 like	284.212	0.589937	0.291553	2.02343	0.0430284	0.532833
RAB40B	ENSG00000141542	10966	RAB40B, member RAS oncogene family	98.5491	-0.867933	0.429026	-2.02303	0.04307	0.532833
CA13	ENSG00000185015	377677	carbonic anhydrase 13	32.28	1.27113	0.628361	2.02293	0.04308	0.532833
PSMB9	ENSG00000240065	5698	proteasome 20S subunit beta 9	262.999	1.4091	0.696576	2.02289	0.0430844	0.532833
YAF2	ENSG00000015153	10138	YY1 associated factor 2	244.066	0.748245	0.369899	2.02283	0.0430902	0.532833
LAMC3	ENSG00000050555	10319	laminin subunit gamma 3	10.7842	3.21944	1.59181	2.0225	0.0431249	0.532833
OSBPL10	ENSG00000144645	114884	oxysterol binding protein like 10	309.17	-0.76381	0.377664	-2.02246	0.0431289	0.532833
RILPL2	ENSG00000150977	196383	Rab interacting lysosomal protein like 2	331.412	-0.845888	0.418295	-2.02223	0.0431529	0.532833
WHAMM	ENSG00000156232	123720	WASP homolog associated with actin, golgi membranes and microtubules	388.077	0.784598	0.388005	2.02213	0.0431626	0.532833
PPM1K	ENSG00000163644	152926	protein phosphatase, Mg2+/Mn2+ dependent 1K	280.217	1.02357	0.506203	2.02205	0.0431714	0.532833
PCDHGA7	ENSG00000253537	56108	protocadherin gamma subfamily A, 7	117.168	-1.03728	0.513305	-2.02079	0.0433011	0.533532
GTPBP1	ENSG00000100226	9567	GTP binding protein 1	890.732	0.667602	0.330373	2.02075	0.0433052	0.533532
NTAN1	ENSG00000157045	123803	N-terminal asparagine amidase	285.965	-0.651218	0.322444	-2.01963	0.0434216	0.534302
SUMO2	ENSG00000188612	6613	small ubiquitin like modifier 2	861.031	-0.586105	0.290236	-2.01941	0.0434449	0.534302
NTN4	ENSG00000074527	59277	netrin 4	3478.57	-1.07321	0.532056	-2.01709	0.0436859	0.536768
NAGK	ENSG00000124357	55577	N-acetylglucosamine kinase	734.502	0.539504	0.267513	2.01674	0.0437229	0.536768
ZBTB7A	ENSG00000178951	51341	zinc finger and BTB domain containing 7A	1369.85	-0.470129	0.233197	-2.01601	0.0437987	0.537222
SKAP2	ENSG00000005020	8935	src kinase associated phosphoprotein 2	253.363	-0.621311	0.308392	-2.01468	0.0439382	0.537509
HECTD2-AS1	NA	100188947	HECTD2 antisense RNA 1	4.4953	4.56765	2.26755	2.01435	0.0439726	NA
PERP	ENSG00000112378	64065	p53 apoptosis effector related to PMP22	1691.95	-0.685028	0.340104	-2.01417	0.0439916	0.537509
THUMPD2	ENSG00000138050	80745	THUMP domain containing 2	142.393	1.26884	0.630018	2.01397	0.0440126	0.537509
DYNC1I2	ENSG00000077380	1781	dynein cytoplasmic 1 intermediate chain 2	1670.63	-0.507844	0.252181	-2.01381	0.0440296	0.537509
NHP2L1	NA	NA	NA	1106.35	0.548044	0.272186	2.01349	0.0440628	0.537509
LOC101928034	NA	101928034	uncharacterized LOC101928034	109.257	-1.45258	0.72144	-2.01345	0.0440672	0.537509
HNRNPUL1	ENSG00000105323	11100	heterogeneous nuclear ribonucleoprotein U like 1	4399.86	-0.619836	0.30791	-2.01304	0.0441101	0.537509
GOLGA4	ENSG00000144674	2803	golgin A4	3859.42	-0.555234	0.275848	-2.01283	0.0441326	0.537509
LOC101927056	NA	NA	NA	5.53305	3.15493	1.5675	2.01271	0.0441447	NA
LOC100652758	NA	100652758	uncharacterized LOC100652758	14.8213	-1.64164	0.815808	-2.01229	0.0441896	0.53773
EEA1	ENSG00000102189	8411	early endosome antigen 1	2263.14	-0.600517	0.298497	-2.0118	0.0442406	0.537879
LOC150776	ENSG00000152117	150776	sphingomyelin phosphodiesterase 4, neutral membrane (neutral sphingomyelinase-3) pseudogene	259.664	0.943337	0.4693	2.01009	0.0444212	0.538125
NEURL3	ENSG00000163121	93082	neuralized E3 ubiquitin protein ligase 3	6.29787	5.0774	2.52605	2.01002	0.0444294	NA
HGSNAT	ENSG00000165102	138050	heparan-alpha-glucosaminide N-acetyltransferase	1523.92	-0.707522	0.352052	-2.00971	0.044462	0.538125
MSMO1	ENSG00000052802	6307	methylsterol monooxygenase 1	800.829	0.916904	0.456271	2.00956	0.0444779	0.538125
UXT	ENSG00000126756	8409	ubiquitously expressed prefoldin like chaperone	412.119	0.593859	0.295563	2.00925	0.044511	0.538125
PISD	ENSG00000241878	23761	phosphatidylserine decarboxylase	433.527	0.706706	0.351776	2.00897	0.0445406	0.538125
DHX37	ENSG00000150990	57647	DEAH-box helicase 37	573.584	0.690833	0.343913	2.00874	0.0445643	0.538125
INTS10	ENSG00000104613	55174	integrator complex subunit 10	464.089	-0.513914	0.255911	-2.00818	0.0446246	0.538125
ZNF423	ENSG00000102935	23090	zinc finger protein 423	75.7613	-1.31914	0.657001	-2.00783	0.0446617	0.538125
INTS6	ENSG00000102786	26512	integrator complex subunit 6	700.106	0.551908	0.274945	2.00734	0.0447133	0.538125
CDK14	ENSG00000058091	5218	cyclin dependent kinase 14	618.376	-0.644037	0.320969	-2.00654	0.0447987	0.538125
MCL1	ENSG00000143384	4170	MCL1 apoptosis regulator, BCL2 family member	5248.7	0.578986	0.288646	2.00587	0.0448702	0.538125
LOC100287792	ENSG00000204117	100287792	uncharacterized LOC100287792	12.4974	-2.33868	1.16593	-2.00586	0.0448716	0.538125
GAD1	ENSG00000128683	2571	glutamate decarboxylase 1	7.83248	3.21035	1.60064	2.00567	0.0448915	0.538125
TRIM26	ENSG00000234127	7726	tripartite motif containing 26	1047.28	0.617883	0.308073	2.00564	0.044895	0.538125
TBL3	ENSG00000183751	10607	transducin beta like 3	467.664	0.563873	0.281148	2.00561	0.0448978	0.538125
VPS4B	ENSG00000119541	9525	vacuolar protein sorting 4 homolog B	842.324	-0.52322	0.260944	-2.0051	0.0449524	0.538125
ACAA2	ENSG00000167315	10449	acetyl-CoA acyltransferase 2	509.094	-0.554866	0.276737	-2.00503	0.0449597	0.538125
MTIF2	ENSG00000085760	4528	mitochondrial translational initiation factor 2	531.385	-0.538222	0.268437	-2.00503	0.0449603	0.538125
CITED4	ENSG00000179862	163732	Cbp/p300 interacting transactivator with Glu/Asp rich carboxy-terminal domain 4	26.9968	1.48618	0.741487	2.00432	0.0450358	0.538498
PNP	ENSG00000198805	4860	purine nucleoside phosphorylase	415.403	1.1714	0.584622	2.00368	0.0451042	0.538498
CABLES1	ENSG00000134508	91768	Cdk5 and Abl enzyme substrate 1	127.857	0.77138	0.384988	2.00364	0.0451082	0.538498
TDRKH	ENSG00000182134	11022	tudor and KH domain containing	15.8766	1.90604	0.951624	2.00293	0.0451846	0.53853
POLR2J3	ENSG00000168255	548644	RNA polymerase II subunit J3	50.3371	-1.3139	0.656113	-2.00255	0.045226	0.53853
FGF2	ENSG00000138685	2247	fibroblast growth factor 2	7946.43	0.807915	0.40346	2.00247	0.0452344	0.53853
SLC3A2	ENSG00000168003	6520	solute carrier family 3 member 2	4208.6	0.815793	0.407454	2.00217	0.0452664	0.53853
TMEM86A	ENSG00000151117	144110	transmembrane protein 86A	27.722	1.60778	0.803944	1.99986	0.0455152	0.541025
LOC152225	NA	NA	NA	3.69943	4.44761	2.22593	1.99809	0.0457065	NA
RAP1GAP	ENSG00000076864	5909	RAP1 GTPase activating protein	27.1332	1.87489	0.938812	1.99709	0.0458155	0.544127
YRDC	ENSG00000196449	79693	yrdC N6-threonylcarbamoyltransferase domain containing	171.694	1.01163	0.506718	1.99643	0.0458868	0.544127
ZC3H11A	ENSG00000058673	9877	zinc finger CCCH-type containing 11A	1617.91	-0.523626	0.262289	-1.99637	0.045894	0.544127
THY1	ENSG00000154096	7070	Thy-1 cell surface antigen	12496.7	-0.773057	0.387368	-1.99567	0.0459701	0.544562
MTURN	ENSG00000180354	222166	maturin, neural progenitor differentiation regulator homolog	230.014	-0.867591	0.435011	-1.99441	0.0461074	0.545067
LTA4H	ENSG00000111144	4048	leukotriene A4 hydrolase	741.874	-0.610183	0.305971	-1.99425	0.0461246	0.545067
IFIT3	ENSG00000119917	3437	interferon induced protein with tetratricopeptide repeats 3	3550.23	2.12518	1.06575	1.99408	0.0461437	0.545067
KIF16B	ENSG00000089177	55614	kinesin family member 16B	252.735	-0.604966	0.303496	-1.99333	0.0462258	0.545067
NR4A3	ENSG00000119508	8013	nuclear receptor subfamily 4 group A member 3	271.512	1.41097	0.707929	1.9931	0.0462507	0.545067
OLFML1	ENSG00000183801	283298	olfactomedin like 1	166.733	-1.49976	0.752683	-1.99255	0.0463107	0.545067
RPS7	ENSG00000171863	6201	ribosomal protein S7	2090.76	-0.53733	0.269675	-1.99251	0.0463149	0.545067
PFKFB3	ENSG00000170525	5209	6-phosphofructo-2-kinase/fructose-2,6-biphosphatase 3	676.686	0.595582	0.298928	1.9924	0.0463276	0.545067
HRH1	ENSG00000196639	3269	histamine receptor H1	290.871	-0.840056	0.421855	-1.99134	0.0464437	0.54597
PLAC8L1	ENSG00000173261	153770	PLAC8 like 1	5.49721	3.64996	1.83396	1.99021	0.0465681	NA
PI4K2B	ENSG00000038210	55300	phosphatidylinositol 4-kinase type 2 beta	420	0.578132	0.290586	1.98954	0.0466417	0.546823
CCDC84	ENSG00000186166	338657	coiled-coil domain containing 84	121.057	0.974092	0.489627	1.98946	0.0466507	0.546823
IGFBP2	ENSG00000115457	3485	insulin like growth factor binding protein 2	920.118	-1.26537	0.636075	-1.98934	0.0466633	0.546823
GALNT3	ENSG00000115339	2591	polypeptide N-acetylgalactosaminyltransferase 3	9.61804	2.05141	1.03125	1.98924	0.0466743	0.546823
GAB1	ENSG00000109458	2549	GRB2 associated binding protein 1	298.727	-0.839194	0.422137	-1.98797	0.0468153	0.54687
ZNF664	ENSG00000179195	144348	zinc finger protein 664	1623.94	-0.568545	0.286	-1.98792	0.0468201	0.54687
IRF5	ENSG00000128604	3663	interferon regulatory factor 5	7.20643	3.54397	1.78277	1.98791	0.0468221	0.54687
SBNO1	ENSG00000139697	55206	strawberry notch homolog 1	1129.04	-0.528832	0.266042	-1.98778	0.0468362	0.54687
TAGLN3	ENSG00000144834	29114	transgelin 3	6.57354	4.32899	2.17884	1.98683	0.0469407	NA
ZNF79	ENSG00000196152	7633	zinc finger protein 79	179.195	1.14648	0.577271	1.98604	0.047029	0.547277
EIF4E3	ENSG00000163412	317649	eukaryotic translation initiation factor 4E family member 3	152.621	-0.881843	0.44444	-1.98416	0.0472375	0.547277
HMCN1	ENSG00000143341	83872	hemicentin 1	818.326	-1.16293	0.58618	-1.98391	0.0472657	0.547277
KIAA2026	ENSG00000183354	158358	KIAA2026	589.715	-0.521429	0.262834	-1.98387	0.0472704	0.547277
CEBPB	ENSG00000172216	1051	CCAAT enhancer binding protein beta	820.899	0.848592	0.427767	1.98377	0.0472812	0.547277
FAM20B	ENSG00000116199	9917	FAM20B glycosaminoglycan xylosylkinase	1311.13	-0.636111	0.320717	-1.9834	0.0473223	0.547277
NLRC5	ENSG00000140853	84166	NLR family CARD domain containing 5	759.318	0.801008	0.403871	1.98333	0.0473308	0.547277
GRIK2	ENSG00000164418	2898	glutamate ionotropic receptor kainate type subunit 2	403.307	-0.927741	0.467836	-1.98305	0.0473622	0.547277
KCNS1	ENSG00000124134	3787	potassium voltage-gated channel modifier subfamily S member 1	39.6157	1.43971	0.726061	1.98291	0.0473778	0.547277
ATRN	ENSG00000088812	8455	attractin	1549.12	-0.60575	0.305522	-1.98267	0.0474038	0.547277
PRSS23	ENSG00000150687	11098	serine protease 23	5274.38	-0.58897	0.297077	-1.98255	0.0474175	0.547277
UNC13A	ENSG00000130477	23025	unc-13 homolog A	8.16084	2.76651	1.39584	1.98196	0.0474833	0.547277
MSH3	ENSG00000113318	4437	mutS homolog 3	314.308	-0.644358	0.325201	-1.98141	0.0475449	0.547277
LLPH	ENSG00000139233	84298	LLP homolog, long-term synaptic facilitation factor	275.874	-0.679824	0.343165	-1.98104	0.0475871	0.547277
RNASEH1	ENSG00000171865	246243	ribonuclease H1	449.844	-0.55259	0.278953	-1.98094	0.0475978	0.547277
THEM6	ENSG00000130193	51337	thioesterase superfamily member 6	140.812	0.749311	0.37827	1.98089	0.0476037	0.547277
RBM34	ENSG00000188739	23029	RNA binding motif protein 34	523.001	-0.568954	0.287284	-1.98045	0.0476525	0.547277
MAN1A1	ENSG00000111885	4121	mannosidase alpha class 1A member 1	976.582	-1.16478	0.588143	-1.98044	0.0476542	0.547277
LOC101928323	NA	101928323	uncharacterized LOC101928323	9.11618	-1.95125	0.985292	-1.98038	0.0476606	0.547277
MSC	ENSG00000178860	9242	musculin	247.666	1.1297	0.570446	1.98037	0.0476615	0.547277
TMEM200A	ENSG00000164484	114801	transmembrane protein 200A	662.885	0.647191	0.326865	1.97999	0.0477043	0.547315
SMC3	ENSG00000108055	9126	structural maintenance of chromosomes 3	1380.18	-0.56033	0.283059	-1.97955	0.0477536	0.547427
AVPI1	ENSG00000119986	60370	arginine vasopressin induced 1	403.629	0.735149	0.371541	1.97865	0.0478559	0.548121
MFSD5	ENSG00000182544	84975	major facilitator superfamily domain containing 5	429.168	0.564536	0.285362	1.97831	0.0478933	0.548121
SLC52A2	ENSG00000185803	79581	solute carrier family 52 member 2	589.653	0.645428	0.326331	1.97783	0.0479476	0.548289
LOC101927482	NA	NA	NA	4.27738	4.00059	2.02297	1.97758	0.047976	NA
HIST1H2BH	NA	NA	NA	8.44865	3.68419	1.86466	1.9758	0.0481775	0.550406
LOC654342	NA	NA	NA	139.904	-0.69897	0.353821	-1.97549	0.0482122	0.550406
C7orf43	NA	NA	NA	221.519	0.703728	0.356381	1.97465	0.0483077	0.551042
NDUFA7	ENSG00000267855	4701	NADH:ubiquinone oxidoreductase subunit A7	321.63	0.608233	0.308078	1.97428	0.0483499	0.55107
ZFHX4	ENSG00000091656	79776	zinc finger homeobox 4	688.118	-0.724374	0.367229	-1.97254	0.0485478	0.551406
BCL2L1	ENSG00000171552	598	BCL2 like 1	1420.6	0.654543	0.331857	1.97237	0.0485677	0.551406
HINT2	ENSG00000137133	84681	histidine triad nucleotide binding protein 2	137.22	0.771079	0.391205	1.97104	0.0487196	0.551406
PAFAH1B3	ENSG00000079462	5050	platelet activating factor acetylhydrolase 1b catalytic subunit 3	157.741	0.793855	0.402797	1.97086	0.0487403	0.551406
SAMD11	ENSG00000187634	148398	sterile alpha motif domain containing 11	287.669	1.49593	0.759073	1.97073	0.0487545	0.551406
LDHB	ENSG00000111716	3945	lactate dehydrogenase B	3059.41	-0.453244	0.230045	-1.97024	0.0488105	0.551406
SATB1	ENSG00000182568	6304	SATB homeobox 1	246.089	-0.731469	0.371279	-1.97013	0.0488231	0.551406
TYW3	ENSG00000162623	127253	tRNA-yW synthesizing protein 3 homolog	429.264	-0.543301	0.275835	-1.96966	0.0488772	0.551406
DCXR	ENSG00000169738	51181	dicarbonyl and L-xylulose reductase	228.481	0.700339	0.355581	1.96956	0.0488889	0.551406
GSTO1	ENSG00000148834	9446	glutathione S-transferase omega 1	1025.79	0.703677	0.357348	1.96916	0.0489344	0.551406
PTN	ENSG00000105894	5764	pleiotrophin	427.752	-1.04079	0.528636	-1.96882	0.0489738	0.551406
MBP	ENSG00000197971	4155	myelin basic protein	107.008	-1.47439	0.748875	-1.96881	0.0489747	0.551406
SOGA3	ENSG00000255330	387104	SOGA family member 3	27.0368	1.55832	0.791707	1.9683	0.0490335	0.551406
RGS4	ENSG00000117152	5999	regulator of G protein signaling 4	1205.88	1.20157	0.610514	1.96812	0.049054	0.551406
EIF3L	ENSG00000100129	51386	eukaryotic translation initiation factor 3 subunit L	2876.61	-0.587118	0.298318	-1.9681	0.0490568	0.551406
GLT8D1	ENSG00000016864	55830	glycosyltransferase 8 domain containing 1	793.286	-0.66206	0.336432	-1.96789	0.0490808	0.551406
LIG1	ENSG00000105486	3978	DNA ligase 1	308.443	0.932693	0.473982	1.96778	0.0490934	0.551406
RASL12	ENSG00000103710	51285	RAS like family 12	12.5667	-2.66472	1.35439	-1.96747	0.0491295	0.551406
TNFRSF10B	ENSG00000120889	8795	TNF receptor superfamily member 10b	2290.7	0.682241	0.346771	1.96741	0.049136	0.551406
SYTL3	ENSG00000164674	94120	synaptotagmin like 3	69.8296	1.15746	0.58851	1.96677	0.0492096	0.551785
RAB23	ENSG00000112210	51715	RAB23, member RAS oncogene family	1332.7	-0.686422	0.349354	-1.96484	0.0494333	0.55332
POLD1	ENSG00000062822	5424	DNA polymerase delta 1, catalytic subunit	273.854	0.967972	0.492668	1.96476	0.0494424	0.55332
HSF4	ENSG00000102878	3299	heat shock transcription factor 4	29.4606	-1.1521	0.58645	-1.96453	0.049469	0.55332
PYGL	ENSG00000100504	5836	glycogen phosphorylase L	929.619	-0.646817	0.329335	-1.96401	0.049529	0.55332
PLA2R1	ENSG00000153246	22925	phospholipase A2 receptor 1	414.645	-1.19545	0.608782	-1.96368	0.0495678	0.55332
AP3S1	ENSG00000177879	1176	adaptor related protein complex 3 subunit sigma 1	710.735	-0.513579	0.261561	-1.96352	0.0495862	0.55332
EGR4	ENSG00000135625	1961	early growth response 4	3.9957	5.12517	2.6104	1.96337	0.0496038	NA
REM2	ENSG00000139890	161253	RRAD and GEM like GTPase 2	2.28452	4.44847	2.2658	1.96331	0.0496098	NA
FLJ21408	NA	NA	NA	2.48694	4.37004	2.22639	1.96284	0.0496649	NA
TULP2	ENSG00000104804	7288	TUB like protein 2	6.21713	3.57694	1.82249	1.96266	0.0496858	NA
CCR4	ENSG00000183813	1233	C-C motif chemokine receptor 4	3.01511	4.90543	2.50072	1.96161	0.0498085	NA
KCND3	ENSG00000171385	3752	potassium voltage-gated channel subfamily D member 3	257.811	-1.58824	0.809683	-1.96155	0.0498146	0.554535
FAXDC2	ENSG00000170271	10826	fatty acid hydroxylase domain containing 2	292.729	-1.42498	0.726514	-1.96139	0.0498332	0.554535
TMC6	ENSG00000141524	11322	transmembrane channel like 6	5.3599	3.58852	1.82967	1.9613	0.0498446	NA
C2CD3	ENSG00000168014	26005	C2 domain containing 3 centriole elongation regulator	848.759	0.814506	0.415296	1.96127	0.0498477	0.554535
CDKN2AIPNL	ENSG00000237190	91368	CDKN2A interacting protein N-terminal like	141.883	0.740251	0.377575	1.96054	0.0499326	0.554535
JAZF1	ENSG00000153814	221895	JAZF zinc finger 1	695.285	-0.832504	0.424663	-1.96039	0.0499507	0.554535
WNT4	ENSG00000162552	54361	Wnt family member 4	9.61064	-2.10822	1.07572	-1.95982	0.050017	0.554535
SDSL	ENSG00000139410	113675	serine dehydratase like	84.3911	1.24154	0.633536	1.9597	0.0500311	0.554535
HLA-H	NA	3136	major histocompatibility complex, class I, H (pseudogene)	419.798	1.04832	0.535071	1.95922	0.050087	0.554535
PCDHGA6	ENSG00000253731	56109	protocadherin gamma subfamily A, 6	70.0772	-1.03051	0.526058	-1.95892	0.0501218	0.554535
SGMS1	ENSG00000198964	259230	sphingomyelin synthase 1	615.193	-0.688557	0.351542	-1.95868	0.0501504	0.554535
LOC729867	ENSG00000227741	729867	uncharacterized LOC729867	8.8424	2.6518	1.35392	1.95861	0.0501584	0.554535
ZNF280D	ENSG00000137871	54816	zinc finger protein 280D	411.543	-0.601883	0.307324	-1.95846	0.0501756	0.554535
UBXN2A	ENSG00000173960	165324	UBX domain protein 2A	273.594	-0.608286	0.310733	-1.95758	0.0502791	0.554998
ZNF394	ENSG00000160908	84124	zinc finger protein 394	218.927	0.713046	0.364287	1.95737	0.0503035	0.554998
ZNF239	ENSG00000196793	8187	zinc finger protein 239	98.9918	0.905587	0.462723	1.95708	0.0503378	0.554998
SLIT1	ENSG00000187122	6585	slit guidance ligand 1	4.45383	4.44411	2.27166	1.95633	0.0504264	NA
CHST1	ENSG00000175264	8534	carbohydrate sulfotransferase 1	12.0616	2.25222	1.15134	1.95618	0.0504441	0.555728
IGF1R	ENSG00000140443	3480	insulin like growth factor 1 receptor	2260.05	-0.625564	0.319899	-1.9555	0.0505239	0.556165
EXOSC4	ENSG00000178896	54512	exosome component 4	218.858	0.746243	0.381765	1.95472	0.0506166	0.556743
ARL9	ENSG00000196503	132946	ADP ribosylation factor like GTPase 9	2.73605	4.80589	2.45937	1.95411	0.050688	NA
LOC100130705	NA	NA	NA	26.109	1.92432	0.986332	1.95099	0.0510586	0.561158
CLGN	ENSG00000153132	1047	calmegin	35.3425	1.6291	0.835549	1.94973	0.0512081	0.561985
CLP1	ENSG00000172409	10978	cleavage and polyadenylation factor I subunit 1	137.624	0.759376	0.389544	1.9494	0.0512481	0.561985
WDR19	ENSG00000157796	57728	WD repeat domain 19	399.683	-0.825212	0.423423	-1.94891	0.0513065	0.561985
ZNF302	ENSG00000089335	55900	zinc finger protein 302	299.217	-0.789479	0.405117	-1.94877	0.0513233	0.561985
CETN3	ENSG00000153140	1070	centrin 3	136.482	-0.692028	0.355131	-1.94865	0.0513367	0.561985
VEGFA	ENSG00000112715	7422	vascular endothelial growth factor A	2524.02	0.739207	0.379563	1.94752	0.0514723	0.563024
SLC43A2	ENSG00000167703	124935	solute carrier family 43 member 2	129.677	0.939025	0.482374	1.94668	0.0515736	0.563687
LOC100126784	NA	100126784	uncharacterized LOC100126784	97.2871	1.06863	0.549049	1.94633	0.0516148	0.563693
ZRANB2	ENSG00000132485	9406	zinc finger RANBP2-type containing 2	933.028	-0.496817	0.255402	-1.94523	0.0517472	0.564289
GINM1	ENSG00000055211	116254	glycoprotein integral membrane 1	673.839	-0.610524	0.313862	-1.9452	0.0517509	0.564289
C1orf162	ENSG00000143110	128346	chromosome 1 open reading frame 162	4.91251	3.65681	1.88077	1.94432	0.0518572	NA
CPSF4	ENSG00000160917	10898	cleavage and polyadenylation specific factor 4	316.579	0.799195	0.411392	1.94266	0.0520573	0.566986
CDKL1	ENSG00000100490	8814	cyclin dependent kinase like 1	88.9284	-0.967936	0.498302	-1.94247	0.0520802	0.566986
SLC27A1	ENSG00000130304	376497	solute carrier family 27 member 1	480.322	-0.787654	0.405583	-1.94203	0.0521335	0.567068
SMARCA2	ENSG00000080503	6595	SWI/SNF related, matrix associated, actin dependent regulator of chromatin, subfamily a, member 2	2295.65	-0.758991	0.390997	-1.94117	0.0522381	0.567068
PTPRA	ENSG00000132670	5786	protein tyrosine phosphatase receptor type A	1349.4	-0.504808	0.260094	-1.94086	0.0522748	0.567068
DAAM1	ENSG00000100592	23002	dishevelled associated activator of morphogenesis 1	300.924	-0.775045	0.399364	-1.9407	0.0522948	0.567068
GSTO2	ENSG00000065621	119391	glutathione S-transferase omega 2	15.78	1.71737	0.884963	1.94061	0.0523052	0.567068
DRG1	ENSG00000185721	4733	developmentally regulated GTP binding protein 1	649.12	0.50013	0.257748	1.94038	0.0523334	0.567068
LOC100506603	NA	NA	NA	11.7674	1.81542	0.936239	1.93905	0.0524949	0.567753
TRMT61A	ENSG00000166166	115708	tRNA methyltransferase 61A	357.228	0.718051	0.370405	1.93856	0.0525554	0.567753
ACTA2-AS1	ENSG00000180139	100132116	ACTA2 antisense RNA 1	10.8679	-3.10025	1.5993	-1.93851	0.0525611	0.567753
DDX6	ENSG00000110367	1656	DEAD-box helicase 6	2269.15	-0.512443	0.264368	-1.93837	0.0525777	0.567753
LINC00842	ENSG00000285294	643650	long intergenic non-protein coding RNA 842	72.1878	-1.5044	0.776194	-1.93818	0.0526016	0.567753
INPP5J	ENSG00000185133	27124	inositol polyphosphate-5-phosphatase J	16.8151	1.69908	0.877044	1.93728	0.0527117	0.568129
CHTOP	ENSG00000160679	26097	chromatin target of PRMT1	649.574	0.563798	0.291035	1.93722	0.0527185	0.568129
TIMM8B	ENSG00000150779	26521	translocase of inner mitochondrial membrane 8 homolog B	239.046	0.61083	0.315384	1.93678	0.0527723	0.568266
NDUFA13	ENSG00000186010	51079	NADH:ubiquinone oxidoreductase subunit A13	977.861	0.58334	0.301272	1.93626	0.0528362	0.568512
TAF1D	ENSG00000166012	79101	TATA-box binding protein associated factor, RNA polymerase I subunit D	845.077	0.828863	0.428225	1.93558	0.0529196	0.568967
SERPINB8	ENSG00000166401	5271	serpin family B member 8	1032.13	0.741095	0.383134	1.9343	0.0530768	0.569619
CTSK	ENSG00000143387	1513	cathepsin K	2506.42	-1.26623	0.654751	-1.93391	0.0531248	0.569619
HDLBP	ENSG00000115677	3069	high density lipoprotein binding protein	20300.2	-0.611037	0.315965	-1.93387	0.0531287	0.569619
SOCS2-AS1	ENSG00000246985	144481	SOCS2 antisense RNA 1	27.4897	1.61285	0.834322	1.93312	0.053221	0.569619
ZFP14	ENSG00000142065	57677	ZFP14 zinc finger protein	76.145	-0.976431	0.505139	-1.93299	0.053237	0.569619
PSMG1	ENSG00000183527	8624	proteasome assembly chaperone 1	352.697	0.641559	0.331936	1.93278	0.0532636	0.569619
DVL3	ENSG00000161202	1857	dishevelled segment polarity protein 3	2450.12	-0.529298	0.273871	-1.93265	0.0532788	0.569619
CCT6B	ENSG00000132141	10693	chaperonin containing TCP1 subunit 6B	29.9368	-1.13037	0.585113	-1.93189	0.0533731	0.569619
HOTAIR	ENSG00000228630	100124700	HOX transcript antisense RNA	262.789	-0.858414	0.444399	-1.93163	0.0534052	0.569619
TCF7L1	ENSG00000152284	83439	transcription factor 7 like 1	271.419	-0.771207	0.399279	-1.9315	0.0534213	0.569619
DHFRL1	NA	NA	NA	161.97	-0.770665	0.399033	-1.93133	0.0534422	0.569619
ERAL1	ENSG00000132591	26284	Era like 12S mitochondrial rRNA chaperone 1	625.148	0.604858	0.313223	1.93108	0.0534738	0.569619
YEATS4	ENSG00000127337	8089	YEATS domain containing 4	123.16	-0.760393	0.39395	-1.93018	0.0535851	0.569923
GLT8D2	ENSG00000120820	83468	glycosyltransferase 8 domain containing 2	613.111	-0.719494	0.372873	-1.92959	0.0536571	0.569923
PPP2R4	NA	NA	NA	1667.17	0.491399	0.254699	1.92933	0.05369	0.569923
EIF3A	ENSG00000107581	8661	eukaryotic translation initiation factor 3 subunit A	6339.48	-0.521136	0.270138	-1.92915	0.0537121	0.569923
PABPC4L	ENSG00000254535	132430	poly(A) binding protein cytoplasmic 4 like	80.5692	-0.826492	0.428532	-1.92866	0.0537734	0.569923
CENPB	ENSG00000125817	1059	centromere protein B	1585.09	0.524524	0.272059	1.92798	0.0538578	0.569923
PLEKHA5	ENSG00000052126	54477	pleckstrin homology domain containing A5	879.406	-0.853631	0.44281	-1.92776	0.0538851	0.569923
KIF18A	ENSG00000121621	81930	kinesin family member 18A	167.904	1.33134	0.690634	1.92771	0.0538911	0.569923
C19orf54	ENSG00000188493	284325	chromosome 19 open reading frame 54	188.355	0.633681	0.328765	1.92746	0.0539229	0.569923
RNASEL	ENSG00000135828	6041	ribonuclease L	190.785	-0.981125	0.50909	-1.92721	0.0539531	0.569923
PGP	ENSG00000184207	283871	phosphoglycolate phosphatase	230.358	0.837481	0.434704	1.92656	0.054035	0.569923
PIK3CA	ENSG00000121879	5290	phosphatidylinositol-4,5-bisphosphate 3-kinase catalytic subunit alpha	499.712	-0.525118	0.272577	-1.9265	0.0540423	0.569923
SLC35C1	ENSG00000181830	55343	solute carrier family 35 member C1	598.806	0.486517	0.252586	1.92615	0.0540861	0.569923
STK3	ENSG00000104375	6788	serine/threonine kinase 3	487.12	-0.563683	0.292672	-1.92599	0.0541053	0.569923
RASSF4	ENSG00000107551	83937	Ras association domain family member 4	92.1448	-1.44981	0.752806	-1.92588	0.0541197	0.569923
TMEM38B	ENSG00000095209	55151	transmembrane protein 38B	147.752	1.20322	0.625089	1.92487	0.0542456	0.570476
GUCY1B3	NA	NA	NA	116.523	-1.40516	0.730031	-1.9248	0.0542545	0.570476
WDR81	ENSG00000167716	124997	WD repeat domain 81	624.805	0.682955	0.354999	1.92383	0.0543765	0.570685
CACNA2D1	ENSG00000153956	781	calcium voltage-gated channel auxiliary subunit alpha2delta 1	779.96	-0.562661	0.292503	-1.92361	0.0544036	0.570685
CKS2	ENSG00000123975	1164	CDC28 protein kinase regulatory subunit 2	219.605	1.14659	0.596141	1.92335	0.0544356	0.570685
ROCK1	ENSG00000067900	6093	Rho associated coiled-coil containing protein kinase 1	2365.13	-0.568814	0.295793	-1.92301	0.0544787	0.570685
ZNF410	ENSG00000119725	57862	zinc finger protein 410	646.976	0.581972	0.302638	1.923	0.0544805	0.570685
C20orf144	ENSG00000149609	128864	chromosome 20 open reading frame 144	4.19068	3.8552	2.00529	1.92252	0.0545406	NA
CPNE5	ENSG00000124772	57699	copine 5	2.86994	-4.51944	2.35087	-1.92245	0.054549	NA
PINLYP	ENSG00000234465	390940	phospholipase A2 inhibitor and LY6/PLAUR domain containing	19.9403	1.52352	0.7925	1.92242	0.0545529	0.570947
CCDC101	NA	NA	NA	139.496	0.77419	0.402828	1.92189	0.0546198	0.570947
KANSL2	ENSG00000139620	54934	KAT8 regulatory NSL complex subunit 2	327.654	0.626546	0.326018	1.92181	0.0546292	0.570947
MYO1D	ENSG00000176658	4642	myosin ID	1459.3	-0.804737	0.419205	-1.91967	0.0548991	0.573291
PDGFC	ENSG00000145431	56034	platelet derived growth factor C	1054.91	0.600222	0.312716	1.91938	0.0549362	0.573291
GOLGA2P7	ENSG00000225151	388152	GOLGA2 pseudogene 7	6.16996	2.58151	1.34507	1.91924	0.0549545	NA
ACOT7	ENSG00000097021	11332	acyl-CoA thioesterase 7	766.688	0.886059	0.461723	1.91903	0.0549808	0.573324
LCP1	ENSG00000136167	3936	lymphocyte cytosolic protein 1	6.84397	3.15096	1.64214	1.91882	0.0550074	NA
PIN4P1	NA	728758	peptidylprolyl cis/trans isomerase, NIMA-interacting 4 pseudogene 1	3.64713	4.40194	2.29433	1.91862	0.0550324	NA
CD68	ENSG00000129226	968	CD68 molecule	1235.59	0.7283	0.379634	1.91843	0.0550571	0.573438
SQSTM1	ENSG00000161011	8878	sequestosome 1	11545.5	1.01784	0.530625	1.9182	0.0550861	0.573438
RRS1	ENSG00000179041	23212	ribosome biogenesis regulator 1 homolog	426.568	0.713081	0.371791	1.91796	0.055116	0.573438
ERRFI1	ENSG00000116285	54206	ERBB receptor feedback inhibitor 1	861.554	0.766295	0.399621	1.91756	0.0551674	0.573542
PAPSS1	ENSG00000138801	9061	3'-phosphoadenosine 5'-phosphosulfate synthase 1	916.728	-0.571898	0.298444	-1.91626	0.0553315	0.573876
MAB21L1	ENSG00000180660	4081	mab-21 like 1	1132.88	-0.836625	0.436653	-1.91599	0.0553661	0.573876
STAG1	ENSG00000118007	10274	stromal antigen 1	1234.06	-0.517885	0.270309	-1.9159	0.0553777	0.573876
METRN	ENSG00000103260	79006	meteorin, glial cell differentiation regulator	139.122	0.82152	0.428792	1.91589	0.0553786	0.573876
SLC5A10	ENSG00000154025	125206	solute carrier family 5 member 10	139.303	1.22827	0.64126	1.9154	0.0554409	0.573876
SEC63	ENSG00000025796	11231	SEC63 homolog, protein translocation regulator	2265.28	-0.492597	0.257199	-1.91524	0.0554625	0.573876
LINC00862	ENSG00000203721	554279	long intergenic non-protein coding RNA 862	12.2179	2.04304	1.06685	1.91502	0.0554896	0.573876
BMPR1A	ENSG00000107779	657	bone morphogenetic protein receptor type 1A	261.127	-0.568238	0.297	-1.91326	0.0557148	0.575445
IL32	ENSG00000008517	9235	interleukin 32	134.797	1.14351	0.597721	1.91312	0.0557327	0.575445
PTGFR	ENSG00000122420	5737	prostaglandin F receptor	624.358	-1.04983	0.54883	-1.91286	0.055766	0.575445
GBP1P1	ENSG00000225492	400759	guanylate binding protein 1 pseudogene 1	6.55583	3.9962	2.09142	1.91076	0.0560355	NA
MUC1	ENSG00000185499	4582	mucin 1, cell surface associated	349.851	-0.849783	0.444866	-1.9102	0.0561078	0.578541
PPM1E	ENSG00000175175	22843	protein phosphatase, Mg2+/Mn2+ dependent 1E	8.17597	2.79344	1.46312	1.90924	0.0562313	0.579384
DPY19L4	ENSG00000156162	286148	dpy-19 like 4	543.261	-0.641361	0.33611	-1.90819	0.0563672	0.580351
ZNF311	ENSG00000197935	282890	zinc finger protein 311	26.2095	1.39016	0.728974	1.90701	0.0565192	0.580625
NUTM2B-AS1	ENSG00000225484	101060691	NUTM2B antisense RNA 1	146.507	-0.609894	0.319855	-1.90679	0.0565483	0.580625
HIST3H2A	NA	NA	NA	37.5279	1.65747	0.869546	1.90613	0.0566328	0.580625
SNED1	ENSG00000162804	25992	sushi, nidogen and EGF like domains 1	897.749	-1.42458	0.747372	-1.90612	0.0566347	0.580625
MSX1	ENSG00000163132	4487	msh homeobox 1	152.001	0.810168	0.425147	1.90562	0.0566999	0.580625
NPC1	ENSG00000141458	4864	NPC intracellular cholesterol transporter 1	1226.37	0.69273	0.363545	1.90549	0.0567168	0.580625
RND1	ENSG00000172602	27289	Rho family GTPase 1	4.19955	4.10692	2.15571	1.90513	0.0567628	NA
KRT81	ENSG00000205426	3887	keratin 81	80.9997	1.82943	0.960355	1.90496	0.0567857	0.580625
SAMD15	ENSG00000100583	161394	sterile alpha motif domain containing 15	37.9665	-1.0069	0.528572	-1.90494	0.0567876	0.580625
COL8A2	ENSG00000171812	1296	collagen type VIII alpha 2 chain	440.099	-0.875253	0.459591	-1.90442	0.0568557	0.580625
MTSS1	ENSG00000170873	9788	MTSS I-BAR domain containing 1	84.7648	1.07233	0.563202	1.90398	0.056913	0.580625
RSRC1	ENSG00000174891	51319	arginine and serine rich coiled-coil 1	322.711	-0.588901	0.309404	-1.90334	0.0569962	0.580625
TIMP4	ENSG00000157150	7079	TIMP metallopeptidase inhibitor 4	26.9018	1.5007	0.788467	1.90331	0.0570002	0.580625
ARHGAP42	ENSG00000165895	143872	Rho GTPase activating protein 42	74.0375	-1.00895	0.530102	-1.90331	0.0570003	0.580625
ARGLU1	ENSG00000134884	55082	arginine and glutamate rich 1	1115.6	-0.527752	0.277297	-1.9032	0.0570144	0.580625
ZNF574	ENSG00000105732	64763	zinc finger protein 574	331.848	0.705745	0.370884	1.90287	0.0570572	0.580625
MYOM1	ENSG00000101605	8736	myomesin 1	12.4252	-1.61021	0.846223	-1.90282	0.0570646	0.580625
DPH2	ENSG00000132768	1802	diphthamide biosynthesis 2	275.973	0.639129	0.335981	1.90228	0.057135	0.580914
CHRNB2	ENSG00000160716	1141	cholinergic receptor nicotinic beta 2 subunit	4.22409	3.62407	1.90602	1.90138	0.0572518	NA
PDRG1	ENSG00000088356	81572	p53 and DNA damage regulated 1	181.564	0.769113	0.404666	1.90061	0.0573533	0.581712
EID1	ENSG00000255302	23741	EP300 interacting inhibitor of differentiation 1	2055.6	-0.486267	0.25588	-1.90037	0.0573845	0.581712
MIR614	ENSG00000283759	693199	microRNA 614	16.5461	1.49911	0.788853	1.90037	0.0573846	0.581712
IFT172	ENSG00000138002	26160	intraflagellar transport 172	298.692	-0.592266	0.31171	-1.90005	0.057426	0.581712
TAF1	ENSG00000147133	6872	TATA-box binding protein associated factor 1	636.811	-0.598667	0.315164	-1.89954	0.0574929	0.581712
GPAM	ENSG00000119927	57678	glycerol-3-phosphate acyltransferase, mitochondrial	250.001	-0.751097	0.395429	-1.89945	0.0575054	0.581712
PCGF1	ENSG00000115289	84759	polycomb group ring finger 1	196.063	0.674967	0.355352	1.89943	0.0575075	0.581712
BZRAP1	NA	NA	NA	62.9195	-1.02462	0.539571	-1.89896	0.0575704	0.581923
SCAMP3	ENSG00000116521	10067	secretory carrier membrane protein 3	1076.18	0.606823	0.319706	1.89806	0.0576876	0.582483
MILR1	ENSG00000271605	284021	mast cell immunoglobulin like receptor 1	4.95825	3.36545	1.77375	1.89736	0.0577803	NA
PDE1A	ENSG00000115252	5136	phosphodiesterase 1A	38.3231	-1.55411	0.81915	-1.89723	0.0577978	0.582483
ICOSLG	ENSG00000160223	23308	inducible T cell costimulator ligand	20.2858	2.37112	1.24979	1.89721	0.0577997	0.582483
GFRA1	ENSG00000151892	2674	GDNF family receptor alpha 1	985.268	-1.13252	0.596957	-1.89715	0.0578076	0.582483
ZFPM2	ENSG00000169946	23414	zinc finger protein, FOG family member 2	96.2052	-1.24607	0.656883	-1.89694	0.0578361	0.582483
LOC102724094	NA	NA	NA	19.95	1.4627	0.771302	1.89641	0.0579064	0.582767
MRPL17	ENSG00000158042	63875	mitochondrial ribosomal protein L17	796.961	0.502066	0.264903	1.89528	0.0580548	0.58291
DDX3X	ENSG00000215301	1654	DEAD-box helicase 3 X-linked	3476.54	-0.541082	0.285559	-1.89482	0.0581169	0.58291
SDC2	ENSG00000169439	6383	syndecan 2	1314.23	-0.948777	0.500733	-1.89478	0.0581217	0.58291
IGHMBP2	ENSG00000132740	3508	immunoglobulin mu DNA binding protein 2	273.065	0.639759	0.337664	1.89466	0.0581371	0.58291
CCDC112	ENSG00000164221	153733	coiled-coil domain containing 112	143.506	-0.650243	0.34323	-1.89448	0.0581613	0.58291
ZNF442	ENSG00000198342	79973	zinc finger protein 442	29.9737	1.57262	0.830146	1.89439	0.0581731	0.58291
TTC14	ENSG00000163728	151613	tetratricopeptide repeat domain 14	438.545	-0.517437	0.273334	-1.89305	0.0583506	0.584266
DDIT3	ENSG00000175197	1649	DNA damage inducible transcript 3	685.301	1.19275	0.630409	1.89203	0.0584873	0.584804
NOG	ENSG00000183691	9241	noggin	33.5638	2.0392	1.07822	1.89126	0.0585896	0.584804
PRLR	ENSG00000113494	5618	prolactin receptor	16.4987	1.96348	1.03863	1.89046	0.0586971	0.584804
TXNDC16	ENSG00000087301	57544	thioredoxin domain containing 16	89.3727	-0.868112	0.459221	-1.8904	0.0587043	0.584804
NOP2	ENSG00000111641	4839	NOP2 nucleolar protein	716.779	0.688876	0.364439	1.89024	0.0587264	0.584804
TNFSF12	ENSG00000239697	8742	TNF superfamily member 12	203.148	-0.710923	0.376156	-1.88997	0.0587623	0.584804
MSL1	ENSG00000188895	339287	MSL complex subunit 1	1025.96	-0.524179	0.277385	-1.88971	0.0587962	0.584804
PSMC4	ENSG00000013275	5704	proteasome 26S subunit, ATPase 4	1207.21	0.636509	0.33685	1.88959	0.0588124	0.584804
CHRM2	ENSG00000181072	1129	cholinergic receptor muscarinic 2	424.544	-1.30781	0.692137	-1.88952	0.0588219	0.584804
ZNF708	ENSG00000182141	7562	zinc finger protein 708	69.2327	-0.766729	0.405925	-1.88884	0.0589129	0.584804
LOC100289511	NA	100289511	uncharacterized LOC100289511	5.64177	2.75711	1.46021	1.88816	0.0590049	NA
TLE3	ENSG00000140332	7090	TLE family member 3, transcriptional corepressor	236.725	0.711659	0.376995	1.88771	0.0590646	0.584804
NCAM2	ENSG00000154654	4685	neural cell adhesion molecule 2	60.3737	-1.13546	0.601662	-1.8872	0.059133	0.584804
LINC00311	ENSG00000179219	197196	long intergenic non-protein coding RNA 311	3.26645	3.88583	2.0592	1.88706	0.0591521	NA
ZCRB1	ENSG00000139168	85437	zinc finger CCHC-type and RNA binding motif containing 1	643.954	-0.618655	0.327913	-1.88664	0.0592082	0.584804
SVBP	ENSG00000177868	374969	small vasohibin binding protein	124.524	-0.845869	0.448389	-1.88646	0.0592325	0.584804
SELO	NA	NA	NA	268.659	0.570672	0.302511	1.88645	0.0592338	0.584804
PCNXL4	NA	NA	NA	858.934	0.515444	0.273239	1.88643	0.0592377	0.584804
SGCD	ENSG00000170624	6444	sarcoglycan delta	2034.62	-1.12455	0.596128	-1.88642	0.0592378	0.584804
TDRD7	ENSG00000196116	23424	tudor domain containing 7	481.849	0.804112	0.426286	1.88632	0.0592521	0.584804
TTLL1	ENSG00000100271	25809	tubulin tyrosine ligase like 1	138.808	-0.917195	0.486341	-1.88591	0.0593071	0.584804
LAMTOR5	ENSG00000134248	10542	late endosomal/lysosomal adaptor, MAPK and MTOR activator 5	543.822	0.473562	0.251144	1.88562	0.0593463	0.584804
ATN1	ENSG00000111676	1822	atrophin 1	5069.87	-0.532062	0.282197	-1.88543	0.0593724	0.584804
PVRL2	NA	NA	NA	1272.84	0.618499	0.328045	1.88541	0.0593749	0.584804
DDIT4L	ENSG00000145358	115265	DNA damage inducible transcript 4 like	75.4366	1.30106	0.690083	1.88537	0.0593801	0.584804
SNRPC	ENSG00000124562	6631	small nuclear ribonucleoprotein polypeptide C	885.22	0.578661	0.307024	1.88474	0.0594649	0.584804
CD163L1	ENSG00000177675	283316	CD163 molecule like 1	56.6283	1.61053	0.854642	1.88446	0.0595034	0.584804
ZNF284	ENSG00000186026	342909	zinc finger protein 284	50.6067	-0.979635	0.519875	-1.88437	0.0595154	0.584804
CHD3	ENSG00000170004	1107	chromodomain helicase DNA binding protein 3	4314.12	-0.628778	0.333769	-1.88387	0.0595827	0.584804
MTFP1	ENSG00000242114	51537	mitochondrial fission process 1	54.7665	1.03256	0.548155	1.8837	0.0596053	0.584804
FKBP11	ENSG00000134285	51303	FKBP prolyl isomerase 11	422.178	0.567121	0.301095	1.88353	0.0596291	0.584804
C1QTNF9B-AS1	NA	NA	NA	5.95008	3.45762	1.83624	1.88299	0.0597022	NA
EHD4	ENSG00000103966	30844	EH domain containing 4	700.23	0.683501	0.363001	1.88292	0.0597117	0.585023
ARID4A	ENSG00000032219	5926	AT-rich interaction domain 4A	519.32	-0.604768	0.321217	-1.88274	0.0597359	0.585023
COPS2	ENSG00000166200	9318	COP9 signalosome subunit 2	1602.29	-0.479074	0.254542	-1.8821	0.059822	0.585452
ADAMTS6	ENSG00000049192	11174	ADAM metallopeptidase with thrombospondin type 1 motif 6	714.839	0.679206	0.360966	1.88163	0.0598858	0.585662
EPHB1	ENSG00000154928	2047	EPH receptor B1	163.4	1.48285	0.78834	1.88097	0.0599755	0.585835
UNC119B	ENSG00000175970	84747	unc-119 lipid binding chaperone B	685.314	-0.671439	0.357022	-1.88066	0.0600176	0.585835
SYAP1	ENSG00000169895	94056	synapse associated protein 1	842.766	-0.650834	0.346191	-1.87999	0.06011	0.585835
C21orf59	NA	NA	NA	448.189	-0.596776	0.317437	-1.87998	0.0601107	0.585835
CYC1	ENSG00000179091	1537	cytochrome c1	870.479	0.539183	0.286941	1.87907	0.0602345	0.585835
RLTPR	NA	NA	NA	30.5563	2.30474	1.22657	1.879	0.0602443	0.585835
HERC2P7	NA	100132101	hect domain and RLD 2 pseudogene 7	2.54898	-5.19678	2.76575	-1.87898	0.0602473	NA
ERLEC1	ENSG00000068912	27248	endoplasmic reticulum lectin 1	1250.29	-0.526368	0.280286	-1.87796	0.0603863	0.585835
MRPS14	ENSG00000120333	63931	mitochondrial ribosomal protein S14	262.418	-0.616418	0.328239	-1.87796	0.0603869	0.585835
COQ6	ENSG00000119723	51004	coenzyme Q6, monooxygenase	168.457	0.673493	0.35872	1.87749	0.0604509	0.585835
ITGB5	ENSG00000082781	3693	integrin subunit beta 5	3438.82	-0.539193	0.287192	-1.87747	0.0604542	0.585835
SNX21	ENSG00000124104	90203	sorting nexin family member 21	465.224	-0.749625	0.399305	-1.87733	0.0604735	0.585835
EPRS	NA	NA	NA	4398.66	-0.531676	0.283241	-1.87711	0.0605024	0.585835
SAMD9	ENSG00000205413	54809	sterile alpha motif domain containing 9	2002.15	0.981899	0.523097	1.87709	0.0605059	0.585835
VPS41	ENSG00000006715	27072	VPS41 subunit of HOPS complex	703.38	-0.606307	0.323005	-1.87708	0.0605067	0.585835
FCHO1	ENSG00000130475	23149	FCH and mu domain containing endocytic adaptor 1	37.7062	1.34895	0.718729	1.87686	0.0605379	0.585835
GOLIM4	ENSG00000173905	27333	golgi integral membrane protein 4	1961.43	-0.614426	0.327532	-1.87593	0.0606653	0.586657
JMJD4	ENSG00000081692	65094	jumonji domain containing 4	101.949	0.769744	0.410407	1.87556	0.0607154	0.586716
PRKCDBP	NA	NA	NA	1436.45	0.695787	0.371167	1.87459	0.060849	0.586716
MRPL27	ENSG00000108826	51264	mitochondrial ribosomal protein L27	327.87	0.735074	0.39214	1.87452	0.0608588	0.586716
TCTEX1D2	ENSG00000213123	255758	Tctex1 domain containing 2	28.1228	1.18199	0.630596	1.8744	0.0608755	0.586716
SUPV3L1	ENSG00000156502	6832	Suv3 like RNA helicase	470.333	0.728598	0.388722	1.87434	0.0608832	0.586716
HIST1H2BC	NA	NA	NA	61.509	1.59388	0.850703	1.8736	0.060985	0.587288
SGMS2	ENSG00000164023	166929	sphingomyelin synthase 2	590.6	-0.740858	0.395497	-1.87323	0.0610363	0.587373
RRN3P2	ENSG00000103472	653390	RRN3 homolog, RNA polymerase I transcription factor pseudogene 2	9.58614	2.82578	1.50966	1.8718	0.0612346	0.587819
FN3K	ENSG00000167363	64122	fructosamine 3 kinase	48.6417	-1.03591	0.553461	-1.8717	0.0612488	0.587819
GPX1	ENSG00000233276	2876	glutathione peroxidase 1	1570.27	0.525425	0.280722	1.87169	0.061249	0.587819
ZKSCAN5	ENSG00000196652	23660	zinc finger with KRAB and SCAN domains 5	439.023	0.533755	0.285176	1.87167	0.0612524	0.587819
TFPI2	ENSG00000105825	7980	tissue factor pathway inhibitor 2	879.573	1.32551	0.709161	1.86913	0.0616046	0.590689
DCBLD2	ENSG00000057019	131566	discoidin, CUB and LCCL domain containing 2	2723.76	0.631863	0.338094	1.8689	0.0616367	0.590689
HERC2P4	NA	100289574	hect domain and RLD 2 pseudogene 4	3.73499	-3.32972	1.78197	-1.86856	0.0616846	NA
ZBED6CL	ENSG00000188707	113763	ZBED6 C-terminal like	6.32235	3.16147	1.69194	1.86854	0.0616864	NA
ANGPTL2	ENSG00000136859	23452	angiopoietin like 2	2482.99	-1.25448	0.671595	-1.8679	0.0617754	0.59123
MRPL40	ENSG00000185608	64976	mitochondrial ribosomal protein L40	370.684	0.54686	0.292805	1.86766	0.0618093	0.59123
MARC2	ENSG00000117791	54996	mitochondrial amidoxime reducing component 2	57.842	-0.93564	0.501017	-1.86748	0.0618342	0.59123
TNS4	ENSG00000131746	84951	tensin 4	7.14021	3.44885	1.847	1.86727	0.0618639	0.59123
[truncated: 18,986 more rows]

## Sheet: ctrl_vs_untreated_d9-12
SYMBOL	ENSEMBL	ENTREZID	GENENAME	baseMean	log2FoldChange	lfcSE	stat	pvalue	padj
[truncated: 599 more rows]

[truncated: 8 more sheets: sT_vs_ctrl_d3, sT_vs_ctrl_d8, LT_vs_ctrl_d3, LT_vs_ctrl_d8, LTtr_vs_ctrl_d3, LTtr_vs_ctrl_d8, sT+LT_vs_ctrl_d3, sT+LTtr_vs_ctrl_d9-12]
