# Supplementary material for: Merkel cell polyomavirus small tumor antigen contributes to immune evasion by interfering with type I interferon signaling
Source: PLoS Pathog. 2024 Aug 7;20(8):e1012426. doi: 10.1371/journal.ppat.1012426 (PMC11333005; doi:10.1371/journal.ppat.1012426)
Supplement: S4 Table — (XLSX) [file ppat.1012426.s018.xlsx]

## Sheet: ctrl d3 vs untreated_up_GO_BP
Category	Term	Count	%	PValue	Genes	List Total	Pop Hits	Pop Total	Fold Enrichment	Bonferroni	Benjamini	FDR
GOTERM_BP_DIRECT	GO:0051607~defense response to virus	36	6.12245	2.07664e-15	ENSG00000185507, ENSG00000178896, ENSG00000187608, ENSG00000213689, ENSG00000121060, ENSG00000137628, ENSG00000115415, ENSG00000111335, ENSG00000181381, ENSG00000213928, ENSG00000111331, ENSG00000132256, ENSG00000119922, ENSG00000089127, ENSG00000164251, ENSG00000055332, ENSG00000161980, ENSG00000160710, ENSG00000165949, ENSG00000137959, ENSG00000152778, ENSG00000134321, ENSG00000138646, ENSG0000…	538	223	17340	5.20313	6.57718e-12	6.47497e-12	6.4459e-12
GOTERM_BP_DIRECT	GO:0045071~negative regulation of viral genome replication	13	2.21088	5.88363e-09	ENSG00000187608, ENSG00000152778, ENSG00000134321, ENSG00000111335, ENSG00000111331, ENSG00000157601, ENSG00000135114, ENSG00000188313, ENSG00000089127, ENSG00000055332, ENSG00000271503, ENSG00000185745, ENSG00000124201	538	44	17340	9.52264	1.8345e-05	6.57781e-06	6.54828e-06
GOTERM_BP_DIRECT	GO:0009615~response to virus	19	3.23129	6.32888e-09	ENSG00000185507, ENSG00000175592, ENSG00000187608, ENSG00000137628, ENSG00000134321, ENSG00000137965, ENSG00000111335, ENSG00000111331, ENSG00000157601, ENSG00000135114, ENSG00000149948, ENSG00000119922, ENSG00000089127, ENSG00000055332, ENSG00000271503, ENSG00000183486, ENSG00000185745, ENSG00000160710, ENSG00000140465	538	109	17340	5.61816	1.97333e-05	6.57781e-06	6.54828e-06
GOTERM_BP_DIRECT	GO:0048661~positive regulation of smooth muscle cell proliferation	13	2.21088	1.03248e-06	ENSG00000073756, ENSG00000100292, ENSG00000105835, ENSG00000115415, ENSG00000136244, ENSG00000164171, ENSG00000138685, ENSG00000170989, ENSG00000085662, ENSG00000113070, ENSG00000271503, ENSG00000259207, ENSG00000124882	538	68	17340	6.16171	0.00321411	0.00080482	0.000801207
GOTERM_BP_DIRECT	GO:0043065~positive regulation of apoptotic process	27	4.59184	9.80287e-06	ENSG00000073756, ENSG00000117318, ENSG00000099860, ENSG00000139289, ENSG00000119922, ENSG00000143878, ENSG00000030110, ENSG00000125845, ENSG00000101412, ENSG00000140961, ENSG00000175592, ENSG00000104312, ENSG00000156113, ENSG00000100292, ENSG00000116717, ENSG00000006327, ENSG00000136244, ENSG00000139318, ENSG00000173848, ENSG00000091409, ENSG00000149948, ENSG00000187583, ENSG00000141682, ENSG0000…	538	324	17340	2.68587	0.0301031	0.00611307	0.00608562
GOTERM_BP_DIRECT	GO:0030335~positive regulation of cell migration	23	3.91156	1.45264e-05	ENSG00000172061, ENSG00000138623, ENSG00000136158, ENSG00000112245, ENSG00000111087, ENSG00000170961, ENSG00000058085, ENSG00000138798, ENSG00000091409, ENSG00000170989, ENSG00000189143, ENSG00000113070, ENSG00000125845, ENSG00000102879, ENSG00000164251, ENSG00000120217, ENSG00000142627, ENSG00000271503, ENSG00000145431, ENSG00000124216, ENSG00000128567, ENSG00000176170, ENSG00000163347	538	254	17340	2.91851	0.0442831	0.00754887	0.00751498
GOTERM_BP_DIRECT	GO:0060339~negative regulation of type I interferon-mediated signaling pathway	7	1.19048	2.2957e-05	ENSG00000184979, ENSG00000187608, ENSG00000213689, ENSG00000089127, ENSG00000262406, ENSG00000160710, ENSG00000111331	538	20	17340	11.2807	0.0690789	0.0102257	0.0101798
GOTERM_BP_DIRECT	GO:0070106~interleukin-27-mediated signaling pathway	5	0.85034	2.95558e-05	ENSG00000089127, ENSG00000115415, ENSG00000111335, ENSG00000157601, ENSG00000135114	538	7	17340	23.0218	0.0880374	0.0115194	0.0114676
GOTERM_BP_DIRECT	GO:0008284~positive regulation of cell proliferation	35	5.95238	6.20771e-05	ENSG00000134954, ENSG00000105835, ENSG00000136630, ENSG00000197019, ENSG00000058085, ENSG00000138798, ENSG00000136270, ENSG00000113070, ENSG00000125845, ENSG00000145431, ENSG00000162772, ENSG00000185634, ENSG00000102265, ENSG00000176170, ENSG00000196072, ENSG00000095752, ENSG00000175592, ENSG00000128342, ENSG00000169594, ENSG00000111641, ENSG00000135111, ENSG00000136244, ENSG00000157168, ENSG0000…	538	534	17340	2.11248	0.175982	0.0215063	0.0214097
GOTERM_BP_DIRECT	GO:0043491~protein kinase B signaling	9	1.53061	0.000158192	ENSG00000173846, ENSG00000130766, ENSG00000167034, ENSG00000092445, ENSG00000142627, ENSG00000271503, ENSG00000111863, ENSG00000125398, ENSG00000138685	538	51	17340	5.68773	0.389381	0.0493242	0.0491028
GOTERM_BP_DIRECT	GO:0001525~angiogenesis	20	3.40136	0.000247689	ENSG00000107731, ENSG00000154133, ENSG00000073756, ENSG00000100292, ENSG00000025708, ENSG00000006327, ENSG00000120708, ENSG00000138798, ENSG00000170989, ENSG00000143878, ENSG00000154928, ENSG00000161791, ENSG00000164283, ENSG00000125968, ENSG00000128805, ENSG00000205336, ENSG00000177283, ENSG00000169429, ENSG00000163235, ENSG00000124882	538	246	17340	2.62036	0.538092	0.0656218	0.0653271
GOTERM_BP_DIRECT	GO:0051726~regulation of cell cycle	23	3.91156	0.000278234	ENSG00000023445, ENSG00000136603, ENSG00000116717, ENSG00000117318, ENSG00000099860, ENSG00000178607, ENSG00000165490, ENSG00000138685, ENSG00000133134, ENSG00000110330, ENSG00000110092, ENSG00000136270, ENSG00000149948, ENSG00000253368, ENSG00000138035, ENSG00000167034, ENSG00000030110, ENSG00000120539, ENSG00000079335, ENSG00000183486, ENSG00000169429, ENSG00000182325, ENSG00000143476	538	310	17340	2.39129	0.580064	0.0656218	0.0653271
GOTERM_BP_DIRECT	GO:0060700~regulation of ribonuclease activity	4	0.680272	0.000281926	ENSG00000089127, ENSG00000111335, ENSG00000111331, ENSG00000135114	538	5	17340	25.7844	0.584873	0.0656218	0.0653271
GOTERM_BP_DIRECT	GO:0000188~inactivation of MAPK activity	6	1.02041	0.000294646	ENSG00000120875, ENSG00000158050, ENSG00000138166, ENSG00000139318, ENSG00000188766, ENSG00000138835	538	20	17340	9.66914	0.601019	0.0656218	0.0653271
GOTERM_BP_DIRECT	GO:0007171~activation of transmembrane receptor protein tyrosine kinase activity	6	1.02041	0.00037694	ENSG00000113070, ENSG00000145431, ENSG00000157168, ENSG00000163235, ENSG00000124882, ENSG00000138798	538	21	17340	9.20871	0.691342	0.0783534	0.0780015
GOTERM_BP_DIRECT	GO:0051591~response to cAMP	8	1.36054	0.000563999	ENSG00000128564, ENSG00000175592, ENSG00000138035, ENSG00000178726, ENSG00000115415, ENSG00000054356, ENSG00000239672, ENSG00000110330	538	47	17340	5.48604	0.827791	0.107254	0.106772
GOTERM_BP_DIRECT	GO:0045087~innate immune response	30	5.10204	0.000584772	ENSG00000185507, ENSG00000106785, ENSG00000121060, ENSG00000137628, ENSG00000111335, ENSG00000116701, ENSG00000111331, ENSG00000132256, ENSG00000119922, ENSG00000089127, ENSG00000164251, ENSG00000055332, ENSG00000057657, ENSG00000161980, ENSG00000160710, ENSG00000068079, ENSG00000104312, ENSG00000165949, ENSG00000104856, ENSG00000152778, ENSG00000134321, ENSG00000138646, ENSG00000157601, ENSG0000…	538	485	17340	1.99364	0.838597	0.107254	0.106772
GOTERM_BP_DIRECT	GO:0007155~cell adhesion	32	5.44218	0.000674944	ENSG00000130775, ENSG00000196581, ENSG00000110203, ENSG00000179242, ENSG00000120708, ENSG00000164171, ENSG00000170873, ENSG00000058085, ENSG00000170989, ENSG00000143878, ENSG00000127507, ENSG00000142627, ENSG00000259207, ENSG00000184226, ENSG00000163347, ENSG00000183715, ENSG00000156453, ENSG00000092445, ENSG00000077522, ENSG00000006327, ENSG00000110031, ENSG00000118785, ENSG00000170558, ENSG0000…	538	536	17340	1.92421	0.878177	0.116915	0.11639
GOTERM_BP_DIRECT	GO:0035335~peptidyl-tyrosine dephosphorylation	7	1.19048	0.00101891	ENSG00000120875, ENSG00000158050, ENSG00000138166, ENSG00000054356, ENSG00000139318, ENSG00000134242, ENSG00000154127	538	38	17340	5.93719	0.958355	0.167208	0.166457
GOTERM_BP_DIRECT	GO:0030073~insulin secretion	7	1.19048	0.00117311	ENSG00000128564, ENSG00000186472, ENSG00000119714, ENSG00000054356, ENSG00000106089, ENSG00000069482, ENSG00000136689	538	39	17340	5.78496	0.974265	0.174179	0.173397
GOTERM_BP_DIRECT	GO:0032728~positive regulation of interferon-beta production	7	1.19048	0.00117311	ENSG00000185507, ENSG00000104312, ENSG00000187608, ENSG00000089127, ENSG00000111335, ENSG00000134242, ENSG00000111331	538	39	17340	5.78496	0.974265	0.174179	0.173397
GOTERM_BP_DIRECT	GO:0010628~positive regulation of gene expression	30	5.10204	0.00145068	ENSG00000101096, ENSG00000134954, ENSG00000136158, ENSG00000117318, ENSG00000134259, ENSG00000138798, ENSG00000078081, ENSG00000125845, ENSG00000125968, ENSG00000101412, ENSG00000057657, ENSG00000259207, ENSG00000162772, ENSG00000169429, ENSG00000128342, ENSG00000104856, ENSG00000115008, ENSG00000111863, ENSG00000136244, ENSG00000157168, ENSG00000134242, ENSG00000138685, ENSG00000149948, ENSG0000…	538	514	17340	1.88116	0.989182	0.199601	0.198705
GOTERM_BP_DIRECT	GO:0038134~ERBB2-EGFR signaling pathway	4	0.680272	0.00147236	ENSG00000113070, ENSG00000163235, ENSG00000124882, ENSG00000138798	538	8	17340	16.1152	0.98989	0.199601	0.198705
GOTERM_BP_DIRECT	GO:0006954~inflammatory response	25	4.2517	0.00206271	ENSG00000130775, ENSG00000073756, ENSG00000163739, ENSG00000095303, ENSG00000134070, ENSG00000127507, ENSG00000125845, ENSG00000164251, ENSG00000142627, ENSG00000124875, ENSG00000081041, ENSG00000169429, ENSG00000176170, ENSG00000104312, ENSG00000104856, ENSG00000115008, ENSG00000138623, ENSG00000136244, ENSG00000136689, ENSG00000118785, ENSG00000118503, ENSG00000119714, ENSG00000271503, ENSG0000…	538	407	17340	1.97976	0.998401	0.267981	0.266778
GOTERM_BP_DIRECT	GO:0032722~positive regulation of chemokine production	7	1.19048	0.0022279	ENSG00000104312, ENSG00000100292, ENSG00000137033, ENSG00000077238, ENSG00000164251, ENSG00000055332, ENSG00000136244	538	44	17340	5.12758	0.999046	0.277863	0.276616
GOTERM_BP_DIRECT	GO:0051781~positive regulation of cell division	7	1.19048	0.00280636	ENSG00000167034, ENSG00000115008, ENSG00000145431, ENSG00000138685, ENSG00000163235, ENSG00000124882, ENSG00000150630	538	46	17340	4.90464	0.999844	0.335429	0.333923
GOTERM_BP_DIRECT	GO:0035455~response to interferon-alpha	4	0.680272	0.0030122	ENSG00000078081, ENSG00000055332, ENSG00000183486, ENSG00000160710	538	10	17340	12.8922	0.999918	0.335429	0.333923
GOTERM_BP_DIRECT	GO:0002237~response to molecule of bacterial origin	4	0.680272	0.0030122	ENSG00000118503, ENSG00000204267, ENSG00000169429, ENSG00000081041	538	10	17340	12.8922	0.999918	0.335429	0.333923
GOTERM_BP_DIRECT	GO:0046718~viral entry into host cell	10	1.70068	0.00312814	ENSG00000185803, ENSG00000168003, ENSG00000188313, ENSG00000092445, ENSG00000142627, ENSG00000139514, ENSG00000164171, ENSG00000259207, ENSG00000146425, ENSG00000163347	538	97	17340	3.32273	0.999943	0.336329	0.334819
GOTERM_BP_DIRECT	GO:0008285~negative regulation of cell proliferation	26	4.42177	0.00327898	ENSG00000073756, ENSG00000134954, ENSG00000163739, ENSG00000136158, ENSG00000134259, ENSG00000030110, ENSG00000125845, ENSG00000100867, ENSG00000136492, ENSG00000055332, ENSG00000239672, ENSG00000169429, ENSG00000094804, ENSG00000155090, ENSG00000175592, ENSG00000068079, ENSG00000128342, ENSG00000115008, ENSG00000136244, ENSG00000138685, ENSG00000163132, ENSG00000167034, ENSG00000165891, ENSG0000…	538	446	17340	1.87891	0.999964	0.338133	0.336615
GOTERM_BP_DIRECT	GO:0009410~response to xenobiotic stimulus	17	2.89116	0.00339575	ENSG00000101096, ENSG00000175592, ENSG00000073756, ENSG00000100292, ENSG00000197275, ENSG00000137936, ENSG00000115415, ENSG00000139318, ENSG00000164171, ENSG00000150630, ENSG00000110092, ENSG00000198805, ENSG00000085999, ENSG00000157193, ENSG00000030110, ENSG00000069482, ENSG00000163235	538	240	17340	2.28299	0.999975	0.338133	0.336615
GOTERM_BP_DIRECT	GO:0006915~apoptotic process	32	5.44218	0.00348422	ENSG00000107731, ENSG00000099860, ENSG00000132530, ENSG00000172115, ENSG00000139289, ENSG00000143878, ENSG00000030110, ENSG00000127946, ENSG00000185634, ENSG00000163545, ENSG00000023445, ENSG00000104312, ENSG00000165949, ENSG00000176641, ENSG00000116717, ENSG00000115008, ENSG00000006327, ENSG00000165490, ENSG00000242114, ENSG00000133134, ENSG00000110330, ENSG00000157601, ENSG00000144655, ENSG0000…	538	595	17340	1.7334	0.999981	0.338133	0.336615
GOTERM_BP_DIRECT	GO:0031589~cell-substrate adhesion	5	0.85034	0.0035787	ENSG00000091409, ENSG00000154928, ENSG00000102879, ENSG00000164171, ENSG00000259207	538	21	17340	7.67392	0.999986	0.338133	0.336615
GOTERM_BP_DIRECT	GO:0030154~cell differentiation	34	5.78231	0.00417343	ENSG00000130477, ENSG00000134954, ENSG00000244405, ENSG00000136630, ENSG00000117318, ENSG00000099860, ENSG00000157557, ENSG00000166750, ENSG00000168874, ENSG00000143878, ENSG00000127946, ENSG00000125968, ENSG00000185972, ENSG00000011198, ENSG00000239672, ENSG00000105011, ENSG00000140961, ENSG00000025708, ENSG00000175832, ENSG00000169594, ENSG00000132185, ENSG00000138623, ENSG00000006327, ENSG0000…	538	653	17340	1.67816	0.999998	0.379287	0.377584
GOTERM_BP_DIRECT	GO:0035458~cellular response to interferon-beta	5	0.85034	0.00426831	ENSG00000138035, ENSG00000213689, ENSG00000089127, ENSG00000070808, ENSG00000115415	538	22	17340	7.32511	0.999998	0.379287	0.377584
GOTERM_BP_DIRECT	GO:1990830~cellular response to leukemia inhibitory factor	10	1.70068	0.00437919	ENSG00000116761, ENSG00000067057, ENSG00000121060, ENSG00000178860, ENSG00000112081, ENSG00000187678, ENSG00000136158, ENSG00000101665, ENSG00000115875, ENSG00000150630	538	102	17340	3.15985	0.999999	0.379287	0.377584
GOTERM_BP_DIRECT	GO:0034097~response to cytokine	7	1.19048	0.00473902	ENSG00000077150, ENSG00000175592, ENSG00000136603, ENSG00000120217, ENSG00000104856, ENSG00000115415, ENSG00000102265	538	51	17340	4.42379	1	0.399359	0.397566
GOTERM_BP_DIRECT	GO:0032922~circadian regulation of gene expression	8	1.36054	0.00498235	ENSG00000123095, ENSG00000134107, ENSG00000104856, ENSG00000125968, ENSG00000105835, ENSG00000117318, ENSG00000151014, ENSG00000126368	538	68	17340	3.79182	1	0.408815	0.406979
GOTERM_BP_DIRECT	GO:0071260~cellular response to mechanical stimulus	9	1.53061	0.00513854	ENSG00000073756, ENSG00000137033, ENSG00000030110, ENSG00000116717, ENSG00000120053, ENSG00000164171, ENSG00000259207, ENSG00000125398, ENSG00000138685	538	86	17340	3.37296	1	0.41082	0.408975
GOTERM_BP_DIRECT	GO:0045786~negative regulation of cell cycle	7	1.19048	0.00573615	ENSG00000073756, ENSG00000134954, ENSG00000143878, ENSG00000125845, ENSG00000112312, ENSG00000123358, ENSG00000167513	538	53	17340	4.25686	1	0.444926	0.442928
GOTERM_BP_DIRECT	GO:0043066~negative regulation of apoptotic process	28	4.7619	0.00585054	ENSG00000136158, ENSG00000197632, ENSG00000085662, ENSG00000100867, ENSG00000120833, ENSG00000125968, ENSG00000055332, ENSG00000160710, ENSG00000102265, ENSG00000176170, ENSG00000163545, ENSG00000023445, ENSG00000135111, ENSG00000136244, ENSG00000110330, ENSG00000163132, ENSG00000149948, ENSG00000173846, ENSG00000137331, ENSG00000126709, ENSG00000168621, ENSG00000176915, ENSG00000125398, ENSG0000…	538	516	17340	1.74894	1	0.444926	0.442928
GOTERM_BP_DIRECT	GO:0070371~ERK1 and ERK2 cascade	7	1.19048	0.00628838	ENSG00000138166, ENSG00000104312, ENSG00000136158, ENSG00000139318, ENSG00000125398, ENSG00000138685, ENSG00000138798	538	54	17340	4.17803	1	0.466837	0.464741
GOTERM_BP_DIRECT	GO:0045741~positive regulation of epidermal growth factor-activated receptor activity	4	0.680272	0.00669887	ENSG00000113070, ENSG00000163235, ENSG00000124882, ENSG00000138798	538	13	17340	9.91707	1	0.475344	0.47321
GOTERM_BP_DIRECT	GO:0033138~positive regulation of peptidyl-serine phosphorylation	9	1.53061	0.00674687	ENSG00000095752, ENSG00000104312, ENSG00000073756, ENSG00000128342, ENSG00000185420, ENSG00000137936, ENSG00000136158, ENSG00000136244, ENSG00000134259	538	90	17340	3.22305	1	0.475344	0.47321
GOTERM_BP_DIRECT	GO:0032727~positive regulation of interferon-alpha production	5	0.85034	0.00686033	ENSG00000185507, ENSG00000104312, ENSG00000262406, ENSG00000115415, ENSG00000134242	538	25	17340	6.4461	1	0.475344	0.47321
GOTERM_BP_DIRECT	GO:0071479~cellular response to ionizing radiation	6	1.02041	0.00752087	ENSG00000173848, ENSG00000143878, ENSG00000139618, ENSG00000116717, ENSG00000105835, ENSG00000111247	538	40	17340	4.83457	1	0.509784	0.507495
GOTERM_BP_DIRECT	GO:0048146~positive regulation of fibroblast proliferation	7	1.19048	0.00817659	ENSG00000128342, ENSG00000101412, ENSG00000145431, ENSG00000259207, ENSG00000124882, ENSG00000176170, ENSG00000094804	538	57	17340	3.95813	1	0.524405	0.522051
GOTERM_BP_DIRECT	GO:0060996~dendritic spine development	4	0.680272	0.00833197	ENSG00000033178, ENSG00000154928, ENSG00000068366, ENSG00000070808	538	14	17340	9.20871	1	0.524405	0.522051
GOTERM_BP_DIRECT	GO:0042493~response to drug	18	3.06122	0.00889173	ENSG00000101096, ENSG00000175592, ENSG00000073756, ENSG00000100292, ENSG00000197275, ENSG00000137936, ENSG00000115415, ENSG00000139318, ENSG00000164171, ENSG00000150630, ENSG00000110092, ENSG00000198805, ENSG00000085999, ENSG00000157193, ENSG00000030110, ENSG00000069482, ENSG00000163235, ENSG00000140465	538	289	17340	2.00743	1	0.524405	0.522051
GOTERM_BP_DIRECT	GO:0038135~ERBB2-ERBB4 signaling pathway	3	0.510204	0.00899612	ENSG00000113070, ENSG00000157168, ENSG00000124882	538	5	17340	19.3383	1	0.524405	0.522051
GOTERM_BP_DIRECT	GO:1900452~regulation of long term synaptic depression	3	0.510204	0.00899612	ENSG00000251322, ENSG00000198576, ENSG00000157680	538	5	17340	19.3383	1	0.524405	0.522051
GOTERM_BP_DIRECT	GO:0060426~lung vasculature development	3	0.510204	0.00899612	ENSG00000128342, ENSG00000116285, ENSG00000137868	538	5	17340	19.3383	1	0.524405	0.522051
GOTERM_BP_DIRECT	GO:0060337~type I interferon signaling pathway	6	1.02041	0.00924531	ENSG00000185507, ENSG00000165949, ENSG00000213689, ENSG00000089127, ENSG00000115415, ENSG00000111335	538	42	17340	4.60435	1	0.524405	0.522051
GOTERM_BP_DIRECT	GO:0097421~liver regeneration	6	1.02041	0.00924531	ENSG00000110092, ENSG00000100292, ENSG00000138035, ENSG00000136244, ENSG00000111087, ENSG00000163347	538	42	17340	4.60435	1	0.524405	0.522051
GOTERM_BP_DIRECT	GO:0009887~animal organ morphogenesis	11	1.87075	0.00931819	ENSG00000125845, ENSG00000112312, ENSG00000145431, ENSG00000135111, ENSG00000164171, ENSG00000181649, ENSG00000138685, ENSG00000106003, ENSG00000124882, ENSG00000058085, ENSG00000150630	538	135	17340	2.62619	1	0.524405	0.522051
GOTERM_BP_DIRECT	GO:0001666~response to hypoxia	13	2.21088	0.0095864	ENSG00000153234, ENSG00000177674, ENSG00000134954, ENSG00000156113, ENSG00000100292, ENSG00000023330, ENSG00000115008, ENSG00000164171, ENSG00000150630, ENSG00000110330, ENSG00000187583, ENSG00000125845, ENSG00000140465	538	178	17340	2.35391	1	0.524405	0.522051
GOTERM_BP_DIRECT	GO:0007612~learning	7	1.19048	0.00964218	ENSG00000033178, ENSG00000175592, ENSG00000251322, ENSG00000073756, ENSG00000137868, ENSG00000198576, ENSG00000101188	538	59	17340	3.82396	1	0.524405	0.522051
GOTERM_BP_DIRECT	GO:0006952~defense response	8	1.36054	0.00975481	ENSG00000104783, ENSG00000115415, ENSG00000168394, ENSG00000183486, ENSG00000124875, ENSG00000081041, ENSG00000170677, ENSG00000157601	538	77	17340	3.34862	1	0.524405	0.522051
GOTERM_BP_DIRECT	GO:0060707~trophoblast giant cell differentiation	4	0.680272	0.0101785	ENSG00000128342, ENSG00000165891, ENSG00000057657, ENSG00000124216	538	15	17340	8.5948	1	0.527652	0.525283
GOTERM_BP_DIRECT	GO:0071498~cellular response to fluid shear stress	4	0.680272	0.0101785	ENSG00000073756, ENSG00000105825, ENSG00000170873, ENSG00000170961	538	15	17340	8.5948	1	0.527652	0.525283
GOTERM_BP_DIRECT	GO:0006270~DNA replication initiation	5	0.85034	0.0103229	ENSG00000085840, ENSG00000161036, ENSG00000065328, ENSG00000094804, ENSG00000014138	538	28	17340	5.75544	1	0.527652	0.525283
GOTERM_BP_DIRECT	GO:0045944~positive regulation of transcription from RNA polymerase II promoter	52	8.84354	0.0110386	ENSG00000185507, ENSG00000153234, ENSG00000134954, ENSG00000105835, ENSG00000244405, ENSG00000197019, ENSG00000157557, ENSG00000077150, ENSG00000125845, ENSG00000164251, ENSG00000155090, ENSG00000175592, ENSG00000198131, ENSG00000132507, ENSG00000104856, ENSG00000175832, ENSG00000138685, ENSG00000163132, ENSG00000091409, ENSG00000168621, ENSG00000137033, ENSG00000028277, ENSG00000185420, ENSG0000…	538	1186	17340	1.41314	1	0.555136	0.552643
GOTERM_BP_DIRECT	GO:0001658~branching involved in ureteric bud morphogenesis	6	1.02041	0.0112243	ENSG00000168621, ENSG00000125845, ENSG00000153976, ENSG00000125398, ENSG00000138685, ENSG00000125430	538	44	17340	4.39507	1	0.555512	0.553018
GOTERM_BP_DIRECT	GO:0042102~positive regulation of T cell proliferation	7	1.19048	0.0121777	ENSG00000198805, ENSG00000102879, ENSG00000120217, ENSG00000139514, ENSG00000271503, ENSG00000136244, ENSG00000049130	538	62	17340	3.63893	1	0.590722	0.58807
GOTERM_BP_DIRECT	GO:0006935~chemotaxis	10	1.70068	0.0123146	ENSG00000175592, ENSG00000170989, ENSG00000163739, ENSG00000025708, ENSG00000271503, ENSG00000124875, ENSG00000138685, ENSG00000169429, ENSG00000081041, ENSG00000011422	538	120	17340	2.68587	1	0.590722	0.58807
GOTERM_BP_DIRECT	GO:0045840~positive regulation of mitotic nuclear division	5	0.85034	0.0131629	ENSG00000115008, ENSG00000163235, ENSG00000124882, ENSG00000176170, ENSG00000138798	538	30	17340	5.37175	1	0.621849	0.619056
GOTERM_BP_DIRECT	GO:0014068~positive regulation of phosphatidylinositol 3-kinase signaling	8	1.36054	0.0143937	ENSG00000107731, ENSG00000167034, ENSG00000164251, ENSG00000271503, ENSG00000145431, ENSG00000125398, ENSG00000138685, ENSG00000138798	538	83	17340	3.10655	1	0.656621	0.653673
GOTERM_BP_DIRECT	GO:0098586~cellular response to virus	8	1.36054	0.0143937	ENSG00000126709, ENSG00000132507, ENSG00000089127, ENSG00000028277, ENSG00000262406, ENSG00000271503, ENSG00000136244, ENSG00000160710	538	83	17340	3.10655	1	0.656621	0.653673
GOTERM_BP_DIRECT	GO:0042119~neutrophil activation	4	0.680272	0.0145307	ENSG00000164251, ENSG00000271503, ENSG00000124875, ENSG00000169429	538	17	17340	7.58364	1	0.656621	0.653673
GOTERM_BP_DIRECT	GO:0045740~positive regulation of DNA replication	5	0.85034	0.0147517	ENSG00000137936, ENSG00000111087, ENSG00000124882, ENSG00000167513, ENSG00000138798	538	31	17340	5.19847	1	0.657082	0.654132
GOTERM_BP_DIRECT	GO:0016477~cell migration	16	2.72109	0.0161068	ENSG00000101096, ENSG00000040275, ENSG00000092445, ENSG00000198576, ENSG00000113645, ENSG00000170989, ENSG00000118503, ENSG00000127507, ENSG00000143878, ENSG00000161791, ENSG00000102879, ENSG00000205336, ENSG00000142627, ENSG00000259207, ENSG00000124216, ENSG00000128567	538	260	17340	1.98341	1	0.693397	0.690284
GOTERM_BP_DIRECT	GO:0070373~negative regulation of ERK1 and ERK2 cascade	8	1.36054	0.0162406	ENSG00000120875, ENSG00000128342, ENSG00000116285, ENSG00000187678, ENSG00000136158, ENSG00000139318, ENSG00000188766, ENSG00000162772	538	85	17340	3.03346	1	0.693397	0.690284
GOTERM_BP_DIRECT	GO:1900745~positive regulation of p38MAPK cascade	5	0.85034	0.0164565	ENSG00000125845, ENSG00000116717, ENSG00000099860, ENSG00000158125, ENSG00000176170	538	32	17340	5.03601	1	0.693397	0.690284
GOTERM_BP_DIRECT	GO:0043388~positive regulation of DNA binding	5	0.85034	0.0164565	ENSG00000164171, ENSG00000134259, ENSG00000239672, ENSG00000011422, ENSG00000138798	538	32	17340	5.03601	1	0.693397	0.690284
GOTERM_BP_DIRECT	GO:0060749~mammary gland alveolus development	4	0.680272	0.017043	ENSG00000110092, ENSG00000120833, ENSG00000163235, ENSG00000138798	538	18	17340	7.16233	1	0.699213	0.696073
GOTERM_BP_DIRECT	GO:2000406~positive regulation of T cell migration	4	0.680272	0.017043	ENSG00000102879, ENSG00000271503, ENSG00000259207, ENSG00000143322	538	18	17340	7.16233	1	0.699213	0.696073
GOTERM_BP_DIRECT	GO:0008630~intrinsic apoptotic signaling pathway in response to DNA damage	6	1.02041	0.0173873	ENSG00000136603, ENSG00000137331, ENSG00000100292, ENSG00000030110, ENSG00000142627, ENSG00000101412	538	49	17340	3.94659	1	0.704072	0.700911
GOTERM_BP_DIRECT	GO:0045931~positive regulation of mitotic cell cycle	5	0.85034	0.0182798	ENSG00000167034, ENSG00000139618, ENSG00000187840, ENSG00000176170, ENSG00000070669	538	33	17340	4.88341	1	0.730722	0.727441
GOTERM_BP_DIRECT	GO:0045893~positive regulation of transcription, DNA-templated	33	5.61224	0.0194916	ENSG00000185507, ENSG00000101096, ENSG00000106785, ENSG00000089280, ENSG00000134954, ENSG00000121060, ENSG00000115415, ENSG00000006459, ENSG00000157557, ENSG00000138798, ENSG00000132256, ENSG00000168874, ENSG00000125845, ENSG00000101412, ENSG00000124216, ENSG00000100003, ENSG00000127124, ENSG00000196072, ENSG00000139618, ENSG00000077522, ENSG00000113645, ENSG00000135111, ENSG00000136244, ENSG0000…	538	703	17340	1.51295	1	0.763897	0.760467
GOTERM_BP_DIRECT	GO:0016064~immunoglobulin mediated immune response	4	0.680272	0.0197822	ENSG00000185507, ENSG00000077238, ENSG00000103522, ENSG00000123496	538	19	17340	6.78536	1	0.763897	0.760467
GOTERM_BP_DIRECT	GO:0014070~response to organic cyclic compound	7	1.19048	0.0198447	ENSG00000030110, ENSG00000105835, ENSG00000129559, ENSG00000139318, ENSG00000049130, ENSG00000125398, ENSG00000140465	538	69	17340	3.26976	1	0.763897	0.760467
GOTERM_BP_DIRECT	GO:0019221~cytokine-mediated signaling pathway	11	1.87075	0.0208683	ENSG00000134070, ENSG00000104312, ENSG00000157193, ENSG00000077238, ENSG00000115008, ENSG00000115415, ENSG00000136244, ENSG00000054356, ENSG00000103522, ENSG00000124882, ENSG00000123496	538	153	17340	2.31722	1	0.793504	0.789941
GOTERM_BP_DIRECT	GO:0000079~regulation of cyclin-dependent protein serine/threonine kinase activity	6	1.02041	0.0219876	ENSG00000110092, ENSG00000116717, ENSG00000138646, ENSG00000197019, ENSG00000127564, ENSG00000094804	538	52	17340	3.7189	1	0.808136	0.804508
GOTERM_BP_DIRECT	GO:0042149~cellular response to glucose starvation	6	1.02041	0.0219876	ENSG00000142178, ENSG00000141682, ENSG00000130766, ENSG00000183696, ENSG00000070669, ENSG00000163545	538	52	17340	3.7189	1	0.808136	0.804508
GOTERM_BP_DIRECT	GO:0045765~regulation of angiogenesis	5	0.85034	0.0222898	ENSG00000134954, ENSG00000100292, ENSG00000142627, ENSG00000136244, ENSG00000138685	538	35	17340	4.60435	1	0.808136	0.804508
GOTERM_BP_DIRECT	GO:0090503~RNA phosphodiester bond hydrolysis, exonucleolytic	5	0.85034	0.0222898	ENSG00000178896, ENSG00000138035, ENSG00000174840, ENSG00000151014, ENSG00000132773	538	35	17340	4.60435	1	0.808136	0.804508
GOTERM_BP_DIRECT	GO:0015884~folic acid transport	3	0.510204	0.0236819	ENSG00000173638, ENSG00000110203, ENSG00000117479	538	8	17340	12.0864	1	0.825486	0.821779
GOTERM_BP_DIRECT	GO:0002686~negative regulation of leukocyte migration	3	0.510204	0.0236819	ENSG00000100292, ENSG00000137033, ENSG00000111863	538	8	17340	12.0864	1	0.825486	0.821779
GOTERM_BP_DIRECT	GO:0061469~regulation of type B pancreatic cell proliferation	3	0.510204	0.0236819	ENSG00000116285, ENSG00000123358, ENSG00000126368	538	8	17340	12.0864	1	0.825486	0.821779
GOTERM_BP_DIRECT	GO:0008283~cell proliferation	12	2.04082	0.0238274	ENSG00000095752, ENSG00000170989, ENSG00000123975, ENSG00000030110, ENSG00000120708, ENSG00000112578, ENSG00000164171, ENSG00000157168, ENSG00000065328, ENSG00000176170, ENSG00000140465, ENSG00000101670	538	179	17340	2.1607	1	0.825486	0.821779
GOTERM_BP_DIRECT	GO:0043410~positive regulation of MAPK cascade	11	1.87075	0.0244469	ENSG00000170558, ENSG00000095752, ENSG00000128342, ENSG00000125845, ENSG00000137936, ENSG00000055332, ENSG00000113645, ENSG00000136244, ENSG00000138685, ENSG00000132256, ENSG00000138798	538	157	17340	2.25819	1	0.837643	0.833882
GOTERM_BP_DIRECT	GO:0050731~positive regulation of peptidyl-tyrosine phosphorylation	8	1.36054	0.0253108	ENSG00000095752, ENSG00000104312, ENSG00000128342, ENSG00000157193, ENSG00000103966, ENSG00000136244, ENSG00000049130, ENSG00000259207	538	93	17340	2.77251	1	0.844354	0.840563
GOTERM_BP_DIRECT	GO:0071407~cellular response to organic cyclic compound	6	1.02041	0.0254552	ENSG00000091409, ENSG00000125845, ENSG00000115415, ENSG00000271503, ENSG00000163659, ENSG00000140465	538	54	17340	3.58116	1	0.844354	0.840563
GOTERM_BP_DIRECT	GO:0030282~bone mineralization	6	1.02041	0.0254552	ENSG00000073756, ENSG00000125845, ENSG00000095209, ENSG00000125398, ENSG00000087494, ENSG00000155090	538	54	17340	3.58116	1	0.844354	0.840563
GOTERM_BP_DIRECT	GO:0045088~regulation of innate immune response	4	0.680272	0.0259444	ENSG00000023445, ENSG00000157193, ENSG00000134242, ENSG00000110330	538	21	17340	6.13914	1	0.851522	0.847699
GOTERM_BP_DIRECT	GO:0006139~nucleobase-containing compound metabolic process	5	0.85034	0.0267961	ENSG00000198805, ENSG00000136492, ENSG00000183696, ENSG00000111335, ENSG00000111331	538	37	17340	4.35547	1	0.858774	0.854918
GOTERM_BP_DIRECT	GO:0030574~collagen catabolic process	5	0.85034	0.0267961	ENSG00000156103, ENSG00000149968, ENSG00000166670, ENSG00000262406, ENSG00000196611	538	37	17340	4.35547	1	0.858774	0.854918
GOTERM_BP_DIRECT	GO:0070301~cellular response to hydrogen peroxide	7	1.19048	0.0269916	ENSG00000173848, ENSG00000134954, ENSG00000118503, ENSG00000143878, ENSG00000178607, ENSG00000136244, ENSG00000176170	538	74	17340	3.04883	1	0.858774	0.854918
GOTERM_BP_DIRECT	GO:2001240~negative regulation of extrinsic apoptotic signaling pathway in absence of ligand	5	0.85034	0.0292387	ENSG00000107731, ENSG00000126709, ENSG00000168621, ENSG00000115008, ENSG00000157168	538	38	17340	4.24085	1	0.875986	0.872053
GOTERM_BP_DIRECT	GO:0030879~mammary gland development	4	0.680272	0.0293669	ENSG00000135111, ENSG00000164171, ENSG00000157168, ENSG00000125398	538	22	17340	5.86009	1	0.875986	0.872053
GOTERM_BP_DIRECT	GO:0007565~female pregnancy	8	1.36054	0.0294603	ENSG00000175592, ENSG00000189143, ENSG00000134954, ENSG00000173638, ENSG00000105835, ENSG00000178726, ENSG00000164171, ENSG00000087494	538	96	17340	2.68587	1	0.875986	0.872053
GOTERM_BP_DIRECT	GO:0035456~response to interferon-beta	3	0.510204	0.0298316	ENSG00000188313, ENSG00000115415, ENSG00000132530	538	9	17340	10.7435	1	0.875986	0.872053
GOTERM_BP_DIRECT	GO:0071243~cellular response to arsenic-containing substance	3	0.510204	0.0298316	ENSG00000100292, ENSG00000178381, ENSG00000148834	538	9	17340	10.7435	1	0.875986	0.872053
GOTERM_BP_DIRECT	GO:0021930~cerebellar granule cell precursor proliferation	3	0.510204	0.0298316	ENSG00000183527, ENSG00000138685, ENSG00000138798	538	9	17340	10.7435	1	0.875986	0.872053
GOTERM_BP_DIRECT	GO:0045063~T-helper 1 cell differentiation	3	0.510204	0.0298316	ENSG00000077238, ENSG00000104856, ENSG00000136630	538	9	17340	10.7435	1	0.875986	0.872053
GOTERM_BP_DIRECT	GO:0030728~ovulation	3	0.510204	0.0298316	ENSG00000073756, ENSG00000077238, ENSG00000124882	538	9	17340	10.7435	1	0.875986	0.872053
GOTERM_BP_DIRECT	GO:0045444~fat cell differentiation	7	1.19048	0.0302721	ENSG00000179148, ENSG00000110092, ENSG00000153234, ENSG00000095752, ENSG00000149948, ENSG00000123358, ENSG00000171488	538	76	17340	2.9686	1	0.875986	0.872053
GOTERM_BP_DIRECT	GO:0001649~osteoblast differentiation	9	1.53061	0.030342	ENSG00000125845, ENSG00000142627, ENSG00000138623, ENSG00000124216, ENSG00000138685, ENSG00000111087, ENSG00000160710, ENSG00000115541, ENSG00000118785	538	118	17340	2.45826	1	0.875986	0.872053
GOTERM_BP_DIRECT	GO:0048286~lung alveolus development	5	0.85034	0.031809	ENSG00000128342, ENSG00000116285, ENSG00000137868, ENSG00000262406, ENSG00000095209	538	39	17340	4.13211	1	0.909911	0.905826
GOTERM_BP_DIRECT	GO:0014911~positive regulation of smooth muscle cell migration	4	0.680272	0.0330156	ENSG00000271503, ENSG00000164171, ENSG00000259207, ENSG00000170961	538	23	17340	5.6053	1	0.927412	0.923248
GOTERM_BP_DIRECT	GO:0060252~positive regulation of glial cell proliferation	4	0.680272	0.0330156	ENSG00000244405, ENSG00000101412, ENSG00000136244, ENSG00000150630	538	23	17340	5.6053	1	0.927412	0.923248
GOTERM_BP_DIRECT	GO:0043123~positive regulation of I-kappaB kinase/NF-kappaB signaling	12	2.04082	0.0336248	ENSG00000116761, ENSG00000023445, ENSG00000106785, ENSG00000104312, ENSG00000100292, ENSG00000164251, ENSG00000121060, ENSG00000115008, ENSG00000152778, ENSG00000144136, ENSG00000132256, ENSG00000110330	538	189	17340	2.04638	1	0.936091	0.931888
GOTERM_BP_DIRECT	GO:0035556~intracellular signal transduction	22	3.7415	0.0341043	ENSG00000102780, ENSG00000130477, ENSG00000100292, ENSG00000163739, ENSG00000175137, ENSG00000157168, ENSG00000170677, ENSG00000173848, ENSG00000134070, ENSG00000142178, ENSG00000149948, ENSG00000100558, ENSG00000086730, ENSG00000004660, ENSG00000120539, ENSG00000120833, ENSG00000157680, ENSG00000185634, ENSG00000169429, ENSG00000163235, ENSG00000176170, ENSG00000163545	538	440	17340	1.61152	1	0.941039	0.936813
GOTERM_BP_DIRECT	GO:0007566~embryo implantation	5	0.85034	0.0345076	ENSG00000073756, ENSG00000128342, ENSG00000259207, ENSG00000004478, ENSG00000118785	538	40	17340	4.02881	1	0.943814	0.939576
GOTERM_BP_DIRECT	GO:1905820~positive regulation of chromosome separation	3	0.510204	0.0365364	ENSG00000109805, ENSG00000188313, ENSG00000121152	538	10	17340	9.66914	1	0.970094	0.965738
GOTERM_BP_DIRECT	GO:0030903~notochord development	3	0.510204	0.0365364	ENSG00000117318, ENSG00000125398, ENSG00000123473	538	10	17340	9.66914	1	0.970094	0.965738
GOTERM_BP_DIRECT	GO:0046579~positive regulation of Ras protein signal transduction	4	0.680272	0.0368886	ENSG00000157680, ENSG00000049130, ENSG00000157168, ENSG00000134259	538	24	17340	5.37175	1	0.970094	0.965738
GOTERM_BP_DIRECT	GO:0038061~NIK/NF-kappaB signaling	4	0.680272	0.0368886	ENSG00000077150, ENSG00000023445, ENSG00000104856, ENSG00000110330	538	24	17340	5.37175	1	0.970094	0.965738
GOTERM_BP_DIRECT	GO:0007080~mitotic metaphase plate congression	5	0.85034	0.0373352	ENSG00000164695, ENSG00000121621, ENSG00000040275, ENSG00000146670, ENSG00000179041	538	41	17340	3.93055	1	0.970094	0.965738
GOTERM_BP_DIRECT	GO:0043409~negative regulation of MAPK cascade	5	0.85034	0.0373352	ENSG00000120875, ENSG00000158050, ENSG00000138166, ENSG00000139318, ENSG00000188766	538	41	17340	3.93055	1	0.970094	0.965738
GOTERM_BP_DIRECT	GO:0042060~wound healing	8	1.36054	0.0390829	ENSG00000096696, ENSG00000137033, ENSG00000197632, ENSG00000259207, ENSG00000157168, ENSG00000138685, ENSG00000163235, ENSG00000124882	538	102	17340	2.52788	1	1	0.995829
GOTERM_BP_DIRECT	GO:0035970~peptidyl-threonine dephosphorylation	4	0.680272	0.0409834	ENSG00000120875, ENSG00000158050, ENSG00000138166, ENSG00000139318	538	25	17340	5.15688	1	1	0.995829
GOTERM_BP_DIRECT	GO:0000278~mitotic cell cycle	10	1.70068	0.0424068	ENSG00000173846, ENSG00000120539, ENSG00000146670, ENSG00000079335, ENSG00000154839, ENSG00000258947, ENSG00000165480, ENSG00000127564, ENSG00000167513, ENSG00000094804	538	149	17340	2.16312	1	1	0.995829
GOTERM_BP_DIRECT	GO:0071492~cellular response to UV-A	3	0.510204	0.0437563	ENSG00000149968, ENSG00000196611, ENSG00000102265	538	11	17340	8.79013	1	1	0.995829
GOTERM_BP_DIRECT	GO:0043589~skin morphogenesis	3	0.510204	0.0437563	ENSG00000091409, ENSG00000116285, ENSG00000164171	538	11	17340	8.79013	1	1	0.995829
GOTERM_BP_DIRECT	GO:0001568~blood vessel development	5	0.85034	0.0465936	ENSG00000162769, ENSG00000137868, ENSG00000213689, ENSG00000135111, ENSG00000176170	538	44	17340	3.66255	1	1	0.995829
GOTERM_BP_DIRECT	GO:0030168~platelet activation	6	1.02041	0.0479094	ENSG00000102780, ENSG00000188313, ENSG00000092445, ENSG00000157680, ENSG00000136244, ENSG00000259207	538	64	17340	3.02161	1	1	0.995829
GOTERM_BP_DIRECT	GO:0009968~negative regulation of signal transduction	5	0.85034	0.049938	ENSG00000147509, ENSG00000138835, ENSG00000145358, ENSG00000170677, ENSG00000154127	538	45	17340	3.58116	1	1	0.995829
GOTERM_BP_DIRECT	GO:0060021~palate development	6	1.02041	0.0506394	ENSG00000144655, ENSG00000163132, ENSG00000178860, ENSG00000135111, ENSG00000124216, ENSG00000163659	538	65	17340	2.97512	1	1	0.995829
GOTERM_BP_DIRECT	GO:0001501~skeletal system development	9	1.53061	0.0510544	ENSG00000156103, ENSG00000125845, ENSG00000142627, ENSG00000123500, ENSG00000147155, ENSG00000135111, ENSG00000125398, ENSG00000087494, ENSG00000157557	538	131	17340	2.21431	1	1	0.995829
GOTERM_BP_DIRECT	GO:0030850~prostate gland development	3	0.510204	0.0514529	ENSG00000125398, ENSG00000111087, ENSG00000004478	538	12	17340	8.05762	1	1	0.995829
GOTERM_BP_DIRECT	GO:0032682~negative regulation of chemokine production	3	0.510204	0.0514529	ENSG00000164251, ENSG00000142627, ENSG00000136244	538	12	17340	8.05762	1	1	0.995829
GOTERM_BP_DIRECT	GO:0035457~cellular response to interferon-alpha	3	0.510204	0.0514529	ENSG00000119922, ENSG00000089127, ENSG00000174840	538	12	17340	8.05762	1	1	0.995829
GOTERM_BP_DIRECT	GO:0050927~positive regulation of positive chemotaxis	3	0.510204	0.0514529	ENSG00000170989, ENSG00000164251, ENSG00000164171	538	12	17340	8.05762	1	1	0.995829
GOTERM_BP_DIRECT	GO:0048333~mesodermal cell differentiation	3	0.510204	0.0514529	ENSG00000149948, ENSG00000164171, ENSG00000259207	538	12	17340	8.05762	1	1	0.995829
GOTERM_BP_DIRECT	GO:0010595~positive regulation of endothelial cell migration	6	1.02041	0.0534589	ENSG00000168874, ENSG00000134954, ENSG00000143878, ENSG00000259207, ENSG00000138685, ENSG00000138798	538	66	17340	2.93004	1	1	0.995829
GOTERM_BP_DIRECT	GO:0048255~mRNA stabilization	4	0.680272	0.0545662	ENSG00000089280, ENSG00000168621, ENSG00000101412, ENSG00000151014	538	28	17340	4.60435	1	1	0.995829
GOTERM_BP_DIRECT	GO:0007173~epidermal growth factor receptor signaling pathway	5	0.85034	0.0570113	ENSG00000113070, ENSG00000125398, ENSG00000163235, ENSG00000124882, ENSG00000138798	538	47	17340	3.42877	1	1	0.995829
GOTERM_BP_DIRECT	GO:0051092~positive regulation of NF-kappaB transcription factor activity	10	1.70068	0.0575076	ENSG00000116761, ENSG00000134070, ENSG00000106785, ENSG00000104312, ENSG00000121060, ENSG00000070808, ENSG00000055332, ENSG00000101188, ENSG00000176170, ENSG00000132256	538	158	17340	2.0399	1	1	0.995829
GOTERM_BP_DIRECT	GO:0043627~response to estrogen	6	1.02041	0.0593662	ENSG00000110092, ENSG00000100292, ENSG00000077238, ENSG00000121060, ENSG00000054356, ENSG00000069482	538	68	17340	2.84387	1	1	0.995829
GOTERM_BP_DIRECT	GO:0061436~establishment of skin barrier	4	0.680272	0.0595137	ENSG00000179148, ENSG00000189143, ENSG00000066322, ENSG00000163347	538	29	17340	4.44558	1	1	0.995829
GOTERM_BP_DIRECT	GO:0045089~positive regulation of innate immune response	4	0.680272	0.0595137	ENSG00000068079, ENSG00000188313, ENSG00000271503, ENSG00000124882	538	29	17340	4.44558	1	1	0.995829
GOTERM_BP_DIRECT	GO:0051984~positive regulation of chromosome segregation	3	0.510204	0.05959	ENSG00000109805, ENSG00000121152, ENSG00000094804	538	13	17340	7.4378	1	1	0.995829
GOTERM_BP_DIRECT	GO:0034145~positive regulation of toll-like receptor 4 signaling pathway	3	0.510204	0.05959	ENSG00000068079, ENSG00000164251, ENSG00000134242	538	13	17340	7.4378	1	1	0.995829
GOTERM_BP_DIRECT	GO:0031571~mitotic G1 DNA damage checkpoint	3	0.510204	0.05959	ENSG00000110092, ENSG00000168411, ENSG00000213689	538	13	17340	7.4378	1	1	0.995829
GOTERM_BP_DIRECT	GO:0001706~endoderm formation	3	0.510204	0.05959	ENSG00000120875, ENSG00000158050, ENSG00000138166	538	13	17340	7.4378	1	1	0.995829
GOTERM_BP_DIRECT	GO:0001837~epithelial to mesenchymal transition	5	0.85034	0.0607389	ENSG00000149948, ENSG00000189120, ENSG00000125845, ENSG00000124216, ENSG00000125398	538	48	17340	3.35734	1	1	0.995829
GOTERM_BP_DIRECT	GO:0070433~negative regulation of nucleotide-binding oligomerization domain containing 2 signaling pathway	2	0.340136	0.0609804	ENSG00000118503, ENSG00000134242	538	2	17340	32.2305	1	1	0.995829
GOTERM_BP_DIRECT	GO:0039535~regulation of RIG-I signaling pathway	2	0.340136	0.0609804	ENSG00000023445, ENSG00000110330	538	2	17340	32.2305	1	1	0.995829
GOTERM_BP_DIRECT	GO:0019060~intracellular transport of viral protein in host cell	2	0.340136	0.0609804	ENSG00000185745, ENSG00000146425	538	2	17340	32.2305	1	1	0.995829
GOTERM_BP_DIRECT	GO:0071163~DNA replication preinitiation complex assembly	2	0.340136	0.0609804	ENSG00000112312, ENSG00000167513	538	2	17340	32.2305	1	1	0.995829
GOTERM_BP_DIRECT	GO:0006148~inosine catabolic process	2	0.340136	0.0609804	ENSG00000198805, ENSG00000158125	538	2	17340	32.2305	1	1	0.995829
GOTERM_BP_DIRECT	GO:0006149~deoxyinosine catabolic process	2	0.340136	0.0609804	ENSG00000198805, ENSG00000158125	538	2	17340	32.2305	1	1	0.995829
GOTERM_BP_DIRECT	GO:2000104~negative regulation of DNA-dependent DNA replication	2	0.340136	0.0609804	ENSG00000112312, ENSG00000167513	538	2	17340	32.2305	1	1	0.995829
GOTERM_BP_DIRECT	GO:0031052~chromosome breakage	2	0.340136	0.0609804	ENSG00000149948, ENSG00000168411	538	2	17340	32.2305	1	1	0.995829
GOTERM_BP_DIRECT	GO:0046967~cytosol to ER transport	2	0.340136	0.0609804	ENSG00000204267, ENSG00000168394	538	2	17340	32.2305	1	1	0.995829
GOTERM_BP_DIRECT	GO:0043154~negative regulation of cysteine-type endopeptidase activity involved in apoptotic process	6	1.02041	0.0624538	ENSG00000023445, ENSG00000073756, ENSG00000126709, ENSG00000078081, ENSG00000123358, ENSG00000110330	538	69	17340	2.80265	1	1	0.995829
GOTERM_BP_DIRECT	GO:0002062~chondrocyte differentiation	5	0.85034	0.0645923	ENSG00000149948, ENSG00000125845, ENSG00000104635, ENSG00000120708, ENSG00000125398	538	49	17340	3.28882	1	1	0.995829
GOTERM_BP_DIRECT	GO:0045070~positive regulation of viral genome replication	4	0.680272	0.0646638	ENSG00000271503, ENSG00000174840, ENSG00000185745, ENSG00000160710	538	30	17340	4.2974	1	1	0.995829
GOTERM_BP_DIRECT	GO:0045766~positive regulation of angiogenesis	10	1.70068	0.0652066	ENSG00000149948, ENSG00000134954, ENSG00000100292, ENSG00000143878, ENSG00000115008, ENSG00000259207, ENSG00000138685, ENSG00000169429, ENSG00000176170, ENSG00000150630	538	162	17340	1.98954	1	1	0.995829
GOTERM_BP_DIRECT	GO:0070098~chemokine-mediated signaling pathway	6	1.02041	0.0656305	ENSG00000163739, ENSG00000271503, ENSG00000163734, ENSG00000124875, ENSG00000169429, ENSG00000081041	538	70	17340	2.76261	1	1	0.995829
GOTERM_BP_DIRECT	GO:0030198~extracellular matrix organization	10	1.70068	0.0672282	ENSG00000077150, ENSG00000156103, ENSG00000149968, ENSG00000166670, ENSG00000262406, ENSG00000120708, ENSG00000123500, ENSG00000196611, ENSG00000125398, ENSG00000049192	538	163	17340	1.97733	1	1	0.995829
GOTERM_BP_DIRECT	GO:0043517~positive regulation of DNA damage response, signal transduction by p53 class mediator	3	0.510204	0.068133	ENSG00000163132, ENSG00000141682, ENSG00000188766	538	14	17340	6.90653	1	1	0.995829
GOTERM_BP_DIRECT	GO:0046596~regulation of viral entry into host cell	3	0.510204	0.068133	ENSG00000106785, ENSG00000121060, ENSG00000132256	538	14	17340	6.90653	1	1	0.995829
GOTERM_BP_DIRECT	GO:1900271~regulation of long-term synaptic potentiation	3	0.510204	0.068133	ENSG00000251322, ENSG00000198576, ENSG00000172137	538	14	17340	6.90653	1	1	0.995829
GOTERM_BP_DIRECT	GO:1902895~positive regulation of pri-miRNA transcription from RNA polymerase II promoter	5	0.85034	0.0685706	ENSG00000175592, ENSG00000168874, ENSG00000134954, ENSG00000125845, ENSG00000138685	538	50	17340	3.22305	1	1	0.995829
GOTERM_BP_DIRECT	GO:0031334~positive regulation of protein complex assembly	5	0.85034	0.0685706	ENSG00000149968, ENSG00000030110, ENSG00000196611, ENSG00000157168, ENSG00000167513	538	50	17340	3.22305	1	1	0.995829
GOTERM_BP_DIRECT	GO:0043433~negative regulation of sequence-specific DNA binding transcription factor activity	7	1.19048	0.0686954	ENSG00000134107, ENSG00000100292, ENSG00000125968, ENSG00000173334, ENSG00000117318, ENSG00000101665, ENSG00000101412	538	93	17340	2.42595	1	1	0.995829
GOTERM_BP_DIRECT	GO:0051091~positive regulation of sequence-specific DNA binding transcription factor activity	8	1.36054	0.068874	ENSG00000106785, ENSG00000149948, ENSG00000175592, ENSG00000167034, ENSG00000125845, ENSG00000121060, ENSG00000136244, ENSG00000132256	538	116	17340	2.22279	1	1	0.995829
GOTERM_BP_DIRECT	GO:0050679~positive regulation of epithelial cell proliferation	6	1.02041	0.0688959	ENSG00000125968, ENSG00000136630, ENSG00000125398, ENSG00000138685, ENSG00000239672, ENSG00000163235	538	71	17340	2.7237	1	1	0.995829
GOTERM_BP_DIRECT	GO:0042742~defense response to bacterium	9	1.53061	0.0697344	ENSG00000128564, ENSG00000187608, ENSG00000204520, ENSG00000089127, ENSG00000170385, ENSG00000124875, ENSG00000111335, ENSG00000111331, ENSG00000124201	538	140	17340	2.07196	1	1	0.995829
GOTERM_BP_DIRECT	GO:0071222~cellular response to lipopolysaccharide	11	1.87075	0.0699438	ENSG00000134326, ENSG00000118503, ENSG00000120217, ENSG00000163739, ENSG00000115008, ENSG00000163734, ENSG00000136244, ENSG00000124875, ENSG00000169429, ENSG00000081041, ENSG00000126368	538	189	17340	1.87585	1	1	0.995829
GOTERM_BP_DIRECT	GO:0042327~positive regulation of phosphorylation	4	0.680272	0.0700115	ENSG00000091409, ENSG00000271503, ENSG00000124882, ENSG00000138798	538	31	17340	4.15877	1	1	0.995829
GOTERM_BP_DIRECT	GO:0006401~RNA catabolic process	4	0.680272	0.0700115	ENSG00000120699, ENSG00000178896, ENSG00000138035, ENSG00000111335	538	31	17340	4.15877	1	1	0.995829
GOTERM_BP_DIRECT	GO:0043392~negative regulation of DNA binding	4	0.680272	0.0700115	ENSG00000149948, ENSG00000100292, ENSG00000125968, ENSG00000101412	538	31	17340	4.15877	1	1	0.995829
GOTERM_BP_DIRECT	GO:0031398~positive regulation of protein ubiquitination	6	1.02041	0.0722496	ENSG00000023445, ENSG00000104312, ENSG00000101665, ENSG00000187566, ENSG00000176170, ENSG00000110330	538	72	17340	2.68587	1	1	0.995829
GOTERM_BP_DIRECT	GO:0000187~activation of MAPK activity	6	1.02041	0.0722496	ENSG00000138166, ENSG00000125845, ENSG00000139318, ENSG00000157168, ENSG00000138685, ENSG00000163235	538	72	17340	2.68587	1	1	0.995829
GOTERM_BP_DIRECT	GO:0006955~immune response	17	2.89116	0.072789	ENSG00000134954, ENSG00000128342, ENSG00000077238, ENSG00000137959, ENSG00000115008, ENSG00000138623, ENSG00000137965, ENSG00000136689, ENSG00000198805, ENSG00000126709, ENSG00000204520, ENSG00000120217, ENSG00000271503, ENSG00000124875, ENSG00000125657, ENSG00000081041, ENSG00000169429	538	346	17340	1.58358	1	1	0.995829
GOTERM_BP_DIRECT	GO:0060325~face morphogenesis	4	0.680272	0.0755517	ENSG00000144655, ENSG00000163132, ENSG00000137868, ENSG00000163659	538	32	17340	4.02881	1	1	0.995829
GOTERM_BP_DIRECT	GO:0010001~glial cell differentiation	3	0.510204	0.0770491	ENSG00000170558, ENSG00000187957, ENSG00000138685	538	15	17340	6.4461	1	1	0.995829
GOTERM_BP_DIRECT	GO:0006165~nucleoside diphosphate phosphorylation	3	0.510204	0.0770491	ENSG00000134326, ENSG00000239672, ENSG00000154027	538	15	17340	6.4461	1	1	0.995829
GOTERM_BP_DIRECT	GO:0072520~seminiferous tubule development	3	0.510204	0.0770491	ENSG00000121621, ENSG00000136492, ENSG00000205336	538	15	17340	6.4461	1	1	0.995829
GOTERM_BP_DIRECT	GO:0042633~hair cycle	3	0.510204	0.0770491	ENSG00000073756, ENSG00000131738, ENSG00000182004	538	15	17340	6.4461	1	1	0.995829
GOTERM_BP_DIRECT	GO:0089718~amino acid import across plasma membrane	3	0.510204	0.0770491	ENSG00000017483, ENSG00000139514, ENSG00000197208	538	15	17340	6.4461	1	1	0.995829
GOTERM_BP_DIRECT	GO:1901653~cellular response to peptide	3	0.510204	0.0770491	ENSG00000085662, ENSG00000125968, ENSG00000155090	538	15	17340	6.4461	1	1	0.995829
GOTERM_BP_DIRECT	GO:0051966~regulation of synaptic transmission, glutamatergic	4	0.680272	0.0812789	ENSG00000170558, ENSG00000130477, ENSG00000157680, ENSG00000152413	538	33	17340	3.90673	1	1	0.995829
GOTERM_BP_DIRECT	GO:0070374~positive regulation of ERK1 and ERK2 cascade	12	2.04082	0.0838647	ENSG00000104312, ENSG00000125845, ENSG00000164251, ENSG00000115008, ENSG00000138623, ENSG00000136158, ENSG00000271503, ENSG00000145431, ENSG00000259207, ENSG00000157168, ENSG00000134242, ENSG00000138685	538	221	17340	1.75007	1	1	0.995829
GOTERM_BP_DIRECT	GO:0000122~negative regulation of transcription from RNA polymerase II promoter	38	6.46259	0.0846788	ENSG00000185507, ENSG00000101096, ENSG00000153234, ENSG00000244405, ENSG00000115415, ENSG00000117318, ENSG00000157557, ENSG00000125845, ENSG00000125968, ENSG00000101412, ENSG00000057657, ENSG00000124216, ENSG00000162772, ENSG00000101255, ENSG00000155090, ENSG00000123095, ENSG00000136603, ENSG00000134107, ENSG00000165949, ENSG00000116717, ENSG00000173276, ENSG00000178860, ENSG00000262406, ENSG0000…	538	945	17340	1.29604	1	1	0.995829
GOTERM_BP_DIRECT	GO:0007076~mitotic chromosome condensation	3	0.510204	0.086307	ENSG00000109805, ENSG00000146670, ENSG00000121152	538	16	17340	6.04322	1	1	0.995829
GOTERM_BP_DIRECT	GO:0070848~response to growth factor	3	0.510204	0.086307	ENSG00000136603, ENSG00000142627, ENSG00000139318	538	16	17340	6.04322	1	1	0.995829
GOTERM_BP_DIRECT	GO:0070365~hepatocyte differentiation	3	0.510204	0.086307	ENSG00000165891, ENSG00000164171, ENSG00000140465	538	16	17340	6.04322	1	1	0.995829
GOTERM_BP_DIRECT	GO:0032966~negative regulation of collagen biosynthetic process	3	0.510204	0.086307	ENSG00000116285, ENSG00000120053, ENSG00000136244	538	16	17340	6.04322	1	1	0.995829
GOTERM_BP_DIRECT	GO:0051279~regulation of release of sequestered calcium ion into cytosol	3	0.510204	0.086307	ENSG00000102879, ENSG00000259207, ENSG00000154127	538	16	17340	6.04322	1	1	0.995829
GOTERM_BP_DIRECT	GO:0046834~lipid phosphorylation	3	0.510204	0.086307	ENSG00000102780, ENSG00000157680, ENSG00000176170	538	16	17340	6.04322	1	1	0.995829
GOTERM_BP_DIRECT	GO:0001938~positive regulation of endothelial cell proliferation	6	1.02041	0.0865376	ENSG00000125845, ENSG00000259207, ENSG00000123358, ENSG00000138685, ENSG00000150630, ENSG00000138798	538	76	17340	2.54451	1	1	0.995829
GOTERM_BP_DIRECT	GO:0032755~positive regulation of interleukin-6 production	7	1.19048	0.0869106	ENSG00000104312, ENSG00000137033, ENSG00000164251, ENSG00000028277, ENSG00000115008, ENSG00000136244, ENSG00000124882	538	99	17340	2.27892	1	1	0.995829
GOTERM_BP_DIRECT	GO:0070059~intrinsic apoptotic signaling pathway in response to endoplasmic reticulum stress	4	0.680272	0.0871875	ENSG00000030110, ENSG00000178607, ENSG00000128965, ENSG00000101255	538	34	17340	3.79182	1	1	0.995829
GOTERM_BP_DIRECT	GO:0035924~cellular response to vascular endothelial growth factor stimulus	4	0.680272	0.0871875	ENSG00000136158, ENSG00000178607, ENSG00000123358, ENSG00000176170	538	34	17340	3.79182	1	1	0.995829
GOTERM_BP_DIRECT	GO:0048008~platelet-derived growth factor receptor signaling pathway	4	0.680272	0.0871875	ENSG00000144655, ENSG00000145431, ENSG00000163659, ENSG00000259207	538	34	17340	3.79182	1	1	0.995829
GOTERM_BP_DIRECT	GO:0034140~negative regulation of toll-like receptor 3 signaling pathway	2	0.340136	0.0900641	ENSG00000118503, ENSG00000164251	538	3	17340	21.487	1	1	0.995829
GOTERM_BP_DIRECT	GO:0000958~mitochondrial mRNA catabolic process	2	0.340136	0.0900641	ENSG00000138035, ENSG00000174840	538	3	17340	21.487	1	1	0.995829
GOTERM_BP_DIRECT	GO:0070673~response to interleukin-18	2	0.340136	0.0900641	ENSG00000104312, ENSG00000163347	538	3	17340	21.487	1	1	0.995829
GOTERM_BP_DIRECT	GO:0060128~corticotropin hormone secreting cell differentiation	2	0.340136	0.0900641	ENSG00000125845, ENSG00000138685	538	3	17340	21.487	1	1	0.995829
GOTERM_BP_DIRECT	GO:0009166~nucleotide catabolic process	2	0.340136	0.0900641	ENSG00000135318, ENSG00000183696	538	3	17340	21.487	1	1	0.995829
GOTERM_BP_DIRECT	GO:2000116~regulation of cysteine-type endopeptidase activity	2	0.340136	0.0900641	ENSG00000023445, ENSG00000110330	538	3	17340	21.487	1	1	0.995829
GOTERM_BP_DIRECT	GO:0021940~positive regulation of cerebellar granule cell precursor proliferation	2	0.340136	0.0900641	ENSG00000138685, ENSG00000138798	538	3	17340	21.487	1	1	0.995829
GOTERM_BP_DIRECT	GO:0070859~positive regulation of bile acid biosynthetic process	2	0.340136	0.0900641	ENSG00000164211, ENSG00000126368	538	3	17340	21.487	1	1	0.995829
GOTERM_BP_DIRECT	GO:1905072~cardiac jelly development	2	0.340136	0.0900641	ENSG00000125845, ENSG00000135111	538	3	17340	21.487	1	1	0.995829
GOTERM_BP_DIRECT	GO:0046074~dTMP catabolic process	2	0.340136	0.0900641	ENSG00000025708, ENSG00000183696	538	3	17340	21.487	1	1	0.995829
GOTERM_BP_DIRECT	GO:0031328~positive regulation of cellular biosynthetic process	2	0.340136	0.0900641	ENSG00000271503, ENSG00000169429	538	3	17340	21.487	1	1	0.995829
GOTERM_BP_DIRECT	GO:0071930~negative regulation of transcription involved in G1/S transition of mitotic cell cycle	2	0.340136	0.0900641	ENSG00000165891, ENSG00000101412	538	3	17340	21.487	1	1	0.995829
GOTERM_BP_DIRECT	GO:0006157~deoxyadenosine catabolic process	2	0.340136	0.0900641	ENSG00000198805, ENSG00000158125	538	3	17340	21.487	1	1	0.995829
GOTERM_BP_DIRECT	GO:0030100~regulation of endocytosis	4	0.680272	0.0932717	ENSG00000127946, ENSG00000103966, ENSG00000143322, ENSG00000176170	538	35	17340	3.68348	1	1	0.995829
GOTERM_BP_DIRECT	GO:0035418~protein localization to synapse	3	0.510204	0.0958772	ENSG00000186472, ENSG00000082126, ENSG00000152413	538	17	17340	5.68773	1	1	0.995829
GOTERM_BP_DIRECT	GO:0030857~negative regulation of epithelial cell differentiation	3	0.510204	0.0958772	ENSG00000110092, ENSG00000135111, ENSG00000125398	538	17	17340	5.68773	1	1	0.995829
GOTERM_BP_DIRECT	GO:0045779~negative regulation of bone resorption	3	0.510204	0.0958772	ENSG00000118503, ENSG00000136244, ENSG00000154127	538	17	17340	5.68773	1	1	0.995829
GOTERM_BP_DIRECT	GO:0006364~rRNA processing	8	1.36054	0.09668	ENSG00000133316, ENSG00000178896, ENSG00000052749, ENSG00000126749, ENSG00000114767, ENSG00000112578, ENSG00000165271, ENSG00000178718	538	126	17340	2.04638	1	1	0.995829
GOTERM_BP_DIRECT	GO:0006974~cellular response to DNA damage stimulus	13	2.21088	0.0993145	ENSG00000101096, ENSG00000185507, ENSG00000111247, ENSG00000065328, ENSG00000160193, ENSG00000033178, ENSG00000110092, ENSG00000173846, ENSG00000141682, ENSG00000168411, ENSG00000120539, ENSG00000204520, ENSG00000143476	538	255	17340	1.64312	1	1	0.995829
GOTERM_BP_DIRECT	GO:0048662~negative regulation of smooth muscle cell proliferation	4	0.680272	0.0995254	ENSG00000118503, ENSG00000100292, ENSG00000125845, ENSG00000173334	538	36	17340	3.58116	1	1	0.995829

## Sheet: ctrl d3 vs untreated_down_GO_BP
Category	Term	Count	%	PValue	Genes	List Total	Pop Hits	Pop Total	Fold Enrichment	Bonferroni	Benjamini	FDR
GOTERM_BP_DIRECT	GO:0030198~extracellular matrix organization	24	3.77953	3.0793e-09	ENSG00000077943, ENSG00000106823, ENSG00000077942, ENSG00000099953, ENSG00000136378, ENSG00000133110, ENSG00000205221, ENSG00000060718, ENSG00000122707, ENSG00000154736, ENSG00000134853, ENSG00000204262, ENSG00000171812, ENSG00000137273, ENSG00000168477, ENSG00000188153, ENSG00000168542, ENSG00000185585, ENSG00000143382, ENSG00000049089, ENSG00000187720, ENSG00000166106, ENSG00000163520, ENSG0000…	564	163	17340	4.52682	9.31483e-06	9.31487e-06	9.2071e-06
GOTERM_BP_DIRECT	GO:0048251~elastic fiber assembly	8	1.25984	2.5202e-08	ENSG00000168477, ENSG00000133392, ENSG00000168542, ENSG00000166482, ENSG00000168056, ENSG00000140092, ENSG00000187720, ENSG00000090006	564	12	17340	20.4965	7.62332e-05	3.81181e-05	3.7677e-05
GOTERM_BP_DIRECT	GO:0007155~cell adhesion	43	6.77165	1.32055e-07	ENSG00000112902, ENSG00000137809, ENSG00000111799, ENSG00000102181, ENSG00000105855, ENSG00000112769, ENSG00000198542, ENSG00000197635, ENSG00000133026, ENSG00000113212, ENSG00000196569, ENSG00000173801, ENSG00000135424, ENSG00000186340, ENSG00000115232, ENSG00000168477, ENSG00000165124, ENSG00000253846, ENSG00000087589, ENSG00000169760, ENSG00000013297, ENSG00000140545, ENSG00000162614, ENSG0000…	564	536	17340	2.46646	0.000399387	0.000133156	0.000131615
GOTERM_BP_DIRECT	GO:0030335~positive regulation of cell migration	25	3.93701	2.97388e-06	ENSG00000112902, ENSG00000153993, ENSG00000166949, ENSG00000019991, ENSG00000134853, ENSG00000171105, ENSG00000174804, ENSG00000120899, ENSG00000085741, ENSG00000087589, ENSG00000146122, ENSG00000095539, ENSG00000185652, ENSG00000126218, ENSG00000122691, ENSG00000157404, ENSG00000150594, ENSG00000012171, ENSG00000091136, ENSG00000172403, ENSG00000137872, ENSG00000169071, ENSG00000170962, ENSG0000…	564	254	17340	3.02605	0.00895565	0.00187678	0.00185506
GOTERM_BP_DIRECT	GO:0030199~collagen fibril organization	12	1.88976	3.10211e-06	ENSG00000138131, ENSG00000168477, ENSG00000111799, ENSG00000168542, ENSG00000099953, ENSG00000136378, ENSG00000060718, ENSG00000054598, ENSG00000139329, ENSG00000204262, ENSG00000187955, ENSG00000139304	564	60	17340	6.14894	0.00934001	0.00187678	0.00185506
GOTERM_BP_DIRECT	GO:0007160~cell-matrix adhesion	14	2.20472	2.5769e-05	ENSG00000127990, ENSG00000137809, ENSG00000077943, ENSG00000106823, ENSG00000105855, ENSG00000162804, ENSG00000198542, ENSG00000137103, ENSG00000140092, ENSG00000135424, ENSG00000115232, ENSG00000168477, ENSG00000168542, ENSG00000187244	564	102	17340	4.21986	0.0749913	0.0109213	0.0107949
GOTERM_BP_DIRECT	GO:0001822~kidney development	15	2.3622	2.62226e-05	ENSG00000151892, ENSG00000077943, ENSG00000196562, ENSG00000150347, ENSG00000003137, ENSG00000111077, ENSG00000170577, ENSG00000196549, ENSG00000137573, ENSG00000114251, ENSG00000118526, ENSG00000109083, ENSG00000054598, ENSG00000011465, ENSG00000125378	564	117	17340	3.94163	0.0762598	0.0109213	0.0107949
GOTERM_BP_DIRECT	GO:0001649~osteoblast differentiation	15	2.3622	2.88827e-05	ENSG00000104332, ENSG00000137809, ENSG00000068885, ENSG00000269821, ENSG00000115461, ENSG00000162551, ENSG00000167244, ENSG00000085741, ENSG00000128602, ENSG00000106571, ENSG00000122691, ENSG00000108984, ENSG00000125378, ENSG00000168646, ENSG00000168779	564	118	17340	3.90822	0.0836634	0.0109213	0.0107949
GOTERM_BP_DIRECT	GO:0060070~canonical Wnt signaling pathway	13	2.04724	6.36079e-05	ENSG00000104332, ENSG00000188906, ENSG00000155760, ENSG00000152284, ENSG00000105989, ENSG00000122707, ENSG00000173801, ENSG00000174804, ENSG00000114251, ENSG00000148737, ENSG00000085741, ENSG00000162337, ENSG00000070018	564	96	17340	4.16334	0.17504	0.0213793	0.021132
GOTERM_BP_DIRECT	GO:0050679~positive regulation of epithelial cell proliferation	11	1.73228	9.3442e-05	ENSG00000104332, ENSG00000114251, ENSG00000148737, ENSG00000102878, ENSG00000091136, ENSG00000128602, ENSG00000122691, ENSG00000017427, ENSG00000164920, ENSG00000125378, ENSG00000137764	564	71	17340	4.76326	0.246235	0.0281529	0.0278272
GOTERM_BP_DIRECT	GO:0030509~BMP signaling pathway	12	1.88976	0.00010341	ENSG00000119699, ENSG00000104332, ENSG00000101938, ENSG00000114251, ENSG00000150593, ENSG00000128791, ENSG00000166949, ENSG00000182175, ENSG00000105429, ENSG00000069702, ENSG00000169071, ENSG00000125378	564	86	17340	4.28996	0.268627	0.0281529	0.0278272
GOTERM_BP_DIRECT	GO:0009888~tissue development	8	1.25984	0.000111681	ENSG00000091136, ENSG00000105429, ENSG00000171298, ENSG00000133110, ENSG00000106780, ENSG00000196569, ENSG00000053747, ENSG00000074527	564	35	17340	7.02736	0.2867	0.0281529	0.0278272
GOTERM_BP_DIRECT	GO:0007229~integrin-mediated signaling pathway	13	2.04724	0.000126776	ENSG00000105894, ENSG00000137809, ENSG00000077943, ENSG00000105855, ENSG00000149451, ENSG00000154096, ENSG00000198542, ENSG00000150760, ENSG00000135424, ENSG00000115232, ENSG00000168542, ENSG00000120899, ENSG00000053747	564	103	17340	3.8804	0.318542	0.0294997	0.0291584
GOTERM_BP_DIRECT	GO:0008284~positive regulation of cell proliferation	35	5.51181	0.000152241	ENSG00000105894, ENSG00000134419, ENSG00000150281, ENSG00000117614, ENSG00000197635, ENSG00000134853, ENSG00000171105, ENSG00000204634, ENSG00000148926, ENSG00000168477, ENSG00000082512, ENSG00000167244, ENSG00000120899, ENSG00000174807, ENSG00000153291, ENSG00000162337, ENSG00000185652, ENSG00000125266, ENSG00000104332, ENSG00000157404, ENSG00000150594, ENSG00000180660, ENSG00000148053, ENSG0000…	564	534	17340	2.0151	0.369073	0.0309598	0.0306016
GOTERM_BP_DIRECT	GO:0046849~bone remodeling	6	0.944882	0.000158582	ENSG00000187098, ENSG00000152661, ENSG00000168056, ENSG00000162337, ENSG00000070018, ENSG00000101265	564	17	17340	10.8511	0.38106	0.0309598	0.0306016
GOTERM_BP_DIRECT	GO:0002062~chondrocyte differentiation	9	1.41732	0.000163754	ENSG00000168542, ENSG00000128791, ENSG00000168056, ENSG00000136378, ENSG00000147862, ENSG00000106571, ENSG00000164920, ENSG00000125378, ENSG00000170577	564	49	17340	5.64698	0.390671	0.0309598	0.0306016
GOTERM_BP_DIRECT	GO:0007411~axon guidance	17	2.67717	0.000264855	ENSG00000112902, ENSG00000153993, ENSG00000067141, ENSG00000174684, ENSG00000012171, ENSG00000196569, ENSG00000240771, ENSG00000137872, ENSG00000114251, ENSG00000095539, ENSG00000106571, ENSG00000162614, ENSG00000185008, ENSG00000125266, ENSG00000184347, ENSG00000053747, ENSG00000106123	564	180	17340	2.90366	0.551251	0.0471285	0.0465832
GOTERM_BP_DIRECT	GO:0007223~Wnt signaling pathway, calcium modulating pathway	4	0.629921	0.000324229	ENSG00000174804, ENSG00000114251, ENSG00000085741, ENSG00000169071	564	5	17340	24.5957	0.625046	0.0544885	0.053858
GOTERM_BP_DIRECT	GO:0071560~cellular response to transforming growth factor beta stimulus	10	1.5748	0.000375942	ENSG00000104332, ENSG00000114251, ENSG00000172572, ENSG00000163815, ENSG00000166949, ENSG00000105989, ENSG00000133110, ENSG00000138615, ENSG00000143387, ENSG00000170962	564	69	17340	4.45575	0.679361	0.0567553	0.0560986
GOTERM_BP_DIRECT	GO:0035115~embryonic forelimb morphogenesis	7	1.10236	0.000420159	ENSG00000198816, ENSG00000121039, ENSG00000122707, ENSG00000122691, ENSG00000143320, ENSG00000164920, ENSG00000168779	564	31	17340	6.94235	0.719519	0.0567553	0.0560986
GOTERM_BP_DIRECT	GO:0048701~embryonic cranial skeleton morphogenesis	7	1.10236	0.000420159	ENSG00000166949, ENSG00000187535, ENSG00000122691, ENSG00000157796, ENSG00000134853, ENSG00000125378, ENSG00000170577	564	31	17340	6.94235	0.719519	0.0567553	0.0560986
GOTERM_BP_DIRECT	GO:0032148~activation of protein kinase B activity	7	1.10236	0.000420159	ENSG00000150594, ENSG00000114251, ENSG00000196262, ENSG00000106688, ENSG00000185652, ENSG00000017427, ENSG00000171105	564	31	17340	6.94235	0.719519	0.0567553	0.0560986
GOTERM_BP_DIRECT	GO:0098609~cell-cell adhesion	17	2.67717	0.000431528	ENSG00000067141, ENSG00000137809, ENSG00000077943, ENSG00000154096, ENSG00000112378, ENSG00000173801, ENSG00000135424, ENSG00000154721, ENSG00000143412, ENSG00000171812, ENSG00000064309, ENSG00000115232, ENSG00000168477, ENSG00000185008, ENSG00000070018, ENSG00000053747, ENSG00000187955	564	188	17340	2.7801	0.729005	0.0567553	0.0560986
GOTERM_BP_DIRECT	GO:0030324~lung development	11	1.73228	0.000464121	ENSG00000105894, ENSG00000107798, ENSG00000173706, ENSG00000114251, ENSG00000168542, ENSG00000105989, ENSG00000105649, ENSG00000106571, ENSG00000205002, ENSG00000134853, ENSG00000196549	564	86	17340	3.93246	0.754459	0.0584985	0.0578217
GOTERM_BP_DIRECT	GO:0043410~positive regulation of MAPK cascade	15	2.3622	0.000609761	ENSG00000157404, ENSG00000150594, ENSG00000196262, ENSG00000148053, ENSG00000019991, ENSG00000169071, ENSG00000171105, ENSG00000119699, ENSG00000064309, ENSG00000138193, ENSG00000185483, ENSG00000167244, ENSG00000017427, ENSG00000141753, ENSG00000125378	564	157	17340	2.93739	0.841989	0.0737811	0.0729274
GOTERM_BP_DIRECT	GO:0032331~negative regulation of chondrocyte differentiation	6	0.944882	0.000733878	ENSG00000150051, ENSG00000168056, ENSG00000115380, ENSG00000136378, ENSG00000106571, ENSG00000125378	564	23	17340	8.02035	0.891477	0.0822215	0.0812702
GOTERM_BP_DIRECT	GO:0002053~positive regulation of mesenchymal cell proliferation	6	0.944882	0.000733878	ENSG00000114251, ENSG00000105989, ENSG00000162337, ENSG00000128602, ENSG00000090539, ENSG00000168779	564	23	17340	8.02035	0.891477	0.0822215	0.0812702
GOTERM_BP_DIRECT	GO:0016477~cell migration	20	3.14961	0.000875907	ENSG00000151892, ENSG00000088280, ENSG00000105855, ENSG00000091136, ENSG00000198542, ENSG00000069702, ENSG00000164292, ENSG00000150760, ENSG00000173801, ENSG00000170577, ENSG00000087589, ENSG00000174807, ENSG00000162512, ENSG00000106780, ENSG00000054598, ENSG00000167549, ENSG00000053747, ENSG00000074527, ENSG00000163346, ENSG00000126785	564	260	17340	2.36498	0.929404	0.0946293	0.0935344
GOTERM_BP_DIRECT	GO:0030336~negative regulation of cell migration	16	2.51969	0.000950797	ENSG00000105894, ENSG00000104332, ENSG00000064042, ENSG00000198420, ENSG00000113657, ENSG00000154096, ENSG00000122707, ENSG00000173611, ENSG00000174348, ENSG00000187098, ENSG00000115461, ENSG00000137573, ENSG00000085741, ENSG00000032219, ENSG00000090539, ENSG00000101384	564	183	17340	2.68806	0.943726	0.0976873	0.096557
GOTERM_BP_DIRECT	GO:0001657~ureteric bud development	7	1.10236	0.0009688	ENSG00000104332, ENSG00000164056, ENSG00000118526, ENSG00000166949, ENSG00000054598, ENSG00000185008, ENSG00000125378	564	36	17340	5.97813	0.946712	0.0976873	0.096557
GOTERM_BP_DIRECT	GO:0043406~positive regulation of MAP kinase activity	10	1.5748	0.00112287	ENSG00000157404, ENSG00000150594, ENSG00000188906, ENSG00000185652, ENSG00000138735, ENSG00000108984, ENSG00000170962, ENSG00000137764, ENSG00000171105, ENSG00000111907	564	80	17340	3.84309	0.96658	0.10957	0.108303
GOTERM_BP_DIRECT	GO:0060021~palate development	9	1.41732	0.00116417	ENSG00000137273, ENSG00000162496, ENSG00000118526, ENSG00000150347, ENSG00000106571, ENSG00000122691, ENSG00000134853, ENSG00000070018, ENSG00000164920	564	65	17340	4.25696	0.970509	0.11005	0.108777
GOTERM_BP_DIRECT	GO:0042733~embryonic digit morphogenesis	8	1.25984	0.00122836	ENSG00000114251, ENSG00000187535, ENSG00000162337, ENSG00000106571, ENSG00000122691, ENSG00000164920, ENSG00000169071, ENSG00000125378	564	51	17340	4.8227	0.975719	0.1126	0.111297
GOTERM_BP_DIRECT	GO:0007520~myoblast fusion	6	0.944882	0.00132389	ENSG00000064309, ENSG00000105204, ENSG00000154736, ENSG00000166106, ENSG00000150760, ENSG00000154721	564	26	17340	7.09493	0.98182	0.117787	0.116424
GOTERM_BP_DIRECT	GO:0014068~positive regulation of phosphatidylinositol 3-kinase signaling	10	1.5748	0.00146093	ENSG00000157404, ENSG00000185483, ENSG00000148053, ENSG00000019991, ENSG00000134853, ENSG00000017427, ENSG00000011465, ENSG00000169071, ENSG00000170962, ENSG00000171105	564	83	17340	3.70418	0.987996	0.118984	0.117607
GOTERM_BP_DIRECT	GO:0016055~Wnt signaling pathway	16	2.51969	0.0014631	ENSG00000109625, ENSG00000104332, ENSG00000198873, ENSG00000105989, ENSG00000154856, ENSG00000187098, ENSG00000174804, ENSG00000012822, ENSG00000114251, ENSG00000148737, ENSG00000085741, ENSG00000146122, ENSG00000020181, ENSG00000183762, ENSG00000070018, ENSG00000168646	564	191	17340	2.57547	0.988075	0.118984	0.117607
GOTERM_BP_DIRECT	GO:0060074~synapse maturation	5	0.787402	0.00146567	ENSG00000101938, ENSG00000100968, ENSG00000099864, ENSG00000169760, ENSG00000162599	564	16	17340	9.60771	0.988168	0.118984	0.117607
GOTERM_BP_DIRECT	GO:0050919~negative chemotaxis	7	1.10236	0.00149467	ENSG00000112902, ENSG00000153993, ENSG00000012171, ENSG00000095539, ENSG00000197635, ENSG00000184347, ENSG00000137872	564	39	17340	5.51828	0.989163	0.118984	0.117607
GOTERM_BP_DIRECT	GO:0030282~bone mineralization	8	1.25984	0.00172832	ENSG00000105894, ENSG00000162551, ENSG00000163815, ENSG00000085741, ENSG00000168056, ENSG00000106819, ENSG00000169071, ENSG00000168646	564	54	17340	4.55477	0.994661	0.133147	0.131606
GOTERM_BP_DIRECT	GO:0042060~wound healing	11	1.73228	0.00176062	ENSG00000119699, ENSG00000118898, ENSG00000114251, ENSG00000168542, ENSG00000166949, ENSG00000133110, ENSG00000106571, ENSG00000134853, ENSG00000148180, ENSG00000017427, ENSG00000011465	564	102	17340	3.3156	0.995159	0.133147	0.131606
GOTERM_BP_DIRECT	GO:0048557~embryonic digestive tract morphogenesis	5	0.787402	0.00186786	ENSG00000118526, ENSG00000106571, ENSG00000134853, ENSG00000170577, ENSG00000168779	564	17	17340	9.04255	0.996502	0.135047	0.133485
GOTERM_BP_DIRECT	GO:0048843~negative regulation of axon extension involved in axon guidance	6	0.944882	0.00187504	ENSG00000112902, ENSG00000153993, ENSG00000114251, ENSG00000012171, ENSG00000095539, ENSG00000137872	564	28	17340	6.58815	0.996577	0.135047	0.133485
GOTERM_BP_DIRECT	GO:0001656~metanephros development	6	0.944882	0.002206	ENSG00000164056, ENSG00000121039, ENSG00000077943, ENSG00000106571, ENSG00000185008, ENSG00000164920	564	29	17340	6.36097	0.998745	0.155189	0.153394
GOTERM_BP_DIRECT	GO:0051491~positive regulation of filopodium assembly	6	0.944882	0.00257754	ENSG00000119699, ENSG00000099864, ENSG00000113657, ENSG00000169760, ENSG00000147251, ENSG00000186635	564	30	17340	6.14894	0.999593	0.172644	0.170646
GOTERM_BP_DIRECT	GO:0060349~bone morphogenesis	6	0.944882	0.00257754	ENSG00000162496, ENSG00000168056, ENSG00000162337, ENSG00000070018, ENSG00000164920, ENSG00000003137	564	30	17340	6.14894	0.999593	0.172644	0.170646
GOTERM_BP_DIRECT	GO:0034446~substrate adhesion-dependent cell spreading	8	1.25984	0.00262533	ENSG00000115232, ENSG00000174804, ENSG00000155760, ENSG00000077943, ENSG00000091136, ENSG00000106780, ENSG00000169604, ENSG00000074527	564	58	17340	4.24065	0.999648	0.172644	0.170646
GOTERM_BP_DIRECT	GO:0090263~positive regulation of canonical Wnt signaling pathway	11	1.73228	0.00288236	ENSG00000104332, ENSG00000112902, ENSG00000188906, ENSG00000166949, ENSG00000196562, ENSG00000146122, ENSG00000020181, ENSG00000122707, ENSG00000167191, ENSG00000173801, ENSG00000169071	564	109	17340	3.10267	0.999839	0.183222	0.181102
GOTERM_BP_DIRECT	GO:0007517~muscle organ development	10	1.5748	0.00298827	ENSG00000022267, ENSG00000184481, ENSG00000137809, ENSG00000127990, ENSG00000150281, ENSG00000150051, ENSG00000122691, ENSG00000196569, ENSG00000017427, ENSG00000135424	564	92	17340	3.34181	0.999883	0.183222	0.181102
GOTERM_BP_DIRECT	GO:0035987~endodermal cell differentiation	6	0.944882	0.00299242	ENSG00000115232, ENSG00000111799, ENSG00000091136, ENSG00000060718, ENSG00000135424, ENSG00000053747	564	31	17340	5.95058	0.999884	0.183222	0.181102
GOTERM_BP_DIRECT	GO:0008360~regulation of cell shape	13	2.04724	0.00307526	ENSG00000105894, ENSG00000157404, ENSG00000072422, ENSG00000099864, ENSG00000164292, ENSG00000133026, ENSG00000135424, ENSG00000136040, ENSG00000099260, ENSG00000120899, ENSG00000167617, ENSG00000186635, ENSG00000126785	564	147	17340	2.71892	0.99991	0.183222	0.181102
GOTERM_BP_DIRECT	GO:0070458~cellular detoxification of nitrogen compound	3	0.472441	0.00308903	ENSG00000213366, ENSG00000134184, ENSG00000134202	564	3	17340	30.7447	0.999914	0.183222	0.181102
GOTERM_BP_DIRECT	GO:0045668~negative regulation of osteoblast differentiation	8	1.25984	0.00350492	ENSG00000104332, ENSG00000115461, ENSG00000128791, ENSG00000166949, ENSG00000162337, ENSG00000122691, ENSG00000168646, ENSG00000090539	564	61	17340	4.03209	0.999976	0.203892	0.201533
GOTERM_BP_DIRECT	GO:0001701~in utero embryonic development	16	2.51969	0.00365366	ENSG00000166949, ENSG00000117614, ENSG00000157796, ENSG00000134853, ENSG00000119699, ENSG00000142784, ENSG00000173706, ENSG00000121039, ENSG00000168542, ENSG00000167244, ENSG00000086696, ENSG00000128602, ENSG00000106571, ENSG00000054598, ENSG00000122691, ENSG00000126016	564	210	17340	2.34245	0.999984	0.208534	0.206122
GOTERM_BP_DIRECT	GO:0007275~multicellular organism development	16	2.51969	0.00380863	ENSG00000157404, ENSG00000136859, ENSG00000099953, ENSG00000148053, ENSG00000134853, ENSG00000169071, ENSG00000171105, ENSG00000113361, ENSG00000137193, ENSG00000145526, ENSG00000185483, ENSG00000167244, ENSG00000090006, ENSG00000183762, ENSG00000163346, ENSG00000106123	564	211	17340	2.33135	0.99999	0.211363	0.208917
GOTERM_BP_DIRECT	GO:0001570~vasculogenesis	8	1.25984	0.00384296	ENSG00000148926, ENSG00000173706, ENSG00000174804, ENSG00000105855, ENSG00000148053, ENSG00000128602, ENSG00000069702, ENSG00000126016	564	62	17340	3.96706	0.999991	0.211363	0.208917
GOTERM_BP_DIRECT	GO:0060071~Wnt signaling pathway, planar cell polarity pathway	6	0.944882	0.00396326	ENSG00000114251, ENSG00000155760, ENSG00000185483, ENSG00000085741, ENSG00000169071, ENSG00000100592	564	33	17340	5.58994	0.999994	0.214087	0.21161
GOTERM_BP_DIRECT	GO:0051056~regulation of small GTPase mediated signal transduction	11	1.73228	0.00424367	ENSG00000133789, ENSG00000116991, ENSG00000088756, ENSG00000137727, ENSG00000145819, ENSG00000136002, ENSG00000126822, ENSG00000240771, ENSG00000186635, ENSG00000126016, ENSG00000047648	564	115	17340	2.9408	0.999997	0.22475	0.22215
GOTERM_BP_DIRECT	GO:0030182~neuron differentiation	14	2.20472	0.00430926	ENSG00000196262, ENSG00000170370, ENSG00000155760, ENSG00000148053, ENSG00000105989, ENSG00000150281, ENSG00000064309, ENSG00000174804, ENSG00000225830, ENSG00000114251, ENSG00000137672, ENSG00000185189, ENSG00000085741, ENSG00000102038	564	173	17340	2.48801	0.999998	0.22475	0.22215
GOTERM_BP_DIRECT	GO:0051091~positive regulation of sequence-specific DNA binding transcription factor activity	11	1.73228	0.00451304	ENSG00000157404, ENSG00000174804, ENSG00000138772, ENSG00000082512, ENSG00000151748, ENSG00000166949, ENSG00000105989, ENSG00000150347, ENSG00000162337, ENSG00000173801, ENSG00000070018	564	116	17340	2.91544	0.999999	0.225548	0.222939
GOTERM_BP_DIRECT	GO:0042476~odontogenesis	6	0.944882	0.00452474	ENSG00000119699, ENSG00000091136, ENSG00000122691, ENSG00000164920, ENSG00000168646, ENSG00000125378	564	34	17340	5.42553	0.999999	0.225548	0.222939
GOTERM_BP_DIRECT	GO:0033687~osteoblast proliferation	4	0.629921	0.00462281	ENSG00000068885, ENSG00000162337, ENSG00000164920, ENSG00000168646	564	11	17340	11.1799	0.999999	0.225548	0.222939
GOTERM_BP_DIRECT	GO:0003139~secondary heart field specification	4	0.629921	0.00462281	ENSG00000114251, ENSG00000085741, ENSG00000168646, ENSG00000125378	564	11	17340	11.1799	0.999999	0.225548	0.222939
GOTERM_BP_DIRECT	GO:0050673~epithelial cell proliferation	7	1.10236	0.00487628	ENSG00000171812, ENSG00000107798, ENSG00000157404, ENSG00000151748, ENSG00000102878, ENSG00000019991, ENSG00000128602	564	49	17340	4.3921	1	0.234139	0.23143
GOTERM_BP_DIRECT	GO:0035567~non-canonical Wnt signaling pathway	5	0.787402	0.00504871	ENSG00000104332, ENSG00000174804, ENSG00000114251, ENSG00000155760, ENSG00000068885	564	22	17340	6.98743	1	0.23863	0.235869
GOTERM_BP_DIRECT	GO:0090090~negative regulation of canonical Wnt signaling pathway	12	1.88976	0.00538289	ENSG00000104332, ENSG00000174804, ENSG00000114251, ENSG00000148737, ENSG00000123349, ENSG00000085741, ENSG00000106571, ENSG00000115457, ENSG00000183762, ENSG00000141753, ENSG00000169071, ENSG00000168646	564	138	17340	2.67345	1	0.250511	0.247613
GOTERM_BP_DIRECT	GO:0001503~ossification	9	1.41732	0.00548131	ENSG00000101938, ENSG00000163815, ENSG00000128791, ENSG00000152580, ENSG00000164828, ENSG00000060718, ENSG00000122691, ENSG00000101265, ENSG00000204262	564	83	17340	3.33376	1	0.251223	0.248317
GOTERM_BP_DIRECT	GO:0007179~transforming growth factor beta receptor signaling pathway	10	1.5748	0.00556428	ENSG00000119699, ENSG00000077943, ENSG00000105855, ENSG00000168542, ENSG00000128791, ENSG00000166949, ENSG00000137507, ENSG00000168056, ENSG00000090006, ENSG00000069702	564	101	17340	3.04403	1	0.251223	0.248317
GOTERM_BP_DIRECT	GO:0009612~response to mechanical stimulus	8	1.25984	0.00591728	ENSG00000118898, ENSG00000168542, ENSG00000120899, ENSG00000164828, ENSG00000133110, ENSG00000115457, ENSG00000011465, ENSG00000154864	564	67	17340	3.67101	1	0.25398	0.251042
GOTERM_BP_DIRECT	GO:0010718~positive regulation of epithelial to mesenchymal transition	7	1.10236	0.00594787	ENSG00000119699, ENSG00000168477, ENSG00000166949, ENSG00000054598, ENSG00000122691, ENSG00000168646, ENSG00000125378	564	51	17340	4.21986	1	0.25398	0.251042
GOTERM_BP_DIRECT	GO:0030212~hyaluronan metabolic process	4	0.629921	0.00601639	ENSG00000137193, ENSG00000019991, ENSG00000162267, ENSG00000123243	564	12	17340	10.2482	1	0.25398	0.251042
GOTERM_BP_DIRECT	GO:0018916~nitrobenzene metabolic process	3	0.472441	0.00604515	ENSG00000213366, ENSG00000134184, ENSG00000134202	564	4	17340	23.0585	1	0.25398	0.251042
GOTERM_BP_DIRECT	GO:0060686~negative regulation of prostatic bud formation	3	0.472441	0.00604515	ENSG00000114251, ENSG00000137573, ENSG00000125378	564	4	17340	23.0585	1	0.25398	0.251042
GOTERM_BP_DIRECT	GO:0050680~negative regulation of epithelial cell proliferation	8	1.25984	0.00641656	ENSG00000105894, ENSG00000104332, ENSG00000114251, ENSG00000164751, ENSG00000151748, ENSG00000068885, ENSG00000069702, ENSG00000125378	564	68	17340	3.61702	1	0.265892	0.262815
GOTERM_BP_DIRECT	GO:0033627~cell adhesion mediated by integrin	6	0.944882	0.006546	ENSG00000115232, ENSG00000137809, ENSG00000077943, ENSG00000105855, ENSG00000198542, ENSG00000135424	564	37	17340	4.98562	1	0.26759	0.264494
GOTERM_BP_DIRECT	GO:0045766~positive regulation of angiogenesis	13	2.04724	0.00667589	ENSG00000112902, ENSG00000109458, ENSG00000105855, ENSG00000019991, ENSG00000173801, ENSG00000004776, ENSG00000148926, ENSG00000114251, ENSG00000138772, ENSG00000120899, ENSG00000122691, ENSG00000239697, ENSG00000124212	564	162	17340	2.46717	1	0.269261	0.266145
GOTERM_BP_DIRECT	GO:0018108~peptidyl-tyrosine phosphorylation	12	1.88976	0.00699805	ENSG00000157404, ENSG00000105204, ENSG00000185483, ENSG00000148053, ENSG00000120899, ENSG00000115380, ENSG00000134853, ENSG00000108984, ENSG00000169071, ENSG00000106123, ENSG00000137764, ENSG00000171105	564	143	17340	2.57997	1	0.278541	0.275318
GOTERM_BP_DIRECT	GO:0030334~regulation of cell migration	10	1.5748	0.00759562	ENSG00000136040, ENSG00000168477, ENSG00000113657, ENSG00000112769, ENSG00000154096, ENSG00000162614, ENSG00000126822, ENSG00000196569, ENSG00000053747, ENSG00000126016	564	106	17340	2.90044	1	0.292339	0.288957
GOTERM_BP_DIRECT	GO:0010463~mesenchymal cell proliferation	4	0.629921	0.00763464	ENSG00000114251, ENSG00000085741, ENSG00000105989, ENSG00000168779	564	13	17340	9.4599	1	0.292339	0.288957
GOTERM_BP_DIRECT	GO:0050982~detection of mechanical stimulus	4	0.629921	0.00763464	ENSG00000166473, ENSG00000134343, ENSG00000173801, ENSG00000154864	564	13	17340	9.4599	1	0.292339	0.288957
GOTERM_BP_DIRECT	GO:0007568~aging	14	2.20472	0.00927602	ENSG00000151892, ENSG00000149131, ENSG00000197971, ENSG00000115457, ENSG00000148180, ENSG00000196549, ENSG00000119699, ENSG00000148926, ENSG00000167468, ENSG00000184481, ENSG00000115461, ENSG00000137672, ENSG00000189058, ENSG00000011465	564	190	17340	2.2654	1	0.337565	0.333659
GOTERM_BP_DIRECT	GO:0030325~adrenal gland development	5	0.787402	0.00931554	ENSG00000166949, ENSG00000085741, ENSG00000150347, ENSG00000134853, ENSG00000171105	564	26	17340	5.91244	1	0.337565	0.333659
GOTERM_BP_DIRECT	GO:0035269~protein O-linked mannosylation	4	0.629921	0.0094853	ENSG00000179104, ENSG00000144647, ENSG00000174684, ENSG00000133687	564	14	17340	8.78419	1	0.337565	0.333659
GOTERM_BP_DIRECT	GO:0006518~peptide metabolic process	4	0.629921	0.0094853	ENSG00000109625, ENSG00000121898, ENSG00000088882, ENSG00000196549	564	14	17340	8.78419	1	0.337565	0.333659
GOTERM_BP_DIRECT	GO:2000036~regulation of stem cell population maintenance	4	0.629921	0.0094853	ENSG00000105894, ENSG00000151748, ENSG00000128602, ENSG00000123200	564	14	17340	8.78419	1	0.337565	0.333659
GOTERM_BP_DIRECT	GO:0055119~relaxation of cardiac muscle	4	0.629921	0.0094853	ENSG00000213366, ENSG00000138735, ENSG00000148180, ENSG00000018625	564	14	17340	8.78419	1	0.337565	0.333659
GOTERM_BP_DIRECT	GO:0043065~positive regulation of apoptotic process	20	3.14961	0.0097484	ENSG00000105894, ENSG00000104332, ENSG00000104765, ENSG00000071242, ENSG00000196730, ENSG00000111653, ENSG00000240694, ENSG00000119699, ENSG00000148926, ENSG00000164056, ENSG00000147889, ENSG00000120885, ENSG00000035664, ENSG00000151748, ENSG00000085741, ENSG00000143382, ENSG00000105270, ENSG00000108984, ENSG00000101265, ENSG00000125378	564	324	17340	1.89782	1	0.342802	0.338836
GOTERM_BP_DIRECT	GO:0003402~planar cell polarity pathway involved in axis elongation	3	0.472441	0.0098591	ENSG00000104332, ENSG00000114251, ENSG00000085741	564	5	17340	18.4468	1	0.342802	0.338836
GOTERM_BP_DIRECT	GO:0048146~positive regulation of fibroblast proliferation	7	1.10236	0.0101865	ENSG00000114251, ENSG00000077942, ENSG00000105989, ENSG00000174807, ENSG00000134853, ENSG00000017427, ENSG00000170962	564	57	17340	3.77566	1	0.349636	0.345591
GOTERM_BP_DIRECT	GO:0001501~skeletal system development	11	1.73228	0.0104024	ENSG00000162551, ENSG00000168542, ENSG00000167244, ENSG00000188783, ENSG00000049089, ENSG00000017427, ENSG00000140511, ENSG00000101265, ENSG00000204262, ENSG00000090539, ENSG00000168779	564	131	17340	2.58161	1	0.349636	0.345591
GOTERM_BP_DIRECT	GO:0007169~transmembrane receptor protein tyrosine kinase signaling pathway	11	1.73228	0.0104024	ENSG00000157404, ENSG00000177570, ENSG00000185483, ENSG00000148053, ENSG00000120899, ENSG00000087589, ENSG00000185652, ENSG00000134853, ENSG00000169071, ENSG00000106123, ENSG00000171105	564	131	17340	2.58161	1	0.349636	0.345591
GOTERM_BP_DIRECT	GO:0033689~negative regulation of osteoblast proliferation	4	0.629921	0.0115746	ENSG00000104332, ENSG00000166949, ENSG00000169184, ENSG00000168646	564	15	17340	8.19858	1	0.377554	0.373186
GOTERM_BP_DIRECT	GO:0045778~positive regulation of ossification	4	0.629921	0.0115746	ENSG00000105894, ENSG00000114251, ENSG00000175356, ENSG00000125378	564	15	17340	8.19858	1	0.377554	0.373186
GOTERM_BP_DIRECT	GO:0021987~cerebral cortex development	8	1.25984	0.0116075	ENSG00000064309, ENSG00000137463, ENSG00000168542, ENSG00000105426, ENSG00000148053, ENSG00000128602, ENSG00000070018, ENSG00000125124	564	76	17340	3.23628	1	0.377554	0.373186
GOTERM_BP_DIRECT	GO:0001523~retinoid metabolic process	5	0.787402	0.0121248	ENSG00000196616, ENSG00000121039, ENSG00000162496, ENSG00000106538, ENSG00000165092	564	28	17340	5.49012	1	0.390185	0.385671
GOTERM_BP_DIRECT	GO:0009887~animal organ morphogenesis	11	1.73228	0.0126775	ENSG00000022267, ENSG00000137273, ENSG00000167244, ENSG00000091136, ENSG00000105429, ENSG00000106780, ENSG00000125266, ENSG00000196569, ENSG00000011465, ENSG00000053747, ENSG00000074527	564	135	17340	2.50512	1	0.403677	0.399006
GOTERM_BP_DIRECT	GO:0042475~odontogenesis of dentin-containing tooth	7	1.10236	0.0129599	ENSG00000148926, ENSG00000128602, ENSG00000106571, ENSG00000054598, ENSG00000134853, ENSG00000070018, ENSG00000125378	564	60	17340	3.58688	1	0.408373	0.403648
GOTERM_BP_DIRECT	GO:0043010~camera-type eye development	6	0.944882	0.0135571	ENSG00000187098, ENSG00000180660, ENSG00000128791, ENSG00000102878, ENSG00000115380, ENSG00000054598	564	44	17340	4.19246	1	0.422784	0.417893
GOTERM_BP_DIRECT	GO:0072201~negative regulation of mesenchymal cell proliferation	3	0.472441	0.0144723	ENSG00000105894, ENSG00000114251, ENSG00000085741	564	6	17340	15.3723	1	0.442208	0.437091
GOTERM_BP_DIRECT	GO:0048341~paraxial mesoderm formation	3	0.472441	0.0144723	ENSG00000114251, ENSG00000085741, ENSG00000054598	564	6	17340	15.3723	1	0.442208	0.437091
GOTERM_BP_DIRECT	GO:0046777~protein autophosphorylation	13	2.04724	0.0146802	ENSG00000157404, ENSG00000129465, ENSG00000188906, ENSG00000105204, ENSG00000148053, ENSG00000198873, ENSG00000154096, ENSG00000196730, ENSG00000134853, ENSG00000171105, ENSG00000137193, ENSG00000035664, ENSG00000120899	564	180	17340	2.22045	1	0.444076	0.438938
GOTERM_BP_DIRECT	GO:0032870~cellular response to hormone stimulus	5	0.787402	0.0154247	ENSG00000150594, ENSG00000132329, ENSG00000115457, ENSG00000185008, ENSG00000184347	564	30	17340	5.12411	1	0.457449	0.452156
GOTERM_BP_DIRECT	GO:0060828~regulation of canonical Wnt signaling pathway	5	0.787402	0.0154247	ENSG00000188906, ENSG00000155760, ENSG00000109083, ENSG00000146122, ENSG00000183762	564	30	17340	5.12411	1	0.457449	0.452156
GOTERM_BP_DIRECT	GO:0072089~stem cell proliferation	6	0.944882	0.0162353	ENSG00000085741, ENSG00000147862, ENSG00000106571, ENSG00000164920, ENSG00000168646, ENSG00000168779	564	46	17340	4.01018	1	0.474994	0.469498
GOTERM_BP_DIRECT	GO:0002063~chondrocyte development	4	0.629921	0.0164874	ENSG00000137573, ENSG00000196562, ENSG00000060718, ENSG00000168779	564	17	17340	7.23404	1	0.474994	0.469498
GOTERM_BP_DIRECT	GO:0043116~negative regulation of vascular permeability	4	0.629921	0.0164874	ENSG00000131016, ENSG00000148926, ENSG00000172572, ENSG00000126016	564	17	17340	7.23404	1	0.474994	0.469498
GOTERM_BP_DIRECT	GO:0035633~maintenance of permeability of blood-brain barrier	5	0.787402	0.0172666	ENSG00000106688, ENSG00000152661, ENSG00000197971, ENSG00000196569, ENSG00000154721	564	31	17340	4.95882	1	0.488149	0.482501
GOTERM_BP_DIRECT	GO:0001934~positive regulation of protein phosphorylation	14	2.20472	0.0172668	ENSG00000188906, ENSG00000196262, ENSG00000064042, ENSG00000170271, ENSG00000148053, ENSG00000019991, ENSG00000106538, ENSG00000171105, ENSG00000064309, ENSG00000184381, ENSG00000167244, ENSG00000105270, ENSG00000125378, ENSG00000168646	564	206	17340	2.08944	1	0.488149	0.482501
GOTERM_BP_DIRECT	GO:0001755~neural crest cell migration	6	0.944882	0.0176973	ENSG00000112902, ENSG00000153993, ENSG00000012171, ENSG00000095539, ENSG00000128602, ENSG00000137872	564	47	17340	3.92485	1	0.495689	0.489954
GOTERM_BP_DIRECT	GO:0010976~positive regulation of neuron projection development	10	1.5748	0.0179783	ENSG00000105894, ENSG00000114251, ENSG00000185483, ENSG00000113657, ENSG00000148053, ENSG00000120899, ENSG00000182175, ENSG00000169760, ENSG00000198846, ENSG00000169071	564	122	17340	2.52006	1	0.498939	0.493166
GOTERM_BP_DIRECT	GO:0003180~aortic valve morphogenesis	5	0.787402	0.0192399	ENSG00000122691, ENSG00000185008, ENSG00000184347, ENSG00000125378, ENSG00000101384	564	32	17340	4.80386	1	0.518963	0.512959
GOTERM_BP_DIRECT	GO:0001837~epithelial to mesenchymal transition	6	0.944882	0.0192439	ENSG00000137273, ENSG00000114251, ENSG00000085741, ENSG00000019991, ENSG00000069702, ENSG00000017427	564	48	17340	3.84309	1	0.518963	0.512959
GOTERM_BP_DIRECT	GO:0006940~regulation of smooth muscle contraction	4	0.629921	0.0193168	ENSG00000150594, ENSG00000138193, ENSG00000181072, ENSG00000018625	564	18	17340	6.83215	1	0.518963	0.512959
GOTERM_BP_DIRECT	GO:0060449~bud elongation involved in lung branching	3	0.472441	0.0198289	ENSG00000164056, ENSG00000121039, ENSG00000125378	564	7	17340	13.1763	1	0.518963	0.512959
GOTERM_BP_DIRECT	GO:0001957~intramembranous ossification	3	0.472441	0.0198289	ENSG00000169184, ENSG00000143387, ENSG00000168646	564	7	17340	13.1763	1	0.518963	0.512959
GOTERM_BP_DIRECT	GO:0050920~regulation of chemotaxis	3	0.472441	0.0198289	ENSG00000020181, ENSG00000125266, ENSG00000134853	564	7	17340	13.1763	1	0.518963	0.512959
GOTERM_BP_DIRECT	GO:0007507~heart development	14	2.20472	0.0199007	ENSG00000105894, ENSG00000152661, ENSG00000071242, ENSG00000114126, ENSG00000137764, ENSG00000143028, ENSG00000148926, ENSG00000173706, ENSG00000100968, ENSG00000138193, ENSG00000168542, ENSG00000187535, ENSG00000106571, ENSG00000054598	564	210	17340	2.04965	1	0.518963	0.512959
GOTERM_BP_DIRECT	GO:0006006~glucose metabolic process	7	1.10236	0.0214003	ENSG00000049239, ENSG00000142784, ENSG00000154330, ENSG00000167244, ENSG00000189058, ENSG00000171298, ENSG00000005882	564	67	17340	3.21213	1	0.548609	0.542261
GOTERM_BP_DIRECT	GO:0060291~long-term synaptic potentiation	7	1.10236	0.0214003	ENSG00000105894, ENSG00000100968, ENSG00000106688, ENSG00000148053, ENSG00000120899, ENSG00000204314, ENSG00000169760	564	67	17340	3.21213	1	0.548609	0.542261
GOTERM_BP_DIRECT	GO:0007399~nervous system development	22	3.46457	0.0239016	ENSG00000105894, ENSG00000112902, ENSG00000151892, ENSG00000148053, ENSG00000139613, ENSG00000145819, ENSG00000181072, ENSG00000158555, ENSG00000113212, ENSG00000137872, ENSG00000130024, ENSG00000175745, ENSG00000101938, ENSG00000064309, ENSG00000253846, ENSG00000169760, ENSG00000254122, ENSG00000185565, ENSG00000185652, ENSG00000184347, ENSG00000168779, ENSG00000101384	564	404	17340	1.67422	1	0.607583	0.600553
GOTERM_BP_DIRECT	GO:0010862~positive regulation of pathway-restricted SMAD protein phosphorylation	6	0.944882	0.0244067	ENSG00000119699, ENSG00000168477, ENSG00000163083, ENSG00000128791, ENSG00000157110, ENSG00000125378	564	51	17340	3.61702	1	0.615252	0.608133
GOTERM_BP_DIRECT	GO:2000647~negative regulation of stem cell proliferation	4	0.629921	0.0257281	ENSG00000077942, ENSG00000085741, ENSG00000147862, ENSG00000106571	564	20	17340	6.14894	1	0.633555	0.626224
GOTERM_BP_DIRECT	GO:0043567~regulation of insulin-like growth factor receptor signaling pathway	3	0.472441	0.025876	ENSG00000115461, ENSG00000115457, ENSG00000141753	564	8	17340	11.5293	1	0.633555	0.626224
GOTERM_BP_DIRECT	GO:0006958~complement activation, classical pathway	5	0.787402	0.0259705	ENSG00000120885, ENSG00000205403, ENSG00000149131, ENSG00000009724, ENSG00000182326	564	35	17340	4.3921	1	0.633555	0.626224
GOTERM_BP_DIRECT	GO:0071526~semaphorin-plexin signaling pathway	5	0.787402	0.0259705	ENSG00000112902, ENSG00000153993, ENSG00000012171, ENSG00000095539, ENSG00000137872	564	35	17340	4.3921	1	0.633555	0.626224
GOTERM_BP_DIRECT	GO:0060348~bone development	6	0.944882	0.026307	ENSG00000166794, ENSG00000152661, ENSG00000137573, ENSG00000196562, ENSG00000106809, ENSG00000108984	564	52	17340	3.54746	1	0.636629	0.629263
GOTERM_BP_DIRECT	GO:0072659~protein localization to plasma membrane	11	1.73228	0.0266789	ENSG00000132329, ENSG00000099864, ENSG00000109083, ENSG00000116171, ENSG00000105649, ENSG00000029534, ENSG00000115306, ENSG00000158445, ENSG00000173801, ENSG00000070018, ENSG00000141542	564	152	17340	2.22494	1	0.640504	0.633094
GOTERM_BP_DIRECT	GO:0051496~positive regulation of stress fiber assembly	6	0.944882	0.0282992	ENSG00000119699, ENSG00000104332, ENSG00000064042, ENSG00000166949, ENSG00000085741, ENSG00000126016	564	53	17340	3.48053	1	0.674057	0.666258
GOTERM_BP_DIRECT	GO:0071300~cellular response to retinoic acid	7	1.10236	0.0293069	ENSG00000174804, ENSG00000114251, ENSG00000155760, ENSG00000120899, ENSG00000085741, ENSG00000105989, ENSG00000003137	564	72	17340	2.98907	1	0.687235	0.679283
GOTERM_BP_DIRECT	GO:0033674~positive regulation of kinase activity	7	1.10236	0.0293069	ENSG00000157404, ENSG00000185483, ENSG00000148053, ENSG00000134853, ENSG00000169071, ENSG00000106123, ENSG00000171105	564	72	17340	2.98907	1	0.687235	0.679283
GOTERM_BP_DIRECT	GO:0045669~positive regulation of osteoblast differentiation	7	1.10236	0.03109	ENSG00000019991, ENSG00000162337, ENSG00000106571, ENSG00000175356, ENSG00000017427, ENSG00000125378, ENSG00000101384	564	73	17340	2.94812	1	0.719304	0.710982
GOTERM_BP_DIRECT	GO:0060412~ventricular septum morphogenesis	5	0.787402	0.03115	ENSG00000151748, ENSG00000085741, ENSG00000069702, ENSG00000185008, ENSG00000184347	564	37	17340	4.15469	1	0.719304	0.710982
GOTERM_BP_DIRECT	GO:0001945~lymph vessel development	3	0.472441	0.0325633	ENSG00000173706, ENSG00000054598, ENSG00000125266	564	9	17340	10.2482	1	0.729659	0.721217
GOTERM_BP_DIRECT	GO:1902732~positive regulation of chondrocyte proliferation	3	0.472441	0.0325633	ENSG00000175356, ENSG00000163346, ENSG00000170577	564	9	17340	10.2482	1	0.729659	0.721217
GOTERM_BP_DIRECT	GO:0042074~cell migration involved in gastrulation	3	0.472441	0.0325633	ENSG00000105429, ENSG00000162337, ENSG00000126016	564	9	17340	10.2482	1	0.729659	0.721217
GOTERM_BP_DIRECT	GO:0035860~glial cell-derived neurotrophic factor receptor signaling pathway	3	0.472441	0.0325633	ENSG00000151892, ENSG00000137573, ENSG00000196562	564	9	17340	10.2482	1	0.729659	0.721217
GOTERM_BP_DIRECT	GO:0007009~plasma membrane organization	4	0.629921	0.0331405	ENSG00000185561, ENSG00000128274, ENSG00000115306, ENSG00000088340	564	22	17340	5.58994	1	0.731752	0.723286
GOTERM_BP_DIRECT	GO:0040037~negative regulation of fibroblast growth factor receptor signaling pathway	4	0.629921	0.0331405	ENSG00000164056, ENSG00000114251, ENSG00000137573, ENSG00000196562	564	22	17340	5.58994	1	0.731752	0.723286
GOTERM_BP_DIRECT	GO:0048678~response to axon injury	5	0.787402	0.0339511	ENSG00000106688, ENSG00000113657, ENSG00000154096, ENSG00000189058, ENSG00000158445	564	38	17340	4.04535	1	0.744218	0.735608
GOTERM_BP_DIRECT	GO:0045600~positive regulation of fat cell differentiation	6	0.944882	0.0348385	ENSG00000104332, ENSG00000151748, ENSG00000106538, ENSG00000162337, ENSG00000168646, ENSG00000128016	564	56	17340	3.29407	1	0.758176	0.749403
GOTERM_BP_DIRECT	GO:0030177~positive regulation of Wnt signaling pathway	5	0.787402	0.036894	ENSG00000104332, ENSG00000174804, ENSG00000137573, ENSG00000196562, ENSG00000163346	564	39	17340	3.94163	1	0.776445	0.767462
GOTERM_BP_DIRECT	GO:0045165~cell fate commitment	6	0.944882	0.0372089	ENSG00000187098, ENSG00000114251, ENSG00000085741, ENSG00000105989, ENSG00000169071, ENSG00000180447	564	57	17340	3.23628	1	0.776445	0.767462
GOTERM_BP_DIRECT	GO:0042178~xenobiotic catabolic process	4	0.629921	0.037218	ENSG00000213366, ENSG00000134184, ENSG00000076258, ENSG00000134202	564	23	17340	5.3469	1	0.776445	0.767462
GOTERM_BP_DIRECT	GO:0060038~cardiac muscle cell proliferation	4	0.629921	0.037218	ENSG00000151748, ENSG00000105989, ENSG00000054598, ENSG00000069702	564	23	17340	5.3469	1	0.776445	0.767462
GOTERM_BP_DIRECT	GO:0042246~tissue regeneration	4	0.629921	0.037218	ENSG00000105894, ENSG00000104324, ENSG00000189058, ENSG00000148180	564	23	17340	5.3469	1	0.776445	0.767462
GOTERM_BP_DIRECT	GO:0014911~positive regulation of smooth muscle cell migration	4	0.629921	0.037218	ENSG00000184481, ENSG00000133110, ENSG00000017427, ENSG00000137872	564	23	17340	5.3469	1	0.776445	0.767462
GOTERM_BP_DIRECT	GO:0060272~embryonic skeletal joint morphogenesis	3	0.472441	0.039843	ENSG00000164920, ENSG00000125378, ENSG00000168779	564	10	17340	9.2234	1	0.800908	0.791641
GOTERM_BP_DIRECT	GO:0048103~somatic stem cell division	3	0.472441	0.039843	ENSG00000157404, ENSG00000147889, ENSG00000155760	564	10	17340	9.2234	1	0.800908	0.791641
GOTERM_BP_DIRECT	GO:0090037~positive regulation of protein kinase C signaling	3	0.472441	0.039843	ENSG00000114251, ENSG00000184381, ENSG00000085741	564	10	17340	9.2234	1	0.800908	0.791641
GOTERM_BP_DIRECT	GO:0001867~complement activation, lectin pathway	3	0.472441	0.039843	ENSG00000127241, ENSG00000166482, ENSG00000009724	564	10	17340	9.2234	1	0.800908	0.791641
GOTERM_BP_DIRECT	GO:0030513~positive regulation of BMP signaling pathway	5	0.787402	0.0399792	ENSG00000067141, ENSG00000137573, ENSG00000128791, ENSG00000269821, ENSG00000125378	564	40	17340	3.84309	1	0.800908	0.791641
GOTERM_BP_DIRECT	GO:0050918~positive chemotaxis	5	0.787402	0.0399792	ENSG00000112902, ENSG00000019991, ENSG00000185652, ENSG00000125378, ENSG00000131981	564	40	17340	3.84309	1	0.800908	0.791641
GOTERM_BP_DIRECT	GO:0006508~proteolysis	21	3.30709	0.0409877	ENSG00000109625, ENSG00000127241, ENSG00000104324, ENSG00000256043, ENSG00000099953, ENSG00000149451, ENSG00000197766, ENSG00000154736, ENSG00000197635, ENSG00000111144, ENSG00000009724, ENSG00000196549, ENSG00000205403, ENSG00000121064, ENSG00000126218, ENSG00000142910, ENSG00000166106, ENSG00000143387, ENSG00000128510, ENSG00000182326, ENSG00000174080	564	403	17340	1.60208	1	0.81571	0.806272
GOTERM_BP_DIRECT	GO:0051216~cartilage development	6	0.944882	0.04224	ENSG00000114251, ENSG00000137573, ENSG00000105855, ENSG00000196562, ENSG00000139329, ENSG00000125124	564	59	17340	3.12658	1	0.829714	0.820114
GOTERM_BP_DIRECT	GO:0007254~JNK cascade	6	0.944882	0.04224	ENSG00000225830, ENSG00000188906, ENSG00000114251, ENSG00000166949, ENSG00000167617, ENSG00000169071	564	59	17340	3.12658	1	0.829714	0.820114
GOTERM_BP_DIRECT	GO:0030501~positive regulation of bone mineralization	5	0.787402	0.0432067	ENSG00000119699, ENSG00000105894, ENSG00000166949, ENSG00000164920, ENSG00000125378	564	41	17340	3.74935	1	0.833721	0.824075
GOTERM_BP_DIRECT	GO:0042311~vasodilation	5	0.787402	0.0432067	ENSG00000150594, ENSG00000152661, ENSG00000184381, ENSG00000165633, ENSG00000125124	564	41	17340	3.74935	1	0.833721	0.824075
GOTERM_BP_DIRECT	GO:0007224~smoothened signaling pathway	7	1.10236	0.0432708	ENSG00000064309, ENSG00000109083, ENSG00000068885, ENSG00000128602, ENSG00000106571, ENSG00000169071, ENSG00000168779	564	79	17340	2.72421	1	0.833721	0.824075
GOTERM_BP_DIRECT	GO:0048589~developmental growth	4	0.629921	0.0461013	ENSG00000148926, ENSG00000166949, ENSG00000106571, ENSG00000180447	564	25	17340	4.91915	1	0.877084	0.866936
GOTERM_BP_DIRECT	GO:0042573~retinoic acid metabolic process	4	0.629921	0.0461013	ENSG00000196616, ENSG00000121064, ENSG00000143320, ENSG00000003137	564	25	17340	4.91915	1	0.877084	0.866936
GOTERM_BP_DIRECT	GO:0030155~regulation of cell adhesion	6	0.944882	0.0476617	ENSG00000168477, ENSG00000112769, ENSG00000120899, ENSG00000196569, ENSG00000148180, ENSG00000053747	564	61	17340	3.02407	1	0.879274	0.8691
GOTERM_BP_DIRECT	GO:0006081~cellular aldehyde metabolic process	3	0.472441	0.0476697	ENSG00000072210, ENSG00000164904, ENSG00000165092	564	11	17340	8.38491	1	0.879274	0.8691
GOTERM_BP_DIRECT	GO:0048660~regulation of smooth muscle cell proliferation	3	0.472441	0.0476697	ENSG00000115252, ENSG00000148737, ENSG00000125378	564	11	17340	8.38491	1	0.879274	0.8691
GOTERM_BP_DIRECT	GO:0007494~midgut development	3	0.472441	0.0476697	ENSG00000173406, ENSG00000114251, ENSG00000128602	564	11	17340	8.38491	1	0.879274	0.8691
GOTERM_BP_DIRECT	GO:0048681~negative regulation of axon regeneration	3	0.472441	0.0476697	ENSG00000105426, ENSG00000182175, ENSG00000183762	564	11	17340	8.38491	1	0.879274	0.8691
GOTERM_BP_DIRECT	GO:0010628~positive regulation of gene expression	25	3.93701	0.0482971	ENSG00000152661, ENSG00000105855, ENSG00000166949, ENSG00000137507, ENSG00000269821, ENSG00000148180, ENSG00000187098, ENSG00000225830, ENSG00000012822, ENSG00000085741, ENSG00000122691, ENSG00000077942, ENSG00000071242, ENSG00000148053, ENSG00000198157, ENSG00000003137, ENSG00000147889, ENSG00000120885, ENSG00000114251, ENSG00000162545, ENSG00000128602, ENSG00000054598, ENSG00000017427, ENSG0000…	564	514	17340	1.49536	1	0.885447	0.875202
GOTERM_BP_DIRECT	GO:0001756~somitogenesis	5	0.787402	0.0500883	ENSG00000114251, ENSG00000166949, ENSG00000054598, ENSG00000169071, ENSG00000168646	564	43	17340	3.57496	1	0.91107	0.900529
GOTERM_BP_DIRECT	GO:0000902~cell morphogenesis	7	1.10236	0.0503413	ENSG00000107798, ENSG00000113361, ENSG00000073910, ENSG00000120885, ENSG00000145526, ENSG00000019991, ENSG00000157796	564	82	17340	2.62455	1	0.91107	0.900529
GOTERM_BP_DIRECT	GO:0043113~receptor clustering	4	0.629921	0.0508994	ENSG00000105894, ENSG00000115232, ENSG00000151748, ENSG00000154096	564	26	17340	4.72995	1	0.91107	0.900529
GOTERM_BP_DIRECT	GO:0048468~cell development	4	0.629921	0.0508994	ENSG00000102878, ENSG00000150051, ENSG00000150347, ENSG00000168646	564	26	17340	4.72995	1	0.91107	0.900529
GOTERM_BP_DIRECT	GO:0045893~positive regulation of transcription, DNA-templated	32	5.03937	0.051922	ENSG00000129465, ENSG00000166949, ENSG00000157110, ENSG00000150347, ENSG00000111653, ENSG00000171105, ENSG00000187098, ENSG00000174804, ENSG00000012822, ENSG00000085741, ENSG00000162337, ENSG00000070018, ENSG00000163346, ENSG00000104332, ENSG00000105204, ENSG00000155760, ENSG00000198157, ENSG00000139613, ENSG00000169071, ENSG00000119699, ENSG00000137273, ENSG00000147889, ENSG00000137193, ENSG0000…	564	703	17340	1.39947	1	0.923907	0.913217
GOTERM_BP_DIRECT	GO:0007417~central nervous system development	10	1.5748	0.052321	ENSG00000072210, ENSG00000170370, ENSG00000197971, ENSG00000115306, ENSG00000128602, ENSG00000126603, ENSG00000020181, ENSG00000185008, ENSG00000148180, ENSG00000140511	564	148	17340	2.07734	1	0.925562	0.914853
GOTERM_BP_DIRECT	GO:1901998~toxin transport	5	0.787402	0.0537414	ENSG00000132141, ENSG00000162337, ENSG00000070018, ENSG00000169604, ENSG00000141542	564	44	17340	3.49371	1	0.939698	0.928825
GOTERM_BP_DIRECT	GO:0022617~extracellular matrix disassembly	5	0.787402	0.0537414	ENSG00000099953, ENSG00000154736, ENSG00000166106, ENSG00000143387, ENSG00000163346	564	44	17340	3.49371	1	0.939698	0.928825
GOTERM_BP_DIRECT	GO:0043568~positive regulation of insulin-like growth factor receptor signaling pathway	3	0.472441	0.0560004	ENSG00000115461, ENSG00000017427, ENSG00000141753	564	12	17340	7.68617	1	0.962506	0.95137
GOTERM_BP_DIRECT	GO:0030510~regulation of BMP signaling pathway	3	0.472441	0.0560004	ENSG00000128791, ENSG00000182175, ENSG00000140479	564	12	17340	7.68617	1	0.962506	0.95137
GOTERM_BP_DIRECT	GO:0031076~embryonic camera-type eye development	3	0.472441	0.0560004	ENSG00000121039, ENSG00000187535, ENSG00000157796	564	12	17340	7.68617	1	0.962506	0.95137
GOTERM_BP_DIRECT	GO:0008285~negative regulation of cell proliferation	22	3.46457	0.0572305	ENSG00000175274, ENSG00000104332, ENSG00000071242, ENSG00000166949, ENSG00000111653, ENSG00000169071, ENSG00000174348, ENSG00000111077, ENSG00000119699, ENSG00000148926, ENSG00000164056, ENSG00000147889, ENSG00000184481, ENSG00000182195, ENSG00000120899, ENSG00000162545, ENSG00000118849, ENSG00000106571, ENSG00000109099, ENSG00000184347, ENSG00000125378, ENSG00000168646	564	446	17340	1.51655	1	0.978093	0.966776
GOTERM_BP_DIRECT	GO:0035264~multicellular organism growth	7	1.10236	0.0580801	ENSG00000142784, ENSG00000173706, ENSG00000225830, ENSG00000168542, ENSG00000150347, ENSG00000128602, ENSG00000111077	564	85	17340	2.53191	1	0.981521	0.970165
GOTERM_BP_DIRECT	GO:0007613~memory	7	1.10236	0.0580801	ENSG00000105894, ENSG00000196639, ENSG00000106688, ENSG00000184381, ENSG00000077943, ENSG00000185652, ENSG00000171105	564	85	17340	2.53191	1	0.981521	0.970165
GOTERM_BP_DIRECT	GO:0001525~angiogenesis	14	2.20472	0.0586772	ENSG00000136859, ENSG00000109458, ENSG00000132329, ENSG00000154096, ENSG00000069702, ENSG00000171812, ENSG00000120899, ENSG00000189058, ENSG00000140545, ENSG00000054598, ENSG00000239697, ENSG00000126016, ENSG00000126785, ENSG00000101384	564	246	17340	1.7497	1	0.986103	0.974693
GOTERM_BP_DIRECT	GO:0001958~endochondral ossification	4	0.629921	0.0611859	ENSG00000162551, ENSG00000068885, ENSG00000054598, ENSG00000125378	564	28	17340	4.3921	1	0.994935	0.983424
GOTERM_BP_DIRECT	GO:0006493~protein O-linked glycosylation	5	0.787402	0.0614684	ENSG00000100626, ENSG00000144647, ENSG00000176928, ENSG00000171155, ENSG00000136542	564	46	17340	3.34181	1	0.994935	0.983424
GOTERM_BP_DIRECT	GO:0008286~insulin receptor signaling pathway	6	0.944882	0.0629368	ENSG00000109458, ENSG00000184481, ENSG00000167244, ENSG00000106538, ENSG00000005882, ENSG00000171105	564	66	17340	2.79497	1	0.994935	0.983424
GOTERM_BP_DIRECT	GO:0090191~negative regulation of branching involved in ureteric bud morphogenesis	2	0.314961	0.0638842	ENSG00000184292, ENSG00000125378	564	2	17340	30.7447	1	0.994935	0.983424
GOTERM_BP_DIRECT	GO:0060775~planar cell polarity pathway involved in gastrula mediolateral intercalation	2	0.314961	0.0638842	ENSG00000114251, ENSG00000085741	564	2	17340	30.7447	1	0.994935	0.983424
GOTERM_BP_DIRECT	GO:0030328~prenylcysteine catabolic process	2	0.314961	0.0638842	ENSG00000145882, ENSG00000116005	564	2	17340	30.7447	1	0.994935	0.983424
GOTERM_BP_DIRECT	GO:0019285~glycine betaine biosynthetic process from choline	2	0.314961	0.0638842	ENSG00000016391, ENSG00000164904	564	2	17340	30.7447	1	0.994935	0.983424
GOTERM_BP_DIRECT	GO:0003017~lymph circulation	2	0.314961	0.0638842	ENSG00000173706, ENSG00000165124	564	2	17340	30.7447	1	0.994935	0.983424
GOTERM_BP_DIRECT	GO:2000054~negative regulation of Wnt signaling pathway involved in dorsal/ventral axis specification	2	0.314961	0.0638842	ENSG00000104332, ENSG00000168646	564	2	17340	30.7447	1	0.994935	0.983424
GOTERM_BP_DIRECT	GO:0090210~regulation of establishment of blood-brain barrier	2	0.314961	0.0638842	ENSG00000020181, ENSG00000122707	564	2	17340	30.7447	1	0.994935	0.983424
GOTERM_BP_DIRECT	GO:0014846~esophagus smooth muscle contraction	2	0.314961	0.0638842	ENSG00000137573, ENSG00000196562	564	2	17340	30.7447	1	0.994935	0.983424
GOTERM_BP_DIRECT	GO:0060282~positive regulation of oocyte development	2	0.314961	0.0638842	ENSG00000172572, ENSG00000138735	564	2	17340	30.7447	1	0.994935	0.983424
GOTERM_BP_DIRECT	GO:0042593~glucose homeostasis	8	1.25984	0.0645149	ENSG00000150594, ENSG00000115461, ENSG00000148737, ENSG00000100504, ENSG00000149212, ENSG00000158445, ENSG00000005882, ENSG00000171105	564	109	17340	2.25649	1	0.994935	0.983424
GOTERM_BP_DIRECT	GO:0048745~smooth muscle tissue development	3	0.472441	0.0647941	ENSG00000077943, ENSG00000128602, ENSG00000125378	564	13	17340	7.09493	1	0.994935	0.983424
GOTERM_BP_DIRECT	GO:0021794~thalamus development	3	0.472441	0.0647941	ENSG00000105894, ENSG00000128602, ENSG00000070018	564	13	17340	7.09493	1	0.994935	0.983424
GOTERM_BP_DIRECT	GO:1900025~negative regulation of substrate adhesion-dependent cell spreading	3	0.472441	0.0647941	ENSG00000184292, ENSG00000077942, ENSG00000133110	564	13	17340	7.09493	1	0.994935	0.983424
GOTERM_BP_DIRECT	GO:0050771~negative regulation of axonogenesis	3	0.472441	0.0647941	ENSG00000173406, ENSG00000154096, ENSG00000197971	564	13	17340	7.09493	1	0.994935	0.983424
GOTERM_BP_DIRECT	GO:0051384~response to glucocorticoid	6	0.944882	0.0662865	ENSG00000148926, ENSG00000138772, ENSG00000162551, ENSG00000107317, ENSG00000115457, ENSG00000150540	564	67	17340	2.75326	1	1	0.988757
GOTERM_BP_DIRECT	GO:0048009~insulin-like growth factor receptor signaling pathway	4	0.629921	0.0666636	ENSG00000115461, ENSG00000167244, ENSG00000017427, ENSG00000137764	564	29	17340	4.24065	1	1	0.988757
GOTERM_BP_DIRECT	GO:0045944~positive regulation of transcription from RNA polymerase II promoter	49	7.71654	0.0677129	ENSG00000166949, ENSG00000186918, ENSG00000019991, ENSG00000139329, ENSG00000173801, ENSG00000170577, ENSG00000175745, ENSG00000187098, ENSG00000167244, ENSG00000032219, ENSG00000122691, ENSG00000162599, ENSG00000114779, ENSG00000105989, ENSG00000120837, ENSG00000138449, ENSG00000119699, ENSG00000137273, ENSG00000008441, ENSG00000114251, ENSG00000118526, ENSG00000102878, ENSG00000147862, ENSG0000…	564	1186	17340	1.27023	1	1	0.988757
GOTERM_BP_DIRECT	GO:0071347~cellular response to interleukin-1	7	1.10236	0.069446	ENSG00000104332, ENSG00000131016, ENSG00000163083, ENSG00000136378, ENSG00000162645, ENSG00000003436, ENSG00000124212	564	89	17340	2.41812	1	1	0.988757
GOTERM_BP_DIRECT	GO:0043627~response to estrogen	6	0.944882	0.0697338	ENSG00000119699, ENSG00000106571, ENSG00000115457, ENSG00000140511, ENSG00000134202, ENSG00000196549	564	68	17340	2.71277	1	1	0.988757
GOTERM_BP_DIRECT	GO:0046676~negative regulation of insulin secretion	4	0.629921	0.0723568	ENSG00000104332, ENSG00000150594, ENSG00000163083, ENSG00000158445	564	30	17340	4.09929	1	1	0.988757
GOTERM_BP_DIRECT	GO:0090314~positive regulation of protein targeting to membrane	4	0.629921	0.0723568	ENSG00000168502, ENSG00000198420, ENSG00000168958, ENSG00000158445	564	30	17340	4.09929	1	1	0.988757
GOTERM_BP_DIRECT	GO:0048041~focal adhesion assembly	4	0.629921	0.0723568	ENSG00000120899, ENSG00000154096, ENSG00000243244, ENSG00000047648	564	30	17340	4.09929	1	1	0.988757
GOTERM_BP_DIRECT	GO:0045840~positive regulation of mitotic nuclear division	4	0.629921	0.0723568	ENSG00000167244, ENSG00000162337, ENSG00000017427, ENSG00000171105	564	30	17340	4.09929	1	1	0.988757
GOTERM_BP_DIRECT	GO:0006869~lipid transport	7	1.10236	0.0724747	ENSG00000144645, ENSG00000154265, ENSG00000154262, ENSG00000116171, ENSG00000189058, ENSG00000141338, ENSG00000154258	564	90	17340	2.39125	1	1	0.988757
GOTERM_BP_DIRECT	GO:0010977~negative regulation of neuron projection development	6	0.944882	0.0732782	ENSG00000188906, ENSG00000105426, ENSG00000113657, ENSG00000109099, ENSG00000125266, ENSG00000175745	564	69	17340	2.67345	1	1	0.988757
GOTERM_BP_DIRECT	GO:0003323~type B pancreatic cell development	3	0.472441	0.0740123	ENSG00000114251, ENSG00000128602, ENSG00000125378	564	14	17340	6.58815	1	1	0.988757
GOTERM_BP_DIRECT	GO:0050848~regulation of calcium-mediated signaling	3	0.472441	0.0740123	ENSG00000120899, ENSG00000005882, ENSG00000109743	564	14	17340	6.58815	1	1	0.988757
GOTERM_BP_DIRECT	GO:0034613~cellular protein localization	5	0.787402	0.0740931	ENSG00000188906, ENSG00000114251, ENSG00000152661, ENSG00000168646, ENSG00000126016	564	49	17340	3.13721	1	1	0.988757
GOTERM_BP_DIRECT	GO:0006457~protein folding	10	1.5748	0.0749327	ENSG00000166794, ENSG00000196262, ENSG00000123349, ENSG00000112208, ENSG00000132141, ENSG00000168938, ENSG00000114698, ENSG00000090006, ENSG00000122642, ENSG00000110011	564	159	17340	1.93363	1	1	0.988757
GOTERM_BP_DIRECT	GO:0043547~positive regulation of GTPase activity	11	1.73228	0.0755236	ENSG00000104332, ENSG00000088280, ENSG00000085741, ENSG00000154096, ENSG00000182175, ENSG00000147251, ENSG00000076344, ENSG00000141258, ENSG00000011454, ENSG00000186635, ENSG00000047648	564	183	17340	1.84804	1	1	0.988757
GOTERM_BP_DIRECT	GO:0002040~sprouting angiogenesis	4	0.629921	0.0782594	ENSG00000120899, ENSG00000020181, ENSG00000122707, ENSG00000165633	564	31	17340	3.96706	1	1	0.988757
GOTERM_BP_DIRECT	GO:0048706~embryonic skeletal system development	4	0.629921	0.0782594	ENSG00000114251, ENSG00000137573, ENSG00000196562, ENSG00000085741	564	31	17340	3.96706	1	1	0.988757
GOTERM_BP_DIRECT	GO:0050772~positive regulation of axonogenesis	4	0.629921	0.0782594	ENSG00000136040, ENSG00000148053, ENSG00000185008, ENSG00000168779	564	31	17340	3.96706	1	1	0.988757
GOTERM_BP_DIRECT	GO:0043066~negative regulation of apoptotic process	24	3.77953	0.0787039	ENSG00000104332, ENSG00000150593, ENSG00000104765, ENSG00000172572, ENSG00000166949, ENSG00000198873, ENSG00000198157, ENSG00000019991, ENSG00000196730, ENSG00000138449, ENSG00000133112, ENSG00000004776, ENSG00000187098, ENSG00000145425, ENSG00000137193, ENSG00000114251, ENSG00000120899, ENSG00000085741, ENSG00000153291, ENSG00000128602, ENSG00000106571, ENSG00000122691, ENSG00000017427, ENSG0000…	564	516	17340	1.42999	1	1	0.988757
GOTERM_BP_DIRECT	GO:0035720~intraciliary anterograde transport	3	0.472441	0.0836181	ENSG00000109083, ENSG00000068885, ENSG00000122970	564	15	17340	6.14894	1	1	0.988757
GOTERM_BP_DIRECT	GO:0099054~presynapse assembly	3	0.472441	0.0836181	ENSG00000114251, ENSG00000169760, ENSG00000125266	564	15	17340	6.14894	1	1	0.988757
GOTERM_BP_DIRECT	GO:0035641~locomotory exploration behavior	3	0.472441	0.0836181	ENSG00000188906, ENSG00000197635, ENSG00000018625	564	15	17340	6.14894	1	1	0.988757
GOTERM_BP_DIRECT	GO:0003184~pulmonary valve morphogenesis	3	0.472441	0.0836181	ENSG00000185008, ENSG00000125378, ENSG00000101384	564	15	17340	6.14894	1	1	0.988757
GOTERM_BP_DIRECT	GO:0060325~face morphogenesis	4	0.629921	0.0843648	ENSG00000119699, ENSG00000150347, ENSG00000134853, ENSG00000070018	564	32	17340	3.84309	1	1	0.988757
GOTERM_BP_DIRECT	GO:0000187~activation of MAPK activity	6	0.944882	0.0844881	ENSG00000119699, ENSG00000157404, ENSG00000196262, ENSG00000017427, ENSG00000108984, ENSG00000137764	564	72	17340	2.56206	1	1	0.988757
GOTERM_BP_DIRECT	GO:0002244~hematopoietic progenitor cell differentiation	6	0.944882	0.0844881	ENSG00000104332, ENSG00000157404, ENSG00000150760, ENSG00000134853, ENSG00000125378, ENSG00000139304	564	72	17340	2.56206	1	1	0.988757
GOTERM_BP_DIRECT	GO:0007264~small GTPase mediated signal transduction	8	1.25984	0.0866757	ENSG00000072422, ENSG00000173406, ENSG00000138193, ENSG00000147251, ENSG00000075651, ENSG00000164292, ENSG00000150760, ENSG00000126785	564	117	17340	2.1022	1	1	0.988757
GOTERM_BP_DIRECT	GO:0040018~positive regulation of multicellular organism growth	4	0.629921	0.0906666	ENSG00000166794, ENSG00000167244, ENSG00000128602, ENSG00000125124	564	33	17340	3.72663	1	1	0.988757
GOTERM_BP_DIRECT	GO:0051497~negative regulation of stress fiber assembly	4	0.629921	0.0906666	ENSG00000184292, ENSG00000088756, ENSG00000186635, ENSG00000047648	564	33	17340	3.72663	1	1	0.988757
GOTERM_BP_DIRECT	GO:0008104~protein localization	8	1.25984	0.0928156	ENSG00000188906, ENSG00000114251, ENSG00000152661, ENSG00000172915, ENSG00000116117, ENSG00000125124, ENSG00000168646, ENSG00000126016	564	119	17340	2.06687	1	1	0.988757
GOTERM_BP_DIRECT	GO:0071383~cellular response to steroid hormone stimulus	3	0.472441	0.0935767	ENSG00000137463, ENSG00000003436, ENSG00000018625	564	16	17340	5.76463	1	1	0.988757
GOTERM_BP_DIRECT	GO:0090399~replicative senescence	3	0.472441	0.0935767	ENSG00000147889, ENSG00000153246, ENSG00000196549	564	16	17340	5.76463	1	1	0.988757
GOTERM_BP_DIRECT	GO:0050910~detection of mechanical stimulus involved in sensory perception of sound	3	0.472441	0.0935767	ENSG00000157404, ENSG00000060718, ENSG00000139304	564	16	17340	5.76463	1	1	0.988757
GOTERM_BP_DIRECT	GO:0045725~positive regulation of glycogen biosynthetic process	3	0.472441	0.0935767	ENSG00000167244, ENSG00000017427, ENSG00000171105	564	16	17340	5.76463	1	1	0.988757
GOTERM_BP_DIRECT	GO:0048566~embryonic digestive tract development	3	0.472441	0.0935767	ENSG00000137273, ENSG00000106538, ENSG00000106571	564	16	17340	5.76463	1	1	0.988757
GOTERM_BP_DIRECT	GO:0030278~regulation of ossification	3	0.472441	0.0935767	ENSG00000162496, ENSG00000070018, ENSG00000170577	564	16	17340	5.76463	1	1	0.988757
GOTERM_BP_DIRECT	GO:0060675~ureteric bud morphogenesis	2	0.314961	0.0942818	ENSG00000184292, ENSG00000085741	564	3	17340	20.4965	1	1	0.988757
GOTERM_BP_DIRECT	GO:0061005~cell differentiation involved in kidney development	2	0.314961	0.0942818	ENSG00000106571, ENSG00000126603	564	3	17340	20.4965	1	1	0.988757
GOTERM_BP_DIRECT	GO:2000172~regulation of branching morphogenesis of a nerve	2	0.314961	0.0942818	ENSG00000188906, ENSG00000168779	564	3	17340	20.4965	1	1	0.988757
GOTERM_BP_DIRECT	GO:0021891~olfactory bulb interneuron development	2	0.314961	0.0942818	ENSG00000114251, ENSG00000185008	564	3	17340	20.4965	1	1	0.988757
GOTERM_BP_DIRECT	GO:0060684~epithelial-mesenchymal cell signaling	2	0.314961	0.0942818	ENSG00000128602, ENSG00000125378	564	3	17340	20.4965	1	1	0.988757
GOTERM_BP_DIRECT	GO:2000298~regulation of Rho-dependent protein serine/threonine kinase activity	2	0.314961	0.0942818	ENSG00000154096, ENSG00000172403	564	3	17340	20.4965	1	1	0.988757
GOTERM_BP_DIRECT	GO:0060940~epithelial to mesenchymal transition involved in cardiac fibroblast development	2	0.314961	0.0942818	ENSG00000164056, ENSG00000150593	564	3	17340	20.4965	1	1	0.988757
GOTERM_BP_DIRECT	GO:1904381~Golgi apparatus mannose trimming	2	0.314961	0.0942818	ENSG00000111885, ENSG00000117643	564	3	17340	20.4965	1	1	0.988757
GOTERM_BP_DIRECT	GO:0030327~prenylated protein catabolic process	2	0.314961	0.0942818	ENSG00000145882, ENSG00000116005	564	3	17340	20.4965	1	1	0.988757
GOTERM_BP_DIRECT	GO:0072161~mesenchymal cell differentiation involved in kidney development	2	0.314961	0.0942818	ENSG00000125378, ENSG00000170577	564	3	17340	20.4965	1	1	0.988757
GOTERM_BP_DIRECT	GO:0072277~metanephric glomerular capillary formation	2	0.314961	0.0942818	ENSG00000118526, ENSG00000134853	564	3	17340	20.4965	1	1	0.988757
GOTERM_BP_DIRECT	GO:0030201~heparan sulfate proteoglycan metabolic process	2	0.314961	0.0942818	ENSG00000137573, ENSG00000196562	564	3	17340	20.4965	1	1	0.988757
GOTERM_BP_DIRECT	GO:0060197~cloacal septation	2	0.314961	0.0942818	ENSG00000085741, ENSG00000125378	564	3	17340	20.4965	1	1	0.988757
GOTERM_BP_DIRECT	GO:0003138~primary heart field specification	2	0.314961	0.0942818	ENSG00000114251, ENSG00000085741	564	3	17340	20.4965	1	1	0.988757
GOTERM_BP_DIRECT	GO:0038179~neurotrophin signaling pathway	2	0.314961	0.0942818	ENSG00000151892, ENSG00000148053	564	3	17340	20.4965	1	1	0.988757
GOTERM_BP_DIRECT	GO:0061364~apoptotic process involved in luteolysis	2	0.314961	0.0942818	ENSG00000185008, ENSG00000184347	564	3	17340	20.4965	1	1	0.988757
GOTERM_BP_DIRECT	GO:0046330~positive regulation of JNK cascade	7	1.10236	0.0957477	ENSG00000114251, ENSG00000180354, ENSG00000082512, ENSG00000155760, ENSG00000120899, ENSG00000101265, ENSG00000111907	564	97	17340	2.21869	1	1	0.988757
GOTERM_BP_DIRECT	GO:0043542~endothelial cell migration	4	0.629921	0.0971579	ENSG00000020181, ENSG00000165633, ENSG00000197635, ENSG00000239697	564	34	17340	3.61702	1	1	0.988757
GOTERM_BP_DIRECT	GO:0055074~calcium ion homeostasis	4	0.629921	0.0971579	ENSG00000179104, ENSG00000148926, ENSG00000162551, ENSG00000162545	564	34	17340	3.61702	1	1	0.988757
GOTERM_BP_DIRECT	GO:0021510~spinal cord development	4	0.629921	0.0971579	ENSG00000105894, ENSG00000105426, ENSG00000205221, ENSG00000185008	564	34	17340	3.61702	1	1	0.988757
GOTERM_BP_DIRECT	GO:0031032~actomyosin structure organization	4	0.629921	0.0971579	ENSG00000079819, ENSG00000064042, ENSG00000133392, ENSG00000133026	564	34	17340	3.61702	1	1	0.988757
GOTERM_BP_DIRECT	GO:0048008~platelet-derived growth factor receptor signaling pathway	4	0.629921	0.0971579	ENSG00000150347, ENSG00000243244, ENSG00000134853, ENSG00000170962	564	34	17340	3.61702	1	1	0.988757

## Sheet: ctrl d8 vs untreated_up_GO_BP
Category	Term	Count	%	PValue	Genes	List Total	Pop Hits	Pop Total	Fold Enrichment	Bonferroni	Benjamini	FDR
GOTERM_BP_DIRECT	GO:0009615~response to virus	8	11.9403	1.05335e-07	ENSG00000149948, ENSG00000187608, ENSG00000089127, ENSG00000271503, ENSG00000134321, ENSG00000111331, ENSG00000140465, ENSG00000135114	62	109	17340	20.5268	8.00516e-05	8.00548e-05	7.78428e-05
GOTERM_BP_DIRECT	GO:0045071~negative regulation of viral genome replication	6	8.95522	4.45493e-07	ENSG00000187608, ENSG00000089127, ENSG00000271503, ENSG00000134321, ENSG00000111331, ENSG00000135114	62	44	17340	38.1378	0.000338517	0.000169287	0.00016461
GOTERM_BP_DIRECT	GO:0006954~inflammatory response	11	16.4179	1.40839e-06	ENSG00000130775, ENSG00000073756, ENSG00000144802, ENSG00000163739, ENSG00000142627, ENSG00000271503, ENSG00000163734, ENSG00000136244, ENSG00000124875, ENSG00000081041, ENSG00000169429	62	407	17340	7.55885	0.0010698	0.000356791	0.000346932
GOTERM_BP_DIRECT	GO:0070098~chemokine-mediated signaling pathway	6	8.95522	4.62922e-06	ENSG00000163739, ENSG00000271503, ENSG00000163734, ENSG00000124875, ENSG00000081041, ENSG00000169429	62	70	17340	23.9724	0.00351204	0.000879553	0.000855249
GOTERM_BP_DIRECT	GO:0030593~neutrophil chemotaxis	6	8.95522	8.9509e-06	ENSG00000163739, ENSG00000271503, ENSG00000163734, ENSG00000124875, ENSG00000081041, ENSG00000169429	62	80	17340	20.9758	0.00677963	0.00118487	0.00115213
GOTERM_BP_DIRECT	GO:0035335~peptidyl-tyrosine dephosphorylation	5	7.46269	9.35425e-06	ENSG00000120875, ENSG00000158050, ENSG00000138166, ENSG00000054356, ENSG00000139318	62	38	17340	36.7997	0.00708405	0.00118487	0.00115213
GOTERM_BP_DIRECT	GO:0060339~negative regulation of type I interferon-mediated signaling pathway	4	5.97015	4.52518e-05	ENSG00000184979, ENSG00000187608, ENSG00000089127, ENSG00000111331	62	20	17340	55.9355	0.0338075	0.00429892	0.00418014
GOTERM_BP_DIRECT	GO:0000188~inactivation of MAPK activity	4	5.97015	4.52518e-05	ENSG00000120875, ENSG00000158050, ENSG00000138166, ENSG00000139318	62	20	17340	55.9355	0.0338075	0.00429892	0.00418014
GOTERM_BP_DIRECT	GO:0071222~cellular response to lipopolysaccharide	7	10.4478	5.22717e-05	ENSG00000134326, ENSG00000163739, ENSG00000163734, ENSG00000136244, ENSG00000124875, ENSG00000081041, ENSG00000169429	62	189	17340	10.3584	0.0389487	0.00441405	0.00429209
GOTERM_BP_DIRECT	GO:0006935~chemotaxis	6	8.95522	6.37251e-05	ENSG00000163739, ENSG00000025708, ENSG00000271503, ENSG00000124875, ENSG00000081041, ENSG00000169429	62	120	17340	13.9839	0.0472785	0.00484311	0.00470929
GOTERM_BP_DIRECT	GO:0035970~peptidyl-threonine dephosphorylation	4	5.97015	9.01606e-05	ENSG00000120875, ENSG00000158050, ENSG00000138166, ENSG00000139318	62	25	17340	44.7484	0.06623	0.00604111	0.00587419
GOTERM_BP_DIRECT	GO:0048661~positive regulation of smooth muscle cell proliferation	5	7.46269	9.5386e-05	ENSG00000073756, ENSG00000271503, ENSG00000136244, ENSG00000164171, ENSG00000124882	62	68	17340	20.5645	0.0699313	0.00604111	0.00587419
GOTERM_BP_DIRECT	GO:0060700~regulation of ribonuclease activity	3	4.47761	0.000120906	ENSG00000089127, ENSG00000111331, ENSG00000135114	62	5	17340	167.806	0.0877986	0.00706695	0.00687168
GOTERM_BP_DIRECT	GO:0051607~defense response to virus	7	10.4478	0.000130181	ENSG00000187608, ENSG00000126709, ENSG00000089127, ENSG00000134321, ENSG00000136244, ENSG00000111331, ENSG00000135114	62	223	17340	8.77911	0.0942063	0.00706695	0.00687168
GOTERM_BP_DIRECT	GO:0044344~cellular response to fibroblast growth factor stimulus	4	5.97015	0.000209634	ENSG00000179388, ENSG00000271503, ENSG00000123358, ENSG00000169429	62	33	17340	33.9003	0.147292	0.0101401	0.00985995
GOTERM_BP_DIRECT	GO:0032496~response to lipopolysaccharide	6	8.95522	0.000219078	ENSG00000073756, ENSG00000178726, ENSG00000173334, ENSG00000123358, ENSG00000163347, ENSG00000140465	62	156	17340	10.7568	0.153392	0.0101401	0.00985995
GOTERM_BP_DIRECT	GO:0070373~negative regulation of ERK1 and ERK2 cascade	5	7.46269	0.000226819	ENSG00000120875, ENSG00000128342, ENSG00000187678, ENSG00000139318, ENSG00000162772	62	85	17340	16.4516	0.158359	0.0101401	0.00985995
GOTERM_BP_DIRECT	GO:0061844~antimicrobial humoral immune response mediated by antimicrobial peptide	5	7.46269	0.000391108	ENSG00000163739, ENSG00000163734, ENSG00000124875, ENSG00000081041, ENSG00000169429	62	98	17340	14.2693	0.257179	0.0160588	0.0156151
GOTERM_BP_DIRECT	GO:0043409~negative regulation of MAPK cascade	4	5.97015	0.00040147	ENSG00000120875, ENSG00000158050, ENSG00000138166, ENSG00000139318	62	41	17340	27.2856	0.263008	0.0160588	0.0156151
GOTERM_BP_DIRECT	GO:0001706~endoderm formation	3	4.47761	0.000926116	ENSG00000120875, ENSG00000158050, ENSG00000138166	62	13	17340	64.5409	0.505483	0.0344145	0.0334636
GOTERM_BP_DIRECT	GO:0043065~positive regulation of apoptotic process	7	10.4478	0.000950927	ENSG00000149948, ENSG00000073756, ENSG00000139289, ENSG00000136244, ENSG00000139318, ENSG00000123358, ENSG00000101188	62	324	17340	6.04241	0.514729	0.0344145	0.0334636
GOTERM_BP_DIRECT	GO:0042119~neutrophil activation	3	4.47761	0.00160021	ENSG00000271503, ENSG00000124875, ENSG00000169429	62	17	17340	49.3548	0.703922	0.0552799	0.0537524
GOTERM_BP_DIRECT	GO:0031640~killing of cells of other organism	4	5.97015	0.00184003	ENSG00000163739, ENSG00000163734, ENSG00000081041, ENSG00000169429	62	69	17340	16.2132	0.753331	0.0608009	0.0591209
GOTERM_BP_DIRECT	GO:0043066~negative regulation of apoptotic process	8	11.9403	0.00215717	ENSG00000149948, ENSG00000126709, ENSG00000100867, ENSG00000179388, ENSG00000125968, ENSG00000136244, ENSG00000101188, ENSG00000163545	62	516	17340	4.33608	0.806257	0.0683104	0.0664229
GOTERM_BP_DIRECT	GO:0098586~cellular response to virus	4	5.97015	0.00311626	ENSG00000126709, ENSG00000089127, ENSG00000271503, ENSG00000136244	62	83	17340	13.4784	0.906711	0.0947343	0.0921167
GOTERM_BP_DIRECT	GO:0008285~negative regulation of cell proliferation	7	10.4478	0.00470913	ENSG00000073756, ENSG00000128342, ENSG00000100867, ENSG00000163739, ENSG00000136244, ENSG00000169429, ENSG00000124882	62	446	17340	4.38956	0.97233	0.137651	0.133848
GOTERM_BP_DIRECT	GO:0035633~maintenance of permeability of blood-brain barrier	3	4.47761	0.00530095	ENSG00000073756, ENSG00000136244, ENSG00000163347	62	31	17340	27.0656	0.982393	0.149212	0.145089
GOTERM_BP_DIRECT	GO:0006955~immune response	6	8.95522	0.00733439	ENSG00000128342, ENSG00000126709, ENSG00000271503, ENSG00000124875, ENSG00000081041, ENSG00000169429	62	346	17340	4.8499	0.996282	0.199076	0.193576
GOTERM_BP_DIRECT	GO:0032728~positive regulation of interferon-beta production	3	4.47761	0.00829641	ENSG00000187608, ENSG00000089127, ENSG00000111331	62	39	17340	21.5136	0.998221	0.217423	0.211416
GOTERM_BP_DIRECT	GO:0010628~positive regulation of gene expression	7	10.4478	0.00922296	ENSG00000149948, ENSG00000128342, ENSG00000125968, ENSG00000136244, ENSG00000162772, ENSG00000101188, ENSG00000169429	62	514	17340	3.80884	0.999126	0.233648	0.227192
GOTERM_BP_DIRECT	GO:0031328~positive regulation of cellular biosynthetic process	2	2.98507	0.0105172	ENSG00000271503, ENSG00000169429	62	3	17340	186.452	0.999676	0.25784	0.250715
GOTERM_BP_DIRECT	GO:0001525~angiogenesis	5	7.46269	0.010967	ENSG00000073756, ENSG00000025708, ENSG00000125968, ENSG00000169429, ENSG00000124882	62	246	17340	5.6845	0.999771	0.260466	0.253269
GOTERM_BP_DIRECT	GO:0051591~response to cAMP	3	4.47761	0.0118874	ENSG00000178726, ENSG00000054356, ENSG00000125740	62	47	17340	17.8518	0.999887	0.273769	0.266205
GOTERM_BP_DIRECT	GO:0042742~defense response to bacterium	4	5.97015	0.0131812	ENSG00000187608, ENSG00000089127, ENSG00000124875, ENSG00000111331	62	140	17340	7.99078	0.999958	0.294638	0.286497
GOTERM_BP_DIRECT	GO:0071659~negative regulation of IP-10 production	2	2.98507	0.0139986	ENSG00000089127, ENSG00000111331	62	4	17340	139.839	0.999978	0.295527	0.287361
GOTERM_BP_DIRECT	GO:0071284~cellular response to lead ion	2	2.98507	0.0139986	ENSG00000073756, ENSG00000163347	62	4	17340	139.839	0.999978	0.295527	0.287361
GOTERM_BP_DIRECT	GO:0006470~protein dephosphorylation	4	5.97015	0.0158403	ENSG00000120875, ENSG00000158050, ENSG00000138166, ENSG00000139318	62	150	17340	7.45806	0.999995	0.325368	0.316378
GOTERM_BP_DIRECT	GO:0071376~cellular response to corticotropin-releasing hormone stimulus	2	2.98507	0.0174681	ENSG00000153234, ENSG00000123358	62	5	17340	111.871	0.999998	0.340403	0.330998
GOTERM_BP_DIRECT	GO:0043576~regulation of respiratory gaseous exchange	2	2.98507	0.0174681	ENSG00000153234, ENSG00000101188	62	5	17340	111.871	0.999998	0.340403	0.330998
GOTERM_BP_DIRECT	GO:0042493~response to drug	5	7.46269	0.0187627	ENSG00000073756, ENSG00000139318, ENSG00000164171, ENSG00000125740, ENSG00000140465	62	289	17340	4.83871	0.999999	0.356491	0.346641
GOTERM_BP_DIRECT	GO:2000342~negative regulation of chemokine (C-X-C motif) ligand 2 production	2	2.98507	0.0209255	ENSG00000089127, ENSG00000111331	62	6	17340	93.2258	1	0.387887	0.377169
GOTERM_BP_DIRECT	GO:0045944~positive regulation of transcription from RNA polymerase II promoter	10	14.9254	0.0221368	ENSG00000144655, ENSG00000153234, ENSG00000149948, ENSG00000128342, ENSG00000179388, ENSG00000136244, ENSG00000054356, ENSG00000123358, ENSG00000162772, ENSG00000125740	62	1186	17340	2.35816	1	0.388827	0.378083
GOTERM_BP_DIRECT	GO:0042531~positive regulation of tyrosine phosphorylation of STAT protein	3	4.47761	0.023899	ENSG00000128342, ENSG00000271503, ENSG00000136244	62	68	17340	12.3387	1	0.388827	0.378083
GOTERM_BP_DIRECT	GO:0009624~response to nematode	2	2.98507	0.024371	ENSG00000073756, ENSG00000140465	62	7	17340	79.9078	1	0.388827	0.378083
GOTERM_BP_DIRECT	GO:0070106~interleukin-27-mediated signaling pathway	2	2.98507	0.024371	ENSG00000089127, ENSG00000135114	62	7	17340	79.9078	1	0.388827	0.378083
GOTERM_BP_DIRECT	GO:1903348~positive regulation of bicellular tight junction assembly	2	2.98507	0.024371	ENSG00000142627, ENSG00000163347	62	7	17340	79.9078	1	0.388827	0.378083
GOTERM_BP_DIRECT	GO:0043154~negative regulation of cysteine-type endopeptidase activity involved in apoptotic process	3	4.47761	0.0245575	ENSG00000073756, ENSG00000126709, ENSG00000123358	62	69	17340	12.1599	1	0.388827	0.378083
GOTERM_BP_DIRECT	GO:0014070~response to organic cyclic compound	3	4.47761	0.0245575	ENSG00000129559, ENSG00000139318, ENSG00000140465	62	69	17340	12.1599	1	0.388827	0.378083
GOTERM_BP_DIRECT	GO:0045087~innate immune response	6	8.95522	0.0276887	ENSG00000106785, ENSG00000126709, ENSG00000089127, ENSG00000134321, ENSG00000111331, ENSG00000135114	62	485	17340	3.45993	1	0.414341	0.402892
GOTERM_BP_DIRECT	GO:0019941~modification-dependent protein catabolic process	2	2.98507	0.0278045	ENSG00000187608, ENSG00000129559	62	8	17340	69.9194	1	0.414341	0.402892
GOTERM_BP_DIRECT	GO:0035767~endothelial cell chemotaxis	2	2.98507	0.0278045	ENSG00000179388, ENSG00000123358	62	8	17340	69.9194	1	0.414341	0.402892
GOTERM_BP_DIRECT	GO:0045444~fat cell differentiation	3	4.47761	0.0293708	ENSG00000153234, ENSG00000149948, ENSG00000123358	62	76	17340	11.0399	1	0.429266	0.417405
GOTERM_BP_DIRECT	GO:0030728~ovulation	2	2.98507	0.0312261	ENSG00000073756, ENSG00000124882	62	9	17340	62.1505	1	0.439479	0.427335
GOTERM_BP_DIRECT	GO:2000553~positive regulation of T-helper 2 cell cytokine production	2	2.98507	0.0312261	ENSG00000134321, ENSG00000136244	62	9	17340	62.1505	1	0.439479	0.427335
GOTERM_BP_DIRECT	GO:0002237~response to molecule of bacterial origin	2	2.98507	0.0346359	ENSG00000081041, ENSG00000169429	62	10	17340	55.9355	1	0.478605	0.465381
GOTERM_BP_DIRECT	GO:0009636~response to toxic substance	3	4.47761	0.0360607	ENSG00000100867, ENSG00000271503, ENSG00000163347	62	85	17340	9.87097	1	0.489395	0.475872
GOTERM_BP_DIRECT	GO:0033138~positive regulation of peptidyl-serine phosphorylation	3	4.47761	0.0400074	ENSG00000073756, ENSG00000128342, ENSG00000136244	62	90	17340	9.32258	1	0.524655	0.510158
GOTERM_BP_DIRECT	GO:0032682~negative regulation of chemokine production	2	2.98507	0.0414201	ENSG00000142627, ENSG00000136244	62	12	17340	46.6129	1	0.524655	0.510158
GOTERM_BP_DIRECT	GO:0048333~mesodermal cell differentiation	2	2.98507	0.0414201	ENSG00000149948, ENSG00000164171	62	12	17340	46.6129	1	0.524655	0.510158
GOTERM_BP_DIRECT	GO:0033993~response to lipid	2	2.98507	0.0414201	ENSG00000160179, ENSG00000101188	62	12	17340	46.6129	1	0.524655	0.510158
GOTERM_BP_DIRECT	GO:0043922~negative regulation by host of viral transcription	2	2.98507	0.0447946	ENSG00000149948, ENSG00000271503	62	13	17340	43.0273	1	0.550986	0.535761
GOTERM_BP_DIRECT	GO:0007565~female pregnancy	3	4.47761	0.0449488	ENSG00000178726, ENSG00000164171, ENSG00000125740	62	96	17340	8.73992	1	0.550986	0.535761
GOTERM_BP_DIRECT	GO:0046718~viral entry into host cell	3	4.47761	0.0457935	ENSG00000142627, ENSG00000164171, ENSG00000163347	62	97	17340	8.64982	1	0.552429	0.537165
GOTERM_BP_DIRECT	GO:0045744~negative regulation of G-protein coupled receptor protein signaling pathway	2	2.98507	0.0481575	ENSG00000271503, ENSG00000169429	62	14	17340	39.9539	1	0.57187	0.556068
GOTERM_BP_DIRECT	GO:0071639~positive regulation of monocyte chemotactic protein-1 production	2	2.98507	0.0515086	ENSG00000089127, ENSG00000111331	62	15	17340	37.2903	1	0.595495	0.57904
GOTERM_BP_DIRECT	GO:0009410~response to xenobiotic stimulus	4	5.97015	0.0524497	ENSG00000073756, ENSG00000139318, ENSG00000164171, ENSG00000125740	62	240	17340	4.66129	1	0.595495	0.57904
GOTERM_BP_DIRECT	GO:0032760~positive regulation of tumor necrosis factor production	3	4.47761	0.0527578	ENSG00000089127, ENSG00000136244, ENSG00000111331	62	105	17340	7.99078	1	0.595495	0.57904
GOTERM_BP_DIRECT	GO:0070365~hepatocyte differentiation	2	2.98507	0.0548482	ENSG00000164171, ENSG00000140465	62	16	17340	34.9597	1	0.595495	0.57904
GOTERM_BP_DIRECT	GO:0045651~positive regulation of macrophage differentiation	2	2.98507	0.0548482	ENSG00000128342, ENSG00000173334	62	16	17340	34.9597	1	0.595495	0.57904
GOTERM_BP_DIRECT	GO:0070848~response to growth factor	2	2.98507	0.0548482	ENSG00000142627, ENSG00000139318	62	16	17340	34.9597	1	0.595495	0.57904
GOTERM_BP_DIRECT	GO:0006915~apoptotic process	6	8.95522	0.0578312	ENSG00000144655, ENSG00000139289, ENSG00000126709, ENSG00000123358, ENSG00000133134, ENSG00000163545	62	595	17340	2.82028	1	0.614082	0.597114
GOTERM_BP_DIRECT	GO:0051259~protein oligomerization	2	2.98507	0.0581762	ENSG00000089127, ENSG00000163347	62	17	17340	32.9032	1	0.614082	0.597114
GOTERM_BP_DIRECT	GO:0045987~positive regulation of smooth muscle contraction	2	2.98507	0.0614927	ENSG00000073756, ENSG00000164171	62	18	17340	31.0753	1	0.640198	0.622508
GOTERM_BP_DIRECT	GO:0051091~positive regulation of sequence-specific DNA binding transcription factor activity	3	4.47761	0.0629019	ENSG00000106785, ENSG00000149948, ENSG00000136244	62	116	17340	7.23304	1	0.64602	0.628169
GOTERM_BP_DIRECT	GO:0002042~cell migration involved in sprouting angiogenesis	2	2.98507	0.0713733	ENSG00000179388, ENSG00000123358	62	21	17340	26.6359	1	0.72325	0.703265
GOTERM_BP_DIRECT	GO:0000165~MAPK cascade	3	4.47761	0.0726473	ENSG00000138166, ENSG00000271503, ENSG00000139318	62	126	17340	6.65899	1	0.726473	0.706399
GOTERM_BP_DIRECT	GO:0014911~positive regulation of smooth muscle cell migration	2	2.98507	0.0779035	ENSG00000271503, ENSG00000164171	62	23	17340	24.3198	1	0.768918	0.747671
GOTERM_BP_DIRECT	GO:0071356~cellular response to tumor necrosis factor	3	4.47761	0.089164	ENSG00000271503, ENSG00000169429, ENSG00000163347	62	142	17340	5.90868	1	0.868778	0.844772
GOTERM_BP_DIRECT	GO:0045089~positive regulation of innate immune response	2	2.98507	0.0972242	ENSG00000271503, ENSG00000124882	62	29	17340	19.2881	1	0.92363	0.898109
GOTERM_BP_DIRECT	GO:0046697~decidualization	2	2.98507	0.0972242	ENSG00000073756, ENSG00000128342	62	29	17340	19.2881	1	0.92363	0.898109

## Sheet: ctrl d8 vs untreated_down_GO_BP
Category	Term	Count	%	PValue	Genes	List Total	Pop Hits	Pop Total	Fold Enrichment	Bonferroni	Benjamini	FDR
GOTERM_BP_DIRECT	GO:1903225~negative regulation of endodermal cell differentiation	2	14.2857	0.00134443	ENSG00000130635, ENSG00000204262	14	2	19333	1380.93	0.186034	0.205571	0.205571
GOTERM_BP_DIRECT	GO:0048592~eye morphogenesis	2	14.2857	0.0026872	ENSG00000130635, ENSG00000204262	14	4	19333	690.464	0.337473	0.205571	0.205571
GOTERM_BP_DIRECT	GO:0030198~extracellular matrix organization	3	21.4286	0.00530892	ENSG00000130635, ENSG00000049540, ENSG00000204262	14	165	19333	25.1078	0.557108	0.270755	0.270755
GOTERM_BP_DIRECT	GO:0016477~cell migration	3	21.4286	0.0137905	ENSG00000130635, ENSG00000198542, ENSG00000164932	14	271	19333	15.287	0.880524	0.527488	0.527488
GOTERM_BP_DIRECT	GO:0045070~positive regulation of viral genome replication	2	14.2857	0.0199922	ENSG00000196262, ENSG00000070756	14	30	19333	92.0619	0.954488	0.61176	0.61176
GOTERM_BP_DIRECT	GO:0043588~skin development	2	14.2857	0.0252607	ENSG00000130635, ENSG00000204262	14	38	19333	72.6805	0.98005	0.644149	0.644149
GOTERM_BP_DIRECT	GO:0030199~collagen fibril organization	2	14.2857	0.0396148	ENSG00000130635, ENSG00000204262	14	60	19333	46.031	0.997939	0.865866	0.865866
GOTERM_BP_DIRECT	GO:0002181~cytoplasmic translation	2	14.2857	0.0588742	ENSG00000145425, ENSG00000089009	14	90	19333	30.6873	0.999907	1	1

## Sheet: ctrl d9_12 vs untr_up_GO_BP
Category	Term	Count	%	PValue	Genes	List Total	Pop Hits	Pop Total	Fold Enrichment	Bonferroni	Benjamini	FDR
GOTERM_BP_DIRECT	GO:0051301~cell division	22	7.14286	2.35013e-07	ENSG00000136824, ENSG00000174442, ENSG00000109805, ENSG00000040275, ENSG00000111602, ENSG00000113810, ENSG00000075131, ENSG00000212916, ENSG00000076382, ENSG00000169679, ENSG00000149948, ENSG00000122952, ENSG00000079335, ENSG00000151849, ENSG00000119969, ENSG00000087586, ENSG00000184445, ENSG00000142856, ENSG00000128944, ENSG00000164611, ENSG00000094804, ENSG00000105486	271	360	17340	3.91021	0.000431391	0.000431484	0.000427724
GOTERM_BP_DIRECT	GO:0006281~DNA repair	17	5.51948	4.1042e-06	ENSG00000133119, ENSG00000198554, ENSG00000196584, ENSG00000049541, ENSG00000111602, ENSG00000077152, ENSG00000138346, ENSG00000185480, ENSG00000138376, ENSG00000085999, ENSG00000101868, ENSG00000136492, ENSG00000079616, ENSG00000012048, ENSG00000164611, ENSG00000141499, ENSG00000105486	271	264	17340	4.12026	0.007507	0.00376765	0.00373482
GOTERM_BP_DIRECT	GO:0060700~regulation of ribonuclease activity	4	1.2987	3.64831e-05	ENSG00000089127, ENSG00000111335, ENSG00000111331, ENSG00000135114	271	5	17340	51.1882	0.06479	0.0223276	0.0221331
GOTERM_BP_DIRECT	GO:0070106~interleukin-27-mediated signaling pathway	4	1.2987	0.000124763	ENSG00000089127, ENSG00000111335, ENSG00000157601, ENSG00000135114	271	7	17340	36.563	0.204735	0.0537904	0.0533216
GOTERM_BP_DIRECT	GO:0000070~mitotic sister chromatid segregation	6	1.94805	0.000146488	ENSG00000122952, ENSG00000121621, ENSG00000113810, ENSG00000184445, ENSG00000128944, ENSG00000076382	271	33	17340	11.6337	0.235835	0.0537904	0.0533216
GOTERM_BP_DIRECT	GO:0009615~response to virus	9	2.92208	0.000304802	ENSG00000149948, ENSG00000175592, ENSG00000089127, ENSG00000134321, ENSG00000111335, ENSG00000111331, ENSG00000140465, ENSG00000157601, ENSG00000135114	271	109	17340	5.28318	0.42862	0.0932693	0.0924565
GOTERM_BP_DIRECT	GO:0000076~DNA replication checkpoint	4	1.2987	0.000413162	ENSG00000111602, ENSG00000075131, ENSG00000138346, ENSG00000094804	271	10	17340	25.5941	0.531735	0.106769	0.105838
GOTERM_BP_DIRECT	GO:0006260~DNA replication	9	2.92208	0.000491786	ENSG00000133119, ENSG00000091651, ENSG00000101868, ENSG00000085840, ENSG00000049541, ENSG00000181938, ENSG00000006634, ENSG00000138346, ENSG00000105486	271	117	17340	4.92194	0.594705	0.106769	0.105838
GOTERM_BP_DIRECT	GO:0048863~stem cell differentiation	6	1.94805	0.000523377	ENSG00000163132, ENSG00000149948, ENSG00000128342, ENSG00000183691, ENSG00000143033, ENSG00000185634	271	43	17340	8.92817	0.617555	0.106769	0.105838
GOTERM_BP_DIRECT	GO:0045071~negative regulation of viral genome replication	6	1.94805	0.000583051	ENSG00000089127, ENSG00000134321, ENSG00000111335, ENSG00000111331, ENSG00000157601, ENSG00000135114	271	44	17340	8.72526	0.657264	0.107048	0.106115
GOTERM_BP_DIRECT	GO:0006270~DNA replication initiation	5	1.62338	0.000876842	ENSG00000091651, ENSG00000101868, ENSG00000085840, ENSG00000173145, ENSG00000094804	271	28	17340	11.4259	0.80023	0.129261	0.128135
GOTERM_BP_DIRECT	GO:0051984~positive regulation of chromosome segregation	4	1.2987	0.000951171	ENSG00000136824, ENSG00000109805, ENSG00000113810, ENSG00000094804	271	13	17340	19.6878	0.825735	0.129261	0.128135
GOTERM_BP_DIRECT	GO:0045741~positive regulation of epidermal growth factor-activated receptor activity	4	1.2987	0.000951171	ENSG00000113070, ENSG00000182585, ENSG00000124882, ENSG00000138798	271	13	17340	19.6878	0.825735	0.129261	0.128135
GOTERM_BP_DIRECT	GO:0045840~positive regulation of mitotic nuclear division	5	1.62338	0.00114532	ENSG00000087586, ENSG00000182585, ENSG00000124882, ENSG00000176170, ENSG00000138798	271	30	17340	10.6642	0.878035	0.129261	0.128135
GOTERM_BP_DIRECT	GO:0007094~mitotic spindle assembly checkpoint	5	1.62338	0.00114532	ENSG00000169679, ENSG00000122952, ENSG00000174442, ENSG00000040275, ENSG00000184445	271	30	17340	10.6642	0.878035	0.129261	0.128135
GOTERM_BP_DIRECT	GO:2000001~regulation of DNA damage checkpoint	4	1.2987	0.0011967	ENSG00000168411, ENSG00000138376, ENSG00000008405, ENSG00000012048	271	14	17340	18.2815	0.889026	0.129261	0.128135
GOTERM_BP_DIRECT	GO:0007049~cell cycle	15	4.87013	0.00119686	ENSG00000136824, ENSG00000183814, ENSG00000080839, ENSG00000113810, ENSG00000075131, ENSG00000133134, ENSG00000156711, ENSG00000149948, ENSG00000100526, ENSG00000079335, ENSG00000119969, ENSG00000125885, ENSG00000087586, ENSG00000142856, ENSG00000012048	271	349	17340	2.75008	0.889059	0.129261	0.128135
GOTERM_BP_DIRECT	GO:0006235~dTTP biosynthetic process	3	0.974026	0.00141972	ENSG00000134326, ENSG00000176890, ENSG00000168393	271	4	17340	47.9889	0.926352	0.144811	0.143549
GOTERM_BP_DIRECT	GO:0008284~positive regulation of cell proliferation	19	6.16883	0.00185891	ENSG00000175592, ENSG00000134954, ENSG00000128342, ENSG00000105835, ENSG00000169594, ENSG00000075131, ENSG00000111087, ENSG00000138798, ENSG00000113070, ENSG00000164283, ENSG00000168685, ENSG00000163735, ENSG00000049130, ENSG00000182585, ENSG00000125398, ENSG00000162772, ENSG00000185634, ENSG00000176170, ENSG00000124882	271	534	17340	2.27663	0.967161	0.179629	0.178064
GOTERM_BP_DIRECT	GO:0007051~spindle organization	4	1.2987	0.0021597	ENSG00000152503, ENSG00000087586, ENSG00000128944, ENSG00000076382	271	17	17340	15.0554	0.981117	0.194473	0.192778
GOTERM_BP_DIRECT	GO:0032508~DNA duplex unwinding	6	1.94805	0.00222436	ENSG00000133119, ENSG00000197275, ENSG00000049541, ENSG00000136492, ENSG00000125885, ENSG00000138346	271	59	17340	6.50697	0.983235	0.194473	0.192778
GOTERM_BP_DIRECT	GO:0051607~defense response to virus	11	3.57143	0.00268096	ENSG00000141682, ENSG00000126709, ENSG00000164251, ENSG00000089127, ENSG00000137959, ENSG00000134321, ENSG00000138646, ENSG00000111335, ENSG00000111331, ENSG00000157601, ENSG00000135114	271	223	17340	3.15622	0.992765	0.22341	0.221463
GOTERM_BP_DIRECT	GO:0035335~peptidyl-tyrosine dephosphorylation	5	1.62338	0.00279871	ENSG00000158050, ENSG00000138166, ENSG00000054356, ENSG00000139318, ENSG00000134242	271	38	17340	8.41911	0.994175	0.22341	0.221463
GOTERM_BP_DIRECT	GO:0071479~cellular response to ionizing radiation	5	1.62338	0.00338196	ENSG00000138376, ENSG00000132436, ENSG00000105835, ENSG00000114346, ENSG00000012048	271	40	17340	7.99815	0.99801	0.25872	0.256465
GOTERM_BP_DIRECT	GO:0007171~activation of transmembrane receptor protein tyrosine kinase activity	4	1.2987	0.0040345	ENSG00000113070, ENSG00000182585, ENSG00000124882, ENSG00000138798	271	21	17340	12.1877	0.999402	0.296294	0.293712
GOTERM_BP_DIRECT	GO:0014070~response to organic cyclic compound	6	1.94805	0.00440412	ENSG00000104321, ENSG00000105835, ENSG00000139318, ENSG00000049130, ENSG00000125398, ENSG00000140465	271	69	17340	5.56393	0.999698	0.310998	0.308288
GOTERM_BP_DIRECT	GO:0051988~regulation of attachment of spindle microtubules to kinetochore	3	0.974026	0.00481755	ENSG00000114346, ENSG00000128944, ENSG00000076382	271	7	17340	27.4222	0.999859	0.327593	0.324739
GOTERM_BP_DIRECT	GO:0007173~epidermal growth factor receptor signaling pathway	5	1.62338	0.0060641	ENSG00000113070, ENSG00000182585, ENSG00000125398, ENSG00000124882, ENSG00000138798	271	47	17340	6.80694	0.999986	0.343312	0.34032
GOTERM_BP_DIRECT	GO:0007093~mitotic cell cycle checkpoint	3	0.974026	0.00635763	ENSG00000169679, ENSG00000122952, ENSG00000174442	271	8	17340	23.9945	0.999992	0.343312	0.34032
GOTERM_BP_DIRECT	GO:0035825~reciprocal DNA recombination	3	0.974026	0.00635763	ENSG00000138376, ENSG00000136492, ENSG00000012048	271	8	17340	23.9945	0.999992	0.343312	0.34032
GOTERM_BP_DIRECT	GO:1905821~positive regulation of chromosome condensation	3	0.974026	0.00635763	ENSG00000136824, ENSG00000109805, ENSG00000113810	271	8	17340	23.9945	0.999992	0.343312	0.34032
GOTERM_BP_DIRECT	GO:1905832~positive regulation of spindle assembly	3	0.974026	0.00635763	ENSG00000151849, ENSG00000123473, ENSG00000076382	271	8	17340	23.9945	0.999992	0.343312	0.34032
GOTERM_BP_DIRECT	GO:0038134~ERBB2-EGFR signaling pathway	3	0.974026	0.00635763	ENSG00000113070, ENSG00000124882, ENSG00000138798	271	8	17340	23.9945	0.999992	0.343312	0.34032
GOTERM_BP_DIRECT	GO:0085020~protein K6-linked ubiquitination	3	0.974026	0.00635763	ENSG00000138376, ENSG00000012048, ENSG00000077152	271	8	17340	23.9945	0.999992	0.343312	0.34032
GOTERM_BP_DIRECT	GO:0000278~mitotic cell cycle	8	2.5974	0.00885743	ENSG00000198554, ENSG00000196584, ENSG00000079335, ENSG00000185697, ENSG00000127824, ENSG00000087586, ENSG00000079616, ENSG00000094804	271	149	17340	3.43545	1	0.452993	0.449045
GOTERM_BP_DIRECT	GO:0045786~negative regulation of cell cycle	5	1.62338	0.00926027	ENSG00000073756, ENSG00000134954, ENSG00000138376, ENSG00000112312, ENSG00000012048	271	53	17340	6.03634	1	0.452993	0.449045
GOTERM_BP_DIRECT	GO:0045087~innate immune response	16	5.19481	0.00930756	ENSG00000006128, ENSG00000134321, ENSG00000138646, ENSG00000111335, ENSG00000116701, ENSG00000153898, ENSG00000111331, ENSG00000157601, ENSG00000135114, ENSG00000143502, ENSG00000145911, ENSG00000126709, ENSG00000164251, ENSG00000089127, ENSG00000057657, ENSG00000237693	271	485	17340	2.11085	1	0.452993	0.449045
GOTERM_BP_DIRECT	GO:0051726~regulation of cell cycle	12	3.8961	0.00950928	ENSG00000023445, ENSG00000149948, ENSG00000183814, ENSG00000138376, ENSG00000132436, ENSG00000080839, ENSG00000100526, ENSG00000079335, ENSG00000152503, ENSG00000185862, ENSG00000012048, ENSG00000133134	271	310	17340	2.47685	1	0.452993	0.449045
GOTERM_BP_DIRECT	GO:0030903~notochord development	3	0.974026	0.0100098	ENSG00000197467, ENSG00000125398, ENSG00000123473	271	10	17340	19.1956	1	0.452993	0.449045
GOTERM_BP_DIRECT	GO:1905820~positive regulation of chromosome separation	3	0.974026	0.0100098	ENSG00000136824, ENSG00000109805, ENSG00000113810	271	10	17340	19.1956	1	0.452993	0.449045
GOTERM_BP_DIRECT	GO:0071897~DNA biosynthetic process	4	1.2987	0.0101159	ENSG00000183814, ENSG00000176890, ENSG00000176170, ENSG00000105486	271	29	17340	8.82555	1	0.452993	0.449045
GOTERM_BP_DIRECT	GO:0021983~pituitary gland development	4	1.2987	0.0111126	ENSG00000163132, ENSG00000134954, ENSG00000183691, ENSG00000111087	271	30	17340	8.53137	1	0.485778	0.481545
GOTERM_BP_DIRECT	GO:0006954~inflammatory response	14	4.54545	0.0116594	ENSG00000183813, ENSG00000130775, ENSG00000073756, ENSG00000163739, ENSG00000006128, ENSG00000171951, ENSG00000118785, ENSG00000164251, ENSG00000142627, ENSG00000163734, ENSG00000163735, ENSG00000081041, ENSG00000237693, ENSG00000176170	271	407	17340	2.20097	1	0.496292	0.491967
GOTERM_BP_DIRECT	GO:0046940~nucleoside monophosphate phosphorylation	3	0.974026	0.0121094	ENSG00000134326, ENSG00000168393, ENSG00000154027	271	11	17340	17.4505	1	0.496292	0.491967
GOTERM_BP_DIRECT	GO:0045740~positive regulation of DNA replication	4	1.2987	0.012164	ENSG00000111087, ENSG00000138346, ENSG00000124882, ENSG00000138798	271	31	17340	8.25616	1	0.496292	0.491967
GOTERM_BP_DIRECT	GO:0009410~response to xenobiotic stimulus	10	3.24675	0.0132125	ENSG00000104321, ENSG00000175592, ENSG00000073756, ENSG00000085999, ENSG00000157193, ENSG00000197275, ENSG00000176890, ENSG00000183454, ENSG00000139318, ENSG00000164171	271	240	17340	2.66605	1	0.527349	0.522754
GOTERM_BP_DIRECT	GO:0050927~positive regulation of positive chemotaxis	3	0.974026	0.0143833	ENSG00000183813, ENSG00000164251, ENSG00000164171	271	12	17340	15.9963	1	0.561867	0.55697
GOTERM_BP_DIRECT	GO:0042493~response to drug	11	3.57143	0.0154418	ENSG00000104321, ENSG00000175592, ENSG00000073756, ENSG00000085999, ENSG00000157193, ENSG00000197275, ENSG00000176890, ENSG00000183454, ENSG00000139318, ENSG00000164171, ENSG00000140465	271	289	17340	2.43542	1	0.59065	0.585502
GOTERM_BP_DIRECT	GO:0001706~endoderm formation	3	0.974026	0.0168255	ENSG00000158050, ENSG00000138166, ENSG00000183691	271	13	17340	14.7658	1	0.617833	0.612449
GOTERM_BP_DIRECT	GO:1900264~positive regulation of DNA-directed DNA polymerase activity	3	0.974026	0.0168255	ENSG00000133119, ENSG00000049541, ENSG00000181938	271	13	17340	14.7658	1	0.617833	0.612449
GOTERM_BP_DIRECT	GO:0006974~cellular response to DNA damage stimulus	10	3.24675	0.018898	ENSG00000160193, ENSG00000141682, ENSG00000168411, ENSG00000138376, ENSG00000111602, ENSG00000125885, ENSG00000075131, ENSG00000183763, ENSG00000012048, ENSG00000077152	271	255	17340	2.50923	1	0.680329	0.6744
GOTERM_BP_DIRECT	GO:0048661~positive regulation of smooth muscle cell proliferation	5	1.62338	0.0215134	ENSG00000073756, ENSG00000113070, ENSG00000105835, ENSG00000164171, ENSG00000124882	271	68	17340	4.7048	1	0.727546	0.721206
GOTERM_BP_DIRECT	GO:1990830~cellular response to leukemia inhibitory factor	6	1.94805	0.0216463	ENSG00000116761, ENSG00000163002, ENSG00000119969, ENSG00000112081, ENSG00000187678, ENSG00000143033	271	102	17340	3.76384	1	0.727546	0.721206
GOTERM_BP_DIRECT	GO:0060707~trophoblast giant cell differentiation	3	0.974026	0.0221921	ENSG00000128342, ENSG00000165891, ENSG00000057657	271	15	17340	12.797	1	0.727546	0.721206
GOTERM_BP_DIRECT	GO:0071639~positive regulation of monocyte chemotactic protein-1 production	3	0.974026	0.0221921	ENSG00000089127, ENSG00000153898, ENSG00000111331	271	15	17340	12.797	1	0.727546	0.721206
GOTERM_BP_DIRECT	GO:0071498~cellular response to fluid shear stress	3	0.974026	0.0221921	ENSG00000073756, ENSG00000081189, ENSG00000105825	271	15	17340	12.797	1	0.727546	0.721206
GOTERM_BP_DIRECT	GO:0032728~positive regulation of interferon-beta production	4	1.2987	0.0225872	ENSG00000089127, ENSG00000111335, ENSG00000134242, ENSG00000111331	271	39	17340	6.56259	1	0.727546	0.721206
GOTERM_BP_DIRECT	GO:0070098~chemokine-mediated signaling pathway	5	1.62338	0.0236501	ENSG00000183813, ENSG00000163739, ENSG00000163734, ENSG00000163735, ENSG00000081041	271	70	17340	4.57037	1	0.731642	0.725266
GOTERM_BP_DIRECT	GO:0010212~response to ionizing radiation	4	1.2987	0.0241444	ENSG00000168411, ENSG00000085999, ENSG00000197275, ENSG00000012048	271	40	17340	6.39852	1	0.731642	0.725266
GOTERM_BP_DIRECT	GO:0006915~apoptotic process	17	5.51948	0.0244101	ENSG00000023445, ENSG00000136108, ENSG00000133134, ENSG00000092140, ENSG00000172115, ENSG00000157601, ENSG00000169679, ENSG00000141682, ENSG00000139289, ENSG00000126709, ENSG00000081189, ENSG00000119969, ENSG00000087586, ENSG00000142856, ENSG00000183763, ENSG00000185634, ENSG00000163545	271	595	17340	1.82815	1	0.731642	0.725266
GOTERM_BP_DIRECT	GO:0010629~negative regulation of gene expression	11	3.57143	0.0249225	ENSG00000080839, ENSG00000183691, ENSG00000081189, ENSG00000136492, ENSG00000087586, ENSG00000130816, ENSG00000057657, ENSG00000163659, ENSG00000158125, ENSG00000134242, ENSG00000125398	271	312	17340	2.25589	1	0.731642	0.725266
GOTERM_BP_DIRECT	GO:0007076~mitotic chromosome condensation	3	0.974026	0.0251054	ENSG00000136824, ENSG00000109805, ENSG00000113810	271	16	17340	11.9972	1	0.731642	0.725266
GOTERM_BP_DIRECT	GO:0070365~hepatocyte differentiation	3	0.974026	0.0251054	ENSG00000165891, ENSG00000164171, ENSG00000140465	271	16	17340	11.9972	1	0.731642	0.725266
GOTERM_BP_DIRECT	GO:0032467~positive regulation of cytokinesis	4	1.2987	0.0257582	ENSG00000079335, ENSG00000114346, ENSG00000212916, ENSG00000094804	271	41	17340	6.24246	1	0.73894	0.7325
GOTERM_BP_DIRECT	GO:0097421~liver regeneration	4	1.2987	0.0274287	ENSG00000176890, ENSG00000087586, ENSG00000111087, ENSG00000163347	271	42	17340	6.09383	1	0.774754	0.768003
GOTERM_BP_DIRECT	GO:0035418~protein localization to synapse	3	0.974026	0.0281648	ENSG00000186472, ENSG00000082126, ENSG00000152413	271	17	17340	11.2915	1	0.775442	0.768684
GOTERM_BP_DIRECT	GO:0070301~cellular response to hydrogen peroxide	5	1.62338	0.0282977	ENSG00000104321, ENSG00000134954, ENSG00000114346, ENSG00000176170, ENSG00000156711	271	74	17340	4.32333	1	0.775442	0.768684
GOTERM_BP_DIRECT	GO:0006227~dUDP biosynthetic process	2	0.649351	0.0309003	ENSG00000134326, ENSG00000168393	271	2	17340	63.9852	1	0.799811	0.792841
GOTERM_BP_DIRECT	GO:0006233~dTDP biosynthetic process	2	0.649351	0.0309003	ENSG00000134326, ENSG00000168393	271	2	17340	63.9852	1	0.799811	0.792841
GOTERM_BP_DIRECT	GO:0031052~chromosome breakage	2	0.649351	0.0309003	ENSG00000149948, ENSG00000168411	271	2	17340	63.9852	1	0.799811	0.792841
GOTERM_BP_DIRECT	GO:0010628~positive regulation of gene expression	15	4.87013	0.0312573	ENSG00000134954, ENSG00000128342, ENSG00000170396, ENSG00000134242, ENSG00000138798, ENSG00000149948, ENSG00000168685, ENSG00000183691, ENSG00000081277, ENSG00000081189, ENSG00000130816, ENSG00000057657, ENSG00000125398, ENSG00000162772, ENSG00000012048	271	514	17340	1.86727	1	0.799811	0.792841
GOTERM_BP_DIRECT	GO:0045987~positive regulation of smooth muscle contraction	3	0.974026	0.0313651	ENSG00000073756, ENSG00000164171, ENSG00000176170	271	18	17340	10.6642	1	0.799811	0.792841
GOTERM_BP_DIRECT	GO:0001649~osteoblast differentiation	6	1.94805	0.0373402	ENSG00000132436, ENSG00000183691, ENSG00000081189, ENSG00000142627, ENSG00000111087, ENSG00000118785	271	118	17340	3.25349	1	0.939131	0.930947
GOTERM_BP_DIRECT	GO:0000188~inactivation of MAPK activity	3	0.974026	0.0381683	ENSG00000158050, ENSG00000138166, ENSG00000139318	271	20	17340	9.59779	1	0.945647	0.937407
GOTERM_BP_DIRECT	GO:0001837~epithelial to mesenchymal transition	4	1.2987	0.0386294	ENSG00000149948, ENSG00000189120, ENSG00000183691, ENSG00000125398	271	48	17340	5.3321	1	0.945647	0.937407
GOTERM_BP_DIRECT	GO:0006935~chemotaxis	6	1.94805	0.0396874	ENSG00000183813, ENSG00000134516, ENSG00000175592, ENSG00000163739, ENSG00000163735, ENSG00000081041	271	120	17340	3.19926	1	0.958764	0.950409
GOTERM_BP_DIRECT	GO:0045088~regulation of innate immune response	3	0.974026	0.0417614	ENSG00000023445, ENSG00000157193, ENSG00000134242	271	21	17340	9.14075	1	0.970586	0.962128
GOTERM_BP_DIRECT	GO:0007099~centriole replication	3	0.974026	0.0417614	ENSG00000075702, ENSG00000151849, ENSG00000176225	271	21	17340	9.14075	1	0.970586	0.962128
GOTERM_BP_DIRECT	GO:0000724~double-strand break repair via homologous recombination	5	1.62338	0.0452996	ENSG00000168411, ENSG00000197275, ENSG00000196584, ENSG00000125885, ENSG00000012048	271	86	17340	3.72007	1	0.970586	0.962128
GOTERM_BP_DIRECT	GO:0071539~protein localization to centrosome	3	0.974026	0.0454757	ENSG00000087586, ENSG00000123473, ENSG00000076382	271	22	17340	8.72526	1	0.970586	0.962128
GOTERM_BP_DIRECT	GO:0035458~cellular response to interferon-beta	3	0.974026	0.0454757	ENSG00000089127, ENSG00000070808, ENSG00000237693	271	22	17340	8.72526	1	0.970586	0.962128
GOTERM_BP_DIRECT	GO:0030335~positive regulation of cell migration	9	2.92208	0.0457665	ENSG00000113070, ENSG00000164251, ENSG00000142627, ENSG00000137135, ENSG00000128567, ENSG00000111087, ENSG00000176170, ENSG00000163347, ENSG00000138798	271	254	17340	2.26719	1	0.970586	0.962128
GOTERM_BP_DIRECT	GO:0034476~U5 snRNA 3'-end processing	2	0.649351	0.0459918	ENSG00000123737, ENSG00000120699	271	3	17340	42.6568	1	0.970586	0.962128
GOTERM_BP_DIRECT	GO:0034473~U1 snRNA 3'-end processing	2	0.649351	0.0459918	ENSG00000123737, ENSG00000120699	271	3	17340	42.6568	1	0.970586	0.962128
GOTERM_BP_DIRECT	GO:0006273~lagging strand elongation	2	0.649351	0.0459918	ENSG00000101868, ENSG00000105486	271	3	17340	42.6568	1	0.970586	0.962128
GOTERM_BP_DIRECT	GO:1900195~positive regulation of oocyte maturation	2	0.649351	0.0459918	ENSG00000169594, ENSG00000087586	271	3	17340	42.6568	1	0.970586	0.962128
GOTERM_BP_DIRECT	GO:0045132~meiotic chromosome segregation	2	0.649351	0.0459918	ENSG00000136824, ENSG00000113810	271	3	17340	42.6568	1	0.970586	0.962128
GOTERM_BP_DIRECT	GO:0007140~male meiosis	3	0.974026	0.0493066	ENSG00000121621, ENSG00000132436, ENSG00000182134	271	23	17340	8.3459	1	1	0.991826
GOTERM_BP_DIRECT	GO:0070371~ERK1 and ERK2 cascade	4	1.2987	0.051803	ENSG00000138166, ENSG00000139318, ENSG00000125398, ENSG00000138798	271	54	17340	4.73965	1	1	0.991826
GOTERM_BP_DIRECT	GO:0019233~sensory perception of pain	4	1.2987	0.051803	ENSG00000104321, ENSG00000073756, ENSG00000006128, ENSG00000183454	271	54	17340	4.73965	1	1	0.991826
GOTERM_BP_DIRECT	GO:0051276~chromosome organization	3	0.974026	0.0532498	ENSG00000085999, ENSG00000113810, ENSG00000164611	271	24	17340	7.99815	1	1	0.991826
GOTERM_BP_DIRECT	GO:0048168~regulation of neuronal synaptic plasticity	3	0.974026	0.0532498	ENSG00000183691, ENSG00000070808, ENSG00000183454	271	24	17340	7.99815	1	1	0.991826
GOTERM_BP_DIRECT	GO:0032259~methylation	5	1.62338	0.0537488	ENSG00000132423, ENSG00000138050, ENSG00000176890, ENSG00000130816, ENSG00000057657	271	91	17340	3.51567	1	1	0.991826
GOTERM_BP_DIRECT	GO:0007052~mitotic spindle organization	4	1.2987	0.0541842	ENSG00000075702, ENSG00000087586, ENSG00000090889, ENSG00000123473	271	55	17340	4.65347	1	1	0.991826
GOTERM_BP_DIRECT	GO:0035970~peptidyl-threonine dephosphorylation	3	0.974026	0.0573006	ENSG00000158050, ENSG00000138166, ENSG00000139318	271	25	17340	7.67823	1	1	0.991826
GOTERM_BP_DIRECT	GO:0048146~positive regulation of fibroblast proliferation	4	1.2987	0.0591011	ENSG00000128342, ENSG00000124882, ENSG00000176170, ENSG00000094804	271	57	17340	4.49019	1	1	0.991826
GOTERM_BP_DIRECT	GO:0042481~regulation of odontogenesis	2	0.649351	0.0608492	ENSG00000163132, ENSG00000189120	271	4	17340	31.9926	1	1	0.991826
GOTERM_BP_DIRECT	GO:0071042~nuclear polyadenylation-dependent mRNA catabolic process	2	0.649351	0.0608492	ENSG00000123737, ENSG00000120699	271	4	17340	31.9926	1	1	0.991826
GOTERM_BP_DIRECT	GO:0046683~response to organophosphorus	2	0.649351	0.0608492	ENSG00000133119, ENSG00000176890	271	4	17340	31.9926	1	1	0.991826
GOTERM_BP_DIRECT	GO:0043111~replication fork arrest	2	0.649351	0.0608492	ENSG00000111602, ENSG00000075131	271	4	17340	31.9926	1	1	0.991826
GOTERM_BP_DIRECT	GO:0071659~negative regulation of IP-10 production	2	0.649351	0.0608492	ENSG00000089127, ENSG00000111331	271	4	17340	31.9926	1	1	0.991826
GOTERM_BP_DIRECT	GO:0009582~detection of abiotic stimulus	2	0.649351	0.0608492	ENSG00000111602, ENSG00000006128	271	4	17340	31.9926	1	1	0.991826
GOTERM_BP_DIRECT	GO:0071284~cellular response to lead ion	2	0.649351	0.0608492	ENSG00000073756, ENSG00000163347	271	4	17340	31.9926	1	1	0.991826
GOTERM_BP_DIRECT	GO:0043066~negative regulation of apoptotic process	14	4.54545	0.0612291	ENSG00000023445, ENSG00000132436, ENSG00000113013, ENSG00000163132, ENSG00000149948, ENSG00000138376, ENSG00000126709, ENSG00000100867, ENSG00000185862, ENSG00000087586, ENSG00000125398, ENSG00000123473, ENSG00000176170, ENSG00000163545	271	516	17340	1.73603	1	1	0.991826
GOTERM_BP_DIRECT	GO:0007565~female pregnancy	5	1.62338	0.0629929	ENSG00000175592, ENSG00000134954, ENSG00000105835, ENSG00000178726, ENSG00000164171	271	96	17340	3.33256	1	1	0.991826
GOTERM_BP_DIRECT	GO:0061844~antimicrobial humoral immune response mediated by antimicrobial peptide	5	1.62338	0.0669101	ENSG00000163739, ENSG00000006128, ENSG00000163734, ENSG00000163735, ENSG00000081041	271	98	17340	3.26455	1	1	0.991826
GOTERM_BP_DIRECT	GO:0043065~positive regulation of apoptotic process	10	3.24675	0.0675223	ENSG00000149948, ENSG00000175592, ENSG00000141682, ENSG00000073756, ENSG00000138376, ENSG00000139289, ENSG00000114346, ENSG00000183454, ENSG00000139318, ENSG00000140961	271	324	17340	1.97485	1	1	0.991826
GOTERM_BP_DIRECT	GO:0006306~DNA methylation	3	0.974026	0.0744976	ENSG00000119969, ENSG00000130816, ENSG00000140465	271	29	17340	6.61916	1	1	0.991826
GOTERM_BP_DIRECT	GO:0046697~decidualization	3	0.974026	0.0744976	ENSG00000073756, ENSG00000128342, ENSG00000118785	271	29	17340	6.61916	1	1	0.991826
GOTERM_BP_DIRECT	GO:0000281~mitotic cytokinesis	4	1.2987	0.0750455	ENSG00000136108, ENSG00000152503, ENSG00000114346, ENSG00000090889	271	63	17340	4.06255	1	1	0.991826
GOTERM_BP_DIRECT	GO:0046601~positive regulation of centriole replication	2	0.649351	0.075476	ENSG00000151849, ENSG00000123473	271	5	17340	25.5941	1	1	0.991826
GOTERM_BP_DIRECT	GO:0038135~ERBB2-ERBB4 signaling pathway	2	0.649351	0.075476	ENSG00000113070, ENSG00000124882	271	5	17340	25.5941	1	1	0.991826
GOTERM_BP_DIRECT	GO:0034157~positive regulation of toll-like receptor 7 signaling pathway	2	0.649351	0.075476	ENSG00000134321, ENSG00000134242	271	5	17340	25.5941	1	1	0.991826
GOTERM_BP_DIRECT	GO:0043009~chordate embryonic development	2	0.649351	0.075476	ENSG00000151725, ENSG00000012048	271	5	17340	25.5941	1	1	0.991826
GOTERM_BP_DIRECT	GO:0045944~positive regulation of transcription from RNA polymerase II promoter	26	8.44156	0.0761724	ENSG00000153234, ENSG00000134954, ENSG00000105835, ENSG00000205683, ENSG00000083635, ENSG00000133169, ENSG00000183691, ENSG00000164251, ENSG00000081189, ENSG00000185697, ENSG00000143033, ENSG00000162772, ENSG00000012048, ENSG00000175592, ENSG00000128342, ENSG00000136108, ENSG00000198131, ENSG00000175832, ENSG00000111087, ENSG00000123737, ENSG00000163132, ENSG00000149948, ENSG00000165891, ENSG0000…	271	1186	17340	1.40271	1	1	0.991826
GOTERM_BP_DIRECT	GO:0071222~cellular response to lipopolysaccharide	7	2.27273	0.0762429	ENSG00000134326, ENSG00000081189, ENSG00000163739, ENSG00000163734, ENSG00000163735, ENSG00000081041, ENSG00000237693	271	189	17340	2.36982	1	1	0.991826
GOTERM_BP_DIRECT	GO:0010800~positive regulation of peptidyl-threonine phosphorylation	3	0.974026	0.0790251	ENSG00000237693, ENSG00000176170, ENSG00000138798	271	30	17340	6.39852	1	1	0.991826
GOTERM_BP_DIRECT	GO:2000773~negative regulation of cellular senescence	3	0.974026	0.0790251	ENSG00000149948, ENSG00000080839, ENSG00000105835	271	30	17340	6.39852	1	1	0.991826
GOTERM_BP_DIRECT	GO:0006261~DNA-dependent DNA replication	3	0.974026	0.0790251	ENSG00000133119, ENSG00000198554, ENSG00000049541	271	30	17340	6.39852	1	1	0.991826
GOTERM_BP_DIRECT	GO:0035633~maintenance of permeability of blood-brain barrier	3	0.974026	0.0836362	ENSG00000119139, ENSG00000073756, ENSG00000163347	271	31	17340	6.19212	1	1	0.991826
GOTERM_BP_DIRECT	GO:0006401~RNA catabolic process	3	0.974026	0.0836362	ENSG00000123737, ENSG00000120699, ENSG00000111335	271	31	17340	6.19212	1	1	0.991826
GOTERM_BP_DIRECT	GO:0006470~protein dephosphorylation	6	1.94805	0.0855302	ENSG00000158050, ENSG00000138166, ENSG00000100526, ENSG00000079335, ENSG00000139318, ENSG00000134242	271	150	17340	2.55941	1	1	0.991826
GOTERM_BP_DIRECT	GO:0009611~response to wounding	4	1.2987	0.0866185	ENSG00000087586, ENSG00000183454, ENSG00000111087, ENSG00000140465	271	67	17340	3.82001	1	1	0.991826
GOTERM_BP_DIRECT	GO:0006006~glucose metabolic process	4	1.2987	0.0866185	ENSG00000156510, ENSG00000089127, ENSG00000169299, ENSG00000164687	271	67	17340	3.82001	1	1	0.991826
GOTERM_BP_DIRECT	GO:0006284~base-excision repair	3	0.974026	0.0883273	ENSG00000149948, ENSG00000138346, ENSG00000105486	271	32	17340	5.99862	1	1	0.991826
GOTERM_BP_DIRECT	GO:2001234~negative regulation of apoptotic signaling pathway	3	0.974026	0.0883273	ENSG00000116761, ENSG00000153234, ENSG00000183691	271	32	17340	5.99862	1	1	0.991826
GOTERM_BP_DIRECT	GO:0060325~face morphogenesis	3	0.974026	0.0883273	ENSG00000163132, ENSG00000183691, ENSG00000163659	271	32	17340	5.99862	1	1	0.991826
GOTERM_BP_DIRECT	GO:0097193~intrinsic apoptotic signaling pathway	3	0.974026	0.0883273	ENSG00000141682, ENSG00000126709, ENSG00000172115	271	32	17340	5.99862	1	1	0.991826
GOTERM_BP_DIRECT	GO:2000342~negative regulation of chemokine (C-X-C motif) ligand 2 production	2	0.649351	0.0898759	ENSG00000089127, ENSG00000111331	271	6	17340	21.3284	1	1	0.991826
GOTERM_BP_DIRECT	GO:0044770~cell cycle phase transition	2	0.649351	0.0898759	ENSG00000111602, ENSG00000075131	271	6	17340	21.3284	1	1	0.991826
GOTERM_BP_DIRECT	GO:0070537~histone H2A K63-linked deubiquitination	2	0.649351	0.0898759	ENSG00000138376, ENSG00000012048	271	6	17340	21.3284	1	1	0.991826
GOTERM_BP_DIRECT	GO:0034165~positive regulation of toll-like receptor 9 signaling pathway	2	0.649351	0.0898759	ENSG00000134321, ENSG00000134242	271	6	17340	21.3284	1	1	0.991826
GOTERM_BP_DIRECT	GO:1902975~mitotic DNA replication initiation	2	0.649351	0.0898759	ENSG00000101868, ENSG00000181938	271	6	17340	21.3284	1	1	0.991826
GOTERM_BP_DIRECT	GO:0046826~negative regulation of protein export from nucleus	2	0.649351	0.0898759	ENSG00000138376, ENSG00000100401	271	6	17340	21.3284	1	1	0.991826
GOTERM_BP_DIRECT	GO:0051573~negative regulation of histone H3-K9 methylation	2	0.649351	0.0898759	ENSG00000130816, ENSG00000012048	271	6	17340	21.3284	1	1	0.991826
GOTERM_BP_DIRECT	GO:0010694~positive regulation of alkaline phosphatase activity	2	0.649351	0.0898759	ENSG00000081189, ENSG00000164171	271	6	17340	21.3284	1	1	0.991826
GOTERM_BP_DIRECT	GO:0051383~kinetochore organization	2	0.649351	0.0898759	ENSG00000136824, ENSG00000113810	271	6	17340	21.3284	1	1	0.991826
GOTERM_BP_DIRECT	GO:0008285~negative regulation of cell proliferation	12	3.8961	0.0907102	ENSG00000163132, ENSG00000175592, ENSG00000073756, ENSG00000134954, ENSG00000128342, ENSG00000100526, ENSG00000100867, ENSG00000165891, ENSG00000163739, ENSG00000136492, ENSG00000124882, ENSG00000094804	271	446	17340	1.72158	1	1	0.991826
GOTERM_BP_DIRECT	GO:0019221~cytokine-mediated signaling pathway	6	1.94805	0.0911977	ENSG00000157193, ENSG00000168685, ENSG00000054356, ENSG00000103522, ENSG00000124882, ENSG00000123496	271	153	17340	2.50923	1	1	0.991826
GOTERM_BP_DIRECT	GO:0006629~lipid metabolic process	7	2.27273	0.0920874	ENSG00000116761, ENSG00000157193, ENSG00000120437, ENSG00000134242, ENSG00000103642, ENSG00000164687, ENSG00000101670	271	199	17340	2.25074	1	1	0.991826
GOTERM_BP_DIRECT	GO:0007623~circadian rhythm	4	1.2987	0.0926714	ENSG00000176890, ENSG00000111602, ENSG00000008405, ENSG00000152413	271	69	17340	3.70929	1	1	0.991826
GOTERM_BP_DIRECT	GO:0031640~killing of cells of other organism	4	1.2987	0.0926714	ENSG00000163739, ENSG00000006128, ENSG00000163734, ENSG00000081041	271	69	17340	3.70929	1	1	0.991826
GOTERM_BP_DIRECT	GO:0051966~regulation of synaptic transmission, glutamatergic	3	0.974026	0.0930946	ENSG00000130477, ENSG00000081189, ENSG00000152413	271	33	17340	5.81684	1	1	0.991826
GOTERM_BP_DIRECT	GO:0046677~response to antibiotic	3	0.974026	0.0930946	ENSG00000183813, ENSG00000134954, ENSG00000140465	271	33	17340	5.81684	1	1	0.991826
GOTERM_BP_DIRECT	GO:0032496~response to lipopolysaccharide	6	1.94805	0.0970546	ENSG00000073756, ENSG00000178726, ENSG00000006128, ENSG00000134242, ENSG00000163347, ENSG00000140465	271	156	17340	2.46097	1	1	0.991826

## Sheet: ctrl d9_12 vs untr_down_GO_BP
Category	Term	Count	%	PValue	Genes	List Total	Pop Hits	Pop Total	Fold Enrichment	Bonferroni	Benjamini	FDR
GOTERM_BP_DIRECT	GO:0030198~extracellular matrix organization	17	6.02837	1.43731e-09	ENSG00000204291, ENSG00000106823, ENSG00000130635, ENSG00000136378, ENSG00000188153, ENSG00000168542, ENSG00000185761, ENSG00000185585, ENSG00000080573, ENSG00000087116, ENSG00000164692, ENSG00000143382, ENSG00000233323, ENSG00000087245, ENSG00000091986, ENSG00000163520, ENSG00000187955	247	163	17340	7.32173	2.30687e-06	2.30688e-06	2.29969e-06
GOTERM_BP_DIRECT	GO:0030199~collagen fibril organization	11	3.90071	1.11352e-08	ENSG00000168542, ENSG00000168487, ENSG00000130635, ENSG00000080573, ENSG00000087116, ENSG00000164692, ENSG00000136378, ENSG00000143196, ENSG00000139329, ENSG00000233323, ENSG00000187955	247	60	17340	12.8704	1.78718e-05	8.936e-06	8.90816e-06
GOTERM_BP_DIRECT	GO:0048251~elastic fiber assembly	6	2.12766	4.02947e-07	ENSG00000133392, ENSG00000168542, ENSG00000166482, ENSG00000168056, ENSG00000090006, ENSG00000233323	247	12	17340	35.1012	0.00064652	0.000204214	0.000203578
GOTERM_BP_DIRECT	GO:0009888~tissue development	8	2.83688	5.08946e-07	ENSG00000065320, ENSG00000130702, ENSG00000105429, ENSG00000171298, ENSG00000172037, ENSG00000196569, ENSG00000142798, ENSG00000135862	247	35	17340	16.0463	0.000816524	0.000204214	0.000203578
GOTERM_BP_DIRECT	GO:0007155~cell adhesion	24	8.51064	2.53018e-06	ENSG00000112902, ENSG00000204291, ENSG00000130635, ENSG00000154096, ENSG00000198542, ENSG00000169231, ENSG00000112655, ENSG00000116117, ENSG00000196569, ENSG00000152377, ENSG00000135862, ENSG00000142156, ENSG00000186340, ENSG00000064309, ENSG00000165124, ENSG00000144857, ENSG00000167123, ENSG00000166482, ENSG00000142173, ENSG00000143196, ENSG00000233323, ENSG00000140545, ENSG00000129009, ENSG0000…	247	536	17340	3.14339	0.00405271	0.000812189	0.000809659
GOTERM_BP_DIRECT	GO:0007568~aging	13	4.60993	1.77493e-05	ENSG00000149131, ENSG00000197971, ENSG00000159640, ENSG00000132386, ENSG00000167468, ENSG00000184481, ENSG00000115461, ENSG00000035862, ENSG00000087245, ENSG00000130707, ENSG00000123384, ENSG00000167658, ENSG00000011465	247	190	17340	4.80332	0.028086	0.00474795	0.00473316
GOTERM_BP_DIRECT	GO:0006958~complement activation, classical pathway	6	2.12766	0.000126513	ENSG00000120885, ENSG00000205403, ENSG00000149131, ENSG00000159403, ENSG00000182326, ENSG00000206372	247	35	17340	12.0347	0.183775	0.0290075	0.0289172
GOTERM_BP_DIRECT	GO:0007041~lysosomal transport	5	1.77305	0.000160162	ENSG00000030582, ENSG00000165102, ENSG00000123384, ENSG00000149823, ENSG00000197746	247	20	17340	17.5506	0.226695	0.0321326	0.0320325
GOTERM_BP_DIRECT	GO:0048048~embryonic eye morphogenesis	4	1.41844	0.00031444	ENSG00000138829, ENSG00000117122, ENSG00000166147, ENSG00000184254	247	10	17340	28.081	0.396347	0.0560751	0.0559004
GOTERM_BP_DIRECT	GO:0009887~animal organ morphogenesis	9	3.19149	0.000690078	ENSG00000065320, ENSG00000130702, ENSG00000105429, ENSG00000172037, ENSG00000196569, ENSG00000142798, ENSG00000011465, ENSG00000196405, ENSG00000135862	247	135	17340	4.68016	0.669767	0.110757	0.110412
GOTERM_BP_DIRECT	GO:0007411~axon guidance	10	3.5461	0.00108856	ENSG00000112902, ENSG00000153993, ENSG00000144857, ENSG00000012171, ENSG00000130702, ENSG00000172037, ENSG00000112655, ENSG00000196569, ENSG00000240771, ENSG00000184347	247	180	17340	3.90013	0.825894	0.158831	0.158336
GOTERM_BP_DIRECT	GO:0007179~transforming growth factor beta receptor signaling pathway	7	2.48227	0.00316566	ENSG00000112679, ENSG00000168542, ENSG00000137507, ENSG00000168056, ENSG00000164692, ENSG00000090006, ENSG00000069702	247	101	17340	4.86551	0.993835	0.410444	0.409165
GOTERM_BP_DIRECT	GO:0007160~cell-matrix adhesion	7	2.48227	0.00332447	ENSG00000106823, ENSG00000168542, ENSG00000162804, ENSG00000080573, ENSG00000198542, ENSG00000169231, ENSG00000233323	247	102	17340	4.81781	0.995226	0.410444	0.409165
GOTERM_BP_DIRECT	GO:0045429~positive regulation of nitric oxide biosynthetic process	5	1.77305	0.00507921	ENSG00000228128, ENSG00000120885, ENSG00000120899, ENSG00000130707, ENSG00000171105	247	49	17340	7.16351	0.999718	0.532168	0.53051
GOTERM_BP_DIRECT	GO:0006508~proteolysis	14	4.96454	0.00510624	ENSG00000109625, ENSG00000149451, ENSG00000159640, ENSG00000197766, ENSG00000064601, ENSG00000206372, ENSG00000168487, ENSG00000205403, ENSG00000126218, ENSG00000087245, ENSG00000143387, ENSG00000128510, ENSG00000182326, ENSG00000174080	247	403	17340	2.43879	0.99973	0.532168	0.53051
GOTERM_BP_DIRECT	GO:0060346~bone trabecula formation	3	1.06383	0.0053051	ENSG00000138829, ENSG00000169231, ENSG00000087245	247	8	17340	26.3259	0.999804	0.532168	0.53051
GOTERM_BP_DIRECT	GO:0001822~kidney development	7	2.48227	0.0064837	ENSG00000137573, ENSG00000196562, ENSG00000159640, ENSG00000112655, ENSG00000130707, ENSG00000132386, ENSG00000011465	247	117	17340	4.20015	0.999971	0.612137	0.61023
GOTERM_BP_DIRECT	GO:0030282~bone mineralization	5	1.77305	0.00717597	ENSG00000163815, ENSG00000085741, ENSG00000168056, ENSG00000164692, ENSG00000106819	247	54	17340	6.50022	0.99999	0.639857	0.637864
GOTERM_BP_DIRECT	GO:0016525~negative regulation of angiogenesis	7	2.48227	0.00760565	ENSG00000113140, ENSG00000186340, ENSG00000184481, ENSG00000137573, ENSG00000132386, ENSG00000142798, ENSG00000011465	247	121	17340	4.0613	0.999995	0.642478	0.640476
GOTERM_BP_DIRECT	GO:0001525~angiogenesis	10	3.5461	0.00866989	ENSG00000161381, ENSG00000136859, ENSG00000204291, ENSG00000120899, ENSG00000154096, ENSG00000140545, ENSG00000087245, ENSG00000069702, ENSG00000142798, ENSG00000126785	247	246	17340	2.85376	0.999999	0.66286	0.660795
GOTERM_BP_DIRECT	GO:0071230~cellular response to amino acid stimulus	5	1.77305	0.00867294	ENSG00000142156, ENSG00000168542, ENSG00000164692, ENSG00000087245, ENSG00000130707	247	57	17340	6.15811	0.999999	0.66286	0.660795
GOTERM_BP_DIRECT	GO:2001046~positive regulation of integrin-mediated signaling pathway	3	1.06383	0.0141043	ENSG00000172037, ENSG00000196569, ENSG00000135862	247	13	17340	16.2006	1	0.964895	0.961889
GOTERM_BP_DIRECT	GO:0009612~response to mechanical stimulus	5	1.77305	0.0150862	ENSG00000118898, ENSG00000168542, ENSG00000120899, ENSG00000087245, ENSG00000011465	247	67	17340	5.23899	1	0.964895	0.961889
GOTERM_BP_DIRECT	GO:0007229~integrin-mediated signaling pathway	6	2.12766	0.0156956	ENSG00000168542, ENSG00000130702, ENSG00000120899, ENSG00000149451, ENSG00000154096, ENSG00000198542	247	103	17340	4.08946	1	0.964895	0.961889
GOTERM_BP_DIRECT	GO:0043588~skin development	4	1.41844	0.0165118	ENSG00000168542, ENSG00000130635, ENSG00000080573, ENSG00000087116	247	38	17340	7.38973	1	0.964895	0.961889
GOTERM_BP_DIRECT	GO:0071560~cellular response to transforming growth factor beta stimulus	5	1.77305	0.0166486	ENSG00000166147, ENSG00000172572, ENSG00000163815, ENSG00000138615, ENSG00000143387	247	69	17340	5.08713	1	0.964895	0.961889
GOTERM_BP_DIRECT	GO:0050919~negative chemotaxis	4	1.41844	0.0177043	ENSG00000112902, ENSG00000153993, ENSG00000012171, ENSG00000184347	247	39	17340	7.20025	1	0.964895	0.961889
GOTERM_BP_DIRECT	GO:0003007~heart morphogenesis	4	1.41844	0.0177043	ENSG00000130635, ENSG00000171298, ENSG00000069702, ENSG00000171105	247	39	17340	7.20025	1	0.964895	0.961889
GOTERM_BP_DIRECT	GO:0014912~negative regulation of smooth muscle cell migration	3	1.06383	0.0186366	ENSG00000115461, ENSG00000123384, ENSG00000267534	247	15	17340	14.0405	1	0.964895	0.961889
GOTERM_BP_DIRECT	GO:0051149~positive regulation of muscle cell differentiation	3	1.06383	0.0186366	ENSG00000172037, ENSG00000196569, ENSG00000135862	247	15	17340	14.0405	1	0.964895	0.961889
GOTERM_BP_DIRECT	GO:0097435~supramolecular fiber organization	3	1.06383	0.0186366	ENSG00000168542, ENSG00000130635, ENSG00000166482	247	15	17340	14.0405	1	0.964895	0.961889
GOTERM_BP_DIRECT	GO:0060074~synapse maturation	3	1.06383	0.0211021	ENSG00000101938, ENSG00000100968, ENSG00000099864	247	16	17340	13.163	1	1	0.997506
GOTERM_BP_DIRECT	GO:0014009~glial cell proliferation	3	1.06383	0.0211021	ENSG00000065320, ENSG00000120899, ENSG00000167658	247	16	17340	13.163	1	1	0.997506
GOTERM_BP_DIRECT	GO:0009410~response to xenobiotic stimulus	9	3.19149	0.02151	ENSG00000100307, ENSG00000170370, ENSG00000172572, ENSG00000120899, ENSG00000177000, ENSG00000159640, ENSG00000087245, ENSG00000130707, ENSG00000107331	247	240	17340	2.63259	1	1	0.997506
GOTERM_BP_DIRECT	GO:0022617~extracellular matrix disassembly	4	1.41844	0.0243703	ENSG00000087245, ENSG00000143387, ENSG00000163346, ENSG00000135862	247	44	17340	6.38204	1	1	0.997506
GOTERM_BP_DIRECT	GO:0001558~regulation of cell growth	5	1.77305	0.0259565	ENSG00000115461, ENSG00000138193, ENSG00000090006, ENSG00000111653, ENSG00000152377	247	79	17340	4.44319	1	1	0.997506
GOTERM_BP_DIRECT	GO:0014846~esophagus smooth muscle contraction	2	0.70922	0.0281732	ENSG00000137573, ENSG00000196562	247	2	17340	70.2024	1	1	0.997506
GOTERM_BP_DIRECT	GO:0030335~positive regulation of cell migration	9	3.19149	0.0289074	ENSG00000030582, ENSG00000112902, ENSG00000153993, ENSG00000012171, ENSG00000120899, ENSG00000085741, ENSG00000087245, ENSG00000126218, ENSG00000171105	247	254	17340	2.48749	1	1	0.997506
GOTERM_BP_DIRECT	GO:0001755~neural crest cell migration	4	1.41844	0.0289333	ENSG00000112902, ENSG00000153993, ENSG00000012171, ENSG00000130702	247	47	17340	5.97467	1	1	0.997506
GOTERM_BP_DIRECT	GO:0008277~regulation of G-protein coupled receptor protein signaling pathway	4	1.41844	0.0289333	ENSG00000138193, ENSG00000148908, ENSG00000198873, ENSG00000076344	247	47	17340	5.97467	1	1	0.997506
GOTERM_BP_DIRECT	GO:0005975~carbohydrate metabolic process	7	2.48227	0.0297653	ENSG00000104774, ENSG00000127415, ENSG00000171298, ENSG00000111885, ENSG00000117643, ENSG00000111275, ENSG00000171105	247	164	17340	2.99645	1	1	0.997506
GOTERM_BP_DIRECT	GO:0007507~heart development	8	2.83688	0.0305122	ENSG00000113140, ENSG00000143028, ENSG00000166147, ENSG00000100968, ENSG00000138193, ENSG00000168542, ENSG00000120913, ENSG00000087245	247	210	17340	2.67438	1	1	0.997506
GOTERM_BP_DIRECT	GO:0002062~chondrocyte differentiation	4	1.41844	0.0322087	ENSG00000168542, ENSG00000168056, ENSG00000136378, ENSG00000164920	247	49	17340	5.73081	1	1	0.997506
GOTERM_BP_DIRECT	GO:0016477~cell migration	9	3.19149	0.0325103	ENSG00000130635, ENSG00000130702, ENSG00000198542, ENSG00000172037, ENSG00000112655, ENSG00000069702, ENSG00000163346, ENSG00000126785, ENSG00000135862	247	260	17340	2.43008	1	1	0.997506
GOTERM_BP_DIRECT	GO:0040037~negative regulation of fibroblast growth factor receptor signaling pathway	3	1.06383	0.0384296	ENSG00000164056, ENSG00000137573, ENSG00000196562	247	22	17340	9.57306	1	1	0.997506
GOTERM_BP_DIRECT	GO:0001501~skeletal system development	6	2.12766	0.0389816	ENSG00000166147, ENSG00000168542, ENSG00000168487, ENSG00000188783, ENSG00000164692, ENSG00000090539	247	131	17340	3.21538	1	1	0.997506
GOTERM_BP_DIRECT	GO:0006687~glycosphingolipid metabolic process	3	1.06383	0.0417039	ENSG00000160408, ENSG00000107331, ENSG00000144455	247	23	17340	9.15684	1	1	0.997506
GOTERM_BP_DIRECT	GO:0071072~negative regulation of phospholipid biosynthetic process	2	0.70922	0.041962	ENSG00000130304, ENSG00000107331	247	3	17340	46.8016	1	1	0.997506
GOTERM_BP_DIRECT	GO:1902033~regulation of hematopoietic stem cell proliferation	2	0.70922	0.041962	ENSG00000137193, ENSG00000159640	247	3	17340	46.8016	1	1	0.997506
GOTERM_BP_DIRECT	GO:0061643~chemorepulsion of axon	2	0.70922	0.041962	ENSG00000012171, ENSG00000065320	247	3	17340	46.8016	1	1	0.997506
GOTERM_BP_DIRECT	GO:0000052~citrulline metabolic process	2	0.70922	0.041962	ENSG00000228128, ENSG00000130707	247	3	17340	46.8016	1	1	0.997506
GOTERM_BP_DIRECT	GO:1904381~Golgi apparatus mannose trimming	2	0.70922	0.041962	ENSG00000111885, ENSG00000117643	247	3	17340	46.8016	1	1	0.997506
GOTERM_BP_DIRECT	GO:0060940~epithelial to mesenchymal transition involved in cardiac fibroblast development	2	0.70922	0.041962	ENSG00000164056, ENSG00000150593	247	3	17340	46.8016	1	1	0.997506
GOTERM_BP_DIRECT	GO:0030201~heparan sulfate proteoglycan metabolic process	2	0.70922	0.041962	ENSG00000137573, ENSG00000196562	247	3	17340	46.8016	1	1	0.997506
GOTERM_BP_DIRECT	GO:0014905~myoblast fusion involved in skeletal muscle regeneration	2	0.70922	0.041962	ENSG00000110651, ENSG00000134247	247	3	17340	46.8016	1	1	0.997506
GOTERM_BP_DIRECT	GO:0046777~protein autophosphorylation	7	2.48227	0.0430777	ENSG00000137193, ENSG00000188906, ENSG00000105204, ENSG00000198873, ENSG00000120899, ENSG00000154096, ENSG00000171105	247	180	17340	2.73009	1	1	0.997506
GOTERM_BP_DIRECT	GO:0048167~regulation of synaptic plasticity	4	1.41844	0.0431401	ENSG00000101938, ENSG00000196639, ENSG00000120899, ENSG00000159640	247	55	17340	5.10563	1	1	0.997506
GOTERM_BP_DIRECT	GO:0055085~transmembrane transport	8	2.83688	0.0479394	ENSG00000125648, ENSG00000154262, ENSG00000176463, ENSG00000107331, ENSG00000146411, ENSG00000092096, ENSG00000154258, ENSG00000071967	247	232	17340	2.42077	1	1	0.997506
GOTERM_BP_DIRECT	GO:0006956~complement activation	3	1.06383	0.0485508	ENSG00000120885, ENSG00000197766, ENSG00000206372	247	25	17340	8.42429	1	1	0.997506
GOTERM_BP_DIRECT	GO:0045785~positive regulation of cell adhesion	4	1.41844	0.0492143	ENSG00000172037, ENSG00000196569, ENSG00000090539, ENSG00000135862	247	58	17340	4.84155	1	1	0.997506
GOTERM_BP_DIRECT	GO:0098609~cell-cell adhesion	7	2.48227	0.0518176	ENSG00000064309, ENSG00000144857, ENSG00000065320, ENSG00000130702, ENSG00000154096, ENSG00000233323, ENSG00000187955	247	188	17340	2.61392	1	1	0.997506
GOTERM_BP_DIRECT	GO:0030512~negative regulation of transforming growth factor beta receptor signaling pathway	5	1.77305	0.0524244	ENSG00000164056, ENSG00000138615, ENSG00000069702, ENSG00000106819, ENSG00000144730	247	99	17340	3.54558	1	1	0.997506
GOTERM_BP_DIRECT	GO:0048050~post-embryonic eye morphogenesis	2	0.70922	0.0555559	ENSG00000117122, ENSG00000166147	247	4	17340	35.1012	1	1	0.997506
GOTERM_BP_DIRECT	GO:0035583~sequestering of TGFbeta in extracellular matrix	2	0.70922	0.0555559	ENSG00000138829, ENSG00000166147	247	4	17340	35.1012	1	1	0.997506
GOTERM_BP_DIRECT	GO:0002265~astrocyte activation involved in immune response	2	0.70922	0.0555559	ENSG00000030582, ENSG00000123384	247	4	17340	35.1012	1	1	0.997506
GOTERM_BP_DIRECT	GO:0030155~regulation of cell adhesion	4	1.41844	0.0556823	ENSG00000130702, ENSG00000120899, ENSG00000233323, ENSG00000196569	247	61	17340	4.60344	1	1	0.997506
GOTERM_BP_DIRECT	GO:0042060~wound healing	5	1.77305	0.0573111	ENSG00000113140, ENSG00000118898, ENSG00000168542, ENSG00000112655, ENSG00000011465	247	102	17340	3.4413	1	1	0.997506
GOTERM_BP_DIRECT	GO:0048843~negative regulation of axon extension involved in axon guidance	3	1.06383	0.0595156	ENSG00000112902, ENSG00000153993, ENSG00000012171	247	28	17340	7.52169	1	1	0.997506
GOTERM_BP_DIRECT	GO:0007399~nervous system development	11	3.90071	0.0631271	ENSG00000105245, ENSG00000101938, ENSG00000064309, ENSG00000112902, ENSG00000102935, ENSG00000144857, ENSG00000145819, ENSG00000158555, ENSG00000152377, ENSG00000184347, ENSG00000196405	247	404	17340	1.91145	1	1	0.997506
GOTERM_BP_DIRECT	GO:0001656~metanephros development	3	1.06383	0.0633427	ENSG00000164056, ENSG00000166147, ENSG00000164920	247	29	17340	7.26232	1	1	0.997506
GOTERM_BP_DIRECT	GO:0030334~regulation of cell migration	5	1.77305	0.0641932	ENSG00000065320, ENSG00000130702, ENSG00000154096, ENSG00000233323, ENSG00000196569	247	106	17340	3.31144	1	1	0.997506
GOTERM_BP_DIRECT	GO:0060349~bone morphogenesis	3	1.06383	0.0672506	ENSG00000162496, ENSG00000168056, ENSG00000164920	247	30	17340	7.02024	1	1	0.997506
GOTERM_BP_DIRECT	GO:1904714~regulation of chaperone-mediated autophagy	2	0.70922	0.0689577	ENSG00000156508, ENSG00000064601	247	5	17340	28.081	1	1	0.997506
GOTERM_BP_DIRECT	GO:1905049~negative regulation of metallopeptidase activity	2	0.70922	0.0689577	ENSG00000035862, ENSG00000123384	247	5	17340	28.081	1	1	0.997506
GOTERM_BP_DIRECT	GO:0042593~glucose homeostasis	5	1.77305	0.0696263	ENSG00000089060, ENSG00000115461, ENSG00000148737, ENSG00000166147, ENSG00000171105	247	109	17340	3.22029	1	1	0.997506
GOTERM_BP_DIRECT	GO:0048706~embryonic skeletal system development	3	1.06383	0.0712363	ENSG00000137573, ENSG00000196562, ENSG00000085741	247	31	17340	6.79378	1	1	0.997506
GOTERM_BP_DIRECT	GO:0035633~maintenance of permeability of blood-brain barrier	3	1.06383	0.0712363	ENSG00000197971, ENSG00000196569, ENSG00000135862	247	31	17340	6.79378	1	1	0.997506
GOTERM_BP_DIRECT	GO:0010977~negative regulation of neuron projection development	4	1.41844	0.0747703	ENSG00000188906, ENSG00000109099, ENSG00000123384, ENSG00000152377	247	69	17340	4.06971	1	1	0.997506
GOTERM_BP_DIRECT	GO:0050769~positive regulation of neurogenesis	3	1.06383	0.0752967	ENSG00000105245, ENSG00000159640, ENSG00000132386	247	32	17340	6.58148	1	1	0.997506
GOTERM_BP_DIRECT	GO:0050679~positive regulation of epithelial cell proliferation	4	1.41844	0.0799403	ENSG00000030582, ENSG00000148737, ENSG00000164920, ENSG00000135862	247	71	17340	3.95507	1	1	0.997506
GOTERM_BP_DIRECT	GO:0071300~cellular response to retinoic acid	4	1.41844	0.0825822	ENSG00000120899, ENSG00000085741, ENSG00000112655, ENSG00000132386	247	72	17340	3.90013	1	1	0.997506
GOTERM_BP_DIRECT	GO:0001764~neuron migration	5	1.77305	0.0831876	ENSG00000144647, ENSG00000170370, ENSG00000168542, ENSG00000065320, ENSG00000152377	247	116	17340	3.02597	1	1	0.997506
GOTERM_BP_DIRECT	GO:0007528~neuromuscular junction development	3	1.06383	0.0836305	ENSG00000188906, ENSG00000188153, ENSG00000172037	247	34	17340	6.19433	1	1	0.997506
GOTERM_BP_DIRECT	GO:0071526~semaphorin-plexin signaling pathway	3	1.06383	0.0878982	ENSG00000112902, ENSG00000153993, ENSG00000012171	247	35	17340	6.01735	1	1	0.997506
GOTERM_BP_DIRECT	GO:0043065~positive regulation of apoptotic process	9	3.19149	0.0916011	ENSG00000164056, ENSG00000120885, ENSG00000085741, ENSG00000184254, ENSG00000143382, ENSG00000159640, ENSG00000087245, ENSG00000111653, ENSG00000240694	247	324	17340	1.95007	1	1	0.997506
GOTERM_BP_DIRECT	GO:0032092~positive regulation of protein binding	4	1.41844	0.0935169	ENSG00000188906, ENSG00000148737, ENSG00000159640, ENSG00000123384	247	76	17340	3.69486	1	1	0.997506
GOTERM_BP_DIRECT	GO:0021987~cerebral cortex development	4	1.41844	0.0935169	ENSG00000064309, ENSG00000128573, ENSG00000168542, ENSG00000123384	247	76	17340	3.69486	1	1	0.997506
GOTERM_BP_DIRECT	GO:0086036~regulation of cardiac muscle cell membrane potential	2	0.70922	0.0951957	ENSG00000266964, ENSG00000089060	247	7	17340	20.0578	1	1	0.997506
GOTERM_BP_DIRECT	GO:0032488~Cdc42 protein signal transduction	2	0.70922	0.0951957	ENSG00000065320, ENSG00000126785	247	7	17340	20.0578	1	1	0.997506
GOTERM_BP_DIRECT	GO:0048842~positive regulation of axon extension involved in axon guidance	2	0.70922	0.0951957	ENSG00000112902, ENSG00000105429	247	7	17340	20.0578	1	1	0.997506
GOTERM_BP_DIRECT	GO:0061037~negative regulation of cartilage development	2	0.70922	0.0951957	ENSG00000085741, ENSG00000143387	247	7	17340	20.0578	1	1	0.997506
GOTERM_BP_DIRECT	GO:0001957~intramembranous ossification	2	0.70922	0.0951957	ENSG00000087245, ENSG00000143387	247	7	17340	20.0578	1	1	0.997506
GOTERM_BP_DIRECT	GO:0060412~ventricular septum morphogenesis	3	1.06383	0.0966216	ENSG00000085741, ENSG00000069702, ENSG00000184347	247	37	17340	5.69209	1	1	0.997506
GOTERM_BP_DIRECT	GO:0030574~collagen catabolic process	3	1.06383	0.0966216	ENSG00000087116, ENSG00000087245, ENSG00000143387	247	37	17340	5.69209	1	1	0.997506
GOTERM_BP_DIRECT	GO:0006898~receptor-mediated endocytosis	4	1.41844	0.0991968	ENSG00000123384, ENSG00000142798, ENSG00000153246, ENSG00000171105	247	78	17340	3.60012	1	1	0.997506

## Sheet: sT d3 vs ctrl_up_GO_BP
Category	Term	Count	%	PValue	Genes	List Total	Pop Hits	Pop Total	Fold Enrichment	Bonferroni	Benjamini	FDR
GOTERM_BP_DIRECT	GO:0051301~cell division	47	13.0194	5.94941e-25	ENSG00000104147, ENSG00000175063, ENSG00000108106, ENSG00000180198, ENSG00000118193, ENSG00000080986, ENSG00000113810, ENSG00000134057, ENSG00000165480, ENSG00000198901, ENSG00000157456, ENSG00000076382, ENSG00000178999, ENSG00000186185, ENSG00000117399, ENSG00000117650, ENSG00000122952, ENSG00000134690, ENSG00000168476, ENSG00000184661, ENSG00000159055, ENSG00000142945, ENSG00000087586, ENSG0000…	332	360	17340	6.81878	9.56069e-22	9.56069e-22	9.32272e-22
GOTERM_BP_DIRECT	GO:0006364~rRNA processing	23	6.37119	2.56096e-15	ENSG00000160208, ENSG00000105202, ENSG00000107833, ENSG00000261236, ENSG00000052749, ENSG00000130713, ENSG00000196497, ENSG00000179409, ENSG00000119285, ENSG00000112159, ENSG00000115368, ENSG00000113460, ENSG00000055044, ENSG00000147889, ENSG00000053372, ENSG00000170515, ENSG00000166197, ENSG00000101945, ENSG00000120800, ENSG00000145220, ENSG00000130826, ENSG00000165732, ENSG00000148843	332	126	17340	9.53385	4.1035e-12	2.05773e-12	2.00651e-12
GOTERM_BP_DIRECT	GO:0000070~mitotic sister chromatid segregation	14	3.87812	1.43201e-14	ENSG00000137804, ENSG00000080986, ENSG00000135476, ENSG00000237649, ENSG00000113810, ENSG00000076382, ENSG00000186185, ENSG00000117650, ENSG00000166851, ENSG00000122952, ENSG00000134690, ENSG00000164109, ENSG00000128944, ENSG00000149503	332	33	17340	22.1577	2.30153e-11	7.67079e-12	7.47986e-12
GOTERM_BP_DIRECT	GO:0007094~mitotic spindle assembly checkpoint	13	3.60111	1.2197e-13	ENSG00000156970, ENSG00000080986, ENSG00000117724, ENSG00000112742, ENSG00000178999, ENSG00000169679, ENSG00000117399, ENSG00000166851, ENSG00000122952, ENSG00000071539, ENSG00000164109, ENSG00000089685, ENSG00000161888	332	30	17340	22.6325	1.96076e-10	4.90013e-11	4.77816e-11
GOTERM_BP_DIRECT	GO:0007059~chromosome segregation	17	4.70914	3.39076e-13	ENSG00000104147, ENSG00000180198, ENSG00000131747, ENSG00000080986, ENSG00000117724, ENSG00000165480, ENSG00000112742, ENSG00000076382, ENSG00000117650, ENSG00000184661, ENSG00000159055, ENSG00000126787, ENSG00000089685, ENSG00000128944, ENSG00000161888, ENSG00000149503, ENSG00000123485	332	72	17340	12.3318	5.44873e-10	1.08979e-10	1.06267e-10
GOTERM_BP_DIRECT	GO:0007052~mitotic spindle organization	15	4.15512	1.39453e-12	ENSG00000075702, ENSG00000180198, ENSG00000080986, ENSG00000107949, ENSG00000134057, ENSG00000112742, ENSG00000178999, ENSG00000166851, ENSG00000134690, ENSG00000121957, ENSG00000126787, ENSG00000087586, ENSG00000089685, ENSG00000090889, ENSG00000149503	332	55	17340	14.2442	2.24104e-09	3.73501e-10	3.64204e-10
GOTERM_BP_DIRECT	GO:0000281~mitotic cytokinesis	14	3.87812	1.56823e-10	ENSG00000137807, ENSG00000136108, ENSG00000137804, ENSG00000135476, ENSG00000112984, ENSG00000178999, ENSG00000115163, ENSG00000166851, ENSG00000011426, ENSG00000134690, ENSG00000138180, ENSG00000089685, ENSG00000090889, ENSG00000149503	332	63	17340	11.6064	2.52015e-07	3.60022e-08	3.5106e-08
GOTERM_BP_DIRECT	GO:0000278~mitotic cell cycle	19	5.26316	5.21753e-10	ENSG00000073536, ENSG00000156970, ENSG00000196584, ENSG00000080986, ENSG00000117724, ENSG00000165480, ENSG00000178999, ENSG00000136159, ENSG00000186185, ENSG00000117650, ENSG00000166851, ENSG00000166197, ENSG00000134690, ENSG00000168078, ENSG00000088325, ENSG00000087586, ENSG00000089685, ENSG00000079616, ENSG00000149503	332	149	17340	6.66006	8.38456e-07	1.04807e-07	1.02198e-07
GOTERM_BP_DIRECT	GO:0051256~mitotic spindle midzone assembly	7	1.93906	1.97124e-08	ENSG00000137807, ENSG00000134690, ENSG00000089685, ENSG00000198901, ENSG00000090889, ENSG00000149503, ENSG00000178999	332	11	17340	33.2366	3.16774e-05	3.51976e-06	3.43215e-06
GOTERM_BP_DIRECT	GO:0007049~cell cycle	24	6.6482	2.71756e-07	ENSG00000104147, ENSG00000113810, ENSG00000111665, ENSG00000153107, ENSG00000132780, ENSG00000165490, ENSG00000152455, ENSG00000159259, ENSG00000117676, ENSG00000156876, ENSG00000147889, ENSG00000166582, ENSG00000138182, ENSG00000101945, ENSG00000100526, ENSG00000184661, ENSG00000159055, ENSG00000179051, ENSG00000087586, ENSG00000148773, ENSG00000089685, ENSG00000161888, ENSG00000127586, ENSG0000…	332	349	17340	3.59167	0.000436617	4.36713e-05	4.25842e-05
GOTERM_BP_DIRECT	GO:0006281~DNA repair	20	5.54017	8.13998e-07	ENSG00000133119, ENSG00000092201, ENSG00000196584, ENSG00000111206, ENSG00000110107, ENSG00000181163, ENSG00000132383, ENSG00000107949, ENSG00000111445, ENSG00000159259, ENSG00000185480, ENSG00000062822, ENSG00000116750, ENSG00000140451, ENSG00000143799, ENSG00000051341, ENSG00000140534, ENSG00000013573, ENSG00000079616, ENSG00000164611	332	264	17340	3.95674	0.00130724	0.000118918	0.000115958
GOTERM_BP_DIRECT	GO:0007080~mitotic metaphase plate congression	9	2.49307	8.9408e-07	ENSG00000134690, ENSG00000118193, ENSG00000254093, ENSG00000237649, ENSG00000179041, ENSG00000134222, ENSG00000134057, ENSG00000142945, ENSG00000079616	332	41	17340	11.4649	0.00143576	0.000119732	0.000116752
GOTERM_BP_DIRECT	GO:0090267~positive regulation of mitotic cell cycle spindle assembly checkpoint	6	1.66205	1.74473e-06	ENSG00000134690, ENSG00000080986, ENSG00000164109, ENSG00000089685, ENSG00000149503, ENSG00000178999	332	12	17340	26.1145	0.00279986	0.000215676	0.000210307
GOTERM_BP_DIRECT	GO:0000027~ribosomal large subunit assembly	7	1.93906	2.6653e-06	ENSG00000113460, ENSG00000053372, ENSG00000073536, ENSG00000261236, ENSG00000111641, ENSG00000179041, ENSG00000112159	332	22	17340	16.6183	0.00427398	0.000298997	0.000291555
GOTERM_BP_DIRECT	GO:0051310~metaphase plate congression	6	1.66205	2.79089e-06	ENSG00000101447, ENSG00000080986, ENSG00000142945, ENSG00000117724, ENSG00000079616, ENSG00000149503	332	13	17340	24.1057	0.00447492	0.000298997	0.000291555
GOTERM_BP_DIRECT	GO:0034080~CENP-A containing nucleosome assembly	5	1.38504	8.59159e-06	ENSG00000115163, ENSG00000104147, ENSG00000159055, ENSG00000132780, ENSG00000123485	332	8	17340	32.6431	0.0137119	0.000862918	0.000841439
GOTERM_BP_DIRECT	GO:0007051~spindle organization	6	1.66205	1.26003e-05	ENSG00000087586, ENSG00000128944, ENSG00000112742, ENSG00000076382, ENSG00000178999, ENSG00000127423	332	17	17340	18.4337	0.0200453	0.0011911	0.00116146
GOTERM_BP_DIRECT	GO:0006260~DNA replication	12	3.3241	1.48828e-05	ENSG00000062822, ENSG00000140451, ENSG00000133119, ENSG00000092201, ENSG00000132383, ENSG00000006634, ENSG00000111445, ENSG00000140534, ENSG00000132780, ENSG00000159259, ENSG00000127586, ENSG00000148229	332	117	17340	5.35681	0.0236331	0.00128831	0.00125624
GOTERM_BP_DIRECT	GO:0051983~regulation of chromosome segregation	5	1.38504	1.5232e-05	ENSG00000169679, ENSG00000184661, ENSG00000142945, ENSG00000148773, ENSG00000178999	332	9	17340	29.0161	0.0241809	0.00128831	0.00125624
GOTERM_BP_DIRECT	GO:0006261~DNA-dependent DNA replication	7	1.93906	1.86465e-05	ENSG00000062822, ENSG00000133119, ENSG00000051341, ENSG00000132383, ENSG00000111445, ENSG00000147536, ENSG00000148229	332	30	17340	12.1867	0.0295206	0.00149824	0.00146095
GOTERM_BP_DIRECT	GO:1901970~positive regulation of mitotic sister chromatid separation	4	1.10803	2.71844e-05	ENSG00000134690, ENSG00000089685, ENSG00000149503, ENSG00000178999	332	4	17340	52.2289	0.0427454	0.00208025	0.00202847
GOTERM_BP_DIRECT	GO:0000132~establishment of mitotic spindle orientation	7	1.93906	4.70365e-05	ENSG00000115163, ENSG00000166851, ENSG00000121957, ENSG00000080986, ENSG00000107949, ENSG00000164109, ENSG00000186193	332	35	17340	10.4458	0.0728033	0.00343581	0.00335028
GOTERM_BP_DIRECT	GO:1903490~positive regulation of mitotic cytokinesis	4	1.10803	6.69975e-05	ENSG00000134690, ENSG00000089685, ENSG00000149503, ENSG00000178999	332	5	17340	41.7831	0.102075	0.00468108	0.00456457
GOTERM_BP_DIRECT	GO:1901796~regulation of signal transduction by p53 class mediator	7	1.93906	7.62391e-05	ENSG00000261236, ENSG00000111845, ENSG00000111641, ENSG00000179041, ENSG00000087586, ENSG00000178999, ENSG00000135763	332	38	17340	9.62112	0.115313	0.00510484	0.00497778
GOTERM_BP_DIRECT	GO:0007018~microtubule-based movement	9	2.49307	0.00014225	ENSG00000186185, ENSG00000137807, ENSG00000138182, ENSG00000118193, ENSG00000237649, ENSG00000142945, ENSG00000112984, ENSG00000079616, ENSG00000090889	332	80	17340	5.87575	0.204363	0.00914386	0.00891626
GOTERM_BP_DIRECT	GO:0007346~regulation of mitotic cell cycle	8	2.21607	0.000191708	ENSG00000117399, ENSG00000102096, ENSG00000166851, ENSG00000123975, ENSG00000100304, ENSG00000126787, ENSG00000153107, ENSG00000089685	332	63	17340	6.63224	0.265161	0.0117791	0.0114859
GOTERM_BP_DIRECT	GO:0007076~mitotic chromosome condensation	5	1.38504	0.000197906	ENSG00000166851, ENSG00000137804, ENSG00000010292, ENSG00000113810, ENSG00000151503	332	16	17340	16.3215	0.272445	0.0117791	0.0114859
GOTERM_BP_DIRECT	GO:0010032~meiotic chromosome condensation	4	1.10803	0.000227899	ENSG00000010292, ENSG00000113810, ENSG00000151503, ENSG00000149503	332	7	17340	29.8451	0.306688	0.0130798	0.0127542
GOTERM_BP_DIRECT	GO:1902425~positive regulation of attachment of mitotic spindle microtubules to kinetochore	4	1.10803	0.000359483	ENSG00000134690, ENSG00000089685, ENSG00000149503, ENSG00000178999	332	8	17340	26.1145	0.438865	0.0199203	0.0194245
GOTERM_BP_DIRECT	GO:0000079~regulation of cyclin-dependent protein serine/threonine kinase activity	7	1.93906	0.000449359	ENSG00000162063, ENSG00000147889, ENSG00000100526, ENSG00000107949, ENSG00000134057, ENSG00000145386, ENSG00000157456	332	52	17340	7.03082	0.514358	0.0240707	0.0234715
GOTERM_BP_DIRECT	GO:0000082~G1/S transition of mitotic cell cycle	8	2.21607	0.000521494	ENSG00000102096, ENSG00000147889, ENSG00000145604, ENSG00000180198, ENSG00000100526, ENSG00000006634, ENSG00000132780, ENSG00000128059	332	74	17340	5.64637	0.567537	0.0270336	0.0263607
GOTERM_BP_DIRECT	GO:0007004~telomere maintenance via telomerase	5	1.38504	0.000603553	ENSG00000140451, ENSG00000100726, ENSG00000254093, ENSG00000132383, ENSG00000130826	332	21	17340	12.4355	0.620994	0.0303097	0.0295553
GOTERM_BP_DIRECT	GO:0042254~ribosome biogenesis	6	1.66205	0.000649045	ENSG00000167721, ENSG00000120158, ENSG00000261236, ENSG00000143319, ENSG00000130119, ENSG00000135763	332	37	17340	8.46955	0.647729	0.0316065	0.0308198
GOTERM_BP_DIRECT	GO:0000086~G2/M transition of mitotic cell cycle	7	1.93906	0.000739559	ENSG00000145604, ENSG00000166851, ENSG00000111206, ENSG00000134057, ENSG00000087586, ENSG00000145386, ENSG00000089685	332	57	17340	6.41408	0.695447	0.0343772	0.0335215
GOTERM_BP_DIRECT	GO:0000447~endonucleolytic cleavage in ITS1 to separate SSU-rRNA from 5.8S rRNA and LSU-rRNA from tricistronic rRNA transcript (SSU-rRNA, 5.8S rRNA, LSU-rRNA)	4	1.10803	0.000748725	ENSG00000120158, ENSG00000120800, ENSG00000179041, ENSG00000129347	332	10	17340	20.8916	0.699904	0.0343772	0.0335215
GOTERM_BP_DIRECT	GO:0045943~positive regulation of transcription from RNA polymerase I promoter	5	1.38504	0.000866513	ENSG00000005100, ENSG00000145220, ENSG00000119285, ENSG00000165732, ENSG00000115368	332	23	17340	11.3541	0.751693	0.0366444	0.0357323
GOTERM_BP_DIRECT	GO:0007088~regulation of mitotic nuclear division	5	1.38504	0.000866513	ENSG00000117650, ENSG00000138182, ENSG00000180198, ENSG00000184661, ENSG00000148773	332	23	17340	11.3541	0.751693	0.0366444	0.0357323
GOTERM_BP_DIRECT	GO:0044772~mitotic cell cycle phase transition	5	1.38504	0.000866513	ENSG00000162063, ENSG00000123975, ENSG00000134057, ENSG00000145386, ENSG00000157456	332	23	17340	11.3541	0.751693	0.0366444	0.0357323
GOTERM_BP_DIRECT	GO:0010389~regulation of G2/M transition of mitotic cell cycle	4	1.10803	0.00101498	ENSG00000147889, ENSG00000118193, ENSG00000087586, ENSG00000117724	332	11	17340	18.9923	0.804444	0.0418225	0.0407815
GOTERM_BP_DIRECT	GO:0000387~spliceosomal snRNP assembly	5	1.38504	0.00161728	ENSG00000167088, ENSG00000179409, ENSG00000082516, ENSG00000152147, ENSG00000116455	332	27	17340	9.67202	0.925806	0.0639107	0.0623199
GOTERM_BP_DIRECT	GO:1904668~positive regulation of ubiquitin protein ligase activity	4	1.10803	0.00171012	ENSG00000117399, ENSG00000175063, ENSG00000166851, ENSG00000108106	332	13	17340	16.0704	0.936105	0.0639107	0.0623199
GOTERM_BP_DIRECT	GO:0051444~negative regulation of ubiquitin-protein transferase activity	4	1.10803	0.00171012	ENSG00000117399, ENSG00000147889, ENSG00000156970, ENSG00000164109	332	13	17340	16.0704	0.936105	0.0639107	0.0623199
GOTERM_BP_DIRECT	GO:1900264~positive regulation of DNA-directed DNA polymerase activity	4	1.10803	0.00171012	ENSG00000133119, ENSG00000111445, ENSG00000127586, ENSG00000147536	332	13	17340	16.0704	0.936105	0.0639107	0.0623199
GOTERM_BP_DIRECT	GO:0007057~spindle assembly involved in female meiosis I	3	0.831025	0.00212506	ENSG00000080986, ENSG00000087586, ENSG00000157456	332	4	17340	39.1717	0.967242	0.0766332	0.0747257
GOTERM_BP_DIRECT	GO:0000463~maturation of LSU-rRNA from tricistronic rRNA transcript (SSU-rRNA, 5.8S rRNA, LSU-rRNA)	4	1.10803	0.00214592	ENSG00000261236, ENSG00000138442, ENSG00000088205, ENSG00000142207	332	14	17340	14.9225	0.968324	0.0766332	0.0747257
GOTERM_BP_DIRECT	GO:0008283~cell proliferation	11	3.04709	0.0023619	ENSG00000169679, ENSG00000175130, ENSG00000058056, ENSG00000261236, ENSG00000123975, ENSG00000117450, ENSG00000111845, ENSG00000101447, ENSG00000113356, ENSG00000148773, ENSG00000178999	332	179	17340	3.2096	0.97763	0.0825123	0.0804585
GOTERM_BP_DIRECT	GO:0042273~ribosomal large subunit biogenesis	5	1.38504	0.00344708	ENSG00000053372, ENSG00000138442, ENSG00000111845, ENSG00000181163, ENSG00000179041	332	33	17340	7.91347	0.996109	0.11708	0.114166
GOTERM_BP_DIRECT	GO:0000466~maturation of 5.8S rRNA from tricistronic rRNA transcript (SSU-rRNA, 5.8S rRNA, LSU-rRNA)	3	0.831025	0.0034971	ENSG00000261236, ENSG00000138442, ENSG00000142207	332	5	17340	31.3373	0.99641	0.11708	0.114166
GOTERM_BP_DIRECT	GO:0000398~mRNA splicing, via spliceosome	11	3.04709	0.0039038	ENSG00000131876, ENSG00000239306, ENSG00000136450, ENSG00000100941, ENSG00000167088, ENSG00000110107, ENSG00000077312, ENSG00000082516, ENSG00000171960, ENSG00000152147, ENSG00000204392	332	192	17340	2.99228	0.998137	0.125918	0.122784
GOTERM_BP_DIRECT	GO:0006334~nucleosome assembly	6	1.66205	0.00391781	ENSG00000092201, ENSG00000181163, ENSG00000132780, ENSG00000159259, ENSG00000148229, ENSG00000164104	332	55	17340	5.6977	0.998179	0.125918	0.122784
GOTERM_BP_DIRECT	GO:0034644~cellular response to UV	6	1.66205	0.00457219	ENSG00000062822, ENSG00000143799, ENSG00000168078, ENSG00000181163, ENSG00000004487, ENSG00000178999	332	57	17340	5.49778	0.999367	0.144069	0.140483
GOTERM_BP_DIRECT	GO:0045143~homologous chromosome segregation	3	0.831025	0.0051796	ENSG00000166851, ENSG00000135476, ENSG00000164611	332	6	17340	26.1145	0.999762	0.15008	0.146345
GOTERM_BP_DIRECT	GO:0044208~'de novo' AMP biosynthetic process	3	0.831025	0.0051796	ENSG00000128050, ENSG00000178921, ENSG00000128059	332	6	17340	26.1145	0.999762	0.15008	0.146345
GOTERM_BP_DIRECT	GO:0006189~'de novo' IMP biosynthetic process	3	0.831025	0.0051796	ENSG00000128050, ENSG00000178921, ENSG00000128059	332	6	17340	26.1145	0.999762	0.15008	0.146345
GOTERM_BP_DIRECT	GO:0090307~mitotic spindle assembly	5	1.38504	0.00524142	ENSG00000117399, ENSG00000117650, ENSG00000088325, ENSG00000107949, ENSG00000237649	332	37	17340	7.05796	0.999785	0.15008	0.146345
GOTERM_BP_DIRECT	GO:0032508~DNA duplex unwinding	6	1.66205	0.00530078	ENSG00000140451, ENSG00000133119, ENSG00000051341, ENSG00000111445, ENSG00000013573, ENSG00000127586	332	59	17340	5.31142	0.999805	0.15008	0.146345
GOTERM_BP_DIRECT	GO:0032211~negative regulation of telomere maintenance via telomerase	4	1.10803	0.00532332	ENSG00000140451, ENSG00000135372, ENSG00000130119, ENSG00000254093	332	19	17340	10.9956	0.999812	0.15008	0.146345
GOTERM_BP_DIRECT	GO:0060236~regulation of mitotic spindle organization	4	1.10803	0.0061752	ENSG00000121957, ENSG00000088325, ENSG00000134222, ENSG00000156876	332	20	17340	10.4458	0.999952	0.171096	0.166837
GOTERM_BP_DIRECT	GO:0090435~protein localization to nuclear envelope	3	0.831025	0.00716028	ENSG00000188807, ENSG00000166851, ENSG00000113368	332	7	17340	22.3838	0.99999	0.188632	0.183937
GOTERM_BP_DIRECT	GO:0097294~'de novo' XMP biosynthetic process	3	0.831025	0.00716028	ENSG00000128050, ENSG00000178921, ENSG00000128059	332	7	17340	22.3838	0.99999	0.188632	0.183937
GOTERM_BP_DIRECT	GO:0051988~regulation of attachment of spindle microtubules to kinetochore	3	0.831025	0.00716028	ENSG00000117650, ENSG00000128944, ENSG00000076382	332	7	17340	22.3838	0.99999	0.188632	0.183937
GOTERM_BP_DIRECT	GO:0032465~regulation of cytokinesis	5	1.38504	0.00757274	ENSG00000166851, ENSG00000087586, ENSG00000112984, ENSG00000198901, ENSG00000178999	332	41	17340	6.36938	0.999995	0.193165	0.188357
GOTERM_BP_DIRECT	GO:0032467~positive regulation of cytokinesis	5	1.38504	0.00757274	ENSG00000137807, ENSG00000138182, ENSG00000166582, ENSG00000118193, ENSG00000178999	332	41	17340	6.36938	0.999995	0.193165	0.188357
GOTERM_BP_DIRECT	GO:0006998~nuclear envelope organization	4	1.10803	0.00811073	ENSG00000188807, ENSG00000168476, ENSG00000113569, ENSG00000113368	332	22	17340	9.49617	0.999998	0.203655	0.198586
GOTERM_BP_DIRECT	GO:0031145~anaphase-promoting complex-dependent catabolic process	4	1.10803	0.00919736	ENSG00000117399, ENSG00000175063, ENSG00000108106, ENSG00000153107	332	23	17340	9.08329	1	0.216422	0.211035
GOTERM_BP_DIRECT	GO:0000055~ribosomal large subunit export from nucleus	3	0.831025	0.00942721	ENSG00000181163, ENSG00000179041, ENSG00000112159	332	8	17340	19.5858	1	0.216422	0.211035
GOTERM_BP_DIRECT	GO:0007093~mitotic cell cycle checkpoint	3	0.831025	0.00942721	ENSG00000169679, ENSG00000122952, ENSG00000156970	332	8	17340	19.5858	1	0.216422	0.211035
GOTERM_BP_DIRECT	GO:0006335~DNA replication-dependent nucleosome assembly	3	0.831025	0.00942721	ENSG00000196497, ENSG00000132780, ENSG00000159259	332	8	17340	19.5858	1	0.216422	0.211035
GOTERM_BP_DIRECT	GO:1905832~positive regulation of spindle assembly	3	0.831025	0.00942721	ENSG00000121957, ENSG00000076382, ENSG00000156876	332	8	17340	19.5858	1	0.216422	0.211035
GOTERM_BP_DIRECT	GO:1905821~positive regulation of chromosome condensation	3	0.831025	0.00942721	ENSG00000010292, ENSG00000113810, ENSG00000151503	332	8	17340	19.5858	1	0.216422	0.211035
GOTERM_BP_DIRECT	GO:0006915~apoptotic process	21	5.81717	0.0106006	ENSG00000160208, ENSG00000102096, ENSG00000136108, ENSG00000156970, ENSG00000135476, ENSG00000242265, ENSG00000170540, ENSG00000165490, ENSG00000242114, ENSG00000006432, ENSG00000133048, ENSG00000117676, ENSG00000169679, ENSG00000147889, ENSG00000143799, ENSG00000088325, ENSG00000108561, ENSG00000087586, ENSG00000089685, ENSG00000144354, ENSG00000126453	332	595	17340	1.84337	1	0.239931	0.233959
GOTERM_BP_DIRECT	GO:0000462~maturation of SSU-rRNA from tricistronic rRNA transcript (SSU-rRNA, 5.8S rRNA, LSU-rRNA)	4	1.10803	0.0116145	ENSG00000167721, ENSG00000241945, ENSG00000119285, ENSG00000164934	332	25	17340	8.35663	1	0.25923	0.252777
GOTERM_BP_DIRECT	GO:0006177~GMP biosynthetic process	3	0.831025	0.0119688	ENSG00000128050, ENSG00000178921, ENSG00000128059	332	9	17340	17.4096	1	0.259917	0.253448
GOTERM_BP_DIRECT	GO:1901838~positive regulation of transcription of nuclear large rRNA transcript from RNA polymerase I promoter	3	0.831025	0.0119688	ENSG00000115053, ENSG00000130935, ENSG00000013573	332	9	17340	17.4096	1	0.259917	0.253448
GOTERM_BP_DIRECT	GO:0006913~nucleocytoplasmic transport	5	1.38504	0.0131169	ENSG00000163002, ENSG00000113569, ENSG00000181163, ENSG00000111581, ENSG00000058804	332	48	17340	5.44051	1	0.281051	0.274055
GOTERM_BP_DIRECT	GO:1905820~positive regulation of chromosome separation	3	0.831025	0.0147738	ENSG00000010292, ENSG00000113810, ENSG00000151503	332	10	17340	15.6687	1	0.308332	0.300657
GOTERM_BP_DIRECT	GO:0008608~attachment of spindle microtubules to kinetochore	3	0.831025	0.0147738	ENSG00000080986, ENSG00000161888, ENSG00000178999	332	10	17340	15.6687	1	0.308332	0.300657
GOTERM_BP_DIRECT	GO:0051726~regulation of cell cycle	13	3.60111	0.0164011	ENSG00000261236, ENSG00000111206, ENSG00000068489, ENSG00000165490, ENSG00000162063, ENSG00000116750, ENSG00000147889, ENSG00000145604, ENSG00000166851, ENSG00000138442, ENSG00000138182, ENSG00000100526, ENSG00000089685	332	310	17340	2.19024	1	0.337905	0.329494
GOTERM_BP_DIRECT	GO:0071897~DNA biosynthetic process	4	1.10803	0.0174492	ENSG00000062822, ENSG00000051341, ENSG00000117724, ENSG00000148229	332	29	17340	7.20399	1	0.354947	0.346112
GOTERM_BP_DIRECT	GO:0000413~protein peptidyl-prolyl isomerization	4	1.10803	0.0208756	ENSG00000171960, ENSG00000096060, ENSG00000004478, ENSG00000108179	332	31	17340	6.73921	1	0.419224	0.408789
GOTERM_BP_DIRECT	GO:0051382~kinetochore assembly	3	0.831025	0.0211308	ENSG00000115163, ENSG00000126787, ENSG00000117724	332	12	17340	13.0572	1	0.419224	0.408789
GOTERM_BP_DIRECT	GO:0001578~microtubule bundle formation	4	1.10803	0.0227171	ENSG00000166851, ENSG00000134222, ENSG00000112984, ENSG00000198901	332	32	17340	6.52861	1	0.4452	0.434118
GOTERM_BP_DIRECT	GO:0034968~histone lysine methylation	3	0.831025	0.0246618	ENSG00000101945, ENSG00000100304, ENSG00000152455	332	13	17340	12.0528	1	0.466253	0.454647
GOTERM_BP_DIRECT	GO:2000042~negative regulation of double-strand break repair via homologous recombination	3	0.831025	0.0246618	ENSG00000185480, ENSG00000181544, ENSG00000051341	332	13	17340	12.0528	1	0.466253	0.454647
GOTERM_BP_DIRECT	GO:0051984~positive regulation of chromosome segregation	3	0.831025	0.0246618	ENSG00000010292, ENSG00000113810, ENSG00000151503	332	13	17340	12.0528	1	0.466253	0.454647
GOTERM_BP_DIRECT	GO:1900182~positive regulation of protein localization to nucleus	4	1.10803	0.0266565	ENSG00000147889, ENSG00000143799, ENSG00000166851, ENSG00000072274	332	34	17340	6.14458	1	0.498105	0.485707
GOTERM_BP_DIRECT	GO:0031647~regulation of protein stability	6	1.66205	0.0277788	ENSG00000147889, ENSG00000130119, ENSG00000254093, ENSG00000080986, ENSG00000087586, ENSG00000049759	332	89	17340	3.52105	1	0.513109	0.500337
GOTERM_BP_DIRECT	GO:0006457~protein folding	8	2.21607	0.0331321	ENSG00000144381, ENSG00000171960, ENSG00000096060, ENSG00000126602, ENSG00000149428, ENSG00000115541, ENSG00000004478, ENSG00000108179	332	159	17340	2.62787	1	0.605037	0.589977
GOTERM_BP_DIRECT	GO:0008315~meiotic G2/MI transition	2	0.554017	0.0378143	ENSG00000080986, ENSG00000157456	332	2	17340	52.2289	1	0.670887	0.654188
GOTERM_BP_DIRECT	GO:0000022~mitotic spindle elongation	2	0.554017	0.0378143	ENSG00000137807, ENSG00000198901	332	2	17340	52.2289	1	0.670887	0.654188
GOTERM_BP_DIRECT	GO:0045184~establishment of protein localization	4	1.10803	0.0379905	ENSG00000166851, ENSG00000118193, ENSG00000179051, ENSG00000138180	332	39	17340	5.35681	1	0.670887	0.654188
GOTERM_BP_DIRECT	GO:0061077~chaperone-mediated protein folding	4	1.10803	0.0405084	ENSG00000096060, ENSG00000126602, ENSG00000160049, ENSG00000004478	332	40	17340	5.22289	1	0.699328	0.681921
GOTERM_BP_DIRECT	GO:0008637~apoptotic mitochondrial changes	3	0.831025	0.0409066	ENSG00000147889, ENSG00000144381, ENSG00000108179	332	17	17340	9.21687	1	0.699328	0.681921
GOTERM_BP_DIRECT	GO:0051642~centrosome localization	3	0.831025	0.0409066	ENSG00000188807, ENSG00000126787, ENSG00000087586	332	17	17340	9.21687	1	0.699328	0.681921
GOTERM_BP_DIRECT	GO:0032006~regulation of TOR signaling	3	0.831025	0.0454516	ENSG00000100726, ENSG00000101447, ENSG00000047936	332	18	17340	8.70482	1	0.76885	0.749712
GOTERM_BP_DIRECT	GO:0021591~ventricular system development	3	0.831025	0.0501726	ENSG00000143126, ENSG00000100147, ENSG00000117724	332	19	17340	8.24667	1	0.832441	0.811721
GOTERM_BP_DIRECT	GO:0032091~negative regulation of protein binding	5	1.38504	0.0508803	ENSG00000130119, ENSG00000004487, ENSG00000087586, ENSG00000013573, ENSG00000178999	332	73	17340	3.57732	1	0.832441	0.811721
GOTERM_BP_DIRECT	GO:0031100~animal organ regeneration	4	1.10803	0.0513949	ENSG00000084774, ENSG00000136167, ENSG00000145386, ENSG00000128059	332	44	17340	4.74808	1	0.832441	0.811721
GOTERM_BP_DIRECT	GO:0007098~centrosome cycle	4	1.10803	0.0513949	ENSG00000166851, ENSG00000196584, ENSG00000181163, ENSG00000155380	332	44	17340	4.74808	1	0.832441	0.811721
GOTERM_BP_DIRECT	GO:0008284~positive regulation of cell proliferation	17	4.70914	0.051801	ENSG00000175130, ENSG00000173473, ENSG00000180353, ENSG00000118193, ENSG00000111206, ENSG00000181163, ENSG00000111641, ENSG00000165060, ENSG00000112742, ENSG00000198901, ENSG00000186193, ENSG00000116455, ENSG00000117399, ENSG00000166197, ENSG00000138182, ENSG00000182010, ENSG00000089685	332	534	17340	1.66272	1	0.832441	0.811721
GOTERM_BP_DIRECT	GO:0042790~transcription of nuclear large rRNA transcript from RNA polymerase I promoter	2	0.554017	0.0561834	ENSG00000137054, ENSG00000070814	332	3	17340	34.8193	1	0.859874	0.838471
GOTERM_BP_DIRECT	GO:0044265~cellular macromolecule catabolic process	2	0.554017	0.0561834	ENSG00000131238, ENSG00000128973	332	3	17340	34.8193	1	0.859874	0.838471
GOTERM_BP_DIRECT	GO:0051987~positive regulation of attachment of spindle microtubules to kinetochore	2	0.554017	0.0561834	ENSG00000179051, ENSG00000134057	332	3	17340	34.8193	1	0.859874	0.838471
GOTERM_BP_DIRECT	GO:0000479~endonucleolytic cleavage of tricistronic rRNA transcript (SSU-rRNA, 5.8S rRNA, LSU-rRNA)	2	0.554017	0.0561834	ENSG00000167721, ENSG00000120158	332	3	17340	34.8193	1	0.859874	0.838471
GOTERM_BP_DIRECT	GO:0044313~protein K6-linked deubiquitination	2	0.554017	0.0561834	ENSG00000058056, ENSG00000169914	332	3	17340	34.8193	1	0.859874	0.838471
GOTERM_BP_DIRECT	GO:0051028~mRNA transport	5	1.38504	0.0574242	ENSG00000163002, ENSG00000136450, ENSG00000253626, ENSG00000242265, ENSG00000058804	332	76	17340	3.43611	1	0.867784	0.846184
GOTERM_BP_DIRECT	GO:0046777~protein autophosphorylation	8	2.21607	0.0577802	ENSG00000102096, ENSG00000117650, ENSG00000084774, ENSG00000087586, ENSG00000112742, ENSG00000006432, ENSG00000103653, ENSG00000178999	332	180	17340	2.32129	1	0.867784	0.846184
GOTERM_BP_DIRECT	GO:0090201~negative regulation of release of cytochrome c from mitochondria	3	0.831025	0.0601093	ENSG00000141480, ENSG00000165060, ENSG00000108179	332	21	17340	7.46127	1	0.886199	0.86414
GOTERM_BP_DIRECT	GO:0006541~glutamine metabolic process	3	0.831025	0.0601093	ENSG00000084774, ENSG00000178921, ENSG00000128059	332	21	17340	7.46127	1	0.886199	0.86414
GOTERM_BP_DIRECT	GO:0001558~regulation of cell growth	5	1.38504	0.0643967	ENSG00000118193, ENSG00000111206, ENSG00000109084, ENSG00000181163, ENSG00000047936	332	79	17340	3.30563	1	0.940778	0.917361
GOTERM_BP_DIRECT	GO:0006417~regulation of translation	5	1.38504	0.0692801	ENSG00000170515, ENSG00000166197, ENSG00000164163, ENSG00000082516, ENSG00000070814	332	81	17340	3.22401	1	1	0.975716
GOTERM_BP_DIRECT	GO:0043066~negative regulation of apoptotic process	16	4.43213	0.0709455	ENSG00000102096, ENSG00000131238, ENSG00000144381, ENSG00000118193, ENSG00000181163, ENSG00000165060, ENSG00000072274, ENSG00000170540, ENSG00000117676, ENSG00000166851, ENSG00000170515, ENSG00000100867, ENSG00000087586, ENSG00000164109, ENSG00000089685, ENSG00000108179	332	516	17340	1.6195	1	1	0.975716
GOTERM_BP_DIRECT	GO:0036123~histone H3-K9 dimethylation	2	0.554017	0.0742029	ENSG00000101945, ENSG00000152455	332	4	17340	26.1145	1	1	0.975716
GOTERM_BP_DIRECT	GO:0006391~transcription initiation from mitochondrial promoter	2	0.554017	0.0742029	ENSG00000108064, ENSG00000162851	332	4	17340	26.1145	1	1	0.975716
GOTERM_BP_DIRECT	GO:0051754~meiotic sister chromatid cohesion, centromeric	2	0.554017	0.0742029	ENSG00000169679, ENSG00000156970	332	4	17340	26.1145	1	1	0.975716
GOTERM_BP_DIRECT	GO:0010826~negative regulation of centrosome duplication	2	0.554017	0.0742029	ENSG00000162063, ENSG00000181163	332	4	17340	26.1145	1	1	0.975716
GOTERM_BP_DIRECT	GO:0016321~female meiosis chromosome segregation	2	0.554017	0.0742029	ENSG00000166851, ENSG00000112742	332	4	17340	26.1145	1	1	0.975716
GOTERM_BP_DIRECT	GO:0051664~nuclear pore localization	2	0.554017	0.0742029	ENSG00000113368, ENSG00000058804	332	4	17340	26.1145	1	1	0.975716
GOTERM_BP_DIRECT	GO:0051276~chromosome organization	3	0.831025	0.0761339	ENSG00000134690, ENSG00000113810, ENSG00000164611	332	24	17340	6.52861	1	1	0.975716
GOTERM_BP_DIRECT	GO:0007062~sister chromatid cohesion	3	0.831025	0.0761339	ENSG00000166851, ENSG00000013573, ENSG00000079616	332	24	17340	6.52861	1	1	0.975716
GOTERM_BP_DIRECT	GO:0000724~double-strand break repair via homologous recombination	5	1.38504	0.0822926	ENSG00000168411, ENSG00000160949, ENSG00000196584, ENSG00000132383, ENSG00000127423	332	86	17340	3.03656	1	1	0.975716
GOTERM_BP_DIRECT	GO:0048026~positive regulation of mRNA splicing, via spliceosome	3	0.831025	0.0874774	ENSG00000115053, ENSG00000110107, ENSG00000116455	332	26	17340	6.02641	1	1	0.975716
GOTERM_BP_DIRECT	GO:0000245~spliceosomal complex assembly	3	0.831025	0.0874774	ENSG00000167088, ENSG00000110107, ENSG00000152147	332	26	17340	6.02641	1	1	0.975716
GOTERM_BP_DIRECT	GO:0000723~telomere maintenance	4	1.10803	0.087626	ENSG00000116750, ENSG00000140451, ENSG00000143799, ENSG00000132383	332	55	17340	3.79847	1	1	0.975716
GOTERM_BP_DIRECT	GO:0006468~protein phosphorylation	15	4.15512	0.0881222	ENSG00000102096, ENSG00000129351, ENSG00000047936, ENSG00000134057, ENSG00000006432, ENSG00000117676, ENSG00000178999, ENSG00000169679, ENSG00000117650, ENSG00000166851, ENSG00000134690, ENSG00000087586, ENSG00000089685, ENSG00000103653, ENSG00000149503	332	490	17340	1.59884	1	1	0.975716
GOTERM_BP_DIRECT	GO:0048254~snoRNA localization	2	0.554017	0.0918793	ENSG00000055044, ENSG00000105202	332	5	17340	20.8916	1	1	0.975716
GOTERM_BP_DIRECT	GO:0045110~intermediate filament bundle assembly	2	0.554017	0.0918793	ENSG00000261150, ENSG00000100285	332	5	17340	20.8916	1	1	0.975716
GOTERM_BP_DIRECT	GO:0040001~establishment of mitotic spindle localization	2	0.554017	0.0918793	ENSG00000137804, ENSG00000135476	332	5	17340	20.8916	1	1	0.975716
GOTERM_BP_DIRECT	GO:0005975~carbohydrate metabolic process	7	1.93906	0.0946944	ENSG00000111716, ENSG00000100504, ENSG00000115525, ENSG00000137124, ENSG00000133048, ENSG00000109586, ENSG00000162139	332	164	17340	2.22928	1	1	0.975716
GOTERM_BP_DIRECT	GO:0070979~protein K11-linked ubiquitination	3	0.831025	0.0992852	ENSG00000175063, ENSG00000108106, ENSG00000153107	332	28	17340	5.59596	1	1	0.975716

## Sheet: sT d3 vs ctrl_down_GO_BP
Category	Term	Count	%	PValue	Genes	List Total	Pop Hits	Pop Total	Fold Enrichment	Bonferroni	Benjamini	FDR
GOTERM_BP_DIRECT	GO:0051607~defense response to virus	30	6.72646	2.01461e-14	ENSG00000069431, ENSG00000187608, ENSG00000213689, ENSG00000128394, ENSG00000239713, ENSG00000137628, ENSG00000115415, ENSG00000181381, ENSG00000132274, ENSG00000213928, ENSG00000138496, ENSG00000142089, ENSG00000055332, ENSG00000163840, ENSG00000140464, ENSG00000170581, ENSG00000152778, ENSG00000110057, ENSG00000117226, ENSG00000164342, ENSG00000126709, ENSG00000188313, ENSG00000137033, ENSG0000…	389	223	17340	5.99675	4.51134e-11	4.52281e-11	4.50266e-11
GOTERM_BP_DIRECT	GO:0045087~innate immune response	37	8.29596	3.07406e-10	ENSG00000106785, ENSG00000123240, ENSG00000128394, ENSG00000239713, ENSG00000073331, ENSG00000110446, ENSG00000149131, ENSG00000137628, ENSG00000119242, ENSG00000132274, ENSG00000157873, ENSG00000112343, ENSG00000204592, ENSG00000138496, ENSG00000120899, ENSG00000234745, ENSG00000055332, ENSG00000163840, ENSG00000100342, ENSG00000166710, ENSG00000140464, ENSG00000182326, ENSG00000068079, ENSG0000…	389	485	17340	3.40063	6.90127e-07	3.45064e-07	3.43527e-07
GOTERM_BP_DIRECT	GO:0045071~negative regulation of viral genome replication	12	2.69058	2.41745e-09	ENSG00000178685, ENSG00000142089, ENSG00000187608, ENSG00000128394, ENSG00000239713, ENSG00000188313, ENSG00000055332, ENSG00000152778, ENSG00000185201, ENSG00000185885, ENSG00000185745, ENSG00000124201	389	44	17340	12.157	5.42716e-06	1.80906e-06	1.801e-06
GOTERM_BP_DIRECT	GO:0002486~antigen processing and presentation of endogenous peptide antigen via MHC class I via ER pathway, TAP-independent	6	1.34529	2.89678e-07	ENSG00000204525, ENSG00000204642, ENSG00000206503, ENSG00000234745, ENSG00000204632, ENSG00000204592	389	8	17340	33.4319	0.000650115	0.000162582	0.000161857
GOTERM_BP_DIRECT	GO:0035456~response to interferon-beta	6	1.34529	6.39792e-07	ENSG00000142089, ENSG00000188313, ENSG00000115415, ENSG00000185201, ENSG00000185885, ENSG00000132530	389	9	17340	29.7172	0.0014353	0.000287267	0.000285987
GOTERM_BP_DIRECT	GO:0042270~protection from natural killer cell mediated cytotoxicity	4	0.896861	0.000211461	ENSG00000206503, ENSG00000234745, ENSG00000204632, ENSG00000204592	389	6	17340	29.7172	0.377978	0.0684731	0.0681681
GOTERM_BP_DIRECT	GO:0034341~response to interferon-gamma	6	1.34529	0.000244002	ENSG00000142089, ENSG00000067066, ENSG00000132109, ENSG00000115415, ENSG00000185201, ENSG00000185885	389	26	17340	10.2867	0.421809	0.0684731	0.0681681
GOTERM_BP_DIRECT	GO:0001916~positive regulation of T cell mediated cytotoxicity	6	1.34529	0.000244002	ENSG00000204642, ENSG00000206503, ENSG00000234745, ENSG00000204632, ENSG00000166710, ENSG00000204592	389	26	17340	10.2867	0.421809	0.0684731	0.0681681
GOTERM_BP_DIRECT	GO:0060337~type I interferon signaling pathway	7	1.56951	0.00032048	ENSG00000142089, ENSG00000067066, ENSG00000213689, ENSG00000170581, ENSG00000115415, ENSG00000185201, ENSG00000185885	389	42	17340	7.42931	0.51305	0.079942	0.0795859
GOTERM_BP_DIRECT	GO:0032897~negative regulation of viral transcription	5	1.12108	0.000362917	ENSG00000106785, ENSG00000142089, ENSG00000067066, ENSG00000132109, ENSG00000128016	389	16	17340	13.9299	0.557315	0.0814748	0.0811119
GOTERM_BP_DIRECT	GO:0002230~positive regulation of defense response to virus by host	6	1.34529	0.000416883	ENSG00000138496, ENSG00000128394, ENSG00000239713, ENSG00000115415, ENSG00000163840, ENSG00000140464	389	29	17340	9.22259	0.607844	0.085082	0.084703
GOTERM_BP_DIRECT	GO:0008285~negative regulation of cell proliferation	23	5.15695	0.000481156	ENSG00000136826, ENSG00000129355, ENSG00000068079, ENSG00000154175, ENSG00000176046, ENSG00000172059, ENSG00000187391, ENSG00000123609, ENSG00000134259, ENSG00000118762, ENSG00000111077, ENSG00000163132, ENSG00000172819, ENSG00000120899, ENSG00000055332, ENSG00000162545, ENSG00000146674, ENSG00000148344, ENSG00000185885, ENSG00000167779, ENSG00000102760, ENSG00000140464, ENSG00000124762	389	446	17340	2.29875	0.660559	0.0900162	0.0896153
GOTERM_BP_DIRECT	GO:0061337~cardiac conduction	4	0.896861	0.000572605	ENSG00000069431, ENSG00000105711, ENSG00000114923, ENSG00000130529	389	8	17340	22.2879	0.723589	0.0988845	0.098444
GOTERM_BP_DIRECT	GO:0045893~positive regulation of transcription, DNA-templated	30	6.72646	0.00118472	ENSG00000106785, ENSG00000184939, ENSG00000115415, ENSG00000006459, ENSG00000139625, ENSG00000132274, ENSG00000112561, ENSG00000172216, ENSG00000112343, ENSG00000005483, ENSG00000166313, ENSG00000138496, ENSG00000012822, ENSG00000140285, ENSG00000120690, ENSG00000163840, ENSG00000140464, ENSG00000136826, ENSG00000175197, ENSG00000067066, ENSG00000111727, ENSG00000105204, ENSG00000132109, ENSG0000…	389	703	17340	1.90224	0.930141	0.166512	0.16577
GOTERM_BP_DIRECT	GO:0035455~response to interferon-alpha	4	0.896861	0.00118672	ENSG00000142089, ENSG00000055332, ENSG00000185201, ENSG00000185885	389	10	17340	17.8303	0.930454	0.166512	0.16577
GOTERM_BP_DIRECT	GO:0002474~antigen processing and presentation of peptide antigen via MHC class I	4	0.896861	0.00118672	ENSG00000204642, ENSG00000204632, ENSG00000166710, ENSG00000204592	389	10	17340	17.8303	0.930454	0.166512	0.16577
GOTERM_BP_DIRECT	GO:0006471~protein ADP-ribosylation	5	1.12108	0.00183947	ENSG00000178685, ENSG00000138496, ENSG00000173193, ENSG00000041880, ENSG00000163659	389	24	17340	9.28663	0.983972	0.229284	0.228263
GOTERM_BP_DIRECT	GO:0070213~protein auto-ADP-ribosylation	4	0.896861	0.00210437	ENSG00000178685, ENSG00000041880, ENSG00000059378, ENSG00000163659	389	12	17340	14.8586	0.991167	0.229284	0.228263
GOTERM_BP_DIRECT	GO:0019882~antigen processing and presentation	6	1.34529	0.00211214	ENSG00000204525, ENSG00000169213, ENSG00000204642, ENSG00000206503, ENSG00000234745, ENSG00000204592	389	41	17340	6.52329	0.99132	0.229284	0.228263
GOTERM_BP_DIRECT	GO:0006955~immune response	18	4.03587	0.00212351	ENSG00000213145, ENSG00000132274, ENSG00000159403, ENSG00000172216, ENSG00000157873, ENSG00000204592, ENSG00000204525, ENSG00000141574, ENSG00000142089, ENSG00000126709, ENSG00000204642, ENSG00000206503, ENSG00000165030, ENSG00000234745, ENSG00000204632, ENSG00000101347, ENSG00000185201, ENSG00000166710	389	346	17340	2.31897	0.99154	0.229284	0.228263
GOTERM_BP_DIRECT	GO:0045944~positive regulation of transcription from RNA polymerase II promoter	43	9.64126	0.00214475	ENSG00000153234, ENSG00000105516, ENSG00000106948, ENSG00000115415, ENSG00000105419, ENSG00000171223, ENSG00000112561, ENSG00000213928, ENSG00000172216, ENSG00000141376, ENSG00000176909, ENSG00000166313, ENSG00000012822, ENSG00000120690, ENSG00000102760, ENSG00000136826, ENSG00000175197, ENSG00000112715, ENSG00000108799, ENSG00000148671, ENSG00000069667, ENSG00000095951, ENSG00000170581, ENSG0000…	389	1186	17340	1.61616	0.991934	0.229284	0.228263
GOTERM_BP_DIRECT	GO:0007259~JAK-STAT cascade	6	1.34529	0.00261593	ENSG00000171150, ENSG00000170581, ENSG00000115415, ENSG00000123609, ENSG00000175505, ENSG00000118762	389	43	17340	6.21988	0.997206	0.266944	0.265755
GOTERM_BP_DIRECT	GO:0009615~response to virus	9	2.01794	0.00311689	ENSG00000142089, ENSG00000187608, ENSG00000137628, ENSG00000055332, ENSG00000185201, ENSG00000185885, ENSG00000132274, ENSG00000123609, ENSG00000185745	389	109	17340	3.68057	0.999096	0.304236	0.302881
GOTERM_BP_DIRECT	GO:0046596~regulation of viral entry into host cell	4	0.896861	0.00336796	ENSG00000106785, ENSG00000132109, ENSG00000132274, ENSG00000112343	389	14	17340	12.736	0.999486	0.315045	0.313642
GOTERM_BP_DIRECT	GO:0043123~positive regulation of I-kappaB kinase/NF-kappaB signaling	12	2.69058	0.0035933	ENSG00000141574, ENSG00000106785, ENSG00000164342, ENSG00000128284, ENSG00000132109, ENSG00000196154, ENSG00000073331, ENSG00000158828, ENSG00000153714, ENSG00000152778, ENSG00000132274, ENSG00000112343	389	189	17340	2.83021	0.999691	0.322678	0.321241
GOTERM_BP_DIRECT	GO:0051091~positive regulation of sequence-specific DNA binding transcription factor activity	9	2.01794	0.00455761	ENSG00000175197, ENSG00000106785, ENSG00000067066, ENSG00000132109, ENSG00000158828, ENSG00000132274, ENSG00000102760, ENSG00000105287, ENSG00000112343	389	116	17340	3.45847	0.999965	0.393532	0.391779
GOTERM_BP_DIRECT	GO:0002476~antigen processing and presentation of endogenous peptide antigen via MHC class Ib	3	0.672646	0.00477555	ENSG00000204642, ENSG00000204632, ENSG00000204592	389	5	17340	26.7455	0.999978	0.397078	0.395309
GOTERM_BP_DIRECT	GO:2001234~negative regulation of apoptotic signaling pathway	5	1.12108	0.00540894	ENSG00000153234, ENSG00000176697, ENSG00000135472, ENSG00000105419, ENSG00000008735	389	32	17340	6.96497	0.999995	0.427333	0.42543
GOTERM_BP_DIRECT	GO:0034097~response to cytokine	6	1.34529	0.00552012	ENSG00000067066, ENSG00000115415, ENSG00000148344, ENSG00000100234, ENSG00000170345, ENSG00000140464	389	51	17340	5.24422	0.999996	0.427333	0.42543
GOTERM_BP_DIRECT	GO:0032526~response to retinoic acid	6	1.34529	0.00650361	ENSG00000136826, ENSG00000129355, ENSG00000107984, ENSG00000067066, ENSG00000172819, ENSG00000148344	389	53	17340	5.04632	1	0.48013	0.477991
GOTERM_BP_DIRECT	GO:0010508~positive regulation of autophagy	7	1.56951	0.00664209	ENSG00000106785, ENSG00000123240, ENSG00000132109, ENSG00000132274, ENSG00000112561, ENSG00000112343, ENSG00000078804	389	75	17340	4.16041	1	0.48013	0.477991
GOTERM_BP_DIRECT	GO:0032020~ISG15-protein conjugation	3	0.672646	0.00705759	ENSG00000156587, ENSG00000187608, ENSG00000182179	389	6	17340	22.2879	1	0.48013	0.477991
GOTERM_BP_DIRECT	GO:1901727~positive regulation of histone deacetylase activity	3	0.672646	0.00705759	ENSG00000112715, ENSG00000158828, ENSG00000105287	389	6	17340	22.2879	1	0.48013	0.477991
GOTERM_BP_DIRECT	GO:0043524~negative regulation of neuron apoptotic process	10	2.24215	0.00790712	ENSG00000153234, ENSG00000176697, ENSG00000135472, ENSG00000158828, ENSG00000185189, ENSG00000120899, ENSG00000172216, ENSG00000134259, ENSG00000175505, ENSG00000006016	389	154	17340	2.89453	1	0.522103	0.519777
GOTERM_BP_DIRECT	GO:2000573~positive regulation of DNA biosynthetic process	4	0.896861	0.00825372	ENSG00000112715, ENSG00000120899, ENSG00000102760, ENSG00000105287	389	19	17340	9.38439	1	0.529417	0.527059
GOTERM_BP_DIRECT	GO:0006351~transcription, DNA-templated	12	2.69058	0.00923463	ENSG00000136826, ENSG00000153234, ENSG00000176909, ENSG00000012822, ENSG00000171703, ENSG00000168453, ENSG00000185499, ENSG00000006459, ENSG00000181690, ENSG00000116954, ENSG00000111269, ENSG00000104881	389	215	17340	2.48795	1	0.575882	0.573317
GOTERM_BP_DIRECT	GO:0060339~negative regulation of type I interferon-mediated signaling pathway	4	0.896861	0.00955143	ENSG00000187608, ENSG00000213689, ENSG00000170581, ENSG00000101347	389	20	17340	8.91517	1	0.579539	0.576958
GOTERM_BP_DIRECT	GO:0045595~regulation of cell differentiation	5	1.12108	0.0109486	ENSG00000136826, ENSG00000168477, ENSG00000149485, ENSG00000172216, ENSG00000221869	389	39	17340	5.71485	1	0.63804	0.635198
GOTERM_BP_DIRECT	GO:0035458~cellular response to interferon-beta	4	0.896861	0.0124849	ENSG00000164342, ENSG00000213689, ENSG00000115415, ENSG00000185201	389	22	17340	8.1047	1	0.63804	0.635198
GOTERM_BP_DIRECT	GO:0046597~negative regulation of viral entry into host cell	4	0.896861	0.0124849	ENSG00000142089, ENSG00000160932, ENSG00000185201, ENSG00000185885	389	22	17340	8.1047	1	0.63804	0.635198
GOTERM_BP_DIRECT	GO:0042157~lipoprotein metabolic process	4	0.896861	0.0124849	ENSG00000128284, ENSG00000221963, ENSG00000100342, ENSG00000128335	389	22	17340	8.1047	1	0.63804	0.635198
GOTERM_BP_DIRECT	GO:0002250~adaptive immune response	11	2.46637	0.0125783	ENSG00000204525, ENSG00000206503, ENSG00000120899, ENSG00000234745, ENSG00000168394, ENSG00000110057, ENSG00000130529, ENSG00000112561, ENSG00000157873, ENSG00000105287, ENSG00000204592	389	195	17340	2.51453	1	0.63804	0.635198
GOTERM_BP_DIRECT	GO:0070212~protein poly-ADP-ribosylation	3	0.672646	0.0127892	ENSG00000178685, ENSG00000173193, ENSG00000041880	389	8	17340	16.7159	1	0.63804	0.635198
GOTERM_BP_DIRECT	GO:0002729~positive regulation of natural killer cell cytokine production	3	0.672646	0.0127892	ENSG00000204642, ENSG00000204632, ENSG00000204592	389	8	17340	16.7159	1	0.63804	0.635198
GOTERM_BP_DIRECT	GO:0032926~negative regulation of activin receptor signaling pathway	3	0.672646	0.0127892	ENSG00000134363, ENSG00000187391, ENSG00000070404	389	8	17340	16.7159	1	0.63804	0.635198
GOTERM_BP_DIRECT	GO:0034198~cellular response to amino acid starvation	5	1.12108	0.0153241	ENSG00000101460, ENSG00000055332, ENSG00000116954, ENSG00000112561, ENSG00000124762	389	43	17340	5.18324	1	0.713203	0.710026
GOTERM_BP_DIRECT	GO:0001764~neuron migration	8	1.79372	0.0154852	ENSG00000163462, ENSG00000153234, ENSG00000008086, ENSG00000112139, ENSG00000167552, ENSG00000149571, ENSG00000091129, ENSG00000168209	389	116	17340	3.0742	1	0.713203	0.710026
GOTERM_BP_DIRECT	GO:0032479~regulation of type I interferon production	3	0.672646	0.0162019	ENSG00000132109, ENSG00000213689, ENSG00000169871	389	9	17340	14.8586	1	0.713203	0.710026
GOTERM_BP_DIRECT	GO:2000096~positive regulation of Wnt signaling pathway, planar cell polarity pathway	3	0.672646	0.0162019	ENSG00000107984, ENSG00000105559, ENSG00000146374	389	9	17340	14.8586	1	0.713203	0.710026
GOTERM_BP_DIRECT	GO:0034340~response to type I interferon	3	0.672646	0.0162019	ENSG00000067066, ENSG00000187608, ENSG00000169871	389	9	17340	14.8586	1	0.713203	0.710026
GOTERM_BP_DIRECT	GO:0048672~positive regulation of collateral sprouting	3	0.672646	0.0162019	ENSG00000176697, ENSG00000143320, ENSG00000134259	389	9	17340	14.8586	1	0.713203	0.710026
GOTERM_BP_DIRECT	GO:0097084~vascular smooth muscle cell development	3	0.672646	0.0199557	ENSG00000172638, ENSG00000105664, ENSG00000163069	389	10	17340	13.3728	1	0.845295	0.84153
GOTERM_BP_DIRECT	GO:0019885~antigen processing and presentation of endogenous peptide antigen via MHC class I	3	0.672646	0.0199557	ENSG00000206503, ENSG00000168394, ENSG00000166710	389	10	17340	13.3728	1	0.845295	0.84153
GOTERM_BP_DIRECT	GO:0000122~negative regulation of transcription from RNA polymerase II promoter	32	7.17489	0.0214758	ENSG00000153234, ENSG00000128573, ENSG00000184939, ENSG00000115415, ENSG00000172059, ENSG00000172216, ENSG00000166313, ENSG00000138496, ENSG00000182568, ENSG00000104881, ENSG00000128016, ENSG00000136826, ENSG00000175395, ENSG00000175197, ENSG00000107984, ENSG00000112715, ENSG00000178764, ENSG00000067066, ENSG00000111727, ENSG00000108799, ENSG00000095951, ENSG00000134363, ENSG00000267796, ENSG0000…	389	945	17340	1.50945	1	0.892835	0.888858
GOTERM_BP_DIRECT	GO:0051726~regulation of cell cycle	14	3.13901	0.022976	ENSG00000129355, ENSG00000175197, ENSG00000105856, ENSG00000171223, ENSG00000005812, ENSG00000187391, ENSG00000138764, ENSG00000118762, ENSG00000253368, ENSG00000008086, ENSG00000166946, ENSG00000102760, ENSG00000140464, ENSG00000124762	389	310	17340	2.0131	1	0.937837	0.93366
GOTERM_BP_DIRECT	GO:0015698~inorganic anion transport	4	0.896861	0.0264152	ENSG00000069431, ENSG00000080493, ENSG00000108846, ENSG00000114923	389	29	17340	6.14839	1	1	0.995989
GOTERM_BP_DIRECT	GO:0048010~vascular endothelial growth factor receptor signaling pathway	4	0.896861	0.0264152	ENSG00000112715, ENSG00000137573, ENSG00000120899, ENSG00000105287	389	29	17340	6.14839	1	1	0.995989
GOTERM_BP_DIRECT	GO:0038180~nerve growth factor signaling pathway	3	0.672646	0.0284196	ENSG00000176697, ENSG00000187391, ENSG00000134259	389	12	17340	11.144	1	1	0.995989
GOTERM_BP_DIRECT	GO:2001034~positive regulation of double-strand break repair via nonhomologous end joining	3	0.672646	0.0284196	ENSG00000138496, ENSG00000041880, ENSG00000163840	389	12	17340	11.144	1	1	0.995989
GOTERM_BP_DIRECT	GO:0002040~sprouting angiogenesis	4	0.896861	0.0314536	ENSG00000112715, ENSG00000120899, ENSG00000146374, ENSG00000173821	389	31	17340	5.75172	1	1	0.995989
GOTERM_BP_DIRECT	GO:0006986~response to unfolded protein	5	1.12108	0.0324767	ENSG00000175197, ENSG00000164463, ENSG00000105664, ENSG00000170276, ENSG00000116663	389	54	17340	4.12739	1	1	0.995989
GOTERM_BP_DIRECT	GO:0060333~interferon-gamma-mediated signaling pathway	3	0.672646	0.0330976	ENSG00000067066, ENSG00000115415, ENSG00000123609	389	13	17340	10.2867	1	1	0.995989
GOTERM_BP_DIRECT	GO:0021702~cerebellar Purkinje cell differentiation	3	0.672646	0.0330976	ENSG00000135472, ENSG00000069667, ENSG00000184524	389	13	17340	10.2867	1	1	0.995989
GOTERM_BP_DIRECT	GO:0045953~negative regulation of natural killer cell mediated cytotoxicity	3	0.672646	0.0330976	ENSG00000204642, ENSG00000204632, ENSG00000204592	389	13	17340	10.2867	1	1	0.995989
GOTERM_BP_DIRECT	GO:0050804~modulation of synaptic transmission	6	1.34529	0.0335588	ENSG00000176697, ENSG00000008086, ENSG00000106976, ENSG00000101333, ENSG00000196358, ENSG00000134259	389	80	17340	3.34319	1	1	0.995989
GOTERM_BP_DIRECT	GO:0042771~intrinsic apoptotic signaling pathway in response to DNA damage by p53 class mediator	4	0.896861	0.0341479	ENSG00000176046, ENSG00000168209, ENSG00000140464, ENSG00000124762	389	32	17340	5.57198	1	1	0.995989
GOTERM_BP_DIRECT	GO:0060325~face morphogenesis	4	0.896861	0.0341479	ENSG00000163132, ENSG00000107984, ENSG00000126458, ENSG00000163659	389	32	17340	5.57198	1	1	0.995989
GOTERM_BP_DIRECT	GO:0008584~male gonad development	7	1.56951	0.0344172	ENSG00000164342, ENSG00000087510, ENSG00000176046, ENSG00000277893, ENSG00000049130, ENSG00000134698, ENSG00000070404	389	108	17340	2.88917	1	1	0.995989
GOTERM_BP_DIRECT	GO:0055085~transmembrane transport	11	2.46637	0.0362627	ENSG00000074855, ENSG00000069431, ENSG00000151572, ENSG00000080493, ENSG00000110446, ENSG00000108846, ENSG00000163393, ENSG00000114923, ENSG00000168394, ENSG00000134343, ENSG00000168679	389	232	17340	2.11351	1	1	0.995989
GOTERM_BP_DIRECT	GO:0045600~positive regulation of fat cell differentiation	5	1.12108	0.036445	ENSG00000148671, ENSG00000130529, ENSG00000111269, ENSG00000172216, ENSG00000128016	389	56	17340	3.97999	1	1	0.995989
GOTERM_BP_DIRECT	GO:0006978~DNA damage response, signal transduction by p53 class mediator resulting in transcription of p21 class mediator	3	0.672646	0.0380526	ENSG00000067066, ENSG00000185499, ENSG00000124762	389	14	17340	9.55196	1	1	0.995989
GOTERM_BP_DIRECT	GO:0007613~memory	6	1.34529	0.0418999	ENSG00000176697, ENSG00000167552, ENSG00000132718, ENSG00000157045, ENSG00000172216, ENSG00000134259	389	85	17340	3.14653	1	1	0.995989
GOTERM_BP_DIRECT	GO:0035264~multicellular organism growth	6	1.34529	0.0418999	ENSG00000105664, ENSG00000172819, ENSG00000107282, ENSG00000181690, ENSG00000104881, ENSG00000111077	389	85	17340	3.14653	1	1	0.995989
GOTERM_BP_DIRECT	GO:0002281~macrophage activation involved in immune response	3	0.672646	0.0432698	ENSG00000068079, ENSG00000213689, ENSG00000123609	389	15	17340	8.91517	1	1	0.995989
GOTERM_BP_DIRECT	GO:1902287~semaphorin-plexin signaling pathway involved in axon guidance	3	0.672646	0.0432698	ENSG00000076356, ENSG00000198753, ENSG00000130827	389	15	17340	8.91517	1	1	0.995989
GOTERM_BP_DIRECT	GO:2001187~positive regulation of CD8-positive, alpha-beta T cell activation	2	0.44843	0.0442526	ENSG00000206503, ENSG00000204592	389	2	17340	44.5758	1	1	0.995989
GOTERM_BP_DIRECT	GO:0002477~antigen processing and presentation of exogenous peptide antigen via MHC class Ib	2	0.44843	0.0442526	ENSG00000204642, ENSG00000204592	389	2	17340	44.5758	1	1	0.995989
GOTERM_BP_DIRECT	GO:0048662~negative regulation of smooth muscle cell proliferation	4	0.896861	0.0460718	ENSG00000136826, ENSG00000160013, ENSG00000146674, ENSG00000103034	389	36	17340	4.95287	1	1	0.995989
GOTERM_BP_DIRECT	GO:0006914~autophagy	8	1.79372	0.0460907	ENSG00000141376, ENSG00000139112, ENSG00000123240, ENSG00000132718, ENSG00000104946, ENSG00000077585, ENSG00000100299, ENSG00000112561	389	146	17340	2.44251	1	1	0.995989
GOTERM_BP_DIRECT	GO:0001822~kidney development	7	1.56951	0.0477669	ENSG00000112715, ENSG00000137573, ENSG00000213689, ENSG00000118526, ENSG00000163659, ENSG00000070404, ENSG00000111077	389	117	17340	2.66693	1	1	0.995989
GOTERM_BP_DIRECT	GO:0071360~cellular response to exogenous dsRNA	3	0.672646	0.0487351	ENSG00000164342, ENSG00000185745, ENSG00000137312	389	16	17340	8.35797	1	1	0.995989
GOTERM_BP_DIRECT	GO:0007409~axonogenesis	6	1.34529	0.0493974	ENSG00000163462, ENSG00000166313, ENSG00000091129, ENSG00000196358, ENSG00000137312, ENSG00000197956	389	89	17340	3.00511	1	1	0.995989
GOTERM_BP_DIRECT	GO:0007411~axon guidance	9	2.01794	0.0498346	ENSG00000176697, ENSG00000105711, ENSG00000179242, ENSG00000172037, ENSG00000130827, ENSG00000091129, ENSG00000116106, ENSG00000163531, ENSG00000185070	389	180	17340	2.22879	1	1	0.995989
GOTERM_BP_DIRECT	GO:0033138~positive regulation of peptidyl-serine phosphorylation	6	1.34529	0.0513873	ENSG00000112715, ENSG00000176697, ENSG00000158828, ENSG00000111269, ENSG00000134259, ENSG00000105287	389	90	17340	2.97172	1	1	0.995989
GOTERM_BP_DIRECT	GO:0098662~inorganic cation transmembrane transport	3	0.672646	0.0544349	ENSG00000069431, ENSG00000130529, ENSG00000118762	389	17	17340	7.86632	1	1	0.995989
GOTERM_BP_DIRECT	GO:0071548~response to dexamethasone	3	0.672646	0.0544349	ENSG00000176971, ENSG00000100889, ENSG00000182752	389	17	17340	7.86632	1	1	0.995989
GOTERM_BP_DIRECT	GO:0003007~heart morphogenesis	4	0.896861	0.0561851	ENSG00000112715, ENSG00000213689, ENSG00000108175, ENSG00000185070	389	39	17340	4.57188	1	1	0.995989
GOTERM_BP_DIRECT	GO:0032728~positive regulation of interferon-beta production	4	0.896861	0.0561851	ENSG00000164342, ENSG00000187608, ENSG00000169871, ENSG00000137312	389	39	17340	4.57188	1	1	0.995989
GOTERM_BP_DIRECT	GO:0010976~positive regulation of neuron projection development	7	1.56951	0.0563938	ENSG00000166313, ENSG00000176697, ENSG00000105711, ENSG00000120899, ENSG00000198753, ENSG00000187391, ENSG00000103034	389	122	17340	2.55763	1	1	0.995989
GOTERM_BP_DIRECT	GO:0030097~hemopoiesis	5	1.12108	0.0576083	ENSG00000158828, ENSG00000110876, ENSG00000149571, ENSG00000182809, ENSG00000163659	389	65	17340	3.42891	1	1	0.995989
GOTERM_BP_DIRECT	GO:0010595~positive regulation of endothelial cell migration	5	1.12108	0.0602913	ENSG00000141376, ENSG00000112715, ENSG00000120899, ENSG00000126458, ENSG00000105287	389	66	17340	3.37696	1	1	0.995989
GOTERM_BP_DIRECT	GO:0048384~retinoic acid receptor signaling pathway	3	0.672646	0.060356	ENSG00000067066, ENSG00000172819, ENSG00000140464	389	18	17340	7.42931	1	1	0.995989
GOTERM_BP_DIRECT	GO:0001516~prostaglandin biosynthetic process	3	0.672646	0.060356	ENSG00000135241, ENSG00000095303, ENSG00000148344	389	18	17340	7.42931	1	1	0.995989
GOTERM_BP_DIRECT	GO:0031668~cellular response to extracellular stimulus	3	0.672646	0.060356	ENSG00000153234, ENSG00000170345, ENSG00000124762	389	18	17340	7.42931	1	1	0.995989
GOTERM_BP_DIRECT	GO:0042594~response to starvation	4	0.896861	0.0634623	ENSG00000175197, ENSG00000141376, ENSG00000100889, ENSG00000128016	389	41	17340	4.34886	1	1	0.995989
GOTERM_BP_DIRECT	GO:0060070~canonical Wnt signaling pathway	6	1.34529	0.064299	ENSG00000136826, ENSG00000153234, ENSG00000107984, ENSG00000172819, ENSG00000146374, ENSG00000197380	389	96	17340	2.78599	1	1	0.995989
GOTERM_BP_DIRECT	GO:0051092~positive regulation of NF-kappaB transcription factor activity	8	1.79372	0.064964	ENSG00000106785, ENSG00000164342, ENSG00000132109, ENSG00000055332, ENSG00000132274, ENSG00000137312, ENSG00000105287, ENSG00000112343	389	158	17340	2.257	1	1	0.995989
GOTERM_BP_DIRECT	GO:0048871~multicellular organismal homeostasis	2	0.44843	0.0656409	ENSG00000104881, ENSG00000111077	389	3	17340	29.7172	1	1	0.995989
GOTERM_BP_DIRECT	GO:0043618~regulation of transcription from RNA polymerase II promoter in response to stress	2	0.44843	0.0656409	ENSG00000175197, ENSG00000185499	389	3	17340	29.7172	1	1	0.995989
GOTERM_BP_DIRECT	GO:0032226~positive regulation of synaptic transmission, dopaminergic	2	0.44843	0.0656409	ENSG00000158828, ENSG00000137312	389	3	17340	29.7172	1	1	0.995989
GOTERM_BP_DIRECT	GO:0086047~membrane depolarization during Purkinje myocyte cell action potential	2	0.44843	0.0656409	ENSG00000105711, ENSG00000130529	389	3	17340	29.7172	1	1	0.995989
GOTERM_BP_DIRECT	GO:0042531~positive regulation of tyrosine phosphorylation of STAT protein	5	1.12108	0.0658526	ENSG00000138496, ENSG00000173193, ENSG00000150281, ENSG00000175505, ENSG00000006016	389	68	17340	3.27763	1	1	0.995989
GOTERM_BP_DIRECT	GO:0006970~response to osmotic stress	3	0.672646	0.0664856	ENSG00000157514, ENSG00000156113, ENSG00000120899	389	19	17340	7.03829	1	1	0.995989
GOTERM_BP_DIRECT	GO:0032874~positive regulation of stress-activated MAPK cascade	3	0.672646	0.0664856	ENSG00000055332, ENSG00000008735, ENSG00000167779	389	19	17340	7.03829	1	1	0.995989
GOTERM_BP_DIRECT	GO:0016567~protein ubiquitination	17	3.81166	0.0669543	ENSG00000002746, ENSG00000106785, ENSG00000132109, ENSG00000171150, ENSG00000158828, ENSG00000146054, ENSG00000132481, ENSG00000156804, ENSG00000132274, ENSG00000005812, ENSG00000114796, ENSG00000112343, ENSG00000173821, ENSG00000116663, ENSG00000182179, ENSG00000163840, ENSG00000140464	389	473	17340	1.60209	1	1	0.995989
GOTERM_BP_DIRECT	GO:0006953~acute-phase response	4	0.896861	0.0672561	ENSG00000185187, ENSG00000188313, ENSG00000172216, ENSG00000128335	389	42	17340	4.24532	1	1	0.995989
GOTERM_BP_DIRECT	GO:0042127~regulation of cell proliferation	8	1.79372	0.0685045	ENSG00000253368, ENSG00000087510, ENSG00000170581, ENSG00000120899, ENSG00000095303, ENSG00000115415, ENSG00000171223, ENSG00000118762	389	160	17340	2.22879	1	1	0.995989
GOTERM_BP_DIRECT	GO:0010628~positive regulation of gene expression	18	4.03587	0.0720755	ENSG00000136826, ENSG00000112715, ENSG00000107984, ENSG00000128165, ENSG00000181690, ENSG00000134259, ENSG00000118762, ENSG00000164342, ENSG00000012822, ENSG00000140285, ENSG00000188313, ENSG00000165030, ENSG00000137033, ENSG00000172819, ENSG00000162545, ENSG00000144642, ENSG00000102760, ENSG00000122420	389	514	17340	1.56102	1	1	0.995989
GOTERM_BP_DIRECT	GO:0001892~embryonic placenta development	3	0.672646	0.0728117	ENSG00000112561, ENSG00000172216, ENSG00000118762	389	20	17340	6.68638	1	1	0.995989
GOTERM_BP_DIRECT	GO:0007169~transmembrane receptor protein tyrosine kinase signaling pathway	7	1.56951	0.074139	ENSG00000176697, ENSG00000177570, ENSG00000100842, ENSG00000120899, ENSG00000116194, ENSG00000116106, ENSG00000134259	389	131	17340	2.38191	1	1	0.995989
GOTERM_BP_DIRECT	GO:0043507~positive regulation of JUN kinase activity	4	0.896861	0.075145	ENSG00000107984, ENSG00000120899, ENSG00000139625, ENSG00000116106	389	44	17340	4.05235	1	1	0.995989
GOTERM_BP_DIRECT	GO:2000311~regulation of AMPA receptor activity	3	0.672646	0.0793222	ENSG00000161681, ENSG00000204314, ENSG00000008735	389	21	17340	6.36798	1	1	0.995989
GOTERM_BP_DIRECT	GO:0030500~regulation of bone mineralization	3	0.672646	0.086006	ENSG00000105664, ENSG00000188554, ENSG00000120899	389	22	17340	6.07852	1	1	0.995989
GOTERM_BP_DIRECT	GO:0045824~negative regulation of innate immune response	3	0.672646	0.086006	ENSG00000132109, ENSG00000213689, ENSG00000123609	389	22	17340	6.07852	1	1	0.995989
GOTERM_BP_DIRECT	GO:2000774~positive regulation of cellular senescence	3	0.672646	0.086006	ENSG00000204632, ENSG00000090238, ENSG00000166710	389	22	17340	6.07852	1	1	0.995989
GOTERM_BP_DIRECT	GO:0006977~DNA damage response, signal transduction by p53 class mediator resulting in cell cycle arrest	3	0.672646	0.086006	ENSG00000185499, ENSG00000140464, ENSG00000124762	389	22	17340	6.07852	1	1	0.995989
GOTERM_BP_DIRECT	GO:0036037~CD8-positive, alpha-beta T cell activation	2	0.44843	0.0865517	ENSG00000206503, ENSG00000204592	389	4	17340	22.2879	1	1	0.995989
GOTERM_BP_DIRECT	GO:2000566~positive regulation of CD8-positive, alpha-beta T cell proliferation	2	0.44843	0.0865517	ENSG00000206503, ENSG00000204592	389	4	17340	22.2879	1	1	0.995989
GOTERM_BP_DIRECT	GO:2001198~regulation of dendritic cell differentiation	2	0.44843	0.0865517	ENSG00000234745, ENSG00000172216	389	4	17340	22.2879	1	1	0.995989
GOTERM_BP_DIRECT	GO:0031077~post-embryonic camera-type eye development	2	0.44843	0.0865517	ENSG00000136826, ENSG00000112715	389	4	17340	22.2879	1	1	0.995989
GOTERM_BP_DIRECT	GO:1904030~negative regulation of cyclin-dependent protein kinase activity	2	0.44843	0.0865517	ENSG00000162545, ENSG00000124762	389	4	17340	22.2879	1	1	0.995989
GOTERM_BP_DIRECT	GO:0016553~base conversion or substitution editing	2	0.44843	0.0865517	ENSG00000128394, ENSG00000239713	389	4	17340	22.2879	1	1	0.995989
GOTERM_BP_DIRECT	GO:0061591~calcium activated galactosylceramide scrambling	2	0.44843	0.0865517	ENSG00000151572, ENSG00000134343	389	4	17340	22.2879	1	1	0.995989
GOTERM_BP_DIRECT	GO:0097485~neuron projection guidance	2	0.44843	0.0865517	ENSG00000130827, ENSG00000116106	389	4	17340	22.2879	1	1	0.995989
GOTERM_BP_DIRECT	GO:1904028~positive regulation of collagen fibril organization	2	0.44843	0.0865517	ENSG00000172638, ENSG00000168477	389	4	17340	22.2879	1	1	0.995989
GOTERM_BP_DIRECT	GO:0051591~response to cAMP	4	0.896861	0.0877009	ENSG00000120899, ENSG00000178726, ENSG00000115415, ENSG00000170345	389	47	17340	3.79369	1	1	0.995989
GOTERM_BP_DIRECT	GO:0045444~fat cell differentiation	5	1.12108	0.0906299	ENSG00000136826, ENSG00000153234, ENSG00000181004, ENSG00000105270, ENSG00000221869	389	76	17340	2.93262	1	1	0.995989
GOTERM_BP_DIRECT	GO:0071456~cellular response to hypoxia	7	1.56951	0.0922944	ENSG00000112715, ENSG00000113739, ENSG00000158828, ENSG00000069667, ENSG00000137449, ENSG00000170345, ENSG00000102760	389	139	17340	2.24483	1	1	0.995989
GOTERM_BP_DIRECT	GO:0010906~regulation of glucose metabolic process	3	0.672646	0.0928519	ENSG00000140396, ENSG00000069667, ENSG00000146674	389	23	17340	5.81424	1	1	0.995989
GOTERM_BP_DIRECT	GO:0007155~cell adhesion	18	4.03587	0.0935113	ENSG00000105664, ENSG00000113805, ENSG00000105711, ENSG00000179242, ENSG00000154330, ENSG00000110876, ENSG00000116117, ENSG00000116106, ENSG00000138650, ENSG00000168477, ENSG00000107282, ENSG00000100842, ENSG00000129009, ENSG00000049130, ENSG00000091129, ENSG00000163531, ENSG00000105287, ENSG00000182667	389	536	17340	1.49695	1	1	0.995989
GOTERM_BP_DIRECT	GO:0006952~defense response	5	1.12108	0.0940017	ENSG00000170581, ENSG00000234745, ENSG00000115415, ENSG00000168394, ENSG00000179954	389	77	17340	2.89453	1	1	0.995989
GOTERM_BP_DIRECT	GO:0006357~regulation of transcription from RNA polymerase II promoter	46	10.3139	0.0946523	ENSG00000157514, ENSG00000153234, ENSG00000181444, ENSG00000128573, ENSG00000236104, ENSG00000184939, ENSG00000196263, ENSG00000105856, ENSG00000105516, ENSG00000172059, ENSG00000006459, ENSG00000105419, ENSG00000171223, ENSG00000171443, ENSG00000112561, ENSG00000213928, ENSG00000172216, ENSG00000197757, ENSG00000176909, ENSG00000168453, ENSG00000120690, ENSG00000182568, ENSG00000104881, ENSG0000…	389	1650	17340	1.24272	1	1	0.995989
GOTERM_BP_DIRECT	GO:0050729~positive regulation of inflammatory response	6	1.34529	0.0978988	ENSG00000164342, ENSG00000068079, ENSG00000137033, ENSG00000162545, ENSG00000123609, ENSG00000172216	389	109	17340	2.45372	1	1	0.995989
GOTERM_BP_DIRECT	GO:0048844~artery morphogenesis	3	0.672646	0.0998495	ENSG00000112715, ENSG00000105664, ENSG00000108175	389	24	17340	5.57198	1	1	0.995989

## Sheet: sT d8 vs ctrl_up_GO_BP
Category	Term	Count	%	PValue	Genes	List Total	Pop Hits	Pop Total	Fold Enrichment	Bonferroni	Benjamini	FDR
GOTERM_BP_DIRECT	GO:0006457~protein folding	24	4.5283	9.50121e-11	ENSG00000183207, ENSG00000135624, ENSG00000155660, ENSG00000144381, ENSG00000204220, ENSG00000164070, ENSG00000096060, ENSG00000115541, ENSG00000004478, ENSG00000115484, ENSG00000166598, ENSG00000170606, ENSG00000151835, ENSG00000156261, ENSG00000186687, ENSG00000126602, ENSG00000146731, ENSG00000143870, ENSG00000149428, ENSG00000108588, ENSG00000166226, ENSG00000109971, ENSG00000163468, ENSG0000…	484	159	17340	5.40777	2.52352e-07	2.52352e-07	2.49882e-07
GOTERM_BP_DIRECT	GO:0006364~rRNA processing	20	3.77358	2.02366e-09	ENSG00000160208, ENSG00000105202, ENSG00000107833, ENSG00000261236, ENSG00000052749, ENSG00000130713, ENSG00000196497, ENSG00000179409, ENSG00000119285, ENSG00000112578, ENSG00000112159, ENSG00000147889, ENSG00000053372, ENSG00000170515, ENSG00000166197, ENSG00000117395, ENSG00000145220, ENSG00000130826, ENSG00000165732, ENSG00000148843	484	126	17340	5.68674	5.37482e-06	2.68742e-06	2.66111e-06
GOTERM_BP_DIRECT	GO:0061077~chaperone-mediated protein folding	12	2.26415	7.78997e-09	ENSG00000115484, ENSG00000120885, ENSG00000135624, ENSG00000155660, ENSG00000156261, ENSG00000096060, ENSG00000126602, ENSG00000146731, ENSG00000166226, ENSG00000160049, ENSG00000004478, ENSG00000163468	484	40	17340	10.7479	2.069e-05	6.89672e-06	6.82921e-06
GOTERM_BP_DIRECT	GO:1904874~positive regulation of telomerase RNA localization to Cajal body	8	1.50943	6.60678e-08	ENSG00000183207, ENSG00000115484, ENSG00000135624, ENSG00000156261, ENSG00000130826, ENSG00000146731, ENSG00000166226, ENSG00000163468	484	15	17340	19.1074	0.000175461	4.38691e-05	4.34396e-05
GOTERM_BP_DIRECT	GO:1904851~positive regulation of establishment of protein localization to telomere	7	1.32075	8.64982e-08	ENSG00000115484, ENSG00000135624, ENSG00000156261, ENSG00000130826, ENSG00000146731, ENSG00000166226, ENSG00000163468	484	10	17340	25.0785	0.000229713	4.59479e-05	4.54981e-05
GOTERM_BP_DIRECT	GO:1904871~positive regulation of protein localization to Cajal body	7	1.32075	1.85816e-07	ENSG00000115484, ENSG00000135624, ENSG00000156261, ENSG00000130826, ENSG00000146731, ENSG00000166226, ENSG00000163468	484	11	17340	22.7986	0.000493405	8.22544e-05	8.14492e-05
GOTERM_BP_DIRECT	GO:0042254~ribosome biogenesis	8	1.50943	6.2123e-05	ENSG00000142684, ENSG00000167721, ENSG00000261236, ENSG00000117395, ENSG00000143319, ENSG00000130119, ENSG00000112578, ENSG00000135763	484	37	17340	7.74626	0.15211	0.0235712	0.0233405
GOTERM_BP_DIRECT	GO:0006935~chemotaxis	13	2.45283	0.000131668	ENSG00000108688, ENSG00000153551, ENSG00000128340, ENSG00000163739, ENSG00000106538, ENSG00000115009, ENSG00000171860, ENSG00000124875, ENSG00000163735, ENSG00000108691, ENSG00000169429, ENSG00000122861, ENSG00000011201	484	120	17340	3.8812	0.295124	0.0388996	0.0385188
GOTERM_BP_DIRECT	GO:0007052~mitotic spindle organization	9	1.69811	0.000131813	ENSG00000166851, ENSG00000134690, ENSG00000180198, ENSG00000121957, ENSG00000107949, ENSG00000126787, ENSG00000134057, ENSG00000087586, ENSG00000089685	484	55	17340	5.86251	0.295396	0.0388996	0.0385188
GOTERM_BP_DIRECT	GO:0006954~inflammatory response	26	4.90566	0.00019921	ENSG00000158769, ENSG00000108688, ENSG00000163739, ENSG00000171860, ENSG00000133048, ENSG00000151651, ENSG00000127507, ENSG00000124875, ENSG00000123560, ENSG00000169429, ENSG00000126562, ENSG00000106538, ENSG00000115009, ENSG00000136244, ENSG00000115884, ENSG00000125538, ENSG00000171608, ENSG00000163734, ENSG00000108691, ENSG00000123610, ENSG00000163735, ENSG00000069482, ENSG00000183049, ENSG0000…	484	407	17340	2.28867	0.410897	0.0529101	0.0523922
GOTERM_BP_DIRECT	GO:0043066~negative regulation of apoptotic process	30	5.66038	0.000287226	ENSG00000144381, ENSG00000164509, ENSG00000044574, ENSG00000181163, ENSG00000165060, ENSG00000117676, ENSG00000162493, ENSG00000120337, ENSG00000166598, ENSG00000166851, ENSG00000100985, ENSG00000087586, ENSG00000089685, ENSG00000100385, ENSG00000141510, ENSG00000102096, ENSG00000131238, ENSG00000173530, ENSG00000136244, ENSG00000072274, ENSG00000116133, ENSG00000170515, ENSG00000112096, ENSG0000…	484	516	17340	2.08293	0.533726	0.0595163	0.0589337
GOTERM_BP_DIRECT	GO:0001836~release of cytochrome c from mitochondria	6	1.13208	0.000292076	ENSG00000120885, ENSG00000112096, ENSG00000030110, ENSG00000006625, ENSG00000015475, ENSG00000141510	484	22	17340	9.77085	0.539695	0.0595163	0.0589337
GOTERM_BP_DIRECT	GO:0000027~ribosomal large subunit assembly	6	1.13208	0.000292076	ENSG00000053372, ENSG00000261236, ENSG00000114391, ENSG00000089009, ENSG00000111641, ENSG00000112159	484	22	17340	9.77085	0.539695	0.0595163	0.0589337
GOTERM_BP_DIRECT	GO:0032212~positive regulation of telomere maintenance via telomerase	7	1.32075	0.000313715	ENSG00000115484, ENSG00000135624, ENSG00000156261, ENSG00000130826, ENSG00000146731, ENSG00000166226, ENSG00000163468	484	34	17340	7.37603	0.565413	0.0595163	0.0589337
GOTERM_BP_DIRECT	GO:0030593~neutrophil chemotaxis	10	1.88679	0.000376216	ENSG00000108688, ENSG00000125538, ENSG00000163739, ENSG00000171608, ENSG00000163734, ENSG00000115009, ENSG00000124875, ENSG00000163735, ENSG00000108691, ENSG00000169429	484	80	17340	4.47831	0.631906	0.063034	0.062417
GOTERM_BP_DIRECT	GO:0006189~'de novo' IMP biosynthetic process	4	0.754717	0.000403456	ENSG00000159131, ENSG00000128050, ENSG00000178921, ENSG00000128059	484	6	17340	23.8843	0.657607	0.063034	0.062417
GOTERM_BP_DIRECT	GO:0044208~'de novo' AMP biosynthetic process	4	0.754717	0.000403456	ENSG00000159131, ENSG00000128050, ENSG00000178921, ENSG00000128059	484	6	17340	23.8843	0.657607	0.063034	0.062417
GOTERM_BP_DIRECT	GO:0000463~maturation of LSU-rRNA from tricistronic rRNA transcript (SSU-rRNA, 5.8S rRNA, LSU-rRNA)	5	0.943396	0.000476535	ENSG00000261236, ENSG00000138442, ENSG00000107937, ENSG00000142207, ENSG00000146223	484	14	17340	12.7952	0.718036	0.0703153	0.069627
GOTERM_BP_DIRECT	GO:0006915~apoptotic process	32	6.03774	0.000654667	ENSG00000160208, ENSG00000242265, ENSG00000006432, ENSG00000133048, ENSG00000117676, ENSG00000003400, ENSG00000143799, ENSG00000030110, ENSG00000100985, ENSG00000108561, ENSG00000087586, ENSG00000089685, ENSG00000015475, ENSG00000126453, ENSG00000141510, ENSG00000181634, ENSG00000102096, ENSG00000146072, ENSG00000134602, ENSG00000156970, ENSG00000173530, ENSG00000242114, ENSG00000116133, ENSG0000…	484	595	17340	1.9268	0.824368	0.0903347	0.0894504
GOTERM_BP_DIRECT	GO:0097294~'de novo' XMP biosynthetic process	4	0.754717	0.000691447	ENSG00000159131, ENSG00000128050, ENSG00000178921, ENSG00000128059	484	7	17340	20.4723	0.840724	0.0903347	0.0894504
GOTERM_BP_DIRECT	GO:0050821~protein stabilization	16	3.01887	0.000714243	ENSG00000183207, ENSG00000102096, ENSG00000135624, ENSG00000144381, ENSG00000181163, ENSG00000204220, ENSG00000107937, ENSG00000115484, ENSG00000147889, ENSG00000120885, ENSG00000036672, ENSG00000156261, ENSG00000146731, ENSG00000166226, ENSG00000141510, ENSG00000163468	484	207	17340	2.76919	0.850088	0.0903347	0.0894504
GOTERM_BP_DIRECT	GO:0000387~spliceosomal snRNP assembly	6	1.13208	0.000798304	ENSG00000167088, ENSG00000179409, ENSG00000082516, ENSG00000152147, ENSG00000023734, ENSG00000116455	484	27	17340	7.96143	0.880105	0.0957207	0.0947837
GOTERM_BP_DIRECT	GO:0070266~necroptotic process	5	0.943396	0.000828907	ENSG00000247077, ENSG00000100504, ENSG00000151151, ENSG00000141510, ENSG00000108179	484	16	17340	11.1958	0.889472	0.0957207	0.0947837
GOTERM_BP_DIRECT	GO:0016266~O-glycan processing	7	1.32075	0.000889732	ENSG00000176597, ENSG00000139629, ENSG00000158089, ENSG00000073849, ENSG00000172986, ENSG00000151233, ENSG00000109586	484	41	17340	6.11671	0.905974	0.0984637	0.0974998
GOTERM_BP_DIRECT	GO:0090200~positive regulation of release of cytochrome c from mitochondria	6	1.13208	0.00094984	ENSG00000030110, ENSG00000100985, ENSG00000015475, ENSG00000114023, ENSG00000141510, ENSG00000108179	484	28	17340	7.6771	0.91986	0.100911	0.0999232
GOTERM_BP_DIRECT	GO:0010332~response to gamma radiation	6	1.13208	0.00112175	ENSG00000108688, ENSG00000143799, ENSG00000112096, ENSG00000030110, ENSG00000196584, ENSG00000141510	484	29	17340	7.41237	0.94926	0.114591	0.113469
GOTERM_BP_DIRECT	GO:0051301~cell division	22	4.15094	0.00121473	ENSG00000156970, ENSG00000105810, ENSG00000180198, ENSG00000136014, ENSG00000134222, ENSG00000134057, ENSG00000111665, ENSG00000153107, ENSG00000151465, ENSG00000157456, ENSG00000117399, ENSG00000167553, ENSG00000134690, ENSG00000166582, ENSG00000123975, ENSG00000121957, ENSG00000184661, ENSG00000087586, ENSG00000164109, ENSG00000089685, ENSG00000144354, ENSG00000164611	484	360	17340	2.18939	0.960374	0.11648	0.11534
GOTERM_BP_DIRECT	GO:1901998~toxin transport	7	1.32075	0.00130198	ENSG00000115484, ENSG00000135624, ENSG00000044574, ENSG00000156261, ENSG00000033627, ENSG00000166226, ENSG00000163468	484	44	17340	5.69966	0.96858	0.11648	0.11534
GOTERM_BP_DIRECT	GO:0022617~extracellular matrix disassembly	7	1.32075	0.00130198	ENSG00000149968, ENSG00000166670, ENSG00000100985, ENSG00000136167, ENSG00000137745, ENSG00000196611, ENSG00000151651	484	44	17340	5.69966	0.96858	0.11648	0.11534
GOTERM_BP_DIRECT	GO:0010575~positive regulation of vascular endothelial growth factor production	6	1.13208	0.00131566	ENSG00000170425, ENSG00000173083, ENSG00000125538, ENSG00000136244, ENSG00000171860, ENSG00000125730	484	30	17340	7.16529	0.969703	0.11648	0.11534
GOTERM_BP_DIRECT	GO:0006177~GMP biosynthetic process	4	0.754717	0.00159169	ENSG00000159131, ENSG00000128050, ENSG00000178921, ENSG00000128059	484	9	17340	15.9229	0.985461	0.136372	0.135037
GOTERM_BP_DIRECT	GO:0006414~translational elongation	5	0.943396	0.00165215	ENSG00000178952, ENSG00000132507, ENSG00000253626, ENSG00000112339, ENSG00000254772	484	19	17340	9.42801	0.987621	0.137128	0.135786
GOTERM_BP_DIRECT	GO:0042273~ribosomal large subunit biogenesis	6	1.13208	0.00204605	ENSG00000053372, ENSG00000138442, ENSG00000117395, ENSG00000181163, ENSG00000048162, ENSG00000107937	484	33	17340	6.5139	0.99566	0.164479	0.162869
GOTERM_BP_DIRECT	GO:0071356~cellular response to tumor necrosis factor	12	2.26415	0.00210553	ENSG00000108688, ENSG00000146072, ENSG00000197442, ENSG00000133110, ENSG00000115009, ENSG00000108691, ENSG00000151388, ENSG00000133048, ENSG00000197822, ENSG00000090339, ENSG00000169429, ENSG00000163874	484	142	17340	3.02759	0.996295	0.164479	0.162869
GOTERM_BP_DIRECT	GO:0035690~cellular response to drug	8	1.50943	0.00234907	ENSG00000125538, ENSG00000044574, ENSG00000084774, ENSG00000072274, ENSG00000239672, ENSG00000141510, ENSG00000128059, ENSG00000108883	484	66	17340	4.3426	0.998063	0.173479	0.171781
GOTERM_BP_DIRECT	GO:0090201~negative regulation of release of cytochrome c from mitochondria	5	0.943396	0.00244117	ENSG00000120885, ENSG00000030110, ENSG00000141480, ENSG00000165060, ENSG00000108179	484	21	17340	8.53011	0.998484	0.173479	0.171781
GOTERM_BP_DIRECT	GO:0051131~chaperone-mediated protein complex assembly	5	0.943396	0.00244117	ENSG00000120885, ENSG00000170606, ENSG00000144381, ENSG00000204220, ENSG00000166226	484	21	17340	8.53011	0.998484	0.173479	0.171781
GOTERM_BP_DIRECT	GO:0071222~cellular response to lipopolysaccharide	14	2.64151	0.00251277	ENSG00000163739, ENSG00000136244, ENSG00000204397, ENSG00000125538, ENSG00000108342, ENSG00000163734, ENSG00000124875, ENSG00000163735, ENSG00000108691, ENSG00000050730, ENSG00000164400, ENSG00000090339, ENSG00000169429, ENSG00000163874	484	189	17340	2.65381	0.998747	0.173479	0.171781
GOTERM_BP_DIRECT	GO:0031334~positive regulation of protein complex assembly	7	1.32075	0.00254732	ENSG00000120885, ENSG00000149968, ENSG00000030110, ENSG00000130119, ENSG00000072274, ENSG00000196611, ENSG00000015475	484	50	17340	5.0157	0.998857	0.173479	0.171781
GOTERM_BP_DIRECT	GO:0042542~response to hydrogen peroxide	7	1.32075	0.00282039	ENSG00000104321, ENSG00000134602, ENSG00000112096, ENSG00000030110, ENSG00000144381, ENSG00000164305, ENSG00000115884	484	51	17340	4.91736	0.999448	0.187274	0.185441
GOTERM_BP_DIRECT	GO:0070098~chemokine-mediated signaling pathway	8	1.50943	0.00328842	ENSG00000108688, ENSG00000163739, ENSG00000163734, ENSG00000115009, ENSG00000124875, ENSG00000163735, ENSG00000108691, ENSG00000169429	484	70	17340	4.09445	0.999841	0.213025	0.21094
GOTERM_BP_DIRECT	GO:0008285~negative regulation of cell proliferation	24	4.5283	0.00362976	ENSG00000102096, ENSG00000105810, ENSG00000163739, ENSG00000090530, ENSG00000181163, ENSG00000174842, ENSG00000107937, ENSG00000136244, ENSG00000162493, ENSG00000116133, ENSG00000147889, ENSG00000112096, ENSG00000125538, ENSG00000030110, ENSG00000128917, ENSG00000141052, ENSG00000147883, ENSG00000254087, ENSG00000135919, ENSG00000132819, ENSG00000169429, ENSG00000239672, ENSG00000124882, ENSG0000…	484	446	17340	1.92788	0.999936	0.229539	0.227292
GOTERM_BP_DIRECT	GO:0090023~positive regulation of neutrophil chemotaxis	5	0.943396	0.00405766	ENSG00000128340, ENSG00000108561, ENSG00000171860, ENSG00000183049, ENSG00000169429	484	24	17340	7.46384	0.99998	0.250632	0.248178
GOTERM_BP_DIRECT	GO:0000082~G1/S transition of mitotic cell cycle	8	1.50943	0.00449027	ENSG00000102096, ENSG00000147889, ENSG00000060982, ENSG00000105810, ENSG00000180198, ENSG00000006634, ENSG00000132780, ENSG00000128059	484	74	17340	3.87313	0.999994	0.271049	0.268396
GOTERM_BP_DIRECT	GO:0000462~maturation of SSU-rRNA from tricistronic rRNA transcript (SSU-rRNA, 5.8S rRNA, LSU-rRNA)	5	0.943396	0.00472578	ENSG00000167721, ENSG00000241945, ENSG00000119285, ENSG00000112578, ENSG00000164934	484	25	17340	7.16529	0.999997	0.275972	0.27327
GOTERM_BP_DIRECT	GO:0007339~binding of sperm to zona pellucida	6	1.13208	0.00483736	ENSG00000115484, ENSG00000135624, ENSG00000156261, ENSG00000114302, ENSG00000166226, ENSG00000163468	484	40	17340	5.37397	0.999997	0.275972	0.27327
GOTERM_BP_DIRECT	GO:0034644~cellular response to UV	7	1.32075	0.00494205	ENSG00000183207, ENSG00000143799, ENSG00000030110, ENSG00000168078, ENSG00000181163, ENSG00000004487, ENSG00000141510	484	57	17340	4.39974	0.999998	0.275972	0.27327
GOTERM_BP_DIRECT	GO:0051444~negative regulation of ubiquitin-protein transferase activity	4	0.754717	0.00498744	ENSG00000117399, ENSG00000147889, ENSG00000156970, ENSG00000164109	484	13	17340	11.0235	0.999998	0.275972	0.27327
GOTERM_BP_DIRECT	GO:0030335~positive regulation of cell migration	16	3.01887	0.005202	ENSG00000108688, ENSG00000044574, ENSG00000167680, ENSG00000137135, ENSG00000162493, ENSG00000112096, ENSG00000125538, ENSG00000117461, ENSG00000102879, ENSG00000100985, ENSG00000171608, ENSG00000254087, ENSG00000123610, ENSG00000123560, ENSG00000164400, ENSG00000122861	484	254	17340	2.25678	0.999999	0.28197	0.279209
GOTERM_BP_DIRECT	GO:0006626~protein targeting to mitochondrion	5	0.943396	0.00627544	ENSG00000130204, ENSG00000134375, ENSG00000025772, ENSG00000015475, ENSG00000175768	484	27	17340	6.63453	1	0.333351	0.330088
GOTERM_BP_DIRECT	GO:0090666~scaRNA localization to Cajal body	3	0.566038	0.00732243	ENSG00000115484, ENSG00000130826, ENSG00000166226	484	5	17340	21.4959	1	0.366951	0.363358
GOTERM_BP_DIRECT	GO:0010829~negative regulation of glucose transport	3	0.566038	0.00732243	ENSG00000125538, ENSG00000215695, ENSG00000164687	484	5	17340	21.4959	1	0.366951	0.363358
GOTERM_BP_DIRECT	GO:0000466~maturation of 5.8S rRNA from tricistronic rRNA transcript (SSU-rRNA, 5.8S rRNA, LSU-rRNA)	3	0.566038	0.00732243	ENSG00000261236, ENSG00000138442, ENSG00000142207	484	5	17340	21.4959	1	0.366951	0.363358
GOTERM_BP_DIRECT	GO:0007346~regulation of mitotic cell cycle	7	1.32075	0.00805108	ENSG00000117399, ENSG00000102096, ENSG00000166851, ENSG00000123975, ENSG00000126787, ENSG00000153107, ENSG00000089685	484	63	17340	3.98072	1	0.395994	0.392117
GOTERM_BP_DIRECT	GO:0008284~positive regulation of cell proliferation	26	4.90566	0.00828137	ENSG00000160867, ENSG00000180353, ENSG00000164509, ENSG00000197696, ENSG00000110987, ENSG00000181163, ENSG00000165060, ENSG00000117399, ENSG00000166197, ENSG00000141052, ENSG00000126457, ENSG00000108342, ENSG00000089685, ENSG00000175130, ENSG00000173473, ENSG00000128340, ENSG00000111641, ENSG00000136244, ENSG00000151465, ENSG00000116455, ENSG00000125538, ENSG00000254087, ENSG00000163735, ENSG0000…	484	534	17340	1.74436	1	0.399915	0.396
GOTERM_BP_DIRECT	GO:0007094~mitotic spindle assembly checkpoint	5	0.943396	0.00917795	ENSG00000117399, ENSG00000166851, ENSG00000156970, ENSG00000164109, ENSG00000089685	484	30	17340	5.97107	1	0.435297	0.431036
GOTERM_BP_DIRECT	GO:0043065~positive regulation of apoptotic process	18	3.39623	0.00964754	ENSG00000160208, ENSG00000144381, ENSG00000197442, ENSG00000136244, ENSG00000006432, ENSG00000131188, ENSG00000114023, ENSG00000147889, ENSG00000120885, ENSG00000030110, ENSG00000100985, ENSG00000108561, ENSG00000164305, ENSG00000015475, ENSG00000069482, ENSG00000183049, ENSG00000160049, ENSG00000141510	484	324	17340	1.99036	1	0.449542	0.445141
GOTERM_BP_DIRECT	GO:0009113~purine nucleobase biosynthetic process	3	0.566038	0.0107819	ENSG00000159131, ENSG00000128050, ENSG00000128059	484	6	17340	17.9132	1	0.475403	0.470749
GOTERM_BP_DIRECT	GO:0035754~B cell chemotaxis	3	0.566038	0.0107819	ENSG00000172817, ENSG00000171608, ENSG00000138135	484	6	17340	17.9132	1	0.475403	0.470749
GOTERM_BP_DIRECT	GO:0006412~translation	13	2.45283	0.0109151	ENSG00000112339, ENSG00000082516, ENSG00000241343, ENSG00000265681, ENSG00000114686, ENSG00000135972, ENSG00000163584, ENSG00000114391, ENSG00000136231, ENSG00000089009, ENSG00000128626, ENSG00000140988, ENSG00000185414	484	201	17340	2.31713	1	0.475403	0.470749
GOTERM_BP_DIRECT	GO:0008637~apoptotic mitochondrial changes	4	0.754717	0.0109185	ENSG00000147889, ENSG00000144381, ENSG00000015475, ENSG00000108179	484	17	17340	8.42975	1	0.475403	0.470749
GOTERM_BP_DIRECT	GO:0001666~response to hypoxia	12	2.26415	0.011327	ENSG00000166598, ENSG00000112096, ENSG00000104368, ENSG00000141052, ENSG00000088305, ENSG00000144381, ENSG00000164305, ENSG00000133110, ENSG00000072274, ENSG00000101444, ENSG00000152952, ENSG00000122861	484	178	17340	2.41527	1	0.485236	0.480486
GOTERM_BP_DIRECT	GO:0071347~cellular response to interleukin-1	8	1.50943	0.0120717	ENSG00000108688, ENSG00000115009, ENSG00000108691, ENSG00000151388, ENSG00000133048, ENSG00000090339, ENSG00000169429, ENSG00000163874	484	89	17340	3.22035	1	0.508927	0.503945
GOTERM_BP_DIRECT	GO:0045736~negative regulation of cyclin-dependent protein serine/threonine kinase activity	5	0.943396	0.0128378	ENSG00000147889, ENSG00000166851, ENSG00000141052, ENSG00000164305, ENSG00000147883	484	33	17340	5.42825	1	0.524571	0.519436
GOTERM_BP_DIRECT	GO:0044344~cellular response to fibroblast growth factor stimulus	5	0.943396	0.0128378	ENSG00000128917, ENSG00000021826, ENSG00000133110, ENSG00000108691, ENSG00000169429	484	33	17340	5.42825	1	0.524571	0.519436
GOTERM_BP_DIRECT	GO:0051726~regulation of cell cycle	17	3.20755	0.013774	ENSG00000183207, ENSG00000261236, ENSG00000105810, ENSG00000068489, ENSG00000151465, ENSG00000117266, ENSG00000116133, ENSG00000147889, ENSG00000166851, ENSG00000138442, ENSG00000030110, ENSG00000147883, ENSG00000132819, ENSG00000089685, ENSG00000169429, ENSG00000109971, ENSG00000141510	484	310	17340	1.96468	1	0.5543	0.548873
GOTERM_BP_DIRECT	GO:0016477~cell migration	15	2.83019	0.0145373	ENSG00000160867, ENSG00000100092, ENSG00000142949, ENSG00000136167, ENSG00000151388, ENSG00000115884, ENSG00000196878, ENSG00000162493, ENSG00000035499, ENSG00000127507, ENSG00000102879, ENSG00000100985, ENSG00000171608, ENSG00000147257, ENSG00000146950	484	260	17340	2.06691	1	0.565287	0.559753
GOTERM_BP_DIRECT	GO:0000079~regulation of cyclin-dependent protein serine/threonine kinase activity	6	1.13208	0.01457	ENSG00000147889, ENSG00000147883, ENSG00000107949, ENSG00000107937, ENSG00000134057, ENSG00000157456	484	52	17340	4.13382	1	0.565287	0.559753
GOTERM_BP_DIRECT	GO:0045926~negative regulation of growth	4	0.754717	0.0149324	ENSG00000125148, ENSG00000147257, ENSG00000187193, ENSG00000205362	484	19	17340	7.54241	1	0.565287	0.559753
GOTERM_BP_DIRECT	GO:0051402~neuron apoptotic process	7	1.32075	0.0150397	ENSG00000146072, ENSG00000102879, ENSG00000044574, ENSG00000164305, ENSG00000015475, ENSG00000114023, ENSG00000141510	484	72	17340	3.48313	1	0.565287	0.559753
GOTERM_BP_DIRECT	GO:0050731~positive regulation of peptidyl-tyrosine phosphorylation	8	1.50943	0.0151112	ENSG00000134569, ENSG00000180353, ENSG00000141480, ENSG00000108342, ENSG00000136244, ENSG00000176105, ENSG00000090339, ENSG00000141510	484	93	17340	3.08184	1	0.565287	0.559753
GOTERM_BP_DIRECT	GO:0006986~response to unfolded protein	6	1.13208	0.0169506	ENSG00000170606, ENSG00000145050, ENSG00000144381, ENSG00000164070, ENSG00000109971, ENSG00000115541	484	54	17340	3.98072	1	0.601481	0.595593
GOTERM_BP_DIRECT	GO:0031397~negative regulation of protein ubiquitination	6	1.13208	0.0169506	ENSG00000130119, ENSG00000141480, ENSG00000174842, ENSG00000107937, ENSG00000131188, ENSG00000185238	484	54	17340	3.98072	1	0.601481	0.595593
GOTERM_BP_DIRECT	GO:2000045~regulation of G1/S transition of mitotic cell cycle	6	1.13208	0.0169506	ENSG00000147889, ENSG00000137210, ENSG00000173473, ENSG00000110987, ENSG00000147883, ENSG00000015475	484	54	17340	3.98072	1	0.601481	0.595593
GOTERM_BP_DIRECT	GO:0030889~negative regulation of B cell proliferation	4	0.754717	0.017211	ENSG00000147889, ENSG00000146072, ENSG00000164305, ENSG00000254087	484	20	17340	7.16529	1	0.601481	0.595593
GOTERM_BP_DIRECT	GO:0045862~positive regulation of proteolysis	4	0.754717	0.017211	ENSG00000160867, ENSG00000166851, ENSG00000055163, ENSG00000030110	484	20	17340	7.16529	1	0.601481	0.595593
GOTERM_BP_DIRECT	GO:0006882~cellular zinc ion homeostasis	5	0.943396	0.0189986	ENSG00000104635, ENSG00000138821, ENSG00000125148, ENSG00000187193, ENSG00000205362	484	37	17340	4.84141	1	0.646926	0.640593
GOTERM_BP_DIRECT	GO:0030574~collagen catabolic process	5	0.943396	0.0189986	ENSG00000149968, ENSG00000166670, ENSG00000100985, ENSG00000137745, ENSG00000196611	484	37	17340	4.84141	1	0.646926	0.640593
GOTERM_BP_DIRECT	GO:0010757~negative regulation of plasminogen activation	3	0.566038	0.0193963	ENSG00000104368, ENSG00000135919, ENSG00000122861	484	8	17340	13.4349	1	0.652109	0.645726
GOTERM_BP_DIRECT	GO:0006541~glutamine metabolic process	4	0.754717	0.0196727	ENSG00000021826, ENSG00000084774, ENSG00000178921, ENSG00000128059	484	21	17340	6.82409	1	0.653133	0.64674
GOTERM_BP_DIRECT	GO:1901796~regulation of signal transduction by p53 class mediator	5	0.943396	0.0207794	ENSG00000261236, ENSG00000036672, ENSG00000111641, ENSG00000087586, ENSG00000135763	484	38	17340	4.71401	1	0.681359	0.67469
GOTERM_BP_DIRECT	GO:0001933~negative regulation of protein phosphorylation	7	1.32075	0.0215411	ENSG00000105767, ENSG00000141480, ENSG00000168078, ENSG00000134057, ENSG00000254087, ENSG00000197822, ENSG00000163874	484	78	17340	3.21519	1	0.69772	0.69089
GOTERM_BP_DIRECT	GO:0051897~positive regulation of protein kinase B signaling	9	1.69811	0.0237296	ENSG00000173083, ENSG00000173918, ENSG00000180353, ENSG00000141480, ENSG00000171608, ENSG00000108561, ENSG00000108342, ENSG00000133048, ENSG00000151651	484	125	17340	2.5795	1	0.759349	0.751915
GOTERM_BP_DIRECT	GO:0006919~activation of cysteine-type endopeptidase activity involved in apoptotic process	7	1.32075	0.0240729	ENSG00000147889, ENSG00000144381, ENSG00000015475, ENSG00000114023, ENSG00000115541, ENSG00000003400, ENSG00000181634	484	80	17340	3.13481	1	0.761162	0.753711
GOTERM_BP_DIRECT	GO:0045943~positive regulation of transcription from RNA polymerase I promoter	4	0.754717	0.0251473	ENSG00000005100, ENSG00000145220, ENSG00000119285, ENSG00000165732	484	23	17340	6.23069	1	0.785779	0.778087
GOTERM_BP_DIRECT	GO:0034976~response to endoplasmic reticulum stress	7	1.32075	0.0267965	ENSG00000166598, ENSG00000198794, ENSG00000155660, ENSG00000197442, ENSG00000143870, ENSG00000149428, ENSG00000169429	484	82	17340	3.05836	1	0.827576	0.819475
GOTERM_BP_DIRECT	GO:0043524~negative regulation of neuron apoptotic process	10	1.88679	0.0286531	ENSG00000131238, ENSG00000112096, ENSG00000102879, ENSG00000144381, ENSG00000141480, ENSG00000104998, ENSG00000196584, ENSG00000108691, ENSG00000089685, ENSG00000151651	484	154	17340	2.32639	1	0.874744	0.866181
GOTERM_BP_DIRECT	GO:0031639~plasminogen activation	3	0.566038	0.0300474	ENSG00000116133, ENSG00000104368, ENSG00000122861	484	10	17340	10.7479	1	0.878495	0.869896
GOTERM_BP_DIRECT	GO:0043304~regulation of mast cell degranulation	3	0.566038	0.0300474	ENSG00000127507, ENSG00000128340, ENSG00000254087	484	10	17340	10.7479	1	0.878495	0.869896
GOTERM_BP_DIRECT	GO:0006983~ER overload response	3	0.566038	0.0300474	ENSG00000044574, ENSG00000108588, ENSG00000141510	484	10	17340	10.7479	1	0.878495	0.869896
GOTERM_BP_DIRECT	GO:0050790~regulation of catalytic activity	18	3.39623	0.0300991	ENSG00000125484, ENSG00000111348, ENSG00000180198, ENSG00000128340, ENSG00000163739, ENSG00000137135, ENSG00000112237, ENSG00000137713, ENSG00000024526, ENSG00000146966, ENSG00000247077, ENSG00000143799, ENSG00000035499, ENSG00000112096, ENSG00000121957, ENSG00000091844, ENSG00000128512, ENSG00000108344	484	369	17340	1.74763	1	0.878495	0.869896
GOTERM_BP_DIRECT	GO:0002931~response to ischemia	6	1.13208	0.0308074	ENSG00000144381, ENSG00000197442, ENSG00000015475, ENSG00000149428, ENSG00000141510, ENSG00000108179	484	63	17340	3.41204	1	0.885965	0.877292
GOTERM_BP_DIRECT	GO:0030225~macrophage differentiation	4	0.754717	0.0313557	ENSG00000143799, ENSG00000164509, ENSG00000100985, ENSG00000164400	484	25	17340	5.73223	1	0.885965	0.877292
GOTERM_BP_DIRECT	GO:0071294~cellular response to zinc ion	4	0.754717	0.0313557	ENSG00000143799, ENSG00000125148, ENSG00000187193, ENSG00000205362	484	25	17340	5.73223	1	0.885965	0.877292
GOTERM_BP_DIRECT	GO:0042493~response to drug	15	2.83019	0.0322883	ENSG00000104321, ENSG00000144381, ENSG00000134057, ENSG00000178921, ENSG00000198805, ENSG00000112096, ENSG00000140263, ENSG00000030110, ENSG00000088305, ENSG00000021826, ENSG00000164305, ENSG00000254087, ENSG00000069482, ENSG00000090339, ENSG00000141510	484	289	17340	1.8595	1	0.902712	0.893875
GOTERM_BP_DIRECT	GO:0006955~immune response	17	3.20755	0.0336309	ENSG00000104998, ENSG00000115009, ENSG00000008517, ENSG00000198805, ENSG00000125538, ENSG00000117461, ENSG00000171608, ENSG00000108561, ENSG00000108342, ENSG00000276231, ENSG00000124875, ENSG00000163735, ENSG00000108691, ENSG00000164400, ENSG00000169429, ENSG00000125730, ENSG00000181634	484	346	17340	1.76026	1	0.930454	0.921346
GOTERM_BP_DIRECT	GO:0071466~cellular response to xenobiotic stimulus	6	1.13208	0.0346273	ENSG00000126562, ENSG00000125538, ENSG00000044574, ENSG00000072274, ENSG00000141510, ENSG00000108883	484	65	17340	3.30706	1	0.948147	0.938865
GOTERM_BP_DIRECT	GO:0000050~urea cycle	3	0.566038	0.0360582	ENSG00000021826, ENSG00000102743, ENSG00000081181	484	11	17340	9.77085	1	0.948223	0.938941
GOTERM_BP_DIRECT	GO:0070242~thymocyte apoptotic process	3	0.566038	0.0360582	ENSG00000030110, ENSG00000141510, ENSG00000160049	484	11	17340	9.77085	1	0.948223	0.938941
GOTERM_BP_DIRECT	GO:0045040~protein import into mitochondrial outer membrane	3	0.566038	0.0360582	ENSG00000130204, ENSG00000170606, ENSG00000175768	484	11	17340	9.77085	1	0.948223	0.938941
GOTERM_BP_DIRECT	GO:0071492~cellular response to UV-A	3	0.566038	0.0360582	ENSG00000149968, ENSG00000100985, ENSG00000196611	484	11	17340	9.77085	1	0.948223	0.938941
GOTERM_BP_DIRECT	GO:0031647~regulation of protein stability	7	1.32075	0.0379077	ENSG00000147889, ENSG00000130119, ENSG00000164305, ENSG00000197312, ENSG00000087586, ENSG00000109971, ENSG00000049759	484	89	17340	2.81781	1	0.987086	0.977423
GOTERM_BP_DIRECT	GO:0030198~extracellular matrix organization	10	1.88679	0.0390788	ENSG00000149968, ENSG00000166670, ENSG00000100985, ENSG00000138821, ENSG00000133110, ENSG00000137745, ENSG00000123500, ENSG00000196611, ENSG00000151388, ENSG00000171502	484	163	17340	2.19794	1	1	0.990584
GOTERM_BP_DIRECT	GO:0042531~positive regulation of tyrosine phosphorylation of STAT protein	6	1.13208	0.0408847	ENSG00000120337, ENSG00000180353, ENSG00000164509, ENSG00000136244, ENSG00000254087, ENSG00000164400	484	68	17340	3.16116	1	1	0.990584
GOTERM_BP_DIRECT	GO:0090267~positive regulation of mitotic cell cycle spindle assembly checkpoint	3	0.566038	0.0424864	ENSG00000134690, ENSG00000164109, ENSG00000089685	484	12	17340	8.95661	1	1	0.990584
GOTERM_BP_DIRECT	GO:1903800~positive regulation of production of miRNAs involved in gene silencing by miRNA	3	0.566038	0.0424864	ENSG00000141052, ENSG00000136244, ENSG00000141510	484	12	17340	8.95661	1	1	0.990584
GOTERM_BP_DIRECT	GO:0000398~mRNA splicing, via spliceosome	11	2.07547	0.0429443	ENSG00000131876, ENSG00000100941, ENSG00000134748, ENSG00000167088, ENSG00000082516, ENSG00000161981, ENSG00000115128, ENSG00000152147, ENSG00000204392, ENSG00000109971, ENSG00000108883	484	192	17340	2.05256	1	1	0.990584
GOTERM_BP_DIRECT	GO:0008380~RNA splicing	11	2.07547	0.0442198	ENSG00000160208, ENSG00000131876, ENSG00000167088, ENSG00000108561, ENSG00000096063, ENSG00000091127, ENSG00000126457, ENSG00000161981, ENSG00000132819, ENSG00000109971, ENSG00000108883	484	193	17340	2.04192	1	1	0.990584
GOTERM_BP_DIRECT	GO:0050900~leukocyte migration	4	0.754717	0.0459363	ENSG00000100985, ENSG00000254087, ENSG00000176105, ENSG00000090339	484	29	17340	4.94158	1	1	0.990584
GOTERM_BP_DIRECT	GO:0046688~response to copper ion	3	0.566038	0.0493045	ENSG00000140263, ENSG00000072274, ENSG00000090339	484	13	17340	8.26764	1	1	0.990584
GOTERM_BP_DIRECT	GO:0033628~regulation of cell adhesion mediated by integrin	3	0.566038	0.0493045	ENSG00000254087, ENSG00000110031, ENSG00000122861	484	13	17340	8.26764	1	1	0.990584
GOTERM_BP_DIRECT	GO:1904667~negative regulation of ubiquitin protein ligase activity	3	0.566038	0.0493045	ENSG00000147889, ENSG00000136014, ENSG00000164109	484	13	17340	8.26764	1	1	0.990584
GOTERM_BP_DIRECT	GO:1901731~positive regulation of platelet aggregation	3	0.566038	0.0493045	ENSG00000162493, ENSG00000158769, ENSG00000136244	484	13	17340	8.26764	1	1	0.990584
GOTERM_BP_DIRECT	GO:0043200~response to amino acid	4	0.754717	0.0500206	ENSG00000021826, ENSG00000164305, ENSG00000254087, ENSG00000090339	484	30	17340	4.77686	1	1	0.990584
GOTERM_BP_DIRECT	GO:0045840~positive regulation of mitotic nuclear division	4	0.754717	0.0500206	ENSG00000125538, ENSG00000137804, ENSG00000087586, ENSG00000124882	484	30	17340	4.77686	1	1	0.990584
GOTERM_BP_DIRECT	GO:0007059~chromosome segregation	6	1.13208	0.0502276	ENSG00000180198, ENSG00000184661, ENSG00000096063, ENSG00000136014, ENSG00000126787, ENSG00000089685	484	72	17340	2.98554	1	1	0.990584
GOTERM_BP_DIRECT	GO:0010628~positive regulation of gene expression	22	4.15094	0.0530005	ENSG00000160867, ENSG00000105810, ENSG00000151150, ENSG00000136244, ENSG00000072274, ENSG00000008517, ENSG00000197822, ENSG00000147889, ENSG00000120885, ENSG00000125538, ENSG00000173918, ENSG00000117461, ENSG00000128917, ENSG00000141052, ENSG00000088305, ENSG00000141480, ENSG00000171608, ENSG00000123560, ENSG00000164400, ENSG00000169429, ENSG00000163874, ENSG00000141510	484	514	17340	1.53343	1	1	0.990584
GOTERM_BP_DIRECT	GO:0035633~maintenance of permeability of blood-brain barrier	4	0.754717	0.0542752	ENSG00000158769, ENSG00000168389, ENSG00000136244, ENSG00000197822	484	31	17340	4.62277	1	1	0.990584
GOTERM_BP_DIRECT	GO:0044406~adhesion of symbiont to host	2	0.377358	0.054935	ENSG00000073060, ENSG00000090339	484	2	17340	35.8264	1	1	0.990584
GOTERM_BP_DIRECT	GO:0097252~oligodendrocyte apoptotic process	2	0.377358	0.054935	ENSG00000146072, ENSG00000141510	484	2	17340	35.8264	1	1	0.990584
GOTERM_BP_DIRECT	GO:0090398~cellular senescence	5	0.943396	0.056446	ENSG00000147889, ENSG00000197442, ENSG00000181163, ENSG00000147883, ENSG00000141510	484	52	17340	3.44485	1	1	0.990584
GOTERM_BP_DIRECT	GO:0046854~phosphatidylinositol phosphorylation	5	0.943396	0.056446	ENSG00000117461, ENSG00000151151, ENSG00000171608, ENSG00000276231, ENSG00000143772	484	52	17340	3.44485	1	1	0.990584
GOTERM_BP_DIRECT	GO:0010954~positive regulation of protein processing	3	0.566038	0.0564856	ENSG00000262655, ENSG00000134375, ENSG00000151651	484	14	17340	7.6771	1	1	0.990584
GOTERM_BP_DIRECT	GO:0000278~mitotic cell cycle	9	1.69811	0.0571276	ENSG00000167553, ENSG00000166851, ENSG00000166197, ENSG00000134690, ENSG00000156970, ENSG00000196584, ENSG00000168078, ENSG00000087586, ENSG00000089685	484	149	17340	2.16401	1	1	0.990584
GOTERM_BP_DIRECT	GO:0007005~mitochondrion organization	6	1.13208	0.0579913	ENSG00000143799, ENSG00000165283, ENSG00000165060, ENSG00000132361, ENSG00000242114, ENSG00000112893	484	75	17340	2.86612	1	1	0.990584
GOTERM_BP_DIRECT	GO:1900745~positive regulation of p38MAPK cascade	4	0.754717	0.0586972	ENSG00000125538, ENSG00000197442, ENSG00000126457, ENSG00000163874	484	32	17340	4.47831	1	1	0.990584
GOTERM_BP_DIRECT	GO:0051028~mRNA transport	6	1.13208	0.0607234	ENSG00000136231, ENSG00000138095, ENSG00000132507, ENSG00000253626, ENSG00000242265, ENSG00000058804	484	76	17340	2.8284	1	1	0.990584
GOTERM_BP_DIRECT	GO:0006486~protein glycosylation	8	1.50943	0.0626115	ENSG00000162694, ENSG00000176597, ENSG00000139629, ENSG00000158089, ENSG00000153989, ENSG00000073849, ENSG00000109586, ENSG00000112893	484	126	17340	2.2747	1	1	0.990584
GOTERM_BP_DIRECT	GO:0045931~positive regulation of mitotic cell cycle	4	0.754717	0.0632831	ENSG00000036672, ENSG00000134057, ENSG00000087586, ENSG00000089685	484	33	17340	4.3426	1	1	0.990584
GOTERM_BP_DIRECT	GO:0051085~chaperone mediated protein folding requiring cofactor	4	0.754717	0.0632831	ENSG00000044574, ENSG00000128228, ENSG00000109971, ENSG00000115541	484	33	17340	4.3426	1	1	0.990584
GOTERM_BP_DIRECT	GO:0048247~lymphocyte chemotaxis	4	0.754717	0.0632831	ENSG00000108688, ENSG00000115009, ENSG00000108691, ENSG00000151651	484	33	17340	4.3426	1	1	0.990584
GOTERM_BP_DIRECT	GO:0000070~mitotic sister chromatid segregation	4	0.754717	0.0632831	ENSG00000166851, ENSG00000134690, ENSG00000137804, ENSG00000164109	484	33	17340	4.3426	1	1	0.990584
GOTERM_BP_DIRECT	GO:0014075~response to amine	3	0.566038	0.0640044	ENSG00000021826, ENSG00000084774, ENSG00000239672	484	15	17340	7.16529	1	1	0.990584
GOTERM_BP_DIRECT	GO:0006164~purine nucleotide biosynthetic process	3	0.566038	0.0640044	ENSG00000159131, ENSG00000178921, ENSG00000128059	484	15	17340	7.16529	1	1	0.990584
GOTERM_BP_DIRECT	GO:1904645~response to beta-amyloid	3	0.566038	0.0640044	ENSG00000149968, ENSG00000100985, ENSG00000137745	484	15	17340	7.16529	1	1	0.990584
GOTERM_BP_DIRECT	GO:0007049~cell cycle	16	3.01887	0.0649854	ENSG00000136014, ENSG00000111665, ENSG00000153107, ENSG00000132780, ENSG00000151465, ENSG00000152455, ENSG00000117676, ENSG00000147889, ENSG00000166582, ENSG00000184661, ENSG00000036672, ENSG00000147883, ENSG00000087586, ENSG00000132819, ENSG00000089685, ENSG00000141510	484	349	17340	1.64247	1	1	0.990584
GOTERM_BP_DIRECT	GO:1900182~positive regulation of protein localization to nucleus	4	0.754717	0.0680295	ENSG00000147889, ENSG00000143799, ENSG00000166851, ENSG00000072274	484	34	17340	4.21488	1	1	0.990584
GOTERM_BP_DIRECT	GO:0030833~regulation of actin filament polymerization	4	0.754717	0.0680295	ENSG00000103187, ENSG00000055163, ENSG00000180353, ENSG00000102879	484	34	17340	4.21488	1	1	0.990584
GOTERM_BP_DIRECT	GO:0006730~one-carbon metabolic process	4	0.754717	0.0680295	ENSG00000228716, ENSG00000074410, ENSG00000101444, ENSG00000164466	484	34	17340	4.21488	1	1	0.990584
GOTERM_BP_DIRECT	GO:0042129~regulation of T cell proliferation	3	0.566038	0.0718366	ENSG00000120337, ENSG00000128340, ENSG00000015475	484	16	17340	6.71746	1	1	0.990584
GOTERM_BP_DIRECT	GO:0010273~detoxification of copper ion	3	0.566038	0.0718366	ENSG00000125148, ENSG00000187193, ENSG00000205362	484	16	17340	6.71746	1	1	0.990584
GOTERM_BP_DIRECT	GO:0016485~protein processing	6	1.13208	0.072369	ENSG00000262655, ENSG00000145194, ENSG00000182240, ENSG00000164305, ENSG00000197312, ENSG00000122862	484	80	17340	2.68698	1	1	0.990584
GOTERM_BP_DIRECT	GO:0030511~positive regulation of transforming growth factor beta receptor signaling pathway	4	0.754717	0.0729327	ENSG00000141052, ENSG00000147883, ENSG00000101311, ENSG00000101220	484	35	17340	4.09445	1	1	0.990584
GOTERM_BP_DIRECT	GO:0000132~establishment of mitotic spindle orientation	4	0.754717	0.0729327	ENSG00000166851, ENSG00000121957, ENSG00000107949, ENSG00000164109	484	35	17340	4.09445	1	1	0.990584
GOTERM_BP_DIRECT	GO:0000086~G2/M transition of mitotic cell cycle	5	0.943396	0.0740741	ENSG00000166851, ENSG00000147883, ENSG00000134057, ENSG00000087586, ENSG00000089685	484	57	17340	3.14267	1	1	0.990584
GOTERM_BP_DIRECT	GO:0051092~positive regulation of NF-kappaB transcription factor activity	9	1.69811	0.0748821	ENSG00000120337, ENSG00000120885, ENSG00000125538, ENSG00000005100, ENSG00000181163, ENSG00000072274, ENSG00000204397, ENSG00000151651, ENSG00000090339	484	158	17340	2.04075	1	1	0.990584
GOTERM_BP_DIRECT	GO:0006417~regulation of translation	6	1.13208	0.0754583	ENSG00000170515, ENSG00000166197, ENSG00000164163, ENSG00000112339, ENSG00000082516, ENSG00000153944	484	81	17340	2.65381	1	1	0.990584
GOTERM_BP_DIRECT	GO:0014823~response to activity	5	0.943396	0.0778978	ENSG00000112096, ENSG00000088305, ENSG00000144381, ENSG00000106538, ENSG00000136244	484	58	17340	3.08849	1	1	0.990584
GOTERM_BP_DIRECT	GO:0032743~positive regulation of interleukin-2 production	4	0.754717	0.0779888	ENSG00000198805, ENSG00000125538, ENSG00000165283, ENSG00000174842	484	36	17340	3.98072	1	1	0.990584
GOTERM_BP_DIRECT	GO:0016126~sterol biosynthetic process	3	0.566038	0.079959	ENSG00000143815, ENSG00000172893, ENSG00000138135	484	17	17340	6.32231	1	1	0.990584
GOTERM_BP_DIRECT	GO:0044267~cellular protein metabolic process	3	0.566038	0.079959	ENSG00000137745, ENSG00000196611, ENSG00000087299	484	17	17340	6.32231	1	1	0.990584
GOTERM_BP_DIRECT	GO:0002762~negative regulation of myeloid leukocyte differentiation	2	0.377358	0.0812625	ENSG00000254087, ENSG00000239672	484	3	17340	23.8843	1	1	0.990584
GOTERM_BP_DIRECT	GO:0008295~spermidine biosynthetic process	2	0.377358	0.0812625	ENSG00000116771, ENSG00000123505	484	3	17340	23.8843	1	1	0.990584
GOTERM_BP_DIRECT	GO:0034021~response to silicon dioxide	2	0.377358	0.0812625	ENSG00000112096, ENSG00000164400	484	3	17340	23.8843	1	1	0.990584
GOTERM_BP_DIRECT	GO:0061740~protein targeting to lysosome involved in chaperone-mediated autophagy	2	0.377358	0.0812625	ENSG00000120885, ENSG00000109971	484	3	17340	23.8843	1	1	0.990584
GOTERM_BP_DIRECT	GO:0036018~cellular response to erythropoietin	2	0.377358	0.0812625	ENSG00000125148, ENSG00000187193	484	3	17340	23.8843	1	1	0.990584
GOTERM_BP_DIRECT	GO:0072679~thymocyte migration	2	0.377358	0.0812625	ENSG00000102879, ENSG00000115009	484	3	17340	23.8843	1	1	0.990584
GOTERM_BP_DIRECT	GO:2000269~regulation of fibroblast apoptotic process	2	0.377358	0.0812625	ENSG00000196584, ENSG00000141510	484	3	17340	23.8843	1	1	0.990584
GOTERM_BP_DIRECT	GO:0042220~response to cocaine	4	0.754717	0.0831938	ENSG00000088305, ENSG00000144381, ENSG00000044574, ENSG00000108883	484	37	17340	3.87313	1	1	0.990584
GOTERM_BP_DIRECT	GO:0045766~positive regulation of angiogenesis	9	1.69811	0.0837316	ENSG00000125538, ENSG00000066056, ENSG00000171608, ENSG00000276231, ENSG00000171860, ENSG00000133048, ENSG00000169429, ENSG00000163874, ENSG00000125730	484	162	17340	1.99036	1	1	0.990584
GOTERM_BP_DIRECT	GO:0042593~glucose homeostasis	7	1.32075	0.0840937	ENSG00000160867, ENSG00000100504, ENSG00000182240, ENSG00000197696, ENSG00000136244, ENSG00000155380, ENSG00000164687	484	109	17340	2.30078	1	1	0.990584
GOTERM_BP_DIRECT	GO:0050773~regulation of dendrite development	3	0.566038	0.0883495	ENSG00000117399, ENSG00000168389, ENSG00000183049	484	18	17340	5.97107	1	1	0.990584
GOTERM_BP_DIRECT	GO:0031668~cellular response to extracellular stimulus	3	0.566038	0.0883495	ENSG00000170425, ENSG00000147883, ENSG00000254087	484	18	17340	5.97107	1	1	0.990584
GOTERM_BP_DIRECT	GO:0005975~carbohydrate metabolic process	9	1.69811	0.0883778	ENSG00000111716, ENSG00000124767, ENSG00000100504, ENSG00000137124, ENSG00000188501, ENSG00000133048, ENSG00000109586, ENSG00000162139, ENSG00000112893	484	164	17340	1.96609	1	1	0.990584
GOTERM_BP_DIRECT	GO:0006959~humoral immune response	5	0.943396	0.0899446	ENSG00000146072, ENSG00000028277, ENSG00000073849, ENSG00000136244, ENSG00000108691	484	61	17340	2.93659	1	1	0.990584
GOTERM_BP_DIRECT	GO:0006468~protein phosphorylation	20	3.77358	0.0927753	ENSG00000102096, ENSG00000126562, ENSG00000134602, ENSG00000105810, ENSG00000197442, ENSG00000096063, ENSG00000047936, ENSG00000134057, ENSG00000006432, ENSG00000117676, ENSG00000117266, ENSG00000166851, ENSG00000134690, ENSG00000171608, ENSG00000254087, ENSG00000087586, ENSG00000108691, ENSG00000089685, ENSG00000164400, ENSG00000185900	484	490	17340	1.4623	1	1	0.990584
GOTERM_BP_DIRECT	GO:0071456~cellular response to hypoxia	8	1.50943	0.093973	ENSG00000134057, ENSG00000204397, ENSG00000152455, ENSG00000149428, ENSG00000151651, ENSG00000090339, ENSG00000114023, ENSG00000141510	484	139	17340	2.06195	1	1	0.990584
GOTERM_BP_DIRECT	GO:0031663~lipopolysaccharide-mediated signaling pathway	4	0.754717	0.094034	ENSG00000125538, ENSG00000254087, ENSG00000108691, ENSG00000073060	484	39	17340	3.67451	1	1	0.990584
GOTERM_BP_DIRECT	GO:0042102~positive regulation of T cell proliferation	5	0.943396	0.0941475	ENSG00000198805, ENSG00000125538, ENSG00000102879, ENSG00000136244, ENSG00000072274	484	62	17340	2.88923	1	1	0.990584
GOTERM_BP_DIRECT	GO:0002181~cytoplasmic translation	6	1.13208	0.0954575	ENSG00000163584, ENSG00000114391, ENSG00000089009, ENSG00000140988, ENSG00000241343, ENSG00000265681	484	87	17340	2.47079	1	1	0.990584
GOTERM_BP_DIRECT	GO:0010759~positive regulation of macrophage chemotaxis	3	0.566038	0.0969868	ENSG00000120337, ENSG00000106538, ENSG00000171860	484	19	17340	5.65681	1	1	0.990584
GOTERM_BP_DIRECT	GO:0010165~response to X-ray	3	0.566038	0.0969868	ENSG00000196584, ENSG00000164305, ENSG00000141510	484	19	17340	5.65681	1	1	0.990584
GOTERM_BP_DIRECT	GO:0007267~cell-cell signaling	11	2.07547	0.0973715	ENSG00000120337, ENSG00000108688, ENSG00000125538, ENSG00000145194, ENSG00000179431, ENSG00000197696, ENSG00000115009, ENSG00000124875, ENSG00000163735, ENSG00000123610, ENSG00000124882	484	224	17340	1.75933	1	1	0.990584
GOTERM_BP_DIRECT	GO:0000281~mitotic cytokinesis	5	0.943396	0.0984418	ENSG00000166851, ENSG00000134690, ENSG00000137804, ENSG00000151150, ENSG00000089685	484	63	17340	2.84337	1	1	0.990584

## Sheet: sT d8 vs ctrl_down_GO_BP
Category	Term	Count	%	PValue	Genes	List Total	Pop Hits	Pop Total	Fold Enrichment	Bonferroni	Benjamini	FDR
GOTERM_BP_DIRECT	GO:0051607~defense response to virus	31	3.92902	6.11238e-09	ENSG00000069431, ENSG00000185507, ENSG00000187608, ENSG00000213689, ENSG00000137628, ENSG00000115415, ENSG00000111335, ENSG00000213928, ENSG00000136514, ENSG00000138496, ENSG00000142089, ENSG00000119922, ENSG00000089127, ENSG00000121361, ENSG00000163840, ENSG00000165949, ENSG00000170581, ENSG00000137959, ENSG00000152778, ENSG00000134321, ENSG00000138646, ENSG00000117226, ENSG00000157601, ENSG0000…	696	223	17340	3.46335	1.91927e-05	1.91929e-05	1.91134e-05
GOTERM_BP_DIRECT	GO:0007411~axon guidance	25	3.16857	2.37136e-07	ENSG00000112902, ENSG00000153993, ENSG00000107731, ENSG00000176697, ENSG00000105711, ENSG00000172037, ENSG00000116106, ENSG00000185070, ENSG00000145934, ENSG00000125848, ENSG00000130827, ENSG00000125266, ENSG00000184347, ENSG00000132821, ENSG00000012171, ENSG00000137872, ENSG00000144857, ENSG00000154928, ENSG00000160145, ENSG00000091129, ENSG00000163531, ENSG00000185008, ENSG00000108379, ENSG0000…	696	180	17340	3.46025	0.000744329	0.000372303	0.000370762
GOTERM_BP_DIRECT	GO:0007155~cell adhesion	48	6.08365	4.23868e-07	ENSG00000149294, ENSG00000112902, ENSG00000262576, ENSG00000114948, ENSG00000105711, ENSG00000198542, ENSG00000136235, ENSG00000120708, ENSG00000116106, ENSG00000060656, ENSG00000140682, ENSG00000164176, ENSG00000138650, ENSG00000168477, ENSG00000170989, ENSG00000120896, ENSG00000167123, ENSG00000100842, ENSG00000143196, ENSG00000140545, ENSG00000129009, ENSG00000143153, ENSG00000125266, ENSG0000…	696	536	17340	2.23109	0.00133006	0.000443648	0.000441811
GOTERM_BP_DIRECT	GO:0045071~negative regulation of viral genome replication	12	1.52091	9.07085e-07	ENSG00000178685, ENSG00000142089, ENSG00000187608, ENSG00000188313, ENSG00000089127, ENSG00000152778, ENSG00000185201, ENSG00000134321, ENSG00000111335, ENSG00000185885, ENSG00000185745, ENSG00000157601	696	44	17340	6.79467	0.0028442	0.000712062	0.000709114
GOTERM_BP_DIRECT	GO:0009615~response to virus	17	2.15463	6.90088e-06	ENSG00000185507, ENSG00000187608, ENSG00000137628, ENSG00000134321, ENSG00000111335, ENSG00000181072, ENSG00000157601, ENSG00000142089, ENSG00000119922, ENSG00000089127, ENSG00000119917, ENSG00000185201, ENSG00000183486, ENSG00000185885, ENSG00000185745, ENSG00000107562, ENSG00000140465	696	109	17340	3.88564	0.0214358	0.00433375	0.00431581
GOTERM_BP_DIRECT	GO:0035456~response to interferon-beta	6	0.760456	1.12337e-05	ENSG00000142089, ENSG00000188313, ENSG00000115415, ENSG00000185201, ENSG00000185885, ENSG00000132530	696	9	17340	16.6092	0.034659	0.00587895	0.00585461
GOTERM_BP_DIRECT	GO:0000122~negative regulation of transcription from RNA polymerase II promoter	65	8.23828	2.691e-05	ENSG00000185507, ENSG00000130751, ENSG00000049246, ENSG00000140836, ENSG00000197256, ENSG00000175745, ENSG00000187098, ENSG00000140044, ENSG00000169744, ENSG00000166313, ENSG00000100307, ENSG00000145934, ENSG00000183570, ENSG00000164576, ENSG00000164379, ENSG00000169946, ENSG00000136826, ENSG00000175197, ENSG00000112715, ENSG00000165949, ENSG00000178860, ENSG00000172201, ENSG00000265972, ENSG0000…	696	945	17340	1.71365	0.0810269	0.0119588	0.0119093
GOTERM_BP_DIRECT	GO:0045087~innate immune response	40	5.06971	3.04684e-05	ENSG00000185507, ENSG00000106785, ENSG00000160703, ENSG00000198001, ENSG00000073331, ENSG00000110446, ENSG00000149131, ENSG00000104228, ENSG00000137628, ENSG00000111335, ENSG00000157873, ENSG00000138496, ENSG00000119922, ENSG00000120899, ENSG00000089127, ENSG00000234745, ENSG00000143153, ENSG00000184304, ENSG00000237693, ENSG00000163840, ENSG00000166710, ENSG00000182326, ENSG00000068079, ENSG0000…	696	485	17340	2.05475	0.0912382	0.0119588	0.0119093
GOTERM_BP_DIRECT	GO:0060337~type I interferon signaling pathway	10	1.26743	3.44357e-05	ENSG00000185507, ENSG00000142089, ENSG00000165949, ENSG00000213689, ENSG00000170581, ENSG00000089127, ENSG00000115415, ENSG00000185201, ENSG00000111335, ENSG00000185885	696	42	17340	5.93186	0.102489	0.0120142	0.0119645
GOTERM_BP_DIRECT	GO:0007399~nervous system development	35	4.43599	3.96121e-05	ENSG00000105894, ENSG00000128872, ENSG00000112902, ENSG00000262576, ENSG00000151892, ENSG00000176697, ENSG00000130558, ENSG00000187391, ENSG00000175745, ENSG00000169744, ENSG00000138650, ENSG00000102466, ENSG00000184304, ENSG00000184347, ENSG00000147852, ENSG00000112715, ENSG00000131711, ENSG00000113805, ENSG00000156453, ENSG00000112139, ENSG00000148053, ENSG00000145819, ENSG00000188290, ENSG0000…	696	404	17340	2.15837	0.11696	0.0124382	0.0123867
GOTERM_BP_DIRECT	GO:0001525~angiogenesis	25	3.16857	5.59476e-05	ENSG00000107731, ENSG00000113578, ENSG00000120708, ENSG00000173821, ENSG00000170989, ENSG00000136451, ENSG00000120899, ENSG00000140545, ENSG00000127329, ENSG00000184304, ENSG00000239697, ENSG00000112715, ENSG00000128165, ENSG00000197461, ENSG00000069667, ENSG00000025708, ENSG00000173511, ENSG00000260001, ENSG00000154928, ENSG00000116194, ENSG00000164107, ENSG00000091129, ENSG00000102554, ENSG0000…	696	246	17340	2.53189	0.161114	0.0159705	0.0159044
GOTERM_BP_DIRECT	GO:0050919~negative chemotaxis	9	1.14068	0.000130602	ENSG00000112902, ENSG00000153993, ENSG00000197461, ENSG00000012171, ENSG00000125848, ENSG00000130827, ENSG00000184347, ENSG00000137872, ENSG00000185070	696	39	17340	5.74934	0.336428	0.0329528	0.0328163
GOTERM_BP_DIRECT	GO:0032870~cellular response to hormone stimulus	8	1.01394	0.000146459	ENSG00000140396, ENSG00000150594, ENSG00000163453, ENSG00000112964, ENSG00000120833, ENSG00000185008, ENSG00000184347, ENSG00000070669	696	30	17340	6.64368	0.368662	0.0329528	0.0328163
GOTERM_BP_DIRECT	GO:0061337~cardiac conduction	5	0.633714	0.000157418	ENSG00000069431, ENSG00000151067, ENSG00000105711, ENSG00000114923, ENSG00000130529	696	8	17340	15.5711	0.390021	0.0329528	0.0328163
GOTERM_BP_DIRECT	GO:0002486~antigen processing and presentation of endogenous peptide antigen via MHC class I via ER pathway, TAP-independent	5	0.633714	0.000157418	ENSG00000204525, ENSG00000204642, ENSG00000206503, ENSG00000234745, ENSG00000204632	696	8	17340	15.5711	0.390021	0.0329528	0.0328163
GOTERM_BP_DIRECT	GO:0007517~muscle organ development	13	1.64766	0.000300588	ENSG00000109846, ENSG00000072840, ENSG00000127990, ENSG00000140836, ENSG00000150281, ENSG00000112276, ENSG00000170624, ENSG00000152818, ENSG00000052850, ENSG00000163069, ENSG00000168899, ENSG00000102683, ENSG00000092529	696	92	17340	3.52043	0.610927	0.0589904	0.0587461
GOTERM_BP_DIRECT	GO:0043524~negative regulation of neuron apoptotic process	17	2.15463	0.0004657	ENSG00000107731, ENSG00000106688, ENSG00000132821, ENSG00000176697, ENSG00000148053, ENSG00000173511, ENSG00000109819, ENSG00000176720, ENSG00000110492, ENSG00000134259, ENSG00000006016, ENSG00000168621, ENSG00000135472, ENSG00000120899, ENSG00000185189, ENSG00000164418, ENSG00000164379	696	154	17340	2.75022	0.768375	0.0860175	0.0856613
GOTERM_BP_DIRECT	GO:0006952~defense response	11	1.39417	0.000973386	ENSG00000158270, ENSG00000126561, ENSG00000170581, ENSG00000234745, ENSG00000115415, ENSG00000168394, ENSG00000183486, ENSG00000107562, ENSG00000179954, ENSG00000237693, ENSG00000157601	696	77	17340	3.55911	0.953015	0.169802	0.169099
GOTERM_BP_DIRECT	GO:0001662~behavioral fear response	7	0.887199	0.00126649	ENSG00000106688, ENSG00000008735, ENSG00000181195, ENSG00000164418, ENSG00000110492, ENSG00000078725, ENSG00000113231	696	31	17340	5.6257	0.981301	0.198839	0.198016
GOTERM_BP_DIRECT	GO:0002040~sprouting angiogenesis	7	0.887199	0.00126649	ENSG00000112715, ENSG00000120899, ENSG00000146374, ENSG00000173511, ENSG00000020181, ENSG00000165633, ENSG00000173821	696	31	17340	5.6257	0.981301	0.198839	0.198016
GOTERM_BP_DIRECT	GO:0045599~negative regulation of fat cell differentiation	9	1.14068	0.00147119	ENSG00000140682, ENSG00000175197, ENSG00000140044, ENSG00000069667, ENSG00000172201, ENSG00000101255, ENSG00000169946, ENSG00000130881, ENSG00000101384	696	55	17340	4.0768	0.990176	0.219977	0.219067
GOTERM_BP_DIRECT	GO:0070106~interleukin-27-mediated signaling pathway	4	0.506971	0.0019881	ENSG00000089127, ENSG00000115415, ENSG00000111335, ENSG00000157601	696	7	17340	14.2365	0.998067	0.283756	0.282581
GOTERM_BP_DIRECT	GO:0007613~memory	11	1.39417	0.00208612	ENSG00000105894, ENSG00000106688, ENSG00000184381, ENSG00000176697, ENSG00000077943, ENSG00000132718, ENSG00000180914, ENSG00000124788, ENSG00000134259, ENSG00000147852, ENSG00000171105	696	85	17340	3.22414	0.99858	0.284801	0.283622
GOTERM_BP_DIRECT	GO:0051965~positive regulation of synapse assembly	9	1.14068	0.0028842	ENSG00000139211, ENSG00000176697, ENSG00000154928, ENSG00000148053, ENSG00000125848, ENSG00000180914, ENSG00000158258, ENSG00000101463, ENSG00000185070	696	61	17340	3.67581	0.999885	0.37735	0.375788
GOTERM_BP_DIRECT	GO:0009887~animal organ morphogenesis	14	1.7744	0.00303172	ENSG00000105664, ENSG00000197461, ENSG00000196781, ENSG00000113578, ENSG00000172037, ENSG00000105419, ENSG00000137273, ENSG00000140285, ENSG00000010030, ENSG00000049540, ENSG00000106780, ENSG00000125266, ENSG00000053747, ENSG00000180875	696	135	17340	2.58365	0.999928	0.380785	0.379208
GOTERM_BP_DIRECT	GO:0002062~chondrocyte differentiation	8	1.01394	0.00319762	ENSG00000160801, ENSG00000068078, ENSG00000168056, ENSG00000136378, ENSG00000120708, ENSG00000147862, ENSG00000164920, ENSG00000170577	696	49	17340	4.06756	0.999957	0.386174	0.384575
GOTERM_BP_DIRECT	GO:0034332~adherens junction organization	6	0.760456	0.00395159	ENSG00000113361, ENSG00000096696, ENSG00000145526, ENSG00000128536, ENSG00000116106, ENSG00000125266	696	27	17340	5.5364	0.999996	0.435586	0.433783
GOTERM_BP_DIRECT	GO:0045893~positive regulation of transcription, DNA-templated	44	5.57668	0.00395653	ENSG00000185507, ENSG00000106785, ENSG00000115738, ENSG00000140836, ENSG00000157110, ENSG00000115415, ENSG00000006459, ENSG00000213626, ENSG00000109819, ENSG00000171105, ENSG00000140682, ENSG00000187098, ENSG00000166313, ENSG00000138496, ENSG00000012822, ENSG00000140285, ENSG00000168874, ENSG00000167565, ENSG00000127528, ENSG00000163840, ENSG00000092607, ENSG00000095739, ENSG00000123364, ENSG0000…	696	703	17340	1.55933	0.999996	0.435586	0.433783
GOTERM_BP_DIRECT	GO:0007162~negative regulation of cell adhesion	8	1.01394	0.00402293	ENSG00000112902, ENSG00000173406, ENSG00000077942, ENSG00000120708, ENSG00000221866, ENSG00000130827, ENSG00000116106, ENSG00000110492	696	51	17340	3.90805	0.999997	0.435586	0.433783
GOTERM_BP_DIRECT	GO:0003007~heart morphogenesis	7	0.887199	0.00427892	ENSG00000112715, ENSG00000213689, ENSG00000198796, ENSG00000196159, ENSG00000108175, ENSG00000185070, ENSG00000171105	696	39	17340	4.47171	0.999999	0.436839	0.43503
GOTERM_BP_DIRECT	GO:0032355~response to estradiol	12	1.52091	0.00431274	ENSG00000105894, ENSG00000109846, ENSG00000131711, ENSG00000197461, ENSG00000112964, ENSG00000120833, ENSG00000099998, ENSG00000111674, ENSG00000181195, ENSG00000180914, ENSG00000265972, ENSG00000122420	696	109	17340	2.7428	0.999999	0.436839	0.43503
GOTERM_BP_DIRECT	GO:0048843~negative regulation of axon extension involved in axon guidance	6	0.760456	0.0046546	ENSG00000112902, ENSG00000153993, ENSG00000012171, ENSG00000130827, ENSG00000108379, ENSG00000137872	696	28	17340	5.33867	1	0.442626	0.440794
GOTERM_BP_DIRECT	GO:0099040~ceramide translocation	3	0.380228	0.0046845	ENSG00000005471, ENSG00000085563, ENSG00000107331	696	3	17340	24.9138	1	0.442626	0.440794
GOTERM_BP_DIRECT	GO:0007420~brain development	21	2.6616	0.00479277	ENSG00000182901, ENSG00000106688, ENSG00000170370, ENSG00000077943, ENSG00000112139, ENSG00000172264, ENSG00000140836, ENSG00000105419, ENSG00000197106, ENSG00000134198, ENSG00000176720, ENSG00000067715, ENSG00000170989, ENSG00000139211, ENSG00000147862, ENSG00000091129, ENSG00000124788, ENSG00000163531, ENSG00000185008, ENSG00000105464, ENSG00000162105	696	263	17340	1.98931	1	0.442626	0.440794
GOTERM_BP_DIRECT	GO:0006351~transcription, DNA-templated	18	2.28137	0.006038	ENSG00000136826, ENSG00000181690, ENSG00000006459, ENSG00000116954, ENSG00000176896, ENSG00000197724, ENSG00000140682, ENSG00000187098, ENSG00000176909, ENSG00000169744, ENSG00000204219, ENSG00000012822, ENSG00000171703, ENSG00000168453, ENSG00000185499, ENSG00000164576, ENSG00000142611, ENSG00000104881	696	215	17340	2.08581	1	0.528555	0.526367
GOTERM_BP_DIRECT	GO:0035455~response to interferon-alpha	4	0.506971	0.0062282	ENSG00000142089, ENSG00000185201, ENSG00000183486, ENSG00000185885	696	10	17340	9.96552	1	0.528555	0.526367
GOTERM_BP_DIRECT	GO:0097084~vascular smooth muscle cell development	4	0.506971	0.0062282	ENSG00000172638, ENSG00000105664, ENSG00000151617, ENSG00000163069	696	10	17340	9.96552	1	0.528555	0.526367
GOTERM_BP_DIRECT	GO:0007169~transmembrane receptor protein tyrosine kinase signaling pathway	13	1.64766	0.00641249	ENSG00000068078, ENSG00000177570, ENSG00000176697, ENSG00000148053, ENSG00000116106, ENSG00000134259, ENSG00000206052, ENSG00000171105, ENSG00000154928, ENSG00000100842, ENSG00000120899, ENSG00000116194, ENSG00000101134	696	131	17340	2.47236	1	0.529874	0.527681
GOTERM_BP_DIRECT	GO:0007259~JAK-STAT cascade	7	0.887199	0.00698653	ENSG00000173406, ENSG00000126561, ENSG00000112964, ENSG00000120833, ENSG00000170581, ENSG00000115415, ENSG00000118762	696	43	17340	4.05573	1	0.562505	0.560176
GOTERM_BP_DIRECT	GO:0050772~positive regulation of axonogenesis	6	0.760456	0.00729083	ENSG00000146426, ENSG00000148053, ENSG00000221866, ENSG00000130827, ENSG00000171533, ENSG00000185008	696	31	17340	4.82202	1	0.568519	0.566165
GOTERM_BP_DIRECT	GO:0060339~negative regulation of type I interferon-mediated signaling pathway	5	0.633714	0.00742334	ENSG00000187608, ENSG00000213689, ENSG00000170581, ENSG00000089127, ENSG00000101347	696	20	17340	6.22845	1	0.568519	0.566165
GOTERM_BP_DIRECT	GO:0071679~commissural neuron axon guidance	4	0.506971	0.00831109	ENSG00000149294, ENSG00000112715, ENSG00000168621, ENSG00000147862	696	11	17340	9.05956	1	0.621353	0.618781
GOTERM_BP_DIRECT	GO:0055013~cardiac muscle cell development	5	0.633714	0.00888415	ENSG00000170624, ENSG00000112715, ENSG00000198796, ENSG00000183023, ENSG00000163069	696	21	17340	5.93186	1	0.648749	0.646063
GOTERM_BP_DIRECT	GO:0051781~positive regulation of cell division	7	0.887199	0.00970467	ENSG00000105894, ENSG00000112715, ENSG00000197461, ENSG00000140285, ENSG00000113578, ENSG00000173511, ENSG00000110492	696	46	17340	3.79123	1	0.675426	0.67263
GOTERM_BP_DIRECT	GO:0046597~negative regulation of viral entry into host cell	5	0.633714	0.0105204	ENSG00000080561, ENSG00000142089, ENSG00000160932, ENSG00000185201, ENSG00000185885	696	22	17340	5.66223	1	0.675426	0.67263
GOTERM_BP_DIRECT	GO:0035458~cellular response to interferon-beta	5	0.633714	0.0105204	ENSG00000213689, ENSG00000089127, ENSG00000115415, ENSG00000185201, ENSG00000237693	696	22	17340	5.66223	1	0.675426	0.67263
GOTERM_BP_DIRECT	GO:0030517~negative regulation of axon extension	5	0.633714	0.0105204	ENSG00000163462, ENSG00000006837, ENSG00000078018, ENSG00000006652, ENSG00000137872	696	22	17340	5.66223	1	0.675426	0.67263
GOTERM_BP_DIRECT	GO:0043410~positive regulation of MAPK cascade	14	1.7744	0.0106198	ENSG00000112715, ENSG00000150594, ENSG00000197461, ENSG00000068078, ENSG00000148053, ENSG00000206052, ENSG00000170775, ENSG00000170214, ENSG00000171105, ENSG00000120896, ENSG00000138193, ENSG00000146674, ENSG00000167779, ENSG00000101134	696	157	17340	2.22161	1	0.675426	0.67263
GOTERM_BP_DIRECT	GO:0070213~protein auto-ADP-ribosylation	4	0.506971	0.0107552	ENSG00000137817, ENSG00000178685, ENSG00000041880, ENSG00000059378	696	12	17340	8.3046	1	0.675426	0.67263
GOTERM_BP_DIRECT	GO:0086012~membrane depolarization during cardiac muscle cell action potential	4	0.506971	0.0107552	ENSG00000151067, ENSG00000105711, ENSG00000123700, ENSG00000183023	696	12	17340	8.3046	1	0.675426	0.67263
GOTERM_BP_DIRECT	GO:0071526~semaphorin-plexin signaling pathway	6	0.760456	0.0122188	ENSG00000112902, ENSG00000153993, ENSG00000012171, ENSG00000221866, ENSG00000130827, ENSG00000137872	696	35	17340	4.27094	1	0.752298	0.749183
GOTERM_BP_DIRECT	GO:0042493~response to drug	21	2.6616	0.0129648	ENSG00000105894, ENSG00000131711, ENSG00000170370, ENSG00000172572, ENSG00000076555, ENSG00000110436, ENSG00000115415, ENSG00000181031, ENSG00000173511, ENSG00000109819, ENSG00000110492, ENSG00000265972, ENSG00000173406, ENSG00000085563, ENSG00000159251, ENSG00000120899, ENSG00000183023, ENSG00000180914, ENSG00000107331, ENSG00000166710, ENSG00000140465	696	289	17340	1.81034	1	0.782876	0.779635
GOTERM_BP_DIRECT	GO:0060322~head development	4	0.506971	0.013571	ENSG00000125848, ENSG00000151617, ENSG00000137070, ENSG00000164920	696	13	17340	7.66578	1	0.804017	0.800688
GOTERM_BP_DIRECT	GO:0045666~positive regulation of neuron differentiation	10	1.26743	0.0138929	ENSG00000173406, ENSG00000131711, ENSG00000137672, ENSG00000128482, ENSG00000120833, ENSG00000091129, ENSG00000078725, ENSG00000158555, ENSG00000107562, ENSG00000134259	696	95	17340	2.6225	1	0.804507	0.801177
GOTERM_BP_DIRECT	GO:0030198~extracellular matrix organization	14	1.7744	0.0142083	ENSG00000103196, ENSG00000107821, ENSG00000077943, ENSG00000077942, ENSG00000136378, ENSG00000205221, ENSG00000120708, ENSG00000132561, ENSG00000154736, ENSG00000137273, ENSG00000168477, ENSG00000185761, ENSG00000049540, ENSG00000166106	696	163	17340	2.13983	1	0.804507	0.801177
GOTERM_BP_DIRECT	GO:0006471~protein ADP-ribosylation	5	0.633714	0.0143479	ENSG00000137817, ENSG00000178685, ENSG00000138496, ENSG00000173193, ENSG00000041880	696	24	17340	5.19037	1	0.804507	0.801177
GOTERM_BP_DIRECT	GO:0060700~regulation of ribonuclease activity	3	0.380228	0.014798	ENSG00000172572, ENSG00000089127, ENSG00000111335	696	5	17340	14.9483	1	0.815189	0.811814
GOTERM_BP_DIRECT	GO:0006750~glutathione biosynthetic process	4	0.506971	0.0167658	ENSG00000106688, ENSG00000110436, ENSG00000099998, ENSG00000128965	696	14	17340	7.11823	1	0.8667	0.863111
GOTERM_BP_DIRECT	GO:0001964~startle response	4	0.506971	0.0167658	ENSG00000130751, ENSG00000181195, ENSG00000143473, ENSG00000105464	696	14	17340	7.11823	1	0.8667	0.863111
GOTERM_BP_DIRECT	GO:0030239~myofibril assembly	4	0.506971	0.0167658	ENSG00000128872, ENSG00000163431, ENSG00000154330, ENSG00000092529	696	14	17340	7.11823	1	0.8667	0.863111
GOTERM_BP_DIRECT	GO:0009410~response to xenobiotic stimulus	18	2.28137	0.0168372	ENSG00000131711, ENSG00000197461, ENSG00000106688, ENSG00000170370, ENSG00000172572, ENSG00000076555, ENSG00000110436, ENSG00000111674, ENSG00000115415, ENSG00000110492, ENSG00000265972, ENSG00000100307, ENSG00000085563, ENSG00000120899, ENSG00000183023, ENSG00000180914, ENSG00000107331, ENSG00000162105	696	240	17340	1.86853	1	0.8667	0.863111
GOTERM_BP_DIRECT	GO:0007156~homophilic cell adhesion via plasma membrane adhesion molecules	14	1.7744	0.017853	ENSG00000262576, ENSG00000132821, ENSG00000156453, ENSG00000149571, ENSG00000196159, ENSG00000158258, ENSG00000113361, ENSG00000138650, ENSG00000165323, ENSG00000139211, ENSG00000145526, ENSG00000169851, ENSG00000128536, ENSG00000185008	696	168	17340	2.07615	1	0.891435	0.887745
GOTERM_BP_DIRECT	GO:0032526~response to retinoic acid	7	0.887199	0.0188196	ENSG00000186350, ENSG00000136826, ENSG00000129355, ENSG00000107984, ENSG00000197461, ENSG00000163453, ENSG00000172819	696	53	17340	3.2905	1	0.891435	0.887745
GOTERM_BP_DIRECT	GO:0042531~positive regulation of tyrosine phosphorylation of STAT protein	8	1.01394	0.0188408	ENSG00000145777, ENSG00000138496, ENSG00000173193, ENSG00000068078, ENSG00000112964, ENSG00000150281, ENSG00000164136, ENSG00000006016	696	68	17340	2.93103	1	0.891435	0.887745
GOTERM_BP_DIRECT	GO:0032922~circadian regulation of gene expression	8	1.01394	0.0188408	ENSG00000140396, ENSG00000115738, ENSG00000049246, ENSG00000069667, ENSG00000140836, ENSG00000172201, ENSG00000109819, ENSG00000126368	696	68	17340	2.93103	1	0.891435	0.887745
GOTERM_BP_DIRECT	GO:0001916~positive regulation of T cell mediated cytotoxicity	5	0.633714	0.018956	ENSG00000204642, ENSG00000206503, ENSG00000234745, ENSG00000204632, ENSG00000166710	696	26	17340	4.79111	1	0.891435	0.887745
GOTERM_BP_DIRECT	GO:0032728~positive regulation of interferon-beta production	6	0.760456	0.0190211	ENSG00000185507, ENSG00000187608, ENSG00000089127, ENSG00000111335, ENSG00000137312, ENSG00000181722	696	39	17340	3.83289	1	0.891435	0.887745
GOTERM_BP_DIRECT	GO:0098609~cell-cell adhesion	15	1.90114	0.0193637	ENSG00000096696, ENSG00000077943, ENSG00000149571, ENSG00000112378, ENSG00000196159, ENSG00000072163, ENSG00000145934, ENSG00000168477, ENSG00000165323, ENSG00000144857, ENSG00000091129, ENSG00000163531, ENSG00000185008, ENSG00000053747, ENSG00000147027	696	188	17340	1.9878	1	0.894149	0.890448
GOTERM_BP_DIRECT	GO:1901653~cellular response to peptide	4	0.506971	0.0203443	ENSG00000136826, ENSG00000127528, ENSG00000172059, ENSG00000102554	696	15	17340	6.64368	1	0.906943	0.903189
GOTERM_BP_DIRECT	GO:0071407~cellular response to organic cyclic compound	7	0.887199	0.0204782	ENSG00000188906, ENSG00000106688, ENSG00000115415, ENSG00000164107, ENSG00000102554, ENSG00000148677, ENSG00000140465	696	54	17340	3.22957	1	0.906943	0.903189
GOTERM_BP_DIRECT	GO:0006936~muscle contraction	9	1.14068	0.0205073	ENSG00000109846, ENSG00000128872, ENSG00000123096, ENSG00000152818, ENSG00000163431, ENSG00000175084, ENSG00000183023, ENSG00000180914, ENSG00000101400	696	85	17340	2.63793	1	0.906943	0.903189
GOTERM_BP_DIRECT	GO:1901727~positive regulation of histone deacetylase activity	3	0.380228	0.0216116	ENSG00000112715, ENSG00000188906, ENSG00000184304	696	6	17340	12.4569	1	0.917032	0.913235
GOTERM_BP_DIRECT	GO:0042270~protection from natural killer cell mediated cytotoxicity	3	0.380228	0.0216116	ENSG00000206503, ENSG00000234745, ENSG00000204632	696	6	17340	12.4569	1	0.917032	0.913235
GOTERM_BP_DIRECT	GO:0070315~G1 to G0 transition involved in cell differentiation	3	0.380228	0.0216116	ENSG00000128482, ENSG00000165655, ENSG00000092529	696	6	17340	12.4569	1	0.917032	0.913235
GOTERM_BP_DIRECT	GO:0007229~integrin-mediated signaling pathway	10	1.26743	0.0224571	ENSG00000105894, ENSG00000114948, ENSG00000187608, ENSG00000077943, ENSG00000120899, ENSG00000198542, ENSG00000213658, ENSG00000072163, ENSG00000184304, ENSG00000053747	696	103	17340	2.41881	1	0.922134	0.918316
GOTERM_BP_DIRECT	GO:0045892~negative regulation of transcription, DNA-templated	34	4.30925	0.0227546	ENSG00000130751, ENSG00000128573, ENSG00000115738, ENSG00000149596, ENSG00000196781, ENSG00000182916, ENSG00000172059, ENSG00000213626, ENSG00000168874, ENSG00000187634, ENSG00000108840, ENSG00000101255, ENSG00000169946, ENSG00000092529, ENSG00000178685, ENSG00000136826, ENSG00000175197, ENSG00000109846, ENSG00000174282, ENSG00000173193, ENSG00000019485, ENSG00000172201, ENSG00000137273, ENSG0000…	696	570	17340	1.48609	1	0.922134	0.918316
GOTERM_BP_DIRECT	GO:0006955~immune response	23	2.91508	0.0230655	ENSG00000213145, ENSG00000137959, ENSG00000213658, ENSG00000114423, ENSG00000159403, ENSG00000157873, ENSG00000204525, ENSG00000141574, ENSG00000142089, ENSG00000126709, ENSG00000081059, ENSG00000204642, ENSG00000206503, ENSG00000165030, ENSG00000234745, ENSG00000204632, ENSG00000101347, ENSG00000185201, ENSG00000145675, ENSG00000164136, ENSG00000107562, ENSG00000166710, ENSG00000239697	696	346	17340	1.65612	1	0.922134	0.918316
GOTERM_BP_DIRECT	GO:0007275~multicellular organism development	16	2.02788	0.023088	ENSG00000068078, ENSG00000196781, ENSG00000148053, ENSG00000113578, ENSG00000116106, ENSG00000197757, ENSG00000171105, ENSG00000113361, ENSG00000038427, ENSG00000145526, ENSG00000154928, ENSG00000130827, ENSG00000128536, ENSG00000142149, ENSG00000070404, ENSG00000128335	696	211	17340	1.8892	1	0.922134	0.918316
GOTERM_BP_DIRECT	GO:0086091~regulation of heart rate by cardiac conduction	6	0.760456	0.0232002	ENSG00000151067, ENSG00000096696, ENSG00000105711, ENSG00000123700, ENSG00000130529, ENSG00000152049	696	41	17340	3.64592	1	0.922134	0.918316
GOTERM_BP_DIRECT	GO:0048485~sympathetic nervous system development	4	0.506971	0.0243084	ENSG00000168621, ENSG00000151617, ENSG00000164107, ENSG00000221866	696	16	17340	6.22845	1	0.945253	0.941339
GOTERM_BP_DIRECT	GO:0035116~embryonic hindlimb morphogenesis	5	0.633714	0.0243839	ENSG00000144218, ENSG00000172819, ENSG00000052850, ENSG00000108379, ENSG00000164920	696	28	17340	4.44889	1	0.945253	0.941339
GOTERM_BP_DIRECT	GO:0060048~cardiac muscle contraction	6	0.760456	0.0254951	ENSG00000105711, ENSG00000159251, ENSG00000183023, ENSG00000173511, ENSG00000143153, ENSG00000104881	696	42	17340	3.55911	1	0.976277	0.972235
GOTERM_BP_DIRECT	GO:0007422~peripheral nervous system development	5	0.633714	0.0274146	ENSG00000168621, ENSG00000176697, ENSG00000109099, ENSG00000163531, ENSG00000134259	696	29	17340	4.29548	1	1	0.996177
GOTERM_BP_DIRECT	GO:0048010~vascular endothelial growth factor receptor signaling pathway	5	0.633714	0.0274146	ENSG00000112715, ENSG00000137573, ENSG00000120899, ENSG00000173511, ENSG00000184304	696	29	17340	4.29548	1	1	0.996177
GOTERM_BP_DIRECT	GO:0030335~positive regulation of cell migration	18	2.28137	0.0277086	ENSG00000112902, ENSG00000153993, ENSG00000112715, ENSG00000150594, ENSG00000197461, ENSG00000012171, ENSG00000113578, ENSG00000136235, ENSG00000116106, ENSG00000110492, ENSG00000172403, ENSG00000137872, ENSG00000171105, ENSG00000170989, ENSG00000120899, ENSG00000126218, ENSG00000145675, ENSG00000107562	696	254	17340	1.76554	1	1	0.996177
GOTERM_BP_DIRECT	GO:0007215~glutamate receptor signaling pathway	4	0.506971	0.0286578	ENSG00000106688, ENSG00000164418, ENSG00000139874, ENSG00000125675	696	17	17340	5.86207	1	1	0.996177
GOTERM_BP_DIRECT	GO:0098662~inorganic cation transmembrane transport	4	0.506971	0.0286578	ENSG00000069431, ENSG00000130529, ENSG00000121361, ENSG00000118762	696	17	17340	5.86207	1	1	0.996177
GOTERM_BP_DIRECT	GO:0048842~positive regulation of axon extension involved in axon guidance	3	0.380228	0.029461	ENSG00000112902, ENSG00000112715, ENSG00000107562	696	7	17340	10.6773	1	1	0.996177
GOTERM_BP_DIRECT	GO:1900122~positive regulation of receptor binding	3	0.380228	0.029461	ENSG00000176697, ENSG00000115896, ENSG00000166710	696	7	17340	10.6773	1	1	0.996177
GOTERM_BP_DIRECT	GO:0033603~positive regulation of dopamine secretion	3	0.380228	0.029461	ENSG00000168621, ENSG00000067715, ENSG00000107562	696	7	17340	10.6773	1	1	0.996177
GOTERM_BP_DIRECT	GO:0060349~bone morphogenesis	5	0.633714	0.03066	ENSG00000162496, ENSG00000068078, ENSG00000116183, ENSG00000168056, ENSG00000164920	696	30	17340	4.1523	1	1	0.996177
GOTERM_BP_DIRECT	GO:0001938~positive regulation of endothelial cell proliferation	8	1.01394	0.0324126	ENSG00000112902, ENSG00000112715, ENSG00000126561, ENSG00000140285, ENSG00000173511, ENSG00000184304, ENSG00000107562, ENSG00000239697	696	76	17340	2.6225	1	1	0.996177
GOTERM_BP_DIRECT	GO:0050731~positive regulation of peptidyl-tyrosine phosphorylation	9	1.14068	0.0329846	ENSG00000112715, ENSG00000151892, ENSG00000140285, ENSG00000112964, ENSG00000120899, ENSG00000173511, ENSG00000049130, ENSG00000164136, ENSG00000157873	696	93	17340	2.41101	1	1	0.996177
GOTERM_BP_DIRECT	GO:0016477~cell migration	18	2.28137	0.0336403	ENSG00000000457, ENSG00000151892, ENSG00000198542, ENSG00000242221, ENSG00000155816, ENSG00000172037, ENSG00000170577, ENSG00000260001, ENSG00000170989, ENSG00000138496, ENSG00000183098, ENSG00000100842, ENSG00000007384, ENSG00000106780, ENSG00000167779, ENSG00000053747, ENSG00000095739, ENSG00000126785	696	260	17340	1.7248	1	1	0.996177
GOTERM_BP_DIRECT	GO:0035115~embryonic forelimb morphogenesis	5	0.633714	0.0341222	ENSG00000151067, ENSG00000052850, ENSG00000143320, ENSG00000108379, ENSG00000164920	696	31	17340	4.01835	1	1	0.996177
GOTERM_BP_DIRECT	GO:0006874~cellular calcium ion homeostasis	10	1.26743	0.0342655	ENSG00000160801, ENSG00000113739, ENSG00000151617, ENSG00000183023, ENSG00000104936, ENSG00000143153, ENSG00000164418, ENSG00000074370, ENSG00000107562, ENSG00000118762	696	111	17340	2.24449	1	1	0.996177
GOTERM_BP_DIRECT	GO:0007417~central nervous system development	12	1.52091	0.0359795	ENSG00000038427, ENSG00000130751, ENSG00000114948, ENSG00000170370, ENSG00000160145, ENSG00000126603, ENSG00000020181, ENSG00000100299, ENSG00000091129, ENSG00000185008, ENSG00000171246, ENSG00000157766	696	148	17340	2.02004	1	1	0.996177
GOTERM_BP_DIRECT	GO:0008285~negative regulation of cell proliferation	27	3.42205	0.0365768	ENSG00000160801, ENSG00000197256, ENSG00000136235, ENSG00000172059, ENSG00000187391, ENSG00000134259, ENSG00000060656, ENSG00000140682, ENSG00000100867, ENSG00000120899, ENSG00000143196, ENSG00000109099, ENSG00000184347, ENSG00000129355, ENSG00000136826, ENSG00000068079, ENSG00000176046, ENSG00000104419, ENSG00000139874, ENSG00000118762, ENSG00000163453, ENSG00000172819, ENSG00000119917, ENSG0000…	696	446	17340	1.50823	1	1	0.996177
GOTERM_BP_DIRECT	GO:0008015~blood circulation	5	0.633714	0.0378022	ENSG00000149131, ENSG00000115415, ENSG00000049540, ENSG00000107562, ENSG00000100243	696	32	17340	3.89278	1	1	0.996177
GOTERM_BP_DIRECT	GO:0070212~protein poly-ADP-ribosylation	3	0.380228	0.0382525	ENSG00000178685, ENSG00000173193, ENSG00000041880	696	8	17340	9.34267	1	1	0.996177
GOTERM_BP_DIRECT	GO:0001755~neural crest cell migration	6	0.760456	0.0391172	ENSG00000112902, ENSG00000153993, ENSG00000168621, ENSG00000012171, ENSG00000049130, ENSG00000137872	696	47	17340	3.18048	1	1	0.996177
GOTERM_BP_DIRECT	GO:0008284~positive regulation of cell proliferation	31	3.92902	0.0405356	ENSG00000105894, ENSG00000160801, ENSG00000150281, ENSG00000113578, ENSG00000105419, ENSG00000116106, ENSG00000006016, ENSG00000171105, ENSG00000145777, ENSG00000168477, ENSG00000140285, ENSG00000120899, ENSG00000130529, ENSG00000164136, ENSG00000125266, ENSG00000095739, ENSG00000112715, ENSG00000150594, ENSG00000068078, ENSG00000197461, ENSG00000148053, ENSG00000182809, ENSG00000168621, ENSG0000…	696	534	17340	1.44631	1	1	0.996177
GOTERM_BP_DIRECT	GO:0043406~positive regulation of MAP kinase activity	8	1.01394	0.0411657	ENSG00000112715, ENSG00000150594, ENSG00000188906, ENSG00000197461, ENSG00000112964, ENSG00000113578, ENSG00000049130, ENSG00000171105	696	80	17340	2.49138	1	1	0.996177
GOTERM_BP_DIRECT	GO:0007157~heterophilic cell-cell adhesion via plasma membrane cell adhesion molecules	6	0.760456	0.0422832	ENSG00000145934, ENSG00000139211, ENSG00000204941, ENSG00000242221, ENSG00000186567, ENSG00000196159	696	48	17340	3.11422	1	1	0.996177
GOTERM_BP_DIRECT	GO:0007507~heart development	15	1.90114	0.0436863	ENSG00000105894, ENSG00000151067, ENSG00000213145, ENSG00000115738, ENSG00000173641, ENSG00000118762, ENSG00000112276, ENSG00000157766, ENSG00000138193, ENSG00000125848, ENSG00000151617, ENSG00000164107, ENSG00000180914, ENSG00000121361, ENSG00000169946	696	210	17340	1.77956	1	1	0.996177
GOTERM_BP_DIRECT	GO:0060047~heart contraction	4	0.506971	0.0439858	ENSG00000170624, ENSG00000106688, ENSG00000159251, ENSG00000102683	696	20	17340	4.98276	1	1	0.996177
GOTERM_BP_DIRECT	GO:0045429~positive regulation of nitric oxide biosynthetic process	6	0.760456	0.0455993	ENSG00000136826, ENSG00000213722, ENSG00000127528, ENSG00000120899, ENSG00000118762, ENSG00000171105	696	49	17340	3.05067	1	1	0.996177
GOTERM_BP_DIRECT	GO:0070588~calcium ion transmembrane transport	10	1.26743	0.0476246	ENSG00000133107, ENSG00000175938, ENSG00000151067, ENSG00000137672, ENSG00000144935, ENSG00000151617, ENSG00000183023, ENSG00000130529, ENSG00000074370, ENSG00000118762	696	118	17340	2.11134	1	1	0.996177
GOTERM_BP_DIRECT	GO:0048672~positive regulation of collateral sprouting	3	0.380228	0.0478981	ENSG00000176697, ENSG00000143320, ENSG00000134259	696	9	17340	8.3046	1	1	0.996177
GOTERM_BP_DIRECT	GO:0019227~neuronal action potential propagation	3	0.380228	0.0478981	ENSG00000105711, ENSG00000148053, ENSG00000091129	696	9	17340	8.3046	1	1	0.996177
GOTERM_BP_DIRECT	GO:1902732~positive regulation of chondrocyte proliferation	3	0.380228	0.0478981	ENSG00000105664, ENSG00000175356, ENSG00000170577	696	9	17340	8.3046	1	1	0.996177
GOTERM_BP_DIRECT	GO:2000096~positive regulation of Wnt signaling pathway, planar cell polarity pathway	3	0.380228	0.0478981	ENSG00000107984, ENSG00000105559, ENSG00000146374	696	9	17340	8.3046	1	1	0.996177
GOTERM_BP_DIRECT	GO:0055085~transmembrane transport	16	2.02788	0.0480907	ENSG00000069431, ENSG00000077713, ENSG00000151572, ENSG00000110446, ENSG00000176463, ENSG00000114923, ENSG00000168394, ENSG00000134343, ENSG00000092096, ENSG00000005471, ENSG00000080493, ENSG00000085563, ENSG00000163393, ENSG00000160179, ENSG00000107331, ENSG00000071967	696	232	17340	1.71819	1	1	0.996177
GOTERM_BP_DIRECT	GO:0048278~vesicle docking	4	0.506971	0.0498361	ENSG00000135604, ENSG00000171045, ENSG00000067715, ENSG00000112276	696	21	17340	4.74548	1	1	0.996177
GOTERM_BP_DIRECT	GO:1903779~regulation of cardiac conduction	4	0.506971	0.0498361	ENSG00000144935, ENSG00000183023, ENSG00000145244, ENSG00000074370	696	21	17340	4.74548	1	1	0.996177
GOTERM_BP_DIRECT	GO:0030010~establishment of cell polarity	5	0.633714	0.0501534	ENSG00000154928, ENSG00000136098, ENSG00000198796, ENSG00000107560, ENSG00000116117	696	35	17340	3.55911	1	1	0.996177
GOTERM_BP_DIRECT	GO:0030154~cell differentiation	36	4.56274	0.0506413	ENSG00000112902, ENSG00000115738, ENSG00000113578, ENSG00000067715, ENSG00000060656, ENSG00000175745, ENSG00000140285, ENSG00000168874, ENSG00000120899, ENSG00000109099, ENSG00000184304, ENSG00000164379, ENSG00000169946, ENSG00000239697, ENSG00000168899, ENSG00000120693, ENSG00000112715, ENSG00000188906, ENSG00000107821, ENSG00000148671, ENSG00000134627, ENSG00000148053, ENSG00000025708, ENSG0000…	696	653	17340	1.3735	1	1	0.996177
GOTERM_BP_DIRECT	GO:0060291~long-term synaptic potentiation	7	0.887199	0.0514702	ENSG00000105894, ENSG00000106688, ENSG00000220205, ENSG00000148053, ENSG00000120899, ENSG00000105464, ENSG00000162105	696	67	17340	2.60293	1	1	0.996177
GOTERM_BP_DIRECT	GO:0009611~response to wounding	7	0.887199	0.0514702	ENSG00000175197, ENSG00000197461, ENSG00000140285, ENSG00000110436, ENSG00000151617, ENSG00000110492, ENSG00000140465	696	67	17340	2.60293	1	1	0.996177
GOTERM_BP_DIRECT	GO:0071456~cellular response to hypoxia	11	1.39417	0.0530485	ENSG00000105894, ENSG00000112715, ENSG00000113739, ENSG00000137672, ENSG00000069667, ENSG00000183023, ENSG00000155816, ENSG00000104419, ENSG00000137449, ENSG00000109819, ENSG00000148677	696	139	17340	1.9716	1	1	0.996177
GOTERM_BP_DIRECT	GO:0007204~positive regulation of cytosolic calcium ion concentration	12	1.52091	0.0533144	ENSG00000160801, ENSG00000151067, ENSG00000137672, ENSG00000184381, ENSG00000138193, ENSG00000120899, ENSG00000151617, ENSG00000130529, ENSG00000180914, ENSG00000118762, ENSG00000170214, ENSG00000122420	696	158	17340	1.89219	1	1	0.996177
GOTERM_BP_DIRECT	GO:0019216~regulation of lipid metabolic process	5	0.633714	0.0547059	ENSG00000140396, ENSG00000115738, ENSG00000183578, ENSG00000126368, ENSG00000173821	696	36	17340	3.46025	1	1	0.996177
GOTERM_BP_DIRECT	GO:0001666~response to hypoxia	13	1.64766	0.0548873	ENSG00000109846, ENSG00000112715, ENSG00000140939, ENSG00000197461, ENSG00000181195, ENSG00000173511, ENSG00000187583, ENSG00000120899, ENSG00000151617, ENSG00000143153, ENSG00000107562, ENSG00000142279, ENSG00000140465	696	178	17340	1.81955	1	1	0.996177
GOTERM_BP_DIRECT	GO:0010976~positive regulation of neuron projection development	10	1.26743	0.0566245	ENSG00000105894, ENSG00000166313, ENSG00000176697, ENSG00000105711, ENSG00000148053, ENSG00000120899, ENSG00000110492, ENSG00000184304, ENSG00000187391, ENSG00000148677	696	122	17340	2.04211	1	1	0.996177
GOTERM_BP_DIRECT	GO:0030324~lung development	8	1.01394	0.056949	ENSG00000105894, ENSG00000112715, ENSG00000103196, ENSG00000140285, ENSG00000113578, ENSG00000205002, ENSG00000169946, ENSG00000070404	696	86	17340	2.31756	1	1	0.996177
GOTERM_BP_DIRECT	GO:0032869~cellular response to insulin stimulus	9	1.14068	0.057363	ENSG00000112964, ENSG00000100889, ENSG00000220205, ENSG00000115415, ENSG00000137449, ENSG00000101255, ENSG00000108840, ENSG00000145675, ENSG00000171105	696	104	17340	2.156	1	1	0.996177
GOTERM_BP_DIRECT	GO:0010977~negative regulation of neuron projection development	7	0.887199	0.0579002	ENSG00000107984, ENSG00000188906, ENSG00000109099, ENSG00000116106, ENSG00000125266, ENSG00000166710, ENSG00000175745	696	69	17340	2.52749	1	1	0.996177
GOTERM_BP_DIRECT	GO:0010669~epithelial structure maintenance	3	0.380228	0.0583156	ENSG00000058453, ENSG00000169744, ENSG00000134627	696	10	17340	7.47414	1	1	0.996177
GOTERM_BP_DIRECT	GO:0032330~regulation of chondrocyte differentiation	3	0.380228	0.0583156	ENSG00000138669, ENSG00000110492, ENSG00000170577	696	10	17340	7.47414	1	1	0.996177
GOTERM_BP_DIRECT	GO:0019885~antigen processing and presentation of endogenous peptide antigen via MHC class I	3	0.380228	0.0583156	ENSG00000206503, ENSG00000168394, ENSG00000166710	696	10	17340	7.47414	1	1	0.996177
GOTERM_BP_DIRECT	GO:0002474~antigen processing and presentation of peptide antigen via MHC class I	3	0.380228	0.0583156	ENSG00000204642, ENSG00000204632, ENSG00000166710	696	10	17340	7.47414	1	1	0.996177
GOTERM_BP_DIRECT	GO:0070633~transepithelial transport	3	0.380228	0.0583156	ENSG00000106688, ENSG00000085563, ENSG00000110436	696	10	17340	7.47414	1	1	0.996177
GOTERM_BP_DIRECT	GO:0008347~glial cell migration	3	0.380228	0.0583156	ENSG00000038427, ENSG00000127329, ENSG00000116106	696	10	17340	7.47414	1	1	0.996177
GOTERM_BP_DIRECT	GO:0009408~response to heat	6	0.760456	0.0603729	ENSG00000140682, ENSG00000109846, ENSG00000163453, ENSG00000169432, ENSG00000170276, ENSG00000107562	696	53	17340	2.82043	1	1	0.996177
GOTERM_BP_DIRECT	GO:0035235~ionotropic glutamate receptor signaling pathway	4	0.506971	0.0625995	ENSG00000120899, ENSG00000164418, ENSG00000125675, ENSG00000105464	696	23	17340	4.33283	1	1	0.996177
GOTERM_BP_DIRECT	GO:0010906~regulation of glucose metabolic process	4	0.506971	0.0625995	ENSG00000140396, ENSG00000069667, ENSG00000076555, ENSG00000146674	696	23	17340	4.33283	1	1	0.996177
GOTERM_BP_DIRECT	GO:0006986~response to unfolded protein	6	0.760456	0.0644438	ENSG00000175197, ENSG00000164463, ENSG00000105664, ENSG00000128965, ENSG00000170276, ENSG00000173641	696	54	17340	2.7682	1	1	0.996177
GOTERM_BP_DIRECT	GO:0030282~bone mineralization	6	0.760456	0.0644438	ENSG00000105894, ENSG00000105664, ENSG00000160801, ENSG00000068078, ENSG00000168056, ENSG00000136235	696	54	17340	2.7682	1	1	0.996177
GOTERM_BP_DIRECT	GO:0010506~regulation of autophagy	7	0.887199	0.0647897	ENSG00000175197, ENSG00000155961, ENSG00000188906, ENSG00000176046, ENSG00000116954, ENSG00000176720, ENSG00000101255	696	71	17340	2.45629	1	1	0.996177
GOTERM_BP_DIRECT	GO:0034599~cellular response to oxidative stress	8	1.01394	0.0660727	ENSG00000188906, ENSG00000100867, ENSG00000151617, ENSG00000181195, ENSG00000137449, ENSG00000109819, ENSG00000184304, ENSG00000006534	696	89	17340	2.23944	1	1	0.996177
GOTERM_BP_DIRECT	GO:0045944~positive regulation of transcription from RNA polymerase II promoter	59	7.47782	0.0671306	ENSG00000185507, ENSG00000140836, ENSG00000113578, ENSG00000170577, ENSG00000175745, ENSG00000187098, ENSG00000176909, ENSG00000169744, ENSG00000166313, ENSG00000136451, ENSG00000184304, ENSG00000169946, ENSG00000136826, ENSG00000175197, ENSG00000112715, ENSG00000148671, ENSG00000069667, ENSG00000170581, ENSG00000172201, ENSG00000118762, ENSG00000140396, ENSG00000186350, ENSG00000137273, ENSG0000…	696	1186	17340	1.23939	1	1	0.996177
GOTERM_BP_DIRECT	GO:0043434~response to peptide hormone	6	0.760456	0.0686648	ENSG00000113739, ENSG00000126561, ENSG00000170581, ENSG00000115415, ENSG00000180914, ENSG00000107562	696	55	17340	2.71787	1	1	0.996177
GOTERM_BP_DIRECT	GO:0006357~regulation of transcription from RNA polymerase II promoter	79	10.0127	0.0694154	ENSG00000157514, ENSG00000185507, ENSG00000130751, ENSG00000236104, ENSG00000170370, ENSG00000140836, ENSG00000170577, ENSG00000175745, ENSG00000187098, ENSG00000140044, ENSG00000176909, ENSG00000169744, ENSG00000136451, ENSG00000168453, ENSG00000107331, ENSG00000164379, ENSG00000169946, ENSG00000136826, ENSG00000175197, ENSG00000112715, ENSG00000197044, ENSG00000069667, ENSG00000170581, ENSG0000…	696	1650	17340	1.19284	1	1	0.996177
GOTERM_BP_DIRECT	GO:0042058~regulation of epidermal growth factor receptor signaling pathway	3	0.380228	0.0694277	ENSG00000196814, ENSG00000126709, ENSG00000007384	696	11	17340	6.79467	1	1	0.996177
GOTERM_BP_DIRECT	GO:0006910~phagocytosis, recognition	3	0.380228	0.0694277	ENSG00000158270, ENSG00000140545, ENSG00000166402	696	11	17340	6.79467	1	1	0.996177
GOTERM_BP_DIRECT	GO:0006828~manganese ion transport	3	0.380228	0.0694277	ENSG00000133107, ENSG00000137672, ENSG00000144935	696	11	17340	6.79467	1	1	0.996177
GOTERM_BP_DIRECT	GO:2000347~positive regulation of hepatocyte proliferation	3	0.380228	0.0694277	ENSG00000105894, ENSG00000113578, ENSG00000110492	696	11	17340	6.79467	1	1	0.996177
GOTERM_BP_DIRECT	GO:0098911~regulation of ventricular cardiac muscle cell action potential	3	0.380228	0.0694277	ENSG00000151067, ENSG00000096696, ENSG00000130529	696	11	17340	6.79467	1	1	0.996177
GOTERM_BP_DIRECT	GO:0035904~aorta development	4	0.506971	0.0694926	ENSG00000172638, ENSG00000151617, ENSG00000185008, ENSG00000118762	696	24	17340	4.1523	1	1	0.996177
GOTERM_BP_DIRECT	GO:0043087~regulation of GTPase activity	8	1.01394	0.0726173	ENSG00000139132, ENSG00000148053, ENSG00000221866, ENSG00000114423, ENSG00000130827, ENSG00000116106, ENSG00000011454, ENSG00000112276	696	91	17340	2.19022	1	1	0.996177
GOTERM_BP_DIRECT	GO:0050918~positive chemotaxis	5	0.633714	0.0750484	ENSG00000112902, ENSG00000112715, ENSG00000140285, ENSG00000136235, ENSG00000173511	696	40	17340	3.11422	1	1	0.996177
GOTERM_BP_DIRECT	GO:0001942~hair follicle development	5	0.633714	0.0750484	ENSG00000169744, ENSG00000107984, ENSG00000197461, ENSG00000052850, ENSG00000123364	696	40	17340	3.11422	1	1	0.996177
GOTERM_BP_DIRECT	GO:0008543~fibroblast growth factor receptor signaling pathway	6	0.760456	0.0775539	ENSG00000068078, ENSG00000140285, ENSG00000125848, ENSG00000113578, ENSG00000196159, ENSG00000185070	696	57	17340	2.6225	1	1	0.996177
GOTERM_BP_DIRECT	GO:2001260~regulation of semaphorin-plexin signaling pathway	2	0.253485	0.0785572	ENSG00000149294, ENSG00000168621	696	2	17340	24.9138	1	1	0.996177
GOTERM_BP_DIRECT	GO:0021784~postganglionic parasympathetic fiber development	2	0.253485	0.0785572	ENSG00000168621, ENSG00000221866	696	2	17340	24.9138	1	1	0.996177
GOTERM_BP_DIRECT	GO:2000194~regulation of female gonad development	2	0.253485	0.0785572	ENSG00000176046, ENSG00000171105	696	2	17340	24.9138	1	1	0.996177
GOTERM_BP_DIRECT	GO:0021740~principal sensory nucleus of trigeminal nerve development	2	0.253485	0.0785572	ENSG00000149571, ENSG00000147862	696	2	17340	24.9138	1	1	0.996177
GOTERM_BP_DIRECT	GO:1901953~positive regulation of anterograde dense core granule transport	2	0.253485	0.0785572	ENSG00000163462, ENSG00000078018	696	2	17340	24.9138	1	1	0.996177
GOTERM_BP_DIRECT	GO:0010629~negative regulation of gene expression	19	2.40811	0.0794124	ENSG00000136826, ENSG00000178685, ENSG00000109846, ENSG00000112715, ENSG00000173193, ENSG00000113739, ENSG00000115738, ENSG00000130558, ENSG00000076555, ENSG00000181690, ENSG00000173511, ENSG00000130881, ENSG00000138496, ENSG00000168874, ENSG00000164107, ENSG00000165655, ENSG00000184347, ENSG00000144642, ENSG00000181722	696	312	17340	1.51719	1	1	0.996177
GOTERM_BP_DIRECT	GO:0035556~intracellular signal transduction	25	3.16857	0.0798791	ENSG00000160703, ENSG00000198001, ENSG00000155816, ENSG00000076344, ENSG00000187091, ENSG00000114423, ENSG00000115896, ENSG00000170214, ENSG00000162390, ENSG00000120833, ENSG00000100842, ENSG00000144681, ENSG00000101333, ENSG00000184304, ENSG00000142149, ENSG00000182901, ENSG00000188906, ENSG00000136002, ENSG00000213658, ENSG00000104936, ENSG00000074590, ENSG00000198909, ENSG00000185189, ENSG0000…	696	440	17340	1.41556	1	1	0.996177
GOTERM_BP_DIRECT	GO:0010508~positive regulation of autophagy	7	0.887199	0.0799465	ENSG00000166289, ENSG00000080561, ENSG00000106785, ENSG00000188906, ENSG00000083290, ENSG00000184304, ENSG00000237693	696	75	17340	2.32529	1	1	0.996177
GOTERM_BP_DIRECT	GO:0030501~positive regulation of bone mineralization	5	0.633714	0.0806536	ENSG00000186350, ENSG00000105894, ENSG00000187608, ENSG00000183023, ENSG00000164920	696	41	17340	3.03827	1	1	0.996177
GOTERM_BP_DIRECT	GO:0009409~response to cold	5	0.633714	0.0806536	ENSG00000182901, ENSG00000162390, ENSG00000169432, ENSG00000211448, ENSG00000109819	696	41	17340	3.03827	1	1	0.996177
GOTERM_BP_DIRECT	GO:0042594~response to starvation	5	0.633714	0.0806536	ENSG00000175197, ENSG00000100889, ENSG00000083290, ENSG00000109819, ENSG00000139874	696	41	17340	3.03827	1	1	0.996177
GOTERM_BP_DIRECT	GO:2001034~positive regulation of double-strand break repair via nonhomologous end joining	3	0.380228	0.0811622	ENSG00000138496, ENSG00000041880, ENSG00000163840	696	12	17340	6.22845	1	1	0.996177
GOTERM_BP_DIRECT	GO:0038180~nerve growth factor signaling pathway	3	0.380228	0.0811622	ENSG00000176697, ENSG00000187391, ENSG00000134259	696	12	17340	6.22845	1	1	0.996177
GOTERM_BP_DIRECT	GO:0035457~cellular response to interferon-alpha	3	0.380228	0.0811622	ENSG00000119922, ENSG00000089127, ENSG00000119917	696	12	17340	6.22845	1	1	0.996177
GOTERM_BP_DIRECT	GO:0005979~regulation of glycogen biosynthetic process	3	0.380228	0.0811622	ENSG00000173281, ENSG00000235194, ENSG00000049769	696	12	17340	6.22845	1	1	0.996177
GOTERM_BP_DIRECT	GO:0048251~elastic fiber assembly	3	0.380228	0.0811622	ENSG00000172638, ENSG00000168477, ENSG00000168056	696	12	17340	6.22845	1	1	0.996177
GOTERM_BP_DIRECT	GO:0060396~growth hormone receptor signaling pathway	3	0.380228	0.0811622	ENSG00000112964, ENSG00000120833, ENSG00000145675	696	12	17340	6.22845	1	1	0.996177
GOTERM_BP_DIRECT	GO:0042711~maternal behavior	3	0.380228	0.0811622	ENSG00000130751, ENSG00000180914, ENSG00000078725	696	12	17340	6.22845	1	1	0.996177
GOTERM_BP_DIRECT	GO:0045785~positive regulation of cell adhesion	6	0.760456	0.0822196	ENSG00000112715, ENSG00000140836, ENSG00000172037, ENSG00000116106, ENSG00000110492, ENSG00000107562	696	58	17340	2.57729	1	1	0.996177
GOTERM_BP_DIRECT	GO:2000134~negative regulation of G1/S transition of mitotic cell cycle	6	0.760456	0.0822196	ENSG00000136826, ENSG00000144579, ENSG00000197256, ENSG00000136235, ENSG00000165617, ENSG00000118762	696	58	17340	2.57729	1	1	0.996177
GOTERM_BP_DIRECT	GO:0016055~Wnt signaling pathway	13	1.64766	0.0832218	ENSG00000175197, ENSG00000107984, ENSG00000196781, ENSG00000105856, ENSG00000107829, ENSG00000118762, ENSG00000140682, ENSG00000187098, ENSG00000012822, ENSG00000081059, ENSG00000146374, ENSG00000020181, ENSG00000165617	696	191	17340	1.6957	1	1	0.996177
GOTERM_BP_DIRECT	GO:0071805~potassium ion transmembrane transport	10	1.26743	0.0836811	ENSG00000069431, ENSG00000170745, ENSG00000156486, ENSG00000123700, ENSG00000113504, ENSG00000121361, ENSG00000181804, ENSG00000124249, ENSG00000143473, ENSG00000118762	696	132	17340	1.88741	1	1	0.996177
GOTERM_BP_DIRECT	GO:0006813~potassium ion transport	7	0.887199	0.0840208	ENSG00000069431, ENSG00000170745, ENSG00000156486, ENSG00000123700, ENSG00000143153, ENSG00000121361, ENSG00000143473	696	76	17340	2.29469	1	1	0.996177
GOTERM_BP_DIRECT	GO:0032092~positive regulation of protein binding	7	0.887199	0.0840208	ENSG00000188906, ENSG00000165617, ENSG00000101255, ENSG00000163840, ENSG00000166710, ENSG00000137312, ENSG00000095739	696	76	17340	2.29469	1	1	0.996177
GOTERM_BP_DIRECT	GO:0007219~Notch signaling pathway	9	1.14068	0.0840913	ENSG00000113361, ENSG00000112378, ENSG00000196159, ENSG00000128965, ENSG00000197766, ENSG00000163840, ENSG00000171345, ENSG00000101384, ENSG00000154556	696	113	17340	1.98428	1	1	0.996177
GOTERM_BP_DIRECT	GO:0034341~response to interferon-gamma	4	0.506971	0.0842452	ENSG00000142089, ENSG00000115415, ENSG00000185201, ENSG00000185885	696	26	17340	3.83289	1	1	0.996177
GOTERM_BP_DIRECT	GO:0007520~myoblast fusion	4	0.506971	0.0842452	ENSG00000105204, ENSG00000154736, ENSG00000143473, ENSG00000166106	696	26	17340	3.83289	1	1	0.996177
GOTERM_BP_DIRECT	GO:0030325~adrenal gland development	4	0.506971	0.0842452	ENSG00000160932, ENSG00000110492, ENSG00000070404, ENSG00000171105	696	26	17340	3.83289	1	1	0.996177
GOTERM_BP_DIRECT	GO:0051289~protein homotetramerization	6	0.760456	0.0870309	ENSG00000123700, ENSG00000076555, ENSG00000101347, ENSG00000130529, ENSG00000166710, ENSG00000118762	696	59	17340	2.53361	1	1	0.996177
GOTERM_BP_DIRECT	GO:0007612~learning	6	0.760456	0.0870309	ENSG00000105894, ENSG00000148053, ENSG00000132718, ENSG00000124788, ENSG00000171105, ENSG00000162105	696	59	17340	2.53361	1	1	0.996177
GOTERM_BP_DIRECT	GO:0060070~canonical Wnt signaling pathway	8	1.01394	0.0905949	ENSG00000136826, ENSG00000107984, ENSG00000188906, ENSG00000081059, ENSG00000172819, ENSG00000151617, ENSG00000146374, ENSG00000108379	696	96	17340	2.07615	1	1	0.996177
GOTERM_BP_DIRECT	GO:0071305~cellular response to vitamin D	3	0.380228	0.0934516	ENSG00000105894, ENSG00000181195, ENSG00000164136	696	13	17340	5.74934	1	1	0.996177
GOTERM_BP_DIRECT	GO:0015693~magnesium ion transport	3	0.380228	0.0934516	ENSG00000123700, ENSG00000001461, ENSG00000104361	696	13	17340	5.74934	1	1	0.996177
GOTERM_BP_DIRECT	GO:0021702~cerebellar Purkinje cell differentiation	3	0.380228	0.0934516	ENSG00000135472, ENSG00000069667, ENSG00000184524	696	13	17340	5.74934	1	1	0.996177
GOTERM_BP_DIRECT	GO:0001764~neuron migration	9	1.14068	0.0943891	ENSG00000163462, ENSG00000131711, ENSG00000165323, ENSG00000170370, ENSG00000112139, ENSG00000148053, ENSG00000149571, ENSG00000091129, ENSG00000107562	696	116	17340	1.93297	1	1	0.996177
GOTERM_BP_DIRECT	GO:0010628~positive regulation of gene expression	28	3.5488	0.094675	ENSG00000115738, ENSG00000130558, ENSG00000196781, ENSG00000113578, ENSG00000109819, ENSG00000134259, ENSG00000187098, ENSG00000012822, ENSG00000140285, ENSG00000159251, ENSG00000144642, ENSG00000136826, ENSG00000107984, ENSG00000112715, ENSG00000128165, ENSG00000077942, ENSG00000148053, ENSG00000172201, ENSG00000181690, ENSG00000130881, ENSG00000118762, ENSG00000172819, ENSG00000165030, ENSG0000…	696	514	17340	1.35717	1	1	0.996177

[truncated: 15 more sheets: LT d3 vs ctrl_up_GO_BP, LT d3 vs ctrl_down_GO_BP, LT d8 vs ctrl_up_GO_BP, LT d8 vs ctrl_down_GO_BP, LTtr d3 vs ctrl_up_GO_BP, LTtr d3 vs ctrl_down_GO_BP, LTtr d8 vs ctrl_up_GO_BP, LTtr d8 vs ctrl_down_GO_BP, LT+sT d3 vs ctrl_up_GO_BP, LT+sT d3 vs ctrl_down_GO_BP, sT+LTtr d-12vs ctrl_up_GO_BP, sT+LTtr d9-12vs ctrl_down_GO_BP, BubblePlot fig.2, BubblePlot fig.3, BubblePlot fig. S5]
