# Supplementary material for: Merkel cell polyomavirus small tumor antigen contributes to immune evasion by interfering with type I interferon signaling
Source: PLoS Pathog. 2024 Aug 7;20(8):e1012426. doi: 10.1371/journal.ppat.1012426 (PMC11333005; doi:10.1371/journal.ppat.1012426)
Supplement: S7 Table — (XLSX) [file ppat.1012426.s021.xlsx]

## Sheet: H3K4me3_sT d8 vs ctrl
# diffReps version: 1.55.6			# diffReps version: 1.55.6
# Statistical Test: G-test			# Statistical Test: G-test
# Use robust estimation: yes			# Use robust estimation: yes
# Number of deviation cutoff: 20			# Number of deviation cutoff: 20
# Alpha in right-trimmed mean: 0.05			# Alpha in right-trimmed mean: 0.05
# P-value cutoff: 0.0001			# P-value cutoff: 0.0001
# Window size: 1000			# Window size: 1000
# Step size: 100			# Step size: 100
# Gap size: 0			# Gap size: 0
# Fragment size: 200			# Fragment size: 200
Chrom	Start	End	Length	Treatment.cnt	Control.cnt	Treatment.avg	Control.avg	Treatment.enr	Control.enr	Event	log2FC	pval	padj	winSta	winEnd	winFC	winP	winQ	GName	TName	Strand	TSS	TES	Feature	D2TSS
chr1	859501	862000	2500	31.60;22.83	97.06;208.60	27.22	152.83	13.79	77.01	Down	-2.49	0	0	859601	860600	-2.1	0	0	SAMD11	NM_152486	+	861120	879961	Promoter1k	-369.5
chr1	901201	902400	1200	27.09;44.23	58.93;76.77	35.66	67.85	11.98	20.51	Down	-0.93	6.43012e-06	9.8191e-05	901401	902400	-0.91	1.08555e-05	0.000136975	PLEKHN1	NM_032129	+	901876	910484	ProximalPromoter	-75.5
chr1	934801	937100	2300	58.69;82.76	101.68;193.78	70.73	147.73	16.39	31.77	Down	-1.06	9.4813e-14	9.37756e-12	935701	936700	-1.16	3.82559e-09	1.46503e-07	HES4	NM_001142467	-	934343	935552	Promoter1k	-398.5
chr1	948701	950600	1900	99.33;142.69	157.15;261.54	121.01	209.35	10.4	16.57	Down	-0.79	4.65672e-12	3.44109e-10	949301	950300	-1.54	1.33227e-15	2.65581e-13	ISG15	NM_005101	+	948846	949919	Promoter1k	804.5
chr1	994201	995300	1100	11.29;51.37	46.22;72.00	31.33	59.11	13.44	21.45	Down	-0.92	3.10637e-05	0.000356775	994201	995200	-0.95	3.04539e-05	0.000325715						OtherIntergenic	NA
chr1	1241701	1243300	1600	51.92;74.91	85.51;126.54	63.42	106.02	13.85	21.19	Down	-0.74	3.25609e-06	5.54149e-05	1242001	1243000	-0.97	6.2969e-08	1.65317e-06	ACAP3	NM_030649	-	1227763	1243269	Promoter1k	768.5
chr1	1333901	1335000	1100	79.01;123.42	129.42;151.42	101.22	140.42	15.35	19.13	Down	-0.47	0.000351034	0.00310313	1333901	1334900	-0.59	1.97973e-05	0.000227022	CCNL2	NM_001039577	-	1327667	1334718	Promoter1k	267.5
chr1	2486801	2489100	2300	67.72;65.64	124.79;176.30	66.68	150.55	10.2	21.83	Down	-1.17	3.33067e-16	4.81179e-14	2487201	2488200	-1.25	2.68674e-14	4.0404e-12	LOC100133445	NR_037844	-	2487207	2488450	Promoter1k	499.5
chr1	2516201	2517600	1400	51.92;56.36	90.13;93.18	54.14	91.66	14.54	22.73	Down	-0.76	9.93025e-06	0.000140463	2516501	2517500	-0.93	5.21465e-07	1.01627e-05	FAM213B	NR_036637	+	2517898	2522908	Promoter1k	-997.5
chr1	2518201	2519700	1500	56.43;73.48	92.44;120.71	64.96	106.58	10.45	15.74	Down	-0.71	6.29318e-06	9.65587e-05	2518601	2519600	-0.89	4.58341e-06	6.61604e-05	FAM213B	NM_001195738	+	2518188	2522908	Promoter1k	762.5
chr1	2985501	2986600	1100	18.06;36.39	45.06;65.12	27.22	55.09	17.08	30.73	Down	-1.02	1.14571e-05	0.000157976	2985501	2986500	-1.07	1.38324e-05	0.000167668	PRDM16	NM_022114	+	2985741	3355185	Promoter1k	309.5
chr1	3446001	3448300	2300	65.46;85.61	137.50;201.19	75.54	169.35	11.28	23.35	Down	-1.16	0	0	3446801	3447800	-1.35	1.11022e-16	2.57207e-14	MEGF6	NM_001409	-	3404505	3528059	Genebody	80908.5
chr1	6265201	6266900	1700	67.72;73.48	97.06;156.19	70.6	126.62	16.21	27.43	Down	-0.84	1.34354e-08	4.57916e-07	6265701	6266700	-0.87	1.46388e-07	3.43471e-06	RNF207	NM_207396	+	6266188	6281359	ProximalPromoter	-137.5
chr1	6663101	6664400	1300	79.01;95.60	117.86;137.66	87.3	127.76	11.42	15.36	Down	-0.55	9.12403e-05	0.000841869	6663101	6664100	-0.61	4.66691e-05	0.000466881	KLHL21	NM_014851	-	6650783	6662929	Promoter1k	-821.5
chr1	6671701	6673000	1300	63.21;89.18	139.82;102.18	76.19	121	20.2	28.4	Down	-0.67	5.83832e-06	9.07163e-05	6671801	6672800	-0.92	2.18127e-06	3.48943e-05	PHF13	NM_153812	+	6673755	6684093	Promoter3k	-1404.5
chr1	8013301	8015500	2200	54.18;41.38	101.68;110.12	47.78	105.9	5.67	12.03	Down	-1.15	1.88947e-11	1.23165e-09	8013801	8014800	-1.18	9.48093e-11	5.72316e-09						OtherIntergenic	NA
chr1	8084401	8085400	1000	218.97;239.00	136.35;205.95	228.98	171.15	37.06	26.05	Up	0.42	4.20579e-05	0.000454811	8084401	8085400	0.42	4.20579e-05	0.000428438	ERRFI1	NM_018948	-	8071778	8086393	Promoter3k	1492.5
chr1	8086901	8087900	1000	15.80;20.69	39.29;38.65	18.25	38.97	2.81	5.43	Down	-1.09	8.89489e-05	0.000824573	8086901	8087900	-1.09	8.89489e-05	0.000799219	ERRFI1	NM_018948	-	8071778	8086393	Promoter3k	-1007.5
chr1	8480601	8482300	1700	313.78;298.22	266.92;190.07	306	228.5	25.89	17.74	Up	0.42	2.04237e-06	3.70776e-05	8481201	8482200	0.51	2.0471e-06	3.30045e-05	RERE	NM_001042682	-	8412463	8483747	Promoter3k	2296.5
chr1	8508601	8510100	1500	24.83;32.82	52.00;70.42	28.82	61.21	2.46	4.8	Down	-1.09	1.05543e-06	2.10641e-05	8508601	8509600	-1.27	3.09037e-07	6.52176e-06	RERE	NM_012102	-	8412463	8877699	Genebody	368348
chr1	8935901	8937100	1200	97.07;99.88	54.31;67.24	98.47	60.77	13.53	7.82	Up	0.7	2.18474e-05	0.000268042	8935901	8936900	0.79	3.32114e-05	0.000351026	ENO1	NM_001428	-	8921058	8939151	Promoter3k	2650.5
chr1	9295201	9296600	1400	54.18;89.18	95.91;126.54	71.68	111.22	20	27.92	Down	-0.63	3.30393e-05	0.000375939	9295301	9296300	-0.74	6.49945e-06	8.90446e-05	H6PD	NM_004285	+	9294862	9331394	Promoter3k	1038.5
chr1	10126601	10127700	1100	18.06;17.12	41.60;37.06	17.59	39.33	1.25	2.59	Down	-1.16	3.67171e-05	0.000408859	10126601	10127600	-1.22	2.36355e-05	0.000263573	UBE4B	NM_001105562	+	10093040	10241296	Genebody	34110.5
chr1	10510801	10512100	1300	40.63;37.10	75.11;64.06	38.87	69.59	3.83	6.38	Down	-0.84	2.66453e-05	0.000314527	10511001	10512000	-1.01	2.49822e-06	3.93027e-05	CORT	NM_001302	+	10509775	10512060	Promoter3k	1675.5
chr1	10530901	10532100	1200	121.90;134.13	106.31;62.47	128.01	84.39	16.9	9.99	Up	0.6	2.15628e-05	0.000265056	10530901	10531900	1.02	2.4022e-08	7.17049e-07	DFFA	NM_004401	-	10520602	10532613	Promoter3k	1112.5
chr1	10698001	10699100	1100	58.69;11.41	92.44;32.83	35.05	62.63	11.05	20.06	Down	-0.84	7.09112e-05	0.00068942	10698101	10699100	-0.92	2.75337e-05	0.000299828	CASZ1	NM_001079843	-	10696665	10856707	Genebody	158156
chr1	11724401	11725700	1300	22.57;49.23	50.84;83.12	35.9	66.98	9.36	15.52	Down	-0.9	1.25559e-05	0.000169893	11724601	11725600	-0.97	1.09123e-05	0.000137331	FBXO6	NM_018438	+	11724149	11734409	Promoter1k	901.5
chr1	11862801	11864100	1300	63.21;75.62	107.46;122.83	69.42	115.15	5.66	8.64	Down	-0.73	1.70649e-06	3.17534e-05	11863001	11864000	-0.82	4.57922e-06	6.61184e-05	MTHFR	NM_005957	-	11845786	11866160	Promoter3k	2709.5
chr1	11864501	11866200	1700	112.87;124.14	176.79;162.54	118.5	169.67	8.85	11.61	Down	-0.52	1.92385e-05	0.000240685	11865001	11866000	-0.63	1.73267e-06	2.85802e-05	MTHFR	NM_005957	-	11845786	11866160	Promoter1k	809.5
chr1	11967401	11970500	3100	74.49;75.62	176.79;142.42	75.06	159.61	2.23	4.35	Down	-1.09	2.88658e-15	3.52636e-13	11967701	11968700	-1.46	9.95414e-09	3.39265e-07						OtherIntergenic	NA
chr1	12290301	12291500	1200	135.44;128.42	161.77;200.13	131.93	180.95	28.06	36.33	Down	-0.46	8.5936e-05	0.000801555	12290401	12291400	-0.53	2.15053e-05	0.000243138	VPS13D	NM_018156	+	12290112	12572098	Promoter1k	788.5
chr1	12674701	12679200	4500	162.53;190.49	395.18;501.91	176.51	448.55	7.42	17.46	Down	-1.35	0	0	12674801	12675800	-2.33	0	0	DHRS3	NM_004753	-	12627938	12677820	Promoter1k	869.5
chr1	15928801	15929900	1100	69.98;74.20	113.24;113.83	72.09	113.53	13.65	19.87	Down	-0.66	1.5577e-05	0.000201951	15928801	15929800	-0.72	1.87807e-05	0.000216815						OtherIntergenic	NA
chr1	16211701	16213400	1700	81.27;77.05	121.33;131.83	79.16	126.58	5.32	7.98	Down	-0.68	2.64525e-06	4.64169e-05	16211801	16212800	-0.88	1.142e-05	0.000142871	SPEN	NM_015001	+	16174358	16266950	Genebody	38192.5
chr1	16533701	16534800	1100	20.32;63.50	68.17;76.77	41.91	72.47	9.71	14.28	Down	-0.79	4.77178e-05	0.000504144	16533801	16534800	-0.91	5.16284e-05	0.000508386	ARHGEF19	NM_153213	-	16524598	16539104	Genebody	4853.5
chr1	16825701	16827200	1500	42.89;61.36	84.35;86.83	52.12	85.59	12.28	18.14	Down	-0.72	5.04667e-05	0.000527123	16825901	16826900	-0.88	2.74157e-06	4.25216e-05						OtherIntergenic	NA
chr1	17229601	17231300	1700	257.34;240.43	354.74;313.96	248.89	334.35	6.79	8.48	Down	-0.43	5.33877e-07	1.16199e-05	17230101	17231100	-0.66	4.43861e-10	2.22281e-08						OtherIntergenic	NA
chr1	17305701	17307200	1500	29.35;116.29	61.24;185.31	72.82	123.27	18.8	27.88	Down	-0.76	2.98543e-07	6.99443e-06	17306001	17307000	-0.81	7.89791e-06	0.000105123	MFAP2	NM_001135248	-	17300998	17307173	Promoter1k	722.5
chr1	17337201	17338800	1600	38.38;69.20	64.71;133.95	53.79	99.33	13.37	22.5	Down	-0.88	1.56939e-07	4.00571e-06	17337201	17338200	-1.27	6.35575e-10	3.03683e-08	ATP13A2	NM_001141974	-	17312452	17338423	Promoter1k	422.5
chr1	17378801	17379900	1100	88.04;94.89	47.38;57.71	91.46	52.54	16.89	9.04	Up	0.8	3.9236e-06	6.50112e-05	17378901	17379900	0.79	6.52347e-06	8.9326e-05	SDHB	NM_003000	-	17345224	17380665	Promoter3k	1314.5
chr1	17765701	17766700	1000	49.66;109.87	90.13;154.60	79.77	122.36	17.02	23.22	Down	-0.62	2.10754e-05	0.00026006	17765701	17766700	-0.62	2.10754e-05	0.000239389	RCC2	NM_018715	-	17733250	17766250	ProximalPromoter	49.5
chr1	17865701	17868200	2500	90.30;85.61	166.39;207.01	87.95	186.7	16.06	32.19	Down	-1.09	0	0	17866501	17867500	-1.11	4.10783e-14	5.88495e-12	ARHGEF10L	NM_018125	+	17866329	18024370	Promoter1k	621.5
chr1	19275801	19277600	1800	58.69;49.94	62.40;168.36	54.32	115.38	6.19	12.98	Down	-1.09	2.0238e-11	1.30926e-09	19276301	19277300	-1.17	2.24221e-10	1.20645e-08	IFFO2	NM_001136265	-	19230773	19282826	Genebody	6125.5
chr1	19537501	19538600	1100	112.87;113.44	71.64;76.77	113.15	74.21	13	7.95	Up	0.61	5.37363e-05	0.000554628	19537601	19538600	0.79	4.96885e-06	7.10066e-05	UBR4	NM_020765	-	19400999	19536746	Promoter3k	-1304.5
chr1	19578801	19580200	1400	158.02;125.56	73.95;103.77	141.79	88.86	25.43	15.4	Up	0.67	7.39191e-07	1.55236e-05	19579001	19580000	1	1.97448e-09	8.24265e-08	MRTO4	NM_016183	+	19578074	19586622	Promoter3k	1426.5
chr1	19812101	19813900	1800	81.27;99.88	136.35;148.24	90.57	142.3	13.59	19.54	Down	-0.65	1.48345e-06	2.81741e-05	19812701	19813700	-1.19	7.01466e-10	3.31896e-08	CAPZB	NM_004930	-	19665266	19812066	Promoter1k	-934.5
chr1	19889501	19891000	1500	20.32;30.68	50.84;56.65	25.5	53.75	1.96	3.71	Down	-1.08	5.68721e-06	8.86629e-05	19889501	19890500	-1.28	3.07577e-06	4.69824e-05						OtherIntergenic	NA
chr1	19970701	19972500	1800	74.49;130.56	136.35;190.60	102.53	163.47	21.76	31.14	Down	-0.67	1.10577e-07	2.9345e-06	19971201	19972200	-0.69	6.38899e-07	1.21566e-05	NBL1	NM_005380	+	19970806	19984949	Promoter1k	794.5
chr1	20125701	20127600	1900	74.49;93.46	137.50;157.77	83.98	147.64	12	19.32	Down	-0.81	2.61522e-09	1.06243e-07	20126501	20127500	-0.89	8.97424e-07	1.62634e-05	TMCO4	NM_181719	-	20008705	20126410	ProximalPromoter	-240.5
chr1	20812001	20813800	1800	56.43;80.62	88.97;148.24	68.53	118.61	14.71	23.46	Down	-0.79	1.89612e-07	4.72935e-06	20812301	20813300	-1.02	4.0029e-09	1.52273e-07	CAMK2N1	NM_018584	-	20808883	20812728	ProximalPromoter	-172.5
chr1	20986101	20987500	1400	212.19;184.07	131.73;158.83	198.13	145.28	41.19	28.72	Up	0.45	5.31546e-05	0.000549511	20986201	20987200	0.8	1.33721e-07	3.16203e-06	DDOST	NM_005216	-	20978259	20988037	Promoter3k	1236.5
chr1	21503301	21504500	1200	31.60;50.65	77.42;70.95	41.13	74.18	6.32	10.1	Down	-0.85	1.16634e-05	0.000160041	21503301	21504300	-0.86	1.34636e-05	0.000164243	EIF4G3	NM_001198801	-	21132784	21503381	Promoter1k	-519.5
chr1	21615401	21618000	2600	69.98;106.30	130.57;181.07	88.14	155.82	12.94	20.77	Down	-0.82	6.89906e-10	3.18229e-08	21616601	21617600	-1.37	1.08857e-08	3.64913e-07	ECE1	NM_001113349	-	21543739	21616766	ProximalPromoter	65.5
chr1	22261501	22263700	2200	126.41;164.80	204.52;257.84	145.61	231.18	17.29	25.16	Down	-0.67	3.80618e-10	1.84327e-08	22261801	22262800	-1	1.68807e-08	5.29386e-07	HSPG2	NM_005529	-	22148736	22263750	Promoter3k	1149.5
chr1	22777301	22778300	1000	22.57;17.12	41.60;43.94	19.85	42.77	3.46	7.12	Down	-1.11	3.40182e-05	0.000384694	22777301	22778300	-1.11	3.40182e-05	0.000358228	ZBTB40	NM_001083621	+	22778343	22857650	Promoter1k	-542.5
chr1	23346601	23348400	1800	356.67;341.02	228.79;229.25	348.85	229.02	37.44	22.94	Up	0.61	1.49369e-12	1.22328e-10	23347301	23348300	1.27	2.22045e-16	4.94371e-14	KDM1A	NM_015013	+	23345940	23410184	Promoter3k	1560.5
chr1	23503501	23505500	2000	56.43;68.49	102.84;137.13	62.46	119.98	7.07	12.57	Down	-0.94	1.24625e-09	5.44109e-08	23503901	23504900	-0.96	1.44695e-08	4.64977e-07						OtherIntergenic	NA
chr1	23667001	23668000	1000	137.70;114.15	71.64;87.89	125.93	79.76	19.4	11.75	Up	0.66	4.84784e-06	7.76727e-05	23667001	23668000	0.66	4.84784e-06	6.94511e-05	HNRNPR	NM_001102399	-	23636275	23670853	Genebody	3352.5
chr1	23750001	23751900	1900	22.57;22.12	77.42;111.18	22.35	94.3	6.05	24.2	Down	-2.08	0	0	23750201	23751200	-2.41	0	0	TCEA3	NM_003196	-	23707554	23751261	Promoter1k	310.5
chr1	23882001	23885900	3900	453.74;437.34	607.80;729.04	445.54	668.42	15.64	22.07	Down	-0.59	0	0	23883301	23884300	-0.94	1.07669e-12	1.09654e-10	ID3	NM_002167	-	23884420	23886285	Promoter3k	2334.5
chr1	24019201	24020800	1600	200.91;265.40	98.22;164.66	233.15	131.44	33.79	17.68	Up	0.83	3.35287e-14	3.54818e-12	24019601	24020600	1.34	0	0	RPL11	NM_001199802	+	24018268	24022915	Promoter3k	1732.5
chr1	24116601	24117600	1000	27.09;35.67	61.24;54.53	31.38	57.89	4.55	7.55	Down	-0.88	6.39574e-05	0.000635782	24116601	24117600	-0.88	6.39574e-05	0.00060839	LYPLA2	NM_007260	+	24117645	24122029	Promoter1k	-544.5
chr1	24127501	24128600	1100	42.89;57.79	94.75;78.36	50.34	86.55	7.62	11.72	Down	-0.78	1.06494e-05	0.000148551	24127501	24128500	-0.77	1.50358e-05	0.000179897	HMGCL	NM_000191	-	24128366	24151949	Genebody	23898.5
chr1	24304201	24305800	1600	367.96;288.94	248.43;254.13	328.45	251.28	21.38	15.57	Up	0.39	5.64963e-06	8.81839e-05	24304601	24305600	0.47	1.93778e-06	3.15086e-05	SRSF10	NM_054016	-	24295572	24306953	Promoter3k	1952.5
chr1	24648601	24649800	1200	29.35;42.81	52.00;83.12	36.08	67.56	8.12	13.96	Down	-0.91	1.04089e-05	0.000145908	24648801	24649800	-1.14	9.93962e-06	0.00012726	GRHL3	NM_001195010	+	24646055	24681808	Genebody	3145.5
chr1	24742501	24743500	1000	76.75;117.72	120.17;164.66	97.23	142.41	22.68	30.13	Down	-0.55	3.47621e-05	0.000391386	24742501	24743500	-0.55	3.47621e-05	0.000365016	NIPAL3	NM_020448	+	24742244	24799473	Promoter1k	756.5
chr1	24829301	24831000	1700	65.46;67.78	108.62;111.18	66.62	109.9	8.82	13.49	Down	-0.72	3.64923e-06	6.12945e-05	24829601	24830600	-1.14	6.56615e-11	4.18987e-09	RCAN3	NM_001251983	+	24829386	24863510	Promoter1k	764.5
chr1	24967701	24968700	1000	24.83;33.53	47.38;66.71	29.18	57.04	5.3	9.52	Down	-0.97	1.85499e-05	0.00023349	24967701	24968700	-0.97	1.85499e-05	0.000214681	SRRM1	NM_005839	+	24969593	24999772	Promoter3k	-1392.5
chr1	24970901	24971900	1000	106.10;110.58	77.42;65.65	108.34	71.53	19.2	11.63	Up	0.6	9.83174e-05	0.000892912	24970901	24971900	0.6	9.83174e-05	0.000869123	SRRM1	NM_005839	+	24969593	24999772	Promoter3k	1807.5
chr1	25053601	25054800	1200	15.80;19.26	42.75;33.88	17.53	38.32	1.73	3.4	Down	-1.13	6.85149e-05	0.000670943	25053601	25054600	-1.44	3.58158e-06	5.35633e-05						OtherIntergenic	NA
chr1	25073501	25074600	1100	76.75;122.00	127.11;168.89	99.37	148	18.1	24.33	Down	-0.57	1.15242e-05	0.000158773	25073501	25074500	-0.59	1.46199e-05	0.000175763	CLIC4	NM_013943	+	25071759	25170815	Promoter3k	2291.5
chr1	26126301	26128100	1800	33.86;42.09	65.86;105.89	37.98	85.88	11.66	24.56	Down	-1.18	6.95496e-10	3.20233e-08	26127001	26128000	-1.34	8.12938e-09	2.85488e-07	SEPN1	NM_020451	+	26126666	26144713	Promoter1k	534.5
chr1	26184401	26185600	1200	115.13;129.13	77.42;88.42	122.13	82.92	19.39	12.18	Up	0.56	0.000102514	0.000927099	26184401	26185400	0.72	1.88768e-05	0.000217777	C1orf135	NM_024037	-	26160496	26185848	Promoter1k	847.5
chr1	26200501	26202700	2200	101.58;117.00	158.30;207.54	109.29	182.92	17.39	27.05	Down	-0.74	9.10422e-10	4.07874e-08	26201001	26202000	-0.81	7.13275e-08	1.84433e-06						OtherIntergenic	NA
chr1	26248801	26250700	1900	85.78;76.34	132.88;150.89	81.06	141.89	6.7	11.09	Down	-0.81	6.71185e-09	2.47225e-07	26249101	26250100	-0.76	3.33921e-07	6.95314e-06						OtherIntergenic	NA
chr1	26487701	26488800	1100	18.06;24.97	40.44;51.89	21.51	46.16	9.2	18.02	Down	-1.1	1.81448e-05	0.000229458	26487701	26488700	-1.05	6.19917e-05	0.000593723	FAM110D	NM_024869	+	26485510	26489119	Promoter3k	2740.5
chr1	26826201	26827700	1500	63.21;87.75	113.24;122.30	75.48	117.77	13.92	19.64	Down	-0.64	1.5621e-05	0.000202381	26826301	26827300	-0.92	1.04237e-05	0.000132528						OtherIntergenic	NA
chr1	26945601	26947300	1700	126.41;118.43	173.33;180.54	122.42	176.93	8.68	11.75	Down	-0.53	7.89458e-06	0.000116307	26945801	26946800	-0.7	7.69839e-06	0.000102974						OtherIntergenic	NA
chr1	27019701	27021000	1300	58.69;64.92	93.60;101.12	61.81	97.36	6.25	9.1	Down	-0.66	6.27774e-05	0.000627176	27019901	27020900	-1.03	1.74826e-06	2.88096e-05	ARID1A	NM_006015	+	27022521	27108601	Promoter3k	-2170.5
chr1	27114601	27116000	1400	88.04;139.12	158.30;165.19	113.58	161.75	7.82	9.93	Down	-0.51	3.85891e-05	0.000425531	27114901	27115900	-0.67	1.1752e-05	0.000146474	PIGV	NM_001202554	+	27114678	27124894	Promoter1k	622.5
chr1	27152001	27153900	1900	24.83;54.22	64.71;93.71	39.53	79.21	10.87	19.24	Down	-1	1.98967e-07	4.93873e-06	27152701	27153700	-1.16	5.70056e-07	1.09972e-05	ZDHHC18	NM_032283	+	27153200	27182211	ProximalPromoter	-249.5
chr1	27319101	27320200	1100	20.32;39.24	50.84;60.89	29.78	55.86	6.76	11.21	Down	-0.91	5.86122e-05	0.000593169	27319101	27320100	-0.98	2.61027e-05	0.000286367	TRNP1	NM_001013642	+	27320194	27327377	Promoter1k	-543.5
chr1	27321401	27322700	1300	128.67;167.66	206.84;213.89	148.16	210.37	26.15	33.71	Down	-0.51	3.20172e-06	5.46162e-05	27321601	27322600	-0.56	9.48748e-06	0.000122508	TRNP1	NM_001013642	+	27320194	27327377	Promoter3k	1856.5
chr1	27337201	27339100	1900	22.57;61.36	79.73;86.83	41.96	83.28	5.04	8.57	Down	-0.99	1.36334e-07	3.51997e-06	27337901	27338900	-1.09	2.41829e-05	0.000268281	FAM46B	NM_052943	-	27331510	27339333	Promoter3k	1182.5
chr1	27995301	27997000	1700	47.41;35.67	62.40;178.95	41.54	120.67	4.46	12.98	Down	-1.54	0	0	27996001	27997000	-2.04	0	0	IFI6	NM_022873	-	27992571	27998724	Promoter3k	2573.5
chr1	27997201	27999200	2000	158.02;127.71	201.06;417.73	142.86	309.39	10.34	22	Down	-1.11	0	0	27997201	27998200	-3.32	0	0	IFI6	NM_022873	-	27992571	27998724	Promoter1k	523.5
chr1	28052801	28054300	1500	142.22;143.40	211.46;183.19	142.81	197.32	13.11	16.69	Down	-0.47	2.79863e-05	0.0003275	28053301	28054300	-0.77	4.39643e-06	6.39804e-05	FAM76A	NM_001143915	+	28052489	28089423	Promoter3k	1061.5
chr1	28158101	28159500	1400	144.47;196.19	116.71;115.42	170.33	116.06	24.27	14.92	Up	0.55	5.38889e-06	8.4939e-05	28158401	28159400	1.04	2.04941e-09	8.54157e-08	PPP1R8	NM_138558	+	28157324	28178183	Promoter3k	1476.5
chr1	28286601	28287900	1300	36.12;49.23	71.64;78.89	42.67	75.26	10.51	16.81	Down	-0.82	1.93765e-05	0.000242152	28286701	28287700	-1.2	3.19091e-07	6.70118e-06	XKR8	NM_018053	+	28286503	28294604	Promoter1k	747.5
chr1	28413101	28414700	1600	311.52;294.65	233.41;204.89	303.08	219.15	23.39	15.7	Up	0.47	1.93642e-07	4.82053e-06	28413201	28414200	0.88	8.77862e-10	4.00971e-08	EYA3	NM_001990	-	28296854	28415148	Promoter3k	1247.5
chr1	28587601	28588900	1300	112.87;134.13	100.53;281.66	123.5	191.1	18.66	27.66	Down	-0.63	6.26975e-08	1.79045e-06	28587901	28588900	-1.04	3.22615e-11	2.25747e-09	SESN2	NM_031459	+	28585962	28609002	Promoter3k	2288.5
chr1	28905701	28906700	1000	58.69;90.61	42.75;45.53	74.65	44.14	10.55	5.59	Up	0.76	6.87349e-05	0.000672584	28905701	28906700	0.76	6.87349e-05	0.000645327	SNHG12	NR_024127	-	28905049	28908366	Promoter3k	2165.5
chr1	28974101	28976000	1900	36.12;87.75	134.04;92.65	61.94	113.35	2.99	4.62	Down	-0.87	3.16254e-08	9.81609e-07	28975001	28976000	-1.14	4.3502e-07	8.682e-06	RNU11	NR_004407	+	28975111	28975246	ProximalPromoter	-60.5
chr1	29447901	29452200	4300	133.19;194.05	321.23;394.96	163.62	358.1	11.73	23.27	Down	-1.13	0	0	29449001	29450000	-1.4	0	0	TMEM200B	NM_001003682	-	29445936	29450421	Promoter1k	370.5
chr1	29562701	29565000	2300	72.24;98.45	114.39;223.42	85.35	168.91	14.6	26.93	Down	-0.98	7.38298e-14	7.50423e-12	29563901	29564900	-1.43	1.73702e-10	9.62681e-09	PTPRU	NM_005704	+	29563027	29653325	Promoter1k	823.5
chr1	31380001	31381500	1500	18.06;29.96	45.06;82.06	24.01	63.56	6.83	16.52	Down	-1.4	1.14981e-09	5.05005e-08	31380201	31381200	-1.51	2.24256e-10	1.20645e-08	SDC3	NM_014654	-	31342312	31381480	Promoter1k	729.5
chr1	31535001	31537400	2400	483.08;508.68	328.16;354.73	495.88	341.44	36.84	23.54	Up	0.54	3.75255e-14	3.95487e-12	31535601	31536600	1.05	0	0	PUM1	NM_014676	-	31404352	31538564	Promoter3k	2363.5
chr1	31627201	31628200	1000	20.32;33.53	45.06;57.71	26.92	51.39	8.85	15.17	Down	-0.93	8.06764e-05	0.00076362	31627201	31628200	-0.93	8.06764e-05	0.00073673						OtherIntergenic	NA
chr1	31845501	31847100	1600	42.89;45.66	70.49;77.83	44.28	74.16	4.92	7.64	Down	-0.74	9.45172e-05	0.000865121	31845801	31846800	-0.92	1.54551e-05	0.000184296	FABP3	NM_004102	-	31838099	31845923	Promoter1k	-377.5
chr1	31885901	31886900	1000	88.04;85.61	115.55;140.30	86.83	127.93	71.99	99.78	Down	-0.56	6.92943e-05	0.000676514	31885901	31886900	-0.56	6.92943e-05	0.000648921	SERINC2	NM_178865	+	31885962	31907527	Promoter1k	438.5
chr1	32014601	32015700	1100	24.83;21.40	40.44;64.06	23.12	52.25	2.49	5.44	Down	-1.18	1.51961e-06	2.87228e-05	32014701	32015700	-1.26	4.84439e-07	9.51324e-06						OtherIntergenic	NA
chr1	32169801	32170800	1000	31.60;41.38	46.22;83.65	36.49	64.94	4.64	7.69	Down	-0.83	5.78968e-05	0.000588244	32169801	32170800	-0.83	5.78968e-05	0.000561193	COL16A1	NM_001856	-	32117847	32169768	Promoter1k	-532.5
chr1	32180301	32181600	1300	24.83;40.67	61.24;76.77	32.75	69.01	3.25	6.14	Down	-1.08	2.75457e-07	6.50759e-06	32180401	32181400	-1.25	9.4938e-08	2.36453e-06						OtherIntergenic	NA
chr1	32225701	32227400	1700	40.63;43.52	67.02;95.30	42.08	81.16	4.9	8.88	Down	-0.95	5.10707e-07	1.11771e-05	32225901	32226900	-1.4	8.50151e-10	3.90894e-08	BAI2	NM_001703	-	32192717	32229648	Genebody	3097.5
chr1	32262301	32264600	2300	198.65;204.76	265.77;346.79	201.7	306.28	19.05	27.15	Down	-0.6	4.54565e-11	2.74207e-09	32262901	32263900	-0.82	7.92881e-11	4.91902e-09	SPOCD1	NM_144569	-	32256024	32281580	Genebody	18129.5
chr1	32538201	32539200	1000	279.92;199.76	214.92;145.07	239.84	180	30.64	21.64	Up	0.41	3.51142e-05	0.000394486	32538201	32539200	0.41	3.51142e-05	0.000367962	TMEM39B	NM_018056	+	32538502	32568467	ProximalPromoter	198.5
chr1	32646401	32647800	1400	94.81;136.27	159.46;180.54	115.54	170	14.68	19.52	Down	-0.56	4.83159e-06	7.74848e-05	32646801	32647800	-0.76	1.57609e-05	0.000187466	TXLNA	NM_175852	+	32645344	32663886	Promoter3k	1756.5
chr1	32686201	32687700	1500	65.46;89.89	92.44;147.71	77.68	120.08	9.58	13.67	Down	-0.63	1.86499e-05	0.000234461	32686401	32687400	-0.94	1.91069e-06	3.11412e-05	TMEM234	NM_019118	-	32681797	32687926	Promoter1k	975.5
chr1	32705501	32708200	2700	128.67;116.29	211.46;243.54	122.48	227.5	13.38	23.48	Down	-0.89	1.22125e-15	1.59416e-13	32706601	32707600	-1.05	2.68698e-11	1.92471e-09	MTMR9LP	NR_026850	-	32697260	32707311	Promoter1k	460.5
chr1	32817601	32818600	1000	20.32;36.39	40.44;68.83	28.35	54.64	9.38	16.35	Down	-0.95	3.85754e-05	0.000425531	32817601	32818600	-0.95	3.85754e-05	0.000397829						OtherIntergenic	NA
chr1	33166201	33168700	2500	160.27;166.23	255.37;276.37	163.25	265.87	13.45	20.36	Down	-0.7	1.92879e-12	1.54037e-10	33166901	33167900	-0.81	2.05647e-10	1.12029e-08	SYNC	NM_001161708	-	33145506	33168361	Promoter1k	910.5
chr1	33437901	33439400	1500	31.60;45.66	55.46;92.12	38.63	73.79	5.59	9.83	Down	-0.93	2.25127e-06	4.03579e-05	33438201	33439200	-0.93	3.77584e-06	5.60555e-05						OtherIntergenic	NA
chr1	33591501	33592500	1000	42.89;59.22	97.06;69.36	51.05	83.21	9.17	13.25	Down	-0.7	8.01676e-05	0.000759598	33591501	33592500	-0.7	8.01676e-05	0.000732735						OtherIntergenic	NA
chr1	33592901	33594200	1300	56.43;67.78	112.08;93.71	62.11	102.9	8.34	12.5	Down	-0.73	6.34972e-06	9.71942e-05	33593001	33594000	-0.81	1.53787e-06	2.58393e-05						OtherIntergenic	NA
chr1	33723001	33724300	1300	47.41;46.37	72.80;88.95	46.89	80.87	14.36	23.29	Down	-0.79	1.89018e-05	0.000237223	33723101	33724100	-0.88	3.0403e-05	0.000325423	ZNF362	NM_152493	+	33722173	33766320	Promoter3k	1477.5
chr1	33895001	33896000	1000	76.75;93.46	39.29;47.65	85.11	43.47	18.28	8.6	Up	0.97	1.60394e-07	4.07773e-06	33895001	33896000	0.97	1.60394e-07	3.70087e-06						OtherIntergenic	NA
chr1	34629301	34630600	1300	69.98;80.62	82.04;168.36	75.3	125.2	26.95	42.51	Down	-0.73	5.43191e-07	1.18026e-05	34629501	34630500	-0.86	9.07274e-07	1.64129e-05	CSMD2	NM_052896	-	33979608	34631443	Promoter3k	1492.5
chr1	35586301	35587300	1000	18.06;18.55	38.13;46.06	18.3	42.1	6.48	13.94	Down	-1.2	1.13979e-05	0.000157371	35586301	35587300	-1.2	1.13979e-05	0.000142664						OtherIntergenic	NA
chr1	36173201	36174300	1100	24.83;29.25	41.60;69.36	27.04	55.48	8.43	16.22	Down	-1.04	7.71841e-06	0.000114136	36173201	36174200	-1	1.8397e-05	0.000213343						OtherIntergenic	NA
chr1	36273701	36275800	2100	85.78;109.16	179.10;178.42	97.47	178.76	8.97	14.94	Down	-0.88	3.19456e-12	2.44857e-10	36274501	36275500	-1.25	1.17018e-13	1.52363e-11	EIF2C4	NM_017629	+	36273827	36323490	Promoter1k	923.5
chr1	36397401	36398800	1400	230.25;214.03	181.41;131.30	222.14	156.36	39.44	25.55	Up	0.51	1.63386e-06	3.0579e-05	36397501	36398500	0.63	2.89669e-07	6.15873e-06	EIF2C3	NM_024852	+	36396682	36522063	Promoter3k	1418.5
chr1	36548801	36550700	1900	42.89;32.10	83.20;77.30	37.5	80.25	5.42	11.05	Down	-1.1	1.74149e-08	5.76733e-07	36549301	36550300	-1.13	1.99122e-08	6.10656e-07	TEKT2	NM_014466	+	36549675	36553876	ProximalPromoter	75.5
chr1	36689901	36691000	1100	340.87;307.49	295.81;208.60	324.18	252.2	27.63	19.82	Up	0.36	2.18364e-05	0.000268001	36690001	36691000	0.37	1.9907e-05	0.000227976	THRAP3	NM_005119	+	36690016	36770957	Promoter1k	434.5
chr1	36852501	36853500	1000	13.54;32.82	43.91;52.94	23.18	48.43	2.09	3.79	Down	-1.06	2.0002e-05	0.000248784	36852501	36853500	-1.06	2.0002e-05	0.00022886	STK40	NM_032017	-	36805224	36851485	Promoter3k	-1515.5
chr1	37941301	37943200	1900	130.93;227.59	99.37;130.24	179.26	114.81	25.6	14.68	Up	0.64	9.46271e-08	2.57312e-06	37941701	37942700	0.83	4.66698e-07	9.20703e-06	ZC3H12A	NM_025079	+	37940118	37949978	Promoter3k	2132.5
chr1	38022001	38023200	1200	49.66;61.36	106.31;75.18	55.51	90.74	8.08	11.81	Down	-0.71	3.46274e-05	0.000390382	38022101	38023100	-0.75	1.79454e-05	0.000208786	DNALI1	NM_003462	+	38022519	38032458	ProximalPromoter	81.5
chr1	38460701	38461900	1200	63.21;60.64	120.17;74.12	61.92	97.15	6.27	8.95	Down	-0.65	7.31153e-05	0.000706045	38460901	38461900	-0.67	6.05218e-05	0.000581486						OtherIntergenic	NA
chr1	38478101	38480100	2000	372.47;365.99	295.81;246.72	369.23	271.26	19.8	13.41	Up	0.44	4.1313e-08	1.23821e-06	38478301	38479300	0.42	2.03335e-06	3.28241e-05	UTP11L	NM_016037	+	38478383	38490497	Promoter1k	717.5
chr1	39323601	39325200	1600	115.13;148.39	157.15;222.90	131.76	190.02	16.3	21.69	Down	-0.53	4.10757e-06	6.76671e-05	39323701	39324700	-0.68	1.1705e-05	0.00014601	RRAGC	NM_022157	-	39305014	39325340	Promoter1k	939.5
chr1	39339001	39340000	1000	237.03;191.91	173.33;142.95	214.47	158.14	29.1	20.14	Up	0.44	3.54842e-05	0.000397601	39339001	39340000	0.44	3.54842e-05	0.000371008	GJA9-MYCBP	NR_037633	-	39328161	39347298	Genebody	7797.5
chr1	39406701	39407800	1100	11.29;32.82	40.44;55.59	22.05	48.02	10.01	18.8	Down	-1.12	9.01744e-06	0.000129655	39406801	39407800	-1.17	5.00565e-06	7.14333e-05	RHBDL2	NM_017821	-	39351478	39407456	ProximalPromoter	205.5
chr1	39657701	39659300	1600	74.49;82.05	136.35;106.42	78.27	121.38	4.43	6.24	Down	-0.63	1.47617e-05	0.000193528	39657901	39658900	-0.8	6.77492e-07	1.27962e-05	MACF1	NM_012090	+	39547088	39952810	Genebody	111412
chr1	39733101	39735300	2200	79.01;87.75	157.15;162.01	83.38	159.58	7.72	13.62	Down	-0.94	3.12028e-12	2.39521e-10	39733901	39734900	-1.06	3.3288e-11	2.30733e-09	MACF1	NM_012090	+	39547088	39952810	Genebody	187112
chr1	40781301	40782300	1000	22.57;19.98	38.13;59.30	21.28	48.71	5.5	12.1	Down	-1.2	2.58331e-06	4.54385e-05	40781301	40782300	-1.2	2.58331e-06	4.03664e-05	COL9A2	NM_001852	-	40766162	40782939	Promoter3k	1138.5
chr1	41846701	41847800	1100	11.29;18.55	41.60;39.18	14.92	40.39	5.96	14.27	Down	-1.44	7.95609e-07	1.65129e-05	41846701	41847700	-1.61	1.25335e-07	2.99262e-06						OtherIntergenic	NA
chr1	41848001	41849100	1100	27.09;22.12	39.29;57.18	24.6	48.23	6.81	12.89	Down	-0.97	7.76547e-05	0.000741388	41848001	41849000	-0.97	7.76547e-05	0.000713954						OtherIntergenic	NA
chr1	42798401	42800400	2000	365.70;365.99	250.74;264.72	365.85	257.73	24.72	16.22	Up	0.51	8.3445e-10	3.77455e-08	42798701	42799700	0.84	7.01219e-11	4.41425e-09	FOXJ3	NM_001198851	-	42642209	42800636	Promoter3k	1235.5
chr1	43149501	43152400	2900	336.35;427.35	212.61;265.25	381.85	238.93	24.42	14.04	Up	0.68	4.44089e-16	6.15632e-14	43150801	43151800	1.17	1.09306e-11	8.67548e-10	YBX1	NM_004559	+	43148065	43168020	Promoter3k	2885.5
chr1	43310701	43312400	1700	212.19;228.30	184.88;133.95	220.25	159.41	11.73	7.71	Up	0.47	9.65552e-06	0.000137408	43311201	43312200	0.54	3.43489e-06	5.16097e-05	ZNF691	NM_001242739	+	43312243	43318146	Promoter1k	-692.5
chr1	43388901	43390900	2000	81.27;84.19	142.13;163.60	82.73	152.86	8.95	15.42	Down	-0.89	7.43766e-11	4.28361e-09	43389001	43390000	-1.39	1.09901e-09	4.88957e-08						OtherIntergenic	NA
chr1	43814601	43815600	1000	27.09;28.54	43.91;72.53	27.81	58.22	9.17	18.19	Down	-1.07	2.77412e-06	4.83482e-05	43814601	43815600	-1.07	2.77412e-06	4.29487e-05	MPL	NM_005373	+	43803474	43820135	Genebody	11626.5
chr1	44030901	44032000	1100	9.03;8.56	41.60;40.77	8.8	41.18	1.84	8.06	Down	-2.23	1.48095e-11	9.92699e-10	44030901	44031900	-2.32	7.06235e-12	5.87741e-10	PTPRF	NM_130440	+	43996546	44089343	Genebody	34904.5
chr1	44513301	44515500	2200	205.42;222.59	132.88;110.65	214.01	121.77	12.13	6.31	Up	0.81	7.78932e-13	6.72169e-11	44514101	44515100	0.85	3.13851e-09	1.23219e-07						OtherIntergenic	NA
chr1	45082101	45083500	1400	27.09;28.54	52.00;87.89	27.81	69.94	4.99	11.91	Down	-1.33	9.00223e-10	4.04361e-08	45082201	45083200	-1.41	1.35666e-09	5.88815e-08	RNF220	NM_018150	+	44870959	45117396	Genebody	211842
chr1	45196501	45197600	1100	20.32;29.25	54.31;46.59	24.78	50.45	1.94	3.51	Down	-1.03	2.36683e-05	0.000286083	45196601	45197600	-1.08	1.4266e-05	0.000171911						OtherIntergenic	NA
chr1	45241401	45242400	1000	142.22;179.07	205.68;227.13	160.64	216.41	36.22	44.57	Down	-0.43	4.72963e-05	0.000500308	45241401	45242400	-0.43	4.72963e-05	0.000472146	RPS8	NM_001012	+	45241245	45244412	Promoter1k	655.5
chr1	45242301	45243700	1400	167.05;166.94	71.64;121.24	167	96.44	53.61	29.52	Up	0.79	6.20252e-10	2.89738e-08	45242701	45243700	1.21	2.63087e-11	1.88978e-09	RPS8	NM_001012	+	45241245	45244412	Promoter3k	1755.5
chr1	45266301	45267400	1100	103.84;112.01	121.33;186.89	107.92	154.11	38.38	51.65	Down	-0.51	5.21967e-05	0.000541563	45266301	45267300	-0.52	7.37469e-05	0.000683525	PLK3	NM_004073	+	45266035	45271667	Promoter1k	815.5
chr1	45267501	45268800	1300	63.21;84.90	77.42;149.30	74.05	113.36	13.12	18.73	Down	-0.61	4.58647e-05	0.000487476	45267801	45268800	-1.03	1.46421e-06	2.47553e-05	PLK3	NM_004073	+	45266035	45271667	Promoter3k	2115.5
chr1	45273701	45275900	2200	45.15;83.47	120.17;133.42	64.31	126.8	4.27	7.43	Down	-0.98	1.10663e-10	6.06275e-09	45274501	45275500	-1.42	2.29342e-09	9.42114e-08	BTBD19	NM_001136537	+	45274153	45279801	Promoter1k	647.5
chr1	45284501	45286400	1900	60.95;91.32	142.13;117.01	76.13	129.57	3.48	5.24	Down	-0.77	1.1643e-07	3.0661e-06	45284901	45285900	-0.82	3.12499e-05	0.000333101	PTCH2	NM_001166292	-	45285515	45308616	Genebody	23165.5
chr1	46050801	46051900	1100	167.05;180.50	130.57;123.36	173.77	126.97	24.24	16.29	Up	0.45	0.000130845	0.00117198	46050901	46051900	0.55	2.56993e-05	0.000282242	NASP	NM_001195193	+	46049659	46084578	Promoter3k	1691.5
chr1	46214801	46215900	1100	27.09;37.81	64.71;59.30	32.45	62	14.32	24.52	Down	-0.93	1.44642e-05	0.00019055	46214801	46215800	-1.28	8.05685e-06	0.000106687	IPP	NM_005897	-	46164406	46216485	Promoter3k	1134.5
chr1	46595201	46597100	1900	297.98;247.56	203.37;159.36	272.77	181.37	14.77	9.18	Up	0.59	1.15366e-09	5.06263e-08	46595501	46596500	1.24	3.23297e-13	3.7704e-11	PIK3R3	NM_003629	-	46505811	46598380	Promoter3k	2229.5
chr1	47081401	47082400	1000	51.92;67.06	84.35;110.12	59.49	97.24	37.4	56.19	Down	-0.71	1.8271e-05	0.000230714	47081401	47082400	-0.71	1.8271e-05	0.000212073	MOB3C	NM_201403	-	47073386	47082563	Promoter1k	662.5
chr1	47778801	47779900	1100	404.07;317.48	299.28;274.25	360.78	286.76	36.61	27.55	Up	0.33	3.82535e-05	0.000422624	47778801	47779800	0.33	4.69302e-05	0.000468855	STIL	NM_003035	-	47715810	47779819	Promoter1k	468.5
chr1	47901901	47903300	1400	99.33;102.73	136.35;167.83	101.03	152.09	22.36	31.5	Down	-0.59	5.25252e-06	8.30696e-05	47901901	47902900	-0.74	7.47146e-06	0.000100419	FOXD2	NM_004474	+	47901688	47906363	Promoter1k	912.5
chr1	47998201	47999700	1500	24.83;22.12	45.06;75.71	23.47	60.39	5.75	14.26	Down	-1.36	6.64146e-09	2.45034e-07	47998501	47999500	-1.62	1.11103e-10	6.54542e-09						OtherIntergenic	NA
chr1	51424201	51425200	1000	146.73;186.21	110.93;118.60	166.47	114.76	21.08	13.25	Up	0.54	1.22609e-05	0.000166563	51424201	51425200	0.54	1.22609e-05	0.000151766	FAF1	NM_007051	-	50906934	51425936	Promoter3k	1235.5
chr1	51441901	51444300	2400	182.85;189.06	266.92;284.84	185.95	275.88	19.09	26.32	Down	-0.57	2.90794e-09	1.16569e-07	51442701	51443700	-0.64	6.21284e-08	1.6336e-06						OtherIntergenic	NA
chr1	51982201	51984000	1800	259.60;233.29	171.01;172.07	246.45	171.54	18.83	12.31	Up	0.52	2.04282e-07	5.04388e-06	51982501	51983500	0.88	1.50859e-08	4.80721e-07	EPS15	NM_001981	-	51819934	51984995	Promoter3k	1894.5
chr1	53019001	53020500	1500	103.84;112.72	169.86;146.66	108.28	158.26	13.76	18.4	Down	-0.55	1.41243e-05	0.000186838	53019401	53020400	-0.75	2.71022e-06	4.20607e-05	ZCCHC11	NM_001009881	-	52888947	53018762	Promoter1k	-988.5
chr1	53067701	53068800	1100	29.35;52.79	45.06;116.48	41.07	80.77	13.91	25.17	Down	-0.98	2.84707e-07	6.70764e-06	53067701	53068700	-1.08	1.70528e-07	3.90839e-06	GPX7	NM_015696	+	53068042	53074723	ProximalPromoter	208.5
chr1	53386201	53387800	1600	158.02;134.84	217.23;186.36	146.43	201.8	13.58	17.52	Down	-0.46	2.60851e-05	0.000308764	53386801	53387800	-0.52	4.51288e-05	0.000454212	ECHDC2	NM_001198962	-	53361581	53387446	Promoter1k	445.5
chr1	53481101	53482600	1500	218.97;241.14	161.77;142.42	230.05	152.1	30.07	18.18	Up	0.6	1.51668e-08	5.12514e-07	53481501	53482500	1.24	4.08562e-14	5.86948e-12	SCP2	NM_001007099	+	53480609	53517289	Promoter3k	1241.5
chr1	53527201	53529600	2400	121.90;129.13	207.99;216.54	125.52	212.27	15.91	24.92	Down	-0.76	1.90817e-11	1.24227e-09	53527301	53528300	-0.9	2.85405e-07	6.07812e-06	PODN	NM_001199081	+	53527884	53551174	Promoter1k	516.5
chr1	53792301	53793600	1300	115.13;134.13	152.53;194.31	124.63	173.42	24.48	31.57	Down	-0.48	6.18295e-05	0.000619512	53792401	53793400	-0.54	2.16465e-05	0.000244628	LRP8	NM_001018054	-	53708040	53793821	Promoter1k	870.5
chr1	54232001	54233000	1000	42.89;43.52	88.97;60.36	43.21	74.67	4.63	7.27	Down	-0.79	3.73996e-05	0.000414994	54232001	54233000	-0.79	3.73996e-05	0.000387802	TMEM48	NM_001168551	-	54231133	54304225	Genebody	71724.5
chr1	54447801	54448800	1000	13.54;28.54	38.13;75.71	21.04	56.92	3.97	9.65	Down	-1.44	4.71546e-09	1.80986e-07	54447801	54448800	-1.44	4.71546e-09	1.76379e-07						OtherIntergenic	NA
chr1	54800301	54801500	1200	29.35;75.62	70.49;111.18	52.49	90.83	6.7	10.15	Down	-0.79	5.16525e-06	8.18656e-05	54800501	54801500	-0.7	7.52277e-05	0.000695494	SSBP3	NM_145716	-	54692194	54871979	Genebody	71078.5
chr1	54952801	54954300	1500	24.83;46.37	61.24;102.18	35.6	81.71	6.41	13.24	Down	-1.2	1.04314e-09	4.60907e-08	54952901	54953900	-1.72	1.35251e-11	1.03977e-09						OtherIntergenic	NA
chr1	55007101	55009200	2100	56.43;64.21	120.17;120.71	60.32	120.44	6.53	11.98	Down	-1	1.71848e-10	8.96063e-09	55008001	55009000	-1.05	4.31976e-07	8.63466e-06						OtherIntergenic	NA
chr1	55350801	55352000	1200	81.27;131.27	73.95;57.18	106.27	65.57	36.44	19.72	Up	0.7	1.02327e-05	0.000144028	55350801	55351800	0.94	4.62762e-06	6.67237e-05	DHCR24	NM_014762	-	55315299	55352921	Promoter3k	1520.5
chr1	56942701	56944000	1300	69.98;35.67	69.33;97.42	52.83	83.37	7.52	11.96	Down	-0.66	0.000201103	0.0017848	56942901	56943900	-0.85	5.7945e-06	8.06978e-05						Genedesert	NA
chr1	57040701	57044200	3500	300.23;423.78	584.68;664.98	362.01	624.83	14.79	23.11	Down	-0.79	0	0	57041301	57042300	-1.29	0	0	PPAP2B	NM_003713	-	56960418	57045257	Promoter3k	2806.5
chr1	57887101	57891300	4200	135.44;136.27	272.70;284.31	135.85	278.5	8.89	16.96	Down	-1.04	0	0	57888201	57889200	-1.24	3.75189e-12	3.30983e-10	DAB1	NM_021080	-	57463578	58716211	Genebody	827010
chr1	58715101	58716200	1100	45.15;48.51	47.38;106.42	46.83	76.9	17.51	27.56	Down	-0.72	0.000122127	0.00109694	58715101	58716100	-0.87	2.55317e-05	0.000280619	DAB1	NM_021080	-	57463578	58716211	Promoter1k	560.5
chr1	59042301	59043300	1000	13.54;17.12	39.29;64.06	15.33	51.67	6.7	21.03	Down	-1.75	1.10691e-10	6.06275e-09	59042301	59043300	-1.75	1.10691e-10	6.53572e-09	TACSTD2	NM_002353	-	59041094	59043166	Promoter1k	365.5
chr1	59163701	59165300	1600	261.86;216.88	167.55;171.54	239.37	169.54	20.62	13.83	Up	0.5	9.80999e-07	1.97085e-05	59163801	59164800	1.17	1.741e-10	9.63845e-09	MYSM1	NM_001085487	-	59120410	59165747	Promoter3k	1246.5
chr1	59247601	59248600	1000	99.33;124.85	134.04;184.25	112.09	159.14	26.5	34.75	Down	-0.51	5.10411e-05	0.000531935	59247601	59248600	-0.51	5.10411e-05	0.000503567	JUN	NM_002228	-	59246462	59249785	Promoter3k	1684.5
chr1	59250701	59251700	1000	47.41;77.05	99.37;104.30	62.23	101.84	7.18	10.47	Down	-0.71	1.10839e-05	0.000153695	59250701	59251700	-0.71	1.10839e-05	0.000139242	LOC100131060	NR_034014	+	59250822	59365384	Promoter1k	378.5
chr1	59280701	59282600	1900	58.69;66.35	108.62;136.07	62.52	122.34	5.02	9.12	Down	-0.97	3.41486e-10	1.67107e-08	59280901	59281900	-1.17	2.34257e-09	9.60006e-08	LOC100131060	NR_034014	+	59250822	59365384	Genebody	30828.5
chr1	59368301	59369300	1000	18.06;20.69	40.44;45.53	19.37	42.99	4.78	9.78	Down	-1.15	1.85202e-05	0.00023323	59368301	59369300	-1.15	1.85202e-05	0.000214385						OtherIntergenic	NA
chr1	59485201	59486900	1700	18.06;46.37	65.86;87.36	32.22	76.61	2.37	4.9	Down	-1.25	1.01358e-09	4.49781e-08	59485701	59486700	-1.12	1.78165e-07	4.04913e-06						OtherIntergenic	NA
chr1	59611301	59613200	1900	47.41;62.07	73.95;174.72	54.74	124.33	5.22	11.17	Down	-1.18	9.10383e-14	9.09163e-12	59611501	59612500	-1.45	7.30527e-14	1.00191e-11	HSD52	NR_027120	-	59597607	59612479	ProximalPromoter	228.5
chr1	59782301	59783500	1200	29.35;42.09	68.17;60.89	35.72	64.53	5.44	8.78	Down	-0.85	4.16243e-05	0.000451082	59782401	59783400	-0.88	4.82029e-05	0.000479614	FGGY	NM_001244714	+	59775749	60228402	Genebody	7151.5
chr1	61508101	61509400	1300	22.57;24.26	40.44;66.18	23.42	53.31	8.12	17.47	Down	-1.19	1.00101e-06	2.00714e-05	61508301	61509300	-1.24	5.49564e-07	1.06458e-05						Genedesert	NA
chr1	61515801	61517400	1600	92.55;80.62	117.86;150.89	86.59	134.38	14.19	21	Down	-0.63	5.00082e-06	7.97263e-05	61516101	61517100	-1.04	1.18169e-07	2.85044e-06						Genedesert	NA
chr1	61522501	61524200	1700	124.16;140.55	166.39;216.54	132.35	191.47	11.89	16.01	Down	-0.53	3.17882e-06	5.43156e-05	61522701	61523700	-0.64	7.83342e-07	1.44817e-05						Genedesert	NA
chr1	61566401	61568500	2100	40.63;59.93	93.60;111.71	50.28	102.65	3.01	5.55	Down	-1.03	1.44499e-09	6.20347e-08	61567001	61568000	-1.42	1.96732e-13	2.45585e-11	NFIA	NM_001134673	+	61547979	61928460	Genebody	19471.5
chr1	61649201	61650800	1600	45.15;29.96	55.46;148.77	37.56	102.12	4.44	12.2	Down	-1.44	3.33067e-15	4.02112e-13	61649601	61650600	-1.34	1.62781e-12	1.57368e-10	NFIA	NM_001134673	+	61547979	61928460	Genebody	102022
chr1	61667801	61669300	1500	112.87;109.87	157.15;158.83	111.37	157.99	10.25	13.55	Down	-0.5	5.63918e-05	0.000576713	61667801	61668800	-0.91	1.16225e-06	2.02423e-05	NFIA	NM_001134673	+	61547979	61928460	Genebody	120572
chr1	61720101	61721500	1400	54.18;48.51	78.57;100.59	51.35	89.58	3.4	5.64	Down	-0.8	4.56151e-06	7.37282e-05	61720401	61721400	-0.9	1.50573e-06	2.53649e-05	NFIA	NM_001134673	+	61547979	61928460	Genebody	172822
chr1	61783601	61785200	1600	33.86;24.26	68.17;45.00	29.06	56.59	1.69	3.09	Down	-0.96	2.19056e-05	0.000268629	61784001	61785000	-1.03	1.60734e-05	0.000190741	NFIA	NM_001134673	+	61547979	61928460	Genebody	236422
chr1	61803401	61805200	1800	69.98;67.06	108.62;117.54	68.52	113.08	4.94	7.64	Down	-0.72	2.60343e-06	4.57454e-05	61804001	61805000	-0.94	4.61855e-07	9.15362e-06	NFIA	NM_001134673	+	61547979	61928460	Genebody	256322
chr1	62207801	62209700	1900	76.75;82.76	98.22;166.77	79.75	132.5	11.69	18.38	Down	-0.73	2.65265e-07	6.31029e-06	62208601	62209600	-1.07	2.28643e-07	4.99548e-06	INADL	NM_176877	+	62208148	62629591	Promoter1k	602.5
chr1	63248401	63249400	1000	31.60;19.26	53.15;47.65	25.43	50.4	2.76	5.3	Down	-0.99	4.25908e-05	0.000459221	63248401	63249400	-0.99	4.25908e-05	0.000432646	ATG4C	NM_178221	+	63249776	63330941	Promoter1k	-875.5
chr1	63782601	63783800	1200	31.60;23.54	42.75;74.12	27.57	58.44	6.01	12.51	Down	-1.08	1.94106e-06	3.54765e-05	63782701	63783700	-1.25	2.50534e-07	5.42536e-06	LINC00466	NR_038252	-	63624753	63782901	Promoter1k	-299.5
chr1	63787301	63789000	1700	45.15;41.38	56.62;112.24	43.26	84.43	14.42	27.24	Down	-0.96	2.00973e-07	4.97892e-06	63787701	63788700	-0.94	1.38978e-06	2.36212e-05	FOXD3	NM_012183	+	63788729	63790797	Promoter1k	-578.5
chr1	64058001	64059100	1100	40.63;78.48	94.75;94.24	59.56	94.5	15.12	21	Down	-0.67	6.3727e-05	0.000633832	64058001	64059000	-0.82	1.70687e-05	0.000200724	PGM1	NM_002633	+	64058946	64125916	Promoter1k	-395.5
chr1	64484801	64486300	1500	24.83;20.69	46.22;49.77	22.76	47.99	2.18	4.36	Down	-1.08	1.79007e-05	0.000226761	64485301	64486300	-1.07	3.17756e-05	0.000338004	ROR1	NM_001083592	+	64239689	64609052	Genebody	245862
chr1	64637201	64639000	1800	6.77;19.26	58.93;46.59	13.02	52.76	0.88	3	Down	-2.02	7.21978e-13	6.26173e-11	64637601	64638600	-2.14	5.71321e-13	6.22534e-11	ROR1	NM_005012	+	64239689	64644707	Genebody	398412
chr1	64936101	64937500	1400	99.33;215.46	162.93;270.02	157.39	216.47	32.59	39.87	Down	-0.46	1.48985e-05	0.000194874	64936201	64937200	-0.65	8.36632e-07	1.53182e-05	CACHD1	NM_020925	+	64936475	65158741	Promoter1k	325.5
chr1	65005201	65006900	1700	49.66;69.20	99.37;102.18	59.43	100.78	5.01	7.65	Down	-0.76	3.38876e-06	5.7317e-05	65005701	65006700	-0.87	4.95686e-07	9.71557e-06	CACHD1	NM_020925	+	64936475	65158741	Genebody	69575.5
chr1	65533401	65534400	1000	148.99;175.51	195.28;240.37	162.25	217.82	19.9	24.69	Down	-0.42	5.37152e-05	0.000554521	65533401	65534400	-0.42	5.37152e-05	0.000526559						OtherIntergenic	NA
chr1	65612901	65613900	1000	24.83;44.23	41.60;94.77	34.53	68.18	36.69	66.39	Down	-0.98	2.14271e-06	3.87079e-05	65612901	65613900	-0.98	2.14271e-06	3.43842e-05	AK4	NM_203464	+	65613231	65697828	ProximalPromoter	169.5
chr1	65720301	65721300	1000	88.04;107.73	137.50;143.48	97.88	140.49	28.17	36.93	Down	-0.52	9.1029e-05	0.000840395	65720301	65721300	-0.52	9.1029e-05	0.000815061						OtherIntergenic	NA
chr1	65775001	65776200	1200	38.38;26.40	56.62;70.95	32.39	63.78	16.34	31.34	Down	-0.98	4.889e-06	7.82347e-05	65775201	65776200	-1.15	2.65658e-06	4.13531e-05	DNAJC6	NM_014787	+	65730429	65881552	Genebody	45171.5
chr1	66998001	66999500	1500	97.07;117.72	121.33;199.07	107.39	160.2	12.87	17.94	Down	-0.58	4.64274e-06	7.48528e-05	66998301	66999300	-0.93	2.2015e-08	6.6525e-07	SGIP1	NM_032291	+	66999824	67210768	Promoter3k	-1073.5
chr1	67001601	67002600	1000	69.98;155.53	58.93;87.89	112.75	73.41	15.68	9.02	Up	0.62	4.24855e-05	0.000458278	67001601	67002600	0.62	4.24855e-05	0.000431918	SGIP1	NM_032291	+	66999824	67210768	Promoter3k	2276.5
chr1	67390201	67391500	1300	367.96;314.63	302.74;213.37	341.29	258.05	19.69	13.8	Up	0.4	1.46411e-06	2.78685e-05	67390501	67391500	0.45	5.33599e-06	7.53233e-05	MIER1	NM_001146111	+	67390577	67454302	Promoter1k	273.5
chr1	67391601	67393200	1600	198.65;211.18	138.66;142.95	204.91	140.81	23.67	15.05	Up	0.54	1.00716e-06	2.0171e-05	67392201	67393200	1.1	5.1928e-08	1.40564e-06	MIER1	NM_001146111	+	67390577	67454302	Promoter3k	1823.5
chr1	67891901	67894200	2300	476.31;412.37	265.77;325.08	444.34	295.42	21.86	13.83	Up	0.59	7.88258e-15	8.96923e-13	67892301	67893300	1.22	1.11022e-16	2.57207e-14	SERBP1	NM_015640	-	67873492	67896123	Genebody	3072.5
chr1	68153101	68154800	1700	117.38;163.38	162.93;258.37	140.38	210.65	12.63	17.46	Down	-0.59	1.02729e-07	2.76475e-06	68153501	68154500	-1.09	4.18483e-11	2.82049e-09	GADD45A	NM_001199742	+	68150859	68154021	Genebody	3091.5
chr1	68296001	68297300	1300	180.59;211.89	124.79;167.83	196.24	146.31	18.52	12.82	Up	0.42	0.000132517	0.00118633	68296201	68297200	0.52	1.59192e-05	0.000189081	GNG12	NM_018841	-	68167148	68299155	Promoter3k	2504.5
chr1	68515301	68517000	1700	49.66;85.61	98.22;126.01	67.64	112.11	10.92	16.19	Down	-0.73	2.40736e-06	4.27827e-05	68515901	68516900	-0.7	2.13149e-05	0.000241463	DIRAS3	NM_004675	-	68511644	68516460	Promoter1k	309.5
chr1	70669301	70670800	1500	212.19;231.87	137.50;172.60	222.03	155.05	19.04	12.39	Up	0.52	1.00368e-06	2.0117e-05	70669501	70670500	0.93	8.39699e-10	3.8663e-08	LRRC40	NM_017768	-	70610484	70671361	Promoter3k	1310.5
chr1	70817501	70818900	1400	144.47;156.24	172.17;228.19	150.36	200.18	15.97	19.89	Down	-0.41	0.00016345	0.00145591	70817601	70818600	-0.64	1.21304e-05	0.00015055	ANKRD13C	NM_030816	-	70724684	70820417	Promoter3k	2216.5
chr1	70876501	70878000	1500	523.72;423.78	410.20;333.02	473.75	371.61	29.39	21.63	Up	0.35	6.55854e-07	1.39385e-05	70876701	70877700	0.42	1.6517e-06	2.74825e-05	CTH	NM_001190463	+	70876900	70905534	Promoter1k	350.5
chr1	71171801	71173000	1200	54.18;46.37	67.02;95.83	50.28	81.42	16.64	25.88	Down	-0.7	0.000114888	0.00103391	71171801	71172800	-0.83	1.78151e-05	0.000207672						OtherIntergenic	NA
chr1	71512701	71514100	1400	24.83;43.52	53.15;92.12	34.18	72.64	7.05	13.6	Down	-1.09	1.02184e-07	2.75298e-06	71512901	71513900	-1.27	3.03292e-08	8.77806e-07	ZRANB2-AS1	NR_038420	+	71512188	71532865	Promoter3k	1212.5
chr1	71544501	71546100	1600	397.30;400.95	303.90;307.08	399.13	305.49	33.37	23.72	Up	0.39	5.84735e-07	1.25883e-05	71544801	71545800	0.46	1.18099e-06	2.05132e-05	ZRANB2	NM_203350	-	71528973	71546972	Promoter3k	1671.5
chr1	72744801	72747500	2700	349.90;240.43	425.23;426.20	295.16	425.71	9.69	13.46	Down	-0.53	5.36726e-12	3.93786e-10	72745201	72746200	-0.83	1.02464e-07	2.52628e-06	NEGR1	NM_173808	-	71868624	72748277	Promoter3k	2126.5
chr1	72751001	72752400	1400	69.98;107.73	114.39;163.07	88.85	138.73	7.82	11.1	Down	-0.64	2.66917e-06	4.67276e-05	72751101	72752100	-0.73	8.5317e-07	1.55822e-05						OtherIntergenic	NA
chr1	74663501	74664600	1100	370.21;349.58	321.23;260.49	359.9	290.86	18.79	14.03	Up	0.31	0.000127604	0.00114454	74663501	74664500	0.35	2.21982e-05	0.000250093	FPGT	NM_001199329	+	74663895	74674148	ProximalPromoter	155.5
chr1	75199301	75200800	1500	266.37;256.84	220.70;151.42	261.6	186.06	16.43	10.69	Up	0.49	4.16032e-07	9.33956e-06	75199501	75200500	0.61	4.72404e-07	9.29466e-06	TYW3	NR_027962	+	75198861	75232360	Promoter3k	1189.5
chr1	75600501	75602200	1700	18.06;21.40	55.46;63.53	19.73	59.5	5.34	14.83	Down	-1.59	1.01464e-10	5.62445e-09	75600501	75601500	-1.71	2.63232e-09	1.05933e-07	LHX8	NM_001256114	+	75600566	75627218	Promoter1k	784.5
chr1	76253301	76256700	3400	677.22;773.36	333.94;435.73	725.29	384.84	38.84	19.16	Up	0.91	0	0	76253901	76254900	0.85	0	0	RABGGTB	NM_004582	+	76251885	76260764	Genebody	3115.5
chr1	76540401	76541600	1200	49.66;63.50	63.55;122.30	56.58	92.93	12.38	19.05	Down	-0.72	2.38767e-05	0.000287859	76540601	76541600	-0.99	4.43031e-06	6.43295e-05	ST6GALNAC3	NM_001160011	+	76540388	77042892	Promoter1k	612.5
chr1	77332601	77335100	2500	94.81;144.11	209.15;254.66	119.46	231.9	13.6	23.82	Down	-0.96	0	0	77333501	77334500	-1.16	5.42455e-13	5.94325e-11	ST6GALNAC5	NM_030965	+	77333185	77529737	Promoter1k	665.5
chr1	77746801	77750300	3500	209.94;226.87	380.16;403.96	218.41	392.06	13.88	23.05	Down	-0.84	0	0	77747901	77748900	-0.79	1.7546e-12	1.67734e-10	AK5	NM_012093	+	77748286	78025654	Promoter1k	264.5
chr1	77903601	77905100	1500	29.35;27.11	64.71;44.47	28.23	54.59	1.81	3.22	Down	-0.95	3.58656e-05	0.000401088	77903801	77904800	-1.13	6.01724e-06	8.32424e-05	AK5	NM_012093	+	77748286	78025654	Genebody	156064
chr1	78145901	78147200	1300	137.70;102.02	65.86;74.65	119.86	70.26	12.36	6.97	Up	0.77	3.10067e-07	7.21912e-06	78145901	78146900	1.05	5.59814e-08	1.49879e-06	ZZZ3	NM_015534	-	78030189	78148343	Promoter3k	1792.5
chr1	78441601	78442800	1200	146.73;171.22	120.17;100.59	158.98	110.38	22.55	14.2	Up	0.53	2.68349e-05	0.000316402	78441701	78442700	0.65	2.37527e-06	3.75885e-05	FUBP1	NM_003902	-	78413590	78444777	Promoter3k	2576.5
chr1	78473301	78474900	1600	304.75;282.52	176.79;246.19	293.63	211.49	18.72	12.83	Up	0.47	2.21593e-07	5.40643e-06	78473701	78474700	0.54	1.11299e-06	1.95367e-05	DNAJB4	NM_007034	+	78470635	78482995	Genebody	3465.5
chr1	78510901	78512900	2000	38.38;59.22	83.20;132.36	48.8	107.78	7.63	15.39	Down	-1.14	1.48429e-11	9.92699e-10	78511401	78512400	-1.26	1.39309e-11	1.06937e-09	GIPC2	NM_017655	+	78511588	78603112	Promoter1k	312.5
chr1	78955401	78957200	1800	169.30;160.52	238.03;244.60	164.91	241.32	13.32	18.23	Down	-0.55	7.57321e-08	2.11914e-06	78955901	78956900	-0.66	1.85945e-07	4.19813e-06	PTGFR	NM_000959	+	78956727	79006386	Promoter1k	-426.5
chr1	78957401	78958400	1000	83.52;82.76	130.57;128.13	83.14	129.35	17.78	25.69	Down	-0.64	6.76772e-06	0.000102103	78957401	78958400	-0.64	6.76772e-06	9.22775e-05	PTGFR	NM_000959	+	78956727	79006386	Promoter3k	1173.5
chr1	78962001	78964000	2000	38.38;48.51	95.91;98.48	43.44	97.19	2.13	4.33	Down	-1.16	8.47785e-11	4.80733e-09	78962101	78963100	-1.47	1.30692e-08	4.27313e-07	PTGFR	NM_000959	+	78956727	79006386	Genebody	6273.5
chr1	79084701	79087300	2600	135.44;146.97	225.32;457.44	141.21	341.38	7.15	16.49	Down	-1.27	0	0	79085801	79086800	-1.03	0	0	IFI44L	NM_006820	+	79086087	79111830	ProximalPromoter	-86.5
chr1	79114601	79118300	3700	307.01;249.70	449.49;565.97	278.35	507.73	7.77	13.59	Down	-0.87	0	0	79115501	79116500	-0.85	0	0	IFI44	NM_006417	+	79115476	79129763	Promoter1k	974.5
chr1	82267601	82269600	2000	237.03;180.50	273.85;331.96	208.76	302.91	27.86	38.93	Down	-0.54	3.57491e-09	1.40782e-07	82267901	82268900	-0.69	4.37544e-08	1.20531e-06	LPHN2	NM_012302	+	82266081	82458107	Promoter3k	2519.5
chr1	83530001	83531100	1100	36.12;38.53	38.13;96.36	37.32	67.25	4.21	7.31	Down	-0.85	3.0804e-05	0.000354346	83530101	83531100	-0.89	1.90144e-05	0.000219217						Genedesert	NA
chr1	84106401	84108200	1800	20.32;26.40	77.42;52.41	23.36	64.92	1.8	4.44	Down	-1.47	1.75217e-10	9.12102e-09	84106501	84107500	-1.6	4.22515e-10	2.12834e-08						Genedesert	NA
chr1	84158401	84160000	1600	45.15;32.10	80.89;64.06	38.63	72.47	2.82	5.02	Down	-0.91	4.7007e-06	7.56451e-05	84158601	84159600	-1.26	3.58498e-07	7.41074e-06						Genedesert	NA
chr1	84463201	84464900	1700	60.95;64.21	88.97;126.54	62.58	107.76	8.54	13.84	Down	-0.78	8.45157e-07	1.73939e-05	84463701	84464700	-0.92	1.40207e-06	2.3783e-05	TTLL7	NM_024686	-	84335056	84464833	Promoter1k	782.5
chr1	84763601	84765500	1900	148.99;152.68	199.90;254.13	150.83	227.02	17.64	24.91	Down	-0.59	2.66913e-08	8.43738e-07	84764101	84765100	-0.69	5.00808e-08	1.35806e-06	SAMD13	NM_001010971	+	84764048	84816481	Promoter1k	502.5
chr1	85153201	85154300	1100	67.72;102.02	45.06;49.24	84.87	47.15	9.16	4.57	Up	0.85	2.93705e-06	5.07749e-05	85153301	85154300	0.84	4.27509e-06	6.2517e-05	SSX2IP	NM_001166417	-	85109389	85156151	Promoter3k	2400.5
chr1	85462901	85464700	1800	76.75;60.64	113.24;129.71	68.7	121.48	8.7	14.72	Down	-0.82	5.08363e-08	1.48639e-06	85463301	85464300	-1.1	1.72839e-08	5.40711e-07	MCOLN2	NM_153259	-	85391265	85462796	Promoter3k	-1004.5
chr1	86040501	86041600	1100	51.92;47.09	78.57;86.30	49.5	82.44	4.84	7.6	Down	-0.74	4.57644e-05	0.000486706	86040601	86041600	-0.72	7.00885e-05	0.000655524	DDAH1	NM_001134445	-	85784167	86044046	Promoter3k	2995.5
chr1	86621101	86623100	2000	54.18;39.24	88.97;124.42	46.71	106.7	6.4	14.24	Down	-1.19	3.86513e-12	2.89356e-10	86621601	86622600	-1.25	1.65165e-10	9.20328e-09	COL24A1	NM_152890	-	86194915	86622121	ProximalPromoter	20.5
chr1	87377801	87379100	1300	216.71;237.57	173.33;170.48	227.14	171.9	17.79	12.39	Up	0.4	8.968e-05	0.000829705	87377901	87378900	0.53	2.14492e-05	0.000242611	2015-09-01	NM_004261	-	87328127	87380107	Promoter3k	1656.5
chr1	87795901	87799000	3100	270.89;372.41	370.92;583.45	321.65	477.18	14.14	19.34	Down	-0.57	5.77316e-15	6.74817e-13	87798001	87799000	-0.92	3.50083e-08	9.93661e-07	LMO4	NM_006769	+	87794150	87814607	Genebody	3300.5
chr1	87801401	87802400	1000	29.35;55.65	54.31;90.01	42.5	72.16	7.86	11.99	Down	-0.76	8.15771e-05	0.000769972	87801401	87802400	-0.76	8.15771e-05	0.000743635	LMO4	NM_006769	+	87794150	87814607	Genebody	7750.5
chr1	88149701	88150800	1100	42.89;54.22	64.71;100.59	48.56	82.65	9.35	14.78	Down	-0.77	2.2978e-05	0.000279183	88149801	88150800	-0.76	5.57589e-05	0.000543646						Genedesert	NA
chr1	89529101	89530400	1300	178.33;215.46	228.79;292.25	196.9	260.52	17.81	21.77	Down	-0.4	2.50908e-05	0.000298576	89529201	89530200	-0.49	2.10713e-05	0.000239389	GBP1	NM_002053	-	89517986	89531043	Promoter3k	1292.5
chr1	89663401	89665400	2000	20.32;28.54	102.84;85.24	24.43	94.04	3.53	12.11	Down	-1.94	0	0	89663501	89664500	-2.5	0	0	GBP4	NM_052941	-	89646830	89664633	ProximalPromoter	232.5
chr1	89872501	89873800	1300	18.06;22.83	39.29;91.06	20.44	65.18	3.21	9.67	Down	-1.67	2.38631e-12	1.8652e-10	89872801	89873800	-1.8	3.63043e-13	4.18647e-11	GBP1P1	NR_003133	+	89873237	89890493	ProximalPromoter	-86.5
chr1	90320401	90322200	1800	67.72;29.25	102.84;73.59	48.49	88.22	2.7	4.86	Down	-0.86	1.29543e-06	2.50377e-05	90321101	90322100	-0.92	4.56151e-06	6.58997e-05	LRRC8D	NM_018103	+	90287479	90401989	Genebody	33821.5
chr1	91315401	91317700	2300	69.98;103.45	120.17;199.60	86.71	159.89	12.1	20.49	Down	-0.88	3.14414e-11	1.96245e-09	91316101	91317100	-1.02	1.53188e-10	8.65783e-09						OtherIntergenic	NA
chr1	91965201	91966300	1100	22.57;39.95	60.09;63.00	31.26	61.54	2.95	5.13	Down	-0.98	7.24528e-06	0.000108229	91965301	91966300	-0.96	1.18729e-05	0.000147711	CDC7	NM_003503	+	91966403	91991321	Promoter1k	-652.5
chr1	92201401	92203300	1900	54.18;21.40	79.73;68.30	37.79	74.01	1.8	3.55	Down	-0.97	1.01402e-06	2.02769e-05	92201801	92202800	-1.21	4.77126e-08	1.30319e-06	TGFBR3	NM_001195683	-	92145899	92351836	Genebody	149486
chr1	92350401	92352900	2500	203.17;260.40	329.32;353.14	231.78	341.23	17.18	23.03	Down	-0.56	8.83007e-11	4.9687e-09	92350801	92351800	-0.87	2.93108e-10	1.52734e-08	TGFBR3	NM_001195683	-	92145899	92351836	ProximalPromoter	185.5
chr1	92546501	92547500	1000	22.57;32.10	61.24;43.41	27.34	52.33	8.14	13.77	Down	-0.94	6.52497e-05	0.000646103	92546501	92547500	-0.94	6.52497e-05	0.000618364	BTBD8	NM_183242	+	92545861	92613401	Promoter3k	1139.5
chr1	92762801	92764300	1500	243.80;242.57	184.88;166.77	243.18	175.83	17.69	11.83	Up	0.47	3.10738e-06	5.32719e-05	92763301	92764300	0.42	4.23266e-05	0.000430558	GLMN	NM_053274	-	92711954	92764566	Promoter3k	1015.5
chr1	92764901	92766400	1500	196.39;212.60	143.28;138.18	204.5	140.73	18.3	11.59	Up	0.54	1.13118e-06	2.22562e-05	92765401	92766400	1.1	1.4777e-08	4.73223e-07	RPAP2	NM_024813	+	92764521	92853732	Promoter3k	1129.5
chr1	93298901	93301000	2100	232.51;251.84	104.00;151.42	242.18	127.71	20.39	10.1	Up	0.92	0	0	93299301	93300300	1.37	0	0	RPL5	NM_000969	+	93297593	93307481	Promoter3k	2357.5
chr1	93427501	93428500	1000	65.46;73.48	105.15;109.07	69.47	107.11	8.63	12.25	Down	-0.62	5.80555e-05	0.00058939	93427501	93428500	-0.62	5.80555e-05	0.000562413	FAM69A	NM_001252269	-	93307716	93427079	Promoter1k	-921.5
chr1	93545401	93547400	2000	541.77;574.32	379.01;482.32	558.05	430.66	24.91	17.98	Up	0.37	9.63242e-09	3.40251e-07	93546001	93547000	0.5	1.63458e-08	5.16073e-07	MTF2	NM_007358	+	93544791	93604638	Promoter3k	1609.5
chr1	93642601	93644500	1900	291.20;353.15	233.41;218.13	322.18	225.77	20.06	12.78	Up	0.51	5.23325e-09	1.97615e-07	93643301	93644300	0.67	3.90392e-11	2.65235e-09	TMED5	NM_016040	-	93615298	93646246	Promoter3k	2695.5
chr1	93813001	93814200	1200	573.38;420.93	396.34;400.79	497.15	398.56	24.43	18.76	Up	0.32	3.11052e-06	5.3308e-05	93813201	93814200	0.31	4.29179e-05	0.000435452	DR1	NM_001938	+	93811477	93828148	Promoter3k	2123.5
chr1	93814701	93815800	1100	228.00;225.45	152.53;184.25	226.72	168.39	24.98	17.42	Up	0.43	3.21097e-05	0.000366904	93814801	93815800	0.45	5.04887e-05	0.000499189	DR1	NM_001938	+	93811477	93828148	Genebody	3773.5
chr1	94144501	94145500	1000	31.60;37.81	41.60;81.53	34.71	61.57	6.93	11.6	Down	-0.83	9.73969e-05	0.000886274	94144501	94145500	-0.83	9.73969e-05	0.000862469	BCAR3	NM_003567	-	94027348	94147385	Promoter3k	2384.5
chr1	94270301	94271600	1300	58.69;42.09	87.82;84.71	50.39	86.26	4.5	7.38	Down	-0.78	1.26997e-05	0.000171295	94270601	94271600	-1.22	2.95392e-06	4.53231e-05						OtherIntergenic	NA
chr1	95003001	95007600	4600	304.75;394.53	446.02;754.46	349.64	600.24	16.58	26.49	Down	-0.78	0	0	95003001	95004000	-2.35	0	0	F3	NM_001993	-	94994731	95007413	Promoter3k	2112.5
chr1	95007701	95009500	1800	106.10;141.26	154.84;243.01	123.68	198.93	11.96	17.79	Down	-0.69	2.64674e-09	1.07185e-07	95008501	95009500	-1.2	3.28292e-08	9.39064e-07	F3	NM_001993	-	94994731	95007413	Promoter3k	-1187.5
chr1	95427501	95429500	2000	42.89;57.79	105.15;109.07	50.34	107.11	4.69	9.03	Down	-1.09	9.73912e-11	5.44449e-09	95427901	95428900	-1.22	1.29794e-11	1.00685e-09	LOC729970	NR_033998	+	95393583	95428826	Genebody	34917.5
chr1	95698001	95699800	1800	117.38;109.16	171.01;180.54	113.27	175.78	7.71	11.23	Down	-0.63	1.78828e-07	4.48431e-06	95698301	95699300	-0.95	5.44222e-09	2.00071e-07	TMEM56-RWDD3	NM_001199691	+	95583478	95710509	Genebody	115422
chr1	98508601	98512900	4300	194.14;168.37	280.79;459.03	181.25	369.91	8.09	15.93	Down	-1.03	0	0	98510101	98511100	-1.7	0	0	MIR2682	NR_039604	-	98510798	98510907	ProximalPromoter	156.5
chr1	98513601	98515800	2200	121.90;103.45	177.95;187.42	112.67	182.69	7.64	11.73	Down	-0.7	7.09409e-09	2.59001e-07	98514301	98515300	-0.94	1.59446e-09	6.81102e-08	MIR137	NR_029679	-	98511625	98511727	Promoter3k	-2973.5
chr1	98518601	98520800	2200	69.98;78.48	113.24;145.07	74.23	129.15	7.62	12.34	Down	-0.8	4.23834e-08	1.26734e-06	98518601	98519600	-1.25	1.00482e-07	2.48696e-06						OtherIntergenic	NA
chr1	100502501	100503700	1200	259.60;270.39	197.59;198.01	265	197.8	22.9	15.82	Up	0.42	9.63948e-06	0.000137248	100502501	100503500	0.41	3.76336e-05	0.000389914	HIAT1	NM_033055	+	100503788	100548929	Promoter1k	-687.5
chr1	100505301	100506300	1000	119.64;107.73	71.64;78.89	113.69	75.26	19.14	11.95	Up	0.6	7.28728e-05	0.000704364	100505301	100506300	0.6	7.28728e-05	0.000677131	HIAT1	NM_033055	+	100503788	100548929	Promoter3k	2012.5
chr1	100815801	100817000	1200	29.35;39.95	71.64;54.53	34.65	63.09	5.36	8.68	Down	-0.86	4.17435e-05	0.000451886	100815901	100816900	-1.04	9.62155e-06	0.00012399	CDC14A	NM_033313	+	100818022	100950926	Promoter3k	-1621.5
chr1	100818101	100820400	2300	200.91;181.93	249.59;375.90	191.42	312.75	17.05	26.67	Down	-0.71	1.59872e-14	1.75692e-12	100819301	100820300	-1.63	3.33067e-15	6.09607e-13	CDC14A	NM_033313	+	100818022	100950926	Promoter3k	1228.5
chr1	101358601	101360200	1600	255.09;260.40	195.28;186.36	257.74	190.82	20.49	14.03	Up	0.43	7.57e-06	0.0001122	101358801	101359800	0.93	1.24466e-10	7.22507e-09	EXTL2	NM_001439	-	101337940	101360418	Promoter3k	1017.5
chr1	101360201	101361500	1300	228.00;246.85	305.05;287.49	237.42	296.27	18.87	21.65	Down	-0.32	0.000310827	0.0027496	101360401	101361400	-0.46	9.70596e-06	0.00012489	EXTL2	NM_001439	-	101337940	101360418	Promoter1k	-432.5
chr1	101362101	101364100	2000	370.21;370.99	268.08;253.60	370.6	260.84	18.63	12.15	Up	0.51	5.90572e-10	2.78658e-08	101363001	101364000	1.01	3.94731e-10	2.00014e-08	SLC30A7	NM_133496	+	101361633	101447311	Promoter3k	1467.5
chr1	101700501	101702300	1800	115.13;92.75	144.44;192.19	103.94	168.31	9.05	14.1	Down	-0.7	2.95803e-08	9.27084e-07	101700901	101701900	-1.05	1.15333e-09	5.11353e-08	S1PR1	NM_001400	+	101702304	101707076	Promoter1k	-903.5
chr1	101702501	101704100	1600	108.35;143.40	154.84;213.37	125.88	184.1	12.33	16.58	Down	-0.55	2.72239e-06	4.75756e-05	101703101	101704100	-0.88	2.52449e-06	3.95483e-05	S1PR1	NM_001400	+	101702304	101707076	Promoter1k	996.5
chr1	103571001	103572000	1000	15.80;69.20	41.60;105.89	42.5	73.74	4.87	7.32	Down	-0.79	3.73796e-05	0.000414862	103571001	103572000	-0.79	3.73796e-05	0.000387673	COL11A1	NM_080630	-	103342022	103574052	Promoter3k	2551.5
chr1	103573401	103575600	2200	139.96;207.61	238.03;303.37	173.78	270.7	19.43	27.44	Down	-0.64	6.69367e-11	3.91652e-09	103574401	103575400	-1.13	3.66217e-09	1.40769e-07	COL11A1	NM_080630	-	103342022	103574052	Promoter1k	-448.5
chr1	109203401	109205000	1600	85.78;61.36	95.91;145.60	73.57	120.75	11.57	18.6	Down	-0.71	1.50289e-06	2.84996e-05	109203901	109204900	-1.06	1.31864e-07	3.12242e-06	HENMT1	NM_144584	-	109190909	109204148	ProximalPromoter	-52.5
chr1	109236301	109238500	2200	435.68;430.92	298.12;302.31	433.3	300.22	23.69	15.28	Up	0.53	3.20721e-12	2.45097e-10	109236901	109237900	0.74	3.95229e-11	2.68167e-09	PRPF38B	NR_037185	+	109234934	109244422	Promoter3k	2466.5
chr1	109421001	109422600	1600	194.14;241.14	181.41;124.42	217.64	152.92	22.57	14.16	Up	0.51	1.86882e-06	3.4376e-05	109421501	109422500	0.7	4.829e-06	6.92583e-05	GPSM2	NM_013296	+	109419602	109473044	Promoter3k	2198.5
chr1	109642601	109644100	1500	155.76;199.76	229.95;254.13	177.76	242.04	17.85	22.16	Down	-0.45	8.77341e-06	0.000126751	109643001	109644000	-0.53	3.65688e-06	5.44993e-05	SCARNA2	NR_003023	+	109642814	109643234	Promoter1k	536.5
chr1	110008701	110010000	1300	45.15;47.09	58.93;98.48	46.12	78.7	17.66	28.61	Down	-0.77	3.34161e-05	0.000379471	110009001	110010000	-1	8.30711e-06	0.000109493	SYPL2	NM_001040709	+	110009099	110024764	Promoter1k	251.5
chr1	110089201	110090500	1300	94.81;89.18	130.57;144.54	92	137.55	9.03	12.69	Down	-0.58	1.98291e-05	0.000246992	110089401	110090400	-0.77	5.32004e-06	7.5169e-05	GNAI3	NM_006496	+	110091185	110138452	Promoter3k	-1334.5
chr1	110191301	110193200	1900	69.98;58.50	145.59;75.71	64.24	110.65	4.6	7.24	Down	-0.78	5.94469e-07	1.27658e-05	110191301	110192300	-1.19	5.73772e-07	1.10586e-05						OtherIntergenic	NA
chr1	110210101	110211300	1200	42.89;66.35	85.51;97.95	54.62	91.73	7.04	10.63	Down	-0.75	1.29058e-05	0.000173577	110210201	110211200	-0.88	1.09523e-06	1.92445e-05	GSTM2	NM_000848	+	110210643	110217908	ProximalPromoter	57.5
chr1	110453801	110454800	1000	106.10;129.13	144.44;190.60	117.61	167.52	27.3	35.95	Down	-0.51	2.78579e-05	0.000326146	110453801	110454800	-0.51	2.78579e-05	0.000302973	CSF1	NM_172210	+	110453232	110467824	Promoter3k	1068.5
chr1	110455201	110456200	1000	22.57;47.09	71.64;55.06	34.83	63.35	6.73	10.51	Down	-0.86	4.12753e-05	0.000448422	110455201	110456200	-0.86	4.12753e-05	0.000421364	CSF1	NM_172210	+	110453232	110467824	Promoter3k	2468.5
chr1	110546001	110547000	1000	9.03;25.68	40.44;37.59	17.36	39.02	2.03	3.86	Down	-1.17	3.58319e-05	0.000400973	110546001	110547000	-1.17	3.58319e-05	0.000374339	AHCYL1	NM_001242674	+	110543548	110566364	Promoter3k	2952.5
chr1	110611301	110613500	2200	58.69;161.95	90.13;276.90	110.32	183.51	30.86	46.02	Down	-0.73	1.2753e-09	5.54438e-08	110612401	110613400	-0.9	9.80866e-07	1.75163e-05	ALX3	NM_006492	-	110602996	110613322	Promoter1k	921.5
chr1	110626601	110628200	1600	42.89;94.89	60.09;174.19	68.89	117.14	10.33	15.97	Down	-0.77	4.8676e-07	1.07031e-05	110626701	110627700	-0.77	6.26564e-06	8.61626e-05						OtherIntergenic	NA
chr1	111504401	111506000	1600	90.30;124.85	155.99;168.89	107.57	162.44	9.27	12.66	Down	-0.59	2.15056e-06	3.8809e-05	111504501	111505500	-1.22	1.47886e-07	3.46034e-06	LRIF1	NM_018372	-	111489811	111506566	Promoter3k	1365.5
chr1	111746001	111748000	2000	29.35;42.09	93.60;104.30	35.72	98.95	9.85	24.63	Down	-1.47	3.77476e-15	4.5044e-13	111746501	111747500	-1.57	2.17604e-14	3.36083e-12						OtherIntergenic	NA
chr1	111989801	111991200	1400	187.36;188.35	115.55;136.60	187.86	126.07	20.43	12.84	Up	0.58	7.51927e-07	1.57525e-05	111990101	111991100	0.67	3.5721e-07	7.38708e-06	WDR77	NM_024102	-	111982511	111991830	Promoter3k	1329.5
chr1	112940101	112941100	1000	173.82;163.38	144.44;96.36	168.6	120.4	19.56	12.79	Up	0.49	5.84188e-05	0.00059191	112940101	112941100	0.49	5.84188e-05	0.000565294	CTTNBP2NL	NM_018704	+	112938799	113003786	Promoter3k	1801.5
chr1	113286001	113287500	1500	18.06;26.40	53.15;90.53	22.23	71.84	5.71	16.98	Down	-1.69	1.15574e-13	1.13872e-11	113286101	113287100	-1.61	1.30767e-11	1.01287e-09						OtherIntergenic	NA
chr1	113495801	113499100	3300	735.91;727.71	504.96;490.26	731.81	497.61	27.74	17.52	Up	0.56	0	0	113495901	113496900	1.62	0	0	SLC16A1	NM_001166496	-	113454469	113498685	Promoter3k	1234.5
chr1	114522201	114524400	2200	115.13;194.05	253.06;241.96	154.59	247.51	10.18	14.4	Down	-0.68	4.62193e-11	2.78349e-09	114523101	114524100	-1.67	2.44249e-15	4.55144e-13	OLFML3	NM_020190	+	114522029	114524875	Promoter3k	1271.5
chr1	114524601	114526200	1600	31.60;39.24	72.80;83.12	35.42	77.96	3.17	6.4	Down	-1.14	1.06782e-08	3.72333e-07	114524901	114525900	-1.36	1.13994e-08	3.79472e-07	OLFML3	NM_020190	+	114522029	114524875	Genebody	3371.5
chr1	114888501	114890000	1500	51.92;50.65	77.42;100.59	51.29	89.01	6.57	10.76	Down	-0.8	5.85726e-06	9.09555e-05	114888801	114889800	-0.96	3.78796e-07	7.71823e-06						OtherIntergenic	NA
chr1	115051601	115052900	1300	232.51;227.59	144.44;187.95	230.05	166.2	20.92	14.26	Up	0.47	5.45713e-06	8.58043e-05	115051601	115052600	0.64	2.16544e-06	3.46949e-05	TRIM33	NM_033020	-	114935398	115053781	Promoter3k	1530.5
chr1	115054201	115055200	1000	106.10;103.45	125.95;173.13	104.77	149.54	14.76	19.93	Down	-0.51	6.88366e-05	0.000673207	115054201	115055200	-0.51	6.88366e-05	0.000645945	TRIM33	NM_033020	-	114935398	115053781	Promoter1k	-919.5
chr1	115257501	115258800	1300	79.01;117.00	150.22;135.54	98.01	142.88	12.82	16.65	Down	-0.54	4.12189e-05	0.000447904	115257701	115258700	-0.73	1.84782e-06	3.02467e-05	NRAS	NM_002524	-	115247084	115259515	Promoter3k	1364.5
chr1	115321501	115322700	1200	126.41;147.68	87.82;87.89	137.05	87.85	18.19	10.67	Up	0.64	3.19336e-06	5.45097e-05	115321501	115322500	1.13	1.62786e-09	6.9364e-08	SIKE1	NM_001102396	-	115312104	115323308	Promoter3k	1207.5
chr1	115781701	115784400	2700	85.78;107.73	151.37;210.19	96.75	180.78	4.8	8.29	Down	-0.9	6.51479e-13	5.68866e-11	115783101	115784100	-1.19	3.22135e-08	9.24539e-07						OtherIntergenic	NA
chr1	115822401	115824100	1700	42.89;60.64	132.88;66.18	51.77	99.53	4.52	7.55	Down	-0.94	3.04042e-08	9.46986e-07	115822701	115823700	-1.05	1.84637e-08	5.72397e-07						OtherIntergenic	NA
chr1	115878301	115880400	2100	167.05;131.27	236.88;231.90	149.16	234.39	11.97	17.86	Down	-0.65	6.40294e-10	2.97748e-08	115879001	115880000	-1.09	6.03961e-13	6.53944e-11	NGF	NM_002506	-	115828536	115880857	Promoter3k	1506.5
chr1	116518801	116521600	2800	223.48;165.52	244.97;390.20	194.5	317.58	13.15	21.01	Down	-0.71	1.07692e-14	1.21729e-12	116519301	116520300	-0.75	4.96964e-10	2.43887e-08	SLC22A15	NM_018420	+	116519118	116612675	Promoter3k	1082.5
chr1	116710401	116711700	1300	36.12;39.24	54.31;79.42	37.68	66.86	10.51	17.52	Down	-0.83	4.8328e-05	0.000509539	116710601	116711600	-0.89	2.26909e-05	0.000254418						OtherIntergenic	NA
chr1	117113601	117114800	1200	33.86;40.67	55.46;84.18	37.26	69.82	5	8.74	Down	-0.91	7.28754e-06	0.000108608	117113801	117114800	-1.32	1.06524e-07	2.61262e-06	CD58	NM_001144822	-	117061321	117113715	Promoter1k	-485.5
chr1	118300501	118302200	1700	38.38;38.53	62.40;81.53	38.45	71.97	2.65	4.67	Down	-0.9	5.45511e-06	8.57988e-05	118300501	118301500	-1.22	1.0398e-06	1.84089e-05						OtherIntergenic	NA
chr1	118470201	118471700	1500	218.97;195.48	157.15;137.66	207.22	147.4	19.97	13.25	Up	0.49	6.68978e-06	0.000101371	118470401	118471400	0.72	2.93369e-06	4.50762e-05	GDAP2	NM_001135589	-	118419843	118472302	Promoter3k	1351.5
chr1	118472901	118474600	1700	241.54;283.95	158.30;168.36	262.74	163.33	28.12	16.04	Up	0.69	7.78666e-12	5.50861e-10	118473301	118474300	1.3	0	0	WDR3	NM_006784	+	118472371	118503049	Promoter3k	1379.5
chr1	119528701	119529700	1000	133.19;168.37	183.73;226.07	150.78	204.9	23.67	29.54	Down	-0.44	4.7785e-05	0.000504647	119528701	119529700	-0.44	4.7785e-05	0.000476101	TBX15	NM_152380	-	119425665	119532179	Promoter3k	2978.5
chr1	119529801	119531000	1200	167.05;163.38	220.70;233.48	165.21	227.09	23.28	29.87	Down	-0.46	9.52954e-06	0.000135841	119529901	119530900	-0.46	2.72369e-05	0.000297153	TBX15	NM_152380	-	119425665	119532179	Promoter3k	1778.5
chr1	119589501	119590500	1000	9.03;15.70	38.13;32.83	12.36	35.48	1.1	2.77	Down	-1.52	1.38549e-06	2.65094e-05	119589501	119590500	-1.52	1.38549e-06	2.35563e-05	WARS2	NM_015836	-	119573838	119683295	Genebody	93294.5
chr1	121137401	121139300	1900	67.72;68.49	79.73;159.36	68.11	119.55	13.19	22.21	Down	-0.81	9.05381e-08	2.47553e-06	121138101	121139100	-1.05	3.07341e-07	6.49024e-06						OtherIntergenic	NA
chr1	121483501	121486400	2900	3117.46;982.40	1673.17;879.93	2049.93	1276.55	1.8	1.12	Up	0.68	0	0	121483801	121484800	0.57	0	0						Pericentromere	NA
chr1	144925501	144930800	5300	1733.68;2031.15	1370.43;1376.02	1882.42	1373.22	21.56	14.4	Up	0.46	0	0	144927501	144928500	0.6	3.06422e-14	4.52861e-12	PDE4DIP	NM_001002811	-	144890590	144932032	Genebody	3881.5
chr1	145037901	145039500	1600	209.94;182.64	206.84;348.90	196.29	277.87	9.53	13.03	Down	-0.5	1.08699e-07	2.89963e-06	145038201	145039200	-0.77	1.00979e-09	4.54372e-08	PDE4DIP	NM_022359	-	144951760	145076186	Genebody	37485.5
chr1	145074501	145076400	1900	327.32;311.77	372.07;463.79	319.55	417.93	10.75	13.27	Down	-0.39	2.87916e-07	6.77084e-06	145074601	145075600	-0.45	1.29455e-05	0.00015875	PDE4DIP	NM_022359	-	144951760	145076186	Promoter1k	735.5
chr1	145437001	145438300	1300	94.81;102.73	129.42;159.36	98.77	144.39	10.26	13.97	Down	-0.55	3.33434e-05	0.000378812	145437101	145438100	-0.76	1.74465e-05	0.000204023	TXNIP	NM_006472	+	145438461	145442628	Promoter1k	-810.5
chr1	145473401	145474900	1500	99.33;84.90	124.79;165.19	92.11	144.99	26.7	40.21	Down	-0.65	1.07712e-06	2.13971e-05	145473701	145474700	-0.71	3.42221e-06	5.14642e-05	ANKRD34A	NM_001039888	+	145470507	145475647	Genebody	3643.5
chr1	145561901	145563800	1900	51.92;71.34	105.15;118.60	61.63	111.87	5.9	9.72	Down	-0.86	5.54217e-08	1.60586e-06	145562301	145563300	-0.88	2.16066e-07	4.78369e-06	ANKRD35	NM_144698	+	145549208	145568526	Genebody	13642.5
chr1	145588301	145589300	1000	20.32;25.68	38.13;54.00	23	46.07	6.04	11.18	Down	-1	7.39055e-05	0.000711937	145588301	145589300	-1	7.39055e-05	0.000684871	NUDT17	NM_001012758	-	145586492	145589435	Promoter1k	634.5
chr1	146555101	146556500	1400	94.81;84.19	144.44;130.24	89.5	137.34	13.15	18.86	Down	-0.62	6.50603e-06	9.92325e-05	146555301	146556300	-1.06	2.75478e-09	1.10086e-07						OtherIntergenic	NA
chr1	146715501	146716600	1100	124.16;161.24	97.06;102.71	142.7	99.89	16.01	10.19	Up	0.51	9.72755e-05	0.000885326	146715601	146716600	0.65	1.56281e-05	0.000186015	CHD1L	NM_004284	+	146714290	146767443	Promoter3k	1760.5
chr1	146744501	146745800	1300	15.80;17.84	41.60;40.24	16.82	40.92	1.05	2.35	Down	-1.28	5.24184e-06	8.29261e-05	146744801	146745800	-1.26	1.21752e-05	0.000150919	CHD1L	NM_004284	+	146714290	146767443	Genebody	30860.5
chr1	147013201	147015000	1800	117.38;161.24	187.19;210.72	139.31	198.95	9.65	12.51	Down	-0.51	4.26057e-06	6.97407e-05	147013501	147014500	-0.72	3.61613e-07	7.45715e-06	BCL9	NM_004326	+	147013181	147098015	Promoter1k	919.5
chr1	147069601	147071300	1700	101.58;73.48	117.86;147.71	87.53	132.79	8.38	12.32	Down	-0.6	1.51079e-05	0.000197062	147070101	147071100	-0.86	7.00949e-07	1.31427e-05	BCL9	NM_004326	+	147013181	147098015	Genebody	57269.5
chr1	147717901	147719500	1600	67.72;69.92	80.89;147.19	68.82	114.04	6.37	10.06	Down	-0.73	1.99955e-06	3.64031e-05	147718001	147719000	-0.91	3.15288e-07	6.62942e-06						OtherIntergenic	NA
chr1	147805901	147806900	1000	40.63;53.51	90.13;66.18	47.07	78.15	11	16.28	Down	-0.73	7.8479e-05	0.000747178	147805901	147806900	-0.73	7.8479e-05	0.000719988						OtherIntergenic	NA
chr1	148241201	148242200	1000	29.35;24.26	50.84;52.41	26.8	51.63	12.39	22.63	Down	-0.95	6.36229e-05	0.000633163	148241201	148242200	-0.95	6.36229e-05	0.000605848						OtherIntergenic	NA
chr1	149222101	149224400	2300	94.81;109.16	199.90;141.89	101.98	170.9	3.13	4.73	Down	-0.74	2.99573e-09	1.19808e-07	149222801	149223800	-0.99	1.15698e-08	3.839e-07						OtherIntergenic	NA
chr1	149855301	149857100	1800	151.25;149.11	194.12;250.43	150.18	222.28	13.58	18.94	Down	-0.57	1.15768e-07	3.05241e-06	149855601	149856600	-1.06	2.18875e-09	9.0563e-08	HIST2H2BE	NM_003528	-	149856009	149858232	Promoter3k	2031.5
chr1	150122301	150125100	2800	126.41;202.62	226.48;297.55	164.51	262.01	15.36	22.05	Down	-0.67	2.00115e-11	1.29787e-09	150123901	150124900	-1.36	4.87144e-09	1.81948e-07	PLEKHO1	NM_016274	+	150122169	150131825	Promoter3k	1531.5
chr1	150253301	150254600	1300	108.35;118.43	146.75;189.54	113.39	168.14	13.81	19.11	Down	-0.57	3.66563e-06	6.15096e-05	150253501	150254500	-0.67	1.11763e-06	1.95914e-05	C1orf54	NM_024579	+	150245182	150253335	Genebody	8768.5
chr1	150254801	150256200	1400	92.55;89.89	124.79;154.07	91.22	139.43	9.31	13.4	Down	-0.61	6.61693e-06	0.000100536	150255001	150256000	-0.72	1.91676e-06	3.12162e-05	C1orf51	NM_144697	+	150255228	150259501	Promoter1k	272.5
chr1	150521801	150522900	1100	36.12;29.25	67.02;51.36	32.68	59.19	16.75	28.37	Down	-0.86	8.20489e-05	0.000773151	150521901	150522900	-0.87	6.33037e-05	0.000603928	ADAMTSL4	NM_025008	+	150521897	150531223	Promoter1k	453.5
chr1	150601501	150602500	1000	322.81;283.23	294.65;158.83	303.02	226.74	16.58	11.31	Up	0.42	2.66745e-06	4.67276e-05	150601501	150602500	0.42	2.66745e-06	4.14972e-05	ENSA	NM_207168	-	150599521	150602098	ProximalPromoter	97.5
chr1	150667801	150669700	1900	304.75;286.09	213.77;166.77	295.42	190.27	21.6	12.84	Up	0.63	1.25162e-11	8.51483e-10	150668001	150669000	1.23	1.11022e-15	2.25691e-13	GOLPH3L	NM_018178	-	150618700	150669672	Promoter1k	921.5
chr1	151117901	151119200	1300	47.41;67.78	78.57;106.42	57.59	92.5	10.92	16	Down	-0.68	5.16856e-05	0.000537779	151118001	151119000	-0.89	1.52696e-05	0.000182417	SEMA6C	NM_001178061	-	151104162	151119140	Promoter1k	589.5
chr1	151253801	151255000	1200	327.32;283.23	284.25;180.01	305.28	232.13	15.93	11.15	Up	0.4	7.85268e-06	0.000115855	151254001	151255000	0.4	1.67056e-05	0.000197196	ZNF687	NM_020832	+	151254790	151264381	Promoter1k	-389.5
chr1	151445101	151446900	1800	54.18;38.53	69.33;106.42	46.35	87.87	9.31	17.31	Down	-0.92	3.2146e-07	7.44395e-06	151445601	151446600	-1.02	1.72593e-07	3.94343e-06						OtherIntergenic	NA
chr1	151515101	151516100	1000	18.06;29.96	41.60;55.06	24.01	48.33	3.48	6.31	Down	-1.01	4.44219e-05	0.000474768	151515101	151516100	-1.01	4.44219e-05	0.000447973	TUFT1	NM_001126337	+	151512780	151556059	Promoter3k	2820.5
chr1	151692601	151694200	1600	47.41;39.95	68.17;90.53	43.68	79.35	8.8	15.31	Down	-0.86	4.61702e-06	7.45088e-05	151692601	151693600	-1.54	7.35329e-08	1.89283e-06	RIIAD1	NM_001144956	+	151694012	151702082	Promoter1k	-611.5
chr1	151964601	151965600	1000	45.15;124.14	136.35;118.60	84.64	127.47	11.32	14.43	Down	-0.59	3.00386e-05	0.00034686	151964601	151965600	-0.59	3.00386e-05	0.000322193	S100A10	NM_002966	-	151955385	151966714	Promoter3k	1613.5
chr1	152081801	152084400	2600	88.04;79.19	120.17;226.07	83.61	173.12	9.27	18.57	Down	-1.05	1.44329e-15	1.85112e-13	152081801	152082800	-2.15	3.44169e-14	5.01444e-12	TCHH	NM_007113	-	152078792	152086556	Genebody	3455.5
chr1	153506501	153508200	1700	198.65;298.93	347.81;327.20	248.79	337.5	26.08	31.54	Down	-0.44	2.08909e-07	5.13104e-06	153506601	153507600	-0.58	1.38457e-06	2.3556e-05	S100A6	NM_014624	-	153507075	153508717	Promoter3k	1366.5
chr1	153516401	153519000	2600	137.70;252.56	348.96;247.25	195.13	298.11	13.18	17.39	Down	-0.61	4.65511e-11	2.8002e-09	153516501	153517500	-0.78	9.88558e-07	1.76231e-05	S100A4	NM_002961	-	153516097	153518282	Promoter1k	581.5
chr1	153598601	153599600	1000	69.98;78.48	109.77;118.07	74.23	113.92	11.65	16.49	Down	-0.62	3.99792e-05	0.00043739	153598601	153599600	-0.62	3.99792e-05	0.000409759	S100A13	NM_001024213	-	153591275	153599524	Promoter1k	423.5
chr1	153651101	153652300	1200	22.57;23.54	48.53;55.59	23.06	52.06	6.81	14.33	Down	-1.17	1.63064e-06	3.05299e-05	153651301	153652300	-1.31	1.15157e-06	2.00972e-05	NPR1	NM_000906	+	153651163	153666468	Promoter1k	537.5
chr1	153746901	153749300	2400	69.98;98.45	167.55;141.89	84.22	154.72	9.6	15.74	Down	-0.88	8.10563e-11	4.61662e-09	153747401	153748400	-0.85	2.38983e-07	5.19491e-06	SLC27A3	NM_024330	+	153747767	153752633	Promoter1k	333.5
chr1	153762801	153764100	1300	58.69;48.51	91.28;90.01	53.6	90.65	3.12	4.99	Down	-0.76	1.15319e-05	0.000158794	153763101	153764100	-0.84	1.75676e-05	0.000205298						OtherIntergenic	NA
chr1	153917501	153918700	1200	72.24;84.90	82.04;156.19	78.57	119.11	26.22	37.52	Down	-0.6	4.26238e-05	0.000459481	153917701	153918700	-0.62	4.37065e-05	0.000441885	DENND4B	NM_014856	-	153901976	153919154	Promoter3k	1053.5
chr1	154195001	154196300	1300	94.81;115.58	62.40;55.06	105.19	58.73	9.76	4.94	Up	0.84	2.37015e-07	5.72115e-06	154195301	154196300	1.04	8.62196e-08	2.17691e-06	UBAP2L	NM_001127320	+	154192654	154235980	Promoter3k	2996.5
chr1	154245601	154246600	1000	29.35;50.65	55.46;84.18	40	69.82	12.12	19.09	Down	-0.8	5.1228e-05	0.000533665	154245601	154246600	-0.8	5.1228e-05	0.000505023	HAX1	NM_006118	+	154245038	154248355	Promoter3k	1062.5
chr1	154578401	154579600	1200	67.72;67.06	83.20;130.77	67.39	106.98	9.7	14.65	Down	-0.67	2.05643e-05	0.000254792	154578401	154579400	-1.19	3.33216e-08	9.51563e-07	ADAR	NM_001111	-	154554533	154580724	Promoter3k	1723.5
chr1	154946301	154947800	1500	417.62;387.40	383.63;242.48	402.51	313.06	16.75	11.91	Up	0.36	2.18778e-06	3.93426e-05	154946601	154947600	0.45	1.7669e-06	2.90701e-05	CKS1B	NR_024163	+	154947117	154951725	ProximalPromoter	-66.5
chr1	154955901	154956900	1000	221.22;218.31	157.15;174.19	219.77	165.67	44.95	31.68	Up	0.41	9.48014e-05	0.00086726	154955901	154956900	0.41	9.48014e-05	0.000842823	FLAD1	NM_001184892	+	154955769	154961488	Promoter1k	631.5
chr1	155145801	155148000	2200	117.38;109.87	191.81;186.89	113.63	189.35	11.8	18.37	Down	-0.74	6.19681e-10	2.89738e-08	155146401	155147400	-0.94	2.90784e-09	1.15396e-07	TRIM46	NM_025058	+	155146359	155157445	Promoter1k	541.5
chr1	155163301	155164600	1300	63.21;91.32	123.64;119.12	77.26	121.38	7.84	11.04	Down	-0.65	8.7736e-06	0.000126751	155163301	155164300	-0.73	2.22926e-05	0.000250881	MIR92B	NR_030281	+	155164967	155165063	Promoter3k	-1016.5
chr1	155224101	155225100	1000	72.24;95.60	131.73;125.48	83.92	128.6	17.37	24.03	Down	-0.62	1.35509e-05	0.000180788	155224101	155225100	-0.62	1.35509e-05	0.000164917	FAM189B	NM_006589	-	155216995	155225274	Promoter1k	673.5
chr1	155290601	155291600	1000	24.83;28.54	54.31;47.65	26.68	50.98	7.48	13.02	Down	-0.93	8.43552e-05	0.000789845	155290601	155291600	-0.93	8.43552e-05	0.000764514	RUSC1-AS1	NM_001039517	-	155290250	155293938	Promoter3k	2837.5
chr1	155291701	155292900	1200	27.09;32.82	54.31;74.65	29.95	64.48	8.45	16.87	Down	-1.11	3.7051e-07	8.44293e-06	155291901	155292900	-1.04	3.11988e-06	4.7487e-05	RUSC1-AS1	NM_001039517	-	155290250	155293938	Promoter3k	1637.5
chr1	155829001	155831600	2600	142.22;165.52	335.10;203.31	153.87	269.2	8.26	12.9	Down	-0.81	1.44329e-15	1.85112e-13	155829901	155830900	-1.01	6.77458e-13	7.25882e-11	SYT11	NM_152280	+	155829259	155854990	Promoter3k	1041.5
chr1	155879101	155881300	2200	176.08;164.80	250.74;280.60	170.44	265.67	15.04	22.04	Down	-0.64	9.46176e-11	5.31253e-09	155879501	155880500	-1.22	4.37428e-14	6.23195e-12	RIT1	NM_006912	-	155867600	155881177	Promoter1k	976.5
chr1	155901201	155902800	1600	97.07;131.27	77.42;57.18	114.17	67.3	16.93	8.87	Up	0.76	7.47473e-07	1.5672e-05	155901401	155902400	1.02	3.06232e-07	6.47075e-06	KIAA0907	NM_014949	-	155882835	155904188	Promoter3k	2187.5
chr1	156075001	156076900	1900	31.60;43.52	75.11;85.24	37.56	80.17	3.46	6.7	Down	-1.09	1.93651e-08	6.32358e-07	156075801	156076800	-1.22	3.4942e-07	7.24639e-06						OtherIntergenic	NA
chr1	156086101	156087600	1500	225.74;270.39	336.25;312.37	248.07	324.31	19.16	22.79	Down	-0.39	6.37004e-06	9.74182e-05	156086301	156087300	-0.45	1.7591e-05	0.000205526	LMNA	NM_005572	+	156084460	156107657	Promoter3k	2390.5
chr1	156305601	156307300	1700	171.56;206.18	95.91;132.36	188.87	114.13	20.57	11.53	Up	0.73	1.03757e-09	4.58919e-08	156305601	156306600	1.32	1.48375e-11	1.13053e-09	CCT3	NM_001008800	-	156278751	156308206	Promoter3k	1755.5
chr1	156338501	156339900	1400	18.06;18.55	46.22;41.30	18.3	43.76	4.47	9.84	Down	-1.26	3.52355e-06	5.93385e-05	156338801	156339800	-1.27	3.59788e-06	5.37446e-05	RHBG	NM_020407	+	156339002	156355011	ProximalPromoter	198.5
chr1	156425801	156427500	1700	51.92;67.06	104.00;98.48	59.49	101.24	4.63	7.12	Down	-0.77	2.82131e-06	4.91032e-05	156426301	156427300	-0.81	5.14592e-06	7.31306e-05						OtherIntergenic	NA
chr1	156646401	156648000	1600	38.38;68.49	63.55;132.89	53.43	98.22	9.7	16.27	Down	-0.88	2.19432e-07	5.36643e-06	156646701	156647700	-1.09	2.24364e-07	4.92079e-06	NES	NM_006617	-	156638555	156647189	ProximalPromoter	-11.5
chr1	156673801	156676900	3100	79.01;131.99	226.48;178.42	105.5	202.45	5.83	9.79	Down	-0.94	3.33067e-15	4.02112e-13	156675901	156676900	-1.98	1.97683e-10	1.08506e-08	CRABP2	NM_001878	-	156669399	156675459	ProximalPromoter	108.5
chr1	156694701	156697700	3000	304.75;388.11	177.95;202.78	346.43	190.36	17.63	8.85	Up	0.86	0	0	156695801	156696800	1.25	0	0	ISG20L2	NM_030980	-	156692412	156697705	Promoter3k	1504.5
chr1	156829001	156830300	1300	18.06;19.26	48.53;83.12	18.66	65.83	3.05	10.19	Down	-1.82	7.99361e-14	8.02967e-12	156829001	156830000	-1.85	1.44991e-11	1.10803e-09	NTRK1	NM_001007792	+	156785541	156851642	Genebody	44109.5
chr1	157108401	157109400	1000	38.38;69.92	92.44;84.18	54.15	88.31	6.57	9.38	Down	-0.71	4.74383e-05	0.000501604	157108401	157109400	-0.71	4.74383e-05	0.000473197	ETV3	NM_001145312	-	157094458	157108383	Promoter1k	-517.5
chr1	159823301	159825900	2600	90.30;83.47	159.46;191.13	86.88	175.29	6.06	11.55	Down	-1.01	6.21725e-15	7.23437e-13	159824201	159825200	-1.13	3.37952e-12	3.00193e-10	VSIG8	NM_001013661	-	159824105	159832447	Genebody	7846.5
chr1	160176401	160177400	1000	45.15;61.36	72.80;100.59	53.25	86.7	7.52	11.23	Down	-0.7	5.88247e-05	0.000594384	160176401	160177400	-0.7	5.88247e-05	0.000568046	PEA15	NM_003768	+	160175124	160185162	Promoter3k	1776.5
chr1	161067101	161069000	1900	83.52;63.50	136.35;124.95	73.51	130.65	8.72	14.71	Down	-0.83	1.24511e-08	4.27486e-07	161067601	161068600	-0.92	3.41716e-09	1.33042e-07	KLHDC9	NR_033385	+	161068150	161070138	ProximalPromoter	-99.5
chr1	161102101	161103100	1000	311.52;231.15	225.32;189.54	271.34	207.43	38.36	27.8	Up	0.39	3.52618e-05	0.00039554	161102101	161103100	0.39	3.52618e-05	0.000369058	DEDD	NM_032998	-	161090768	161102478	ProximalPromoter	-122.5
chr1	161103101	161104700	1600	121.90;172.65	205.68;214.42	147.28	210.05	21.48	27.61	Down	-0.51	2.49211e-06	4.39998e-05	161103601	161104600	-1.21	6.93292e-08	1.79903e-06	DEDD	NM_032998	-	161090768	161102478	Promoter3k	-1422.5
chr1	161501001	161502200	1200	155.76;131.99	110.93;78.36	143.87	94.64	16.52	10.08	Up	0.6	6.06031e-06	9.36563e-05	161501201	161502200	0.67	1.41853e-05	0.000171058						OtherIntergenic	NA
chr1	161508601	161510300	1700	198.65;189.77	145.59;129.71	194.21	137.65	14.07	9.25	Up	0.5	1.07533e-05	0.000149757	161508601	161509600	0.85	8.15951e-06	0.000107692						OtherIntergenic	NA
chr1	161590201	161591800	1600	124.16;189.06	70.49;130.77	156.61	100.63	32.9	19.46	Up	0.64	7.20179e-07	1.51677e-05	161590201	161591200	0.95	1.71415e-07	3.92522e-06						OtherIntergenic	NA
chr1	161992501	161993500	1000	45.15;71.34	84.35;102.71	58.25	93.53	18.27	26.39	Down	-0.68	4.71817e-05	0.000499355	161992501	161993500	-0.68	4.71817e-05	0.000471144	OLFML2B	NM_015441	-	161952981	161993644	Promoter1k	643.5
chr1	164289401	164291100	1700	60.95;59.22	57.78;140.30	60.08	99.04	6	9.61	Down	-0.72	1.13474e-05	0.000156842	164289601	164290600	-0.95	1.53538e-06	2.58059e-05						Genedesert	NA
chr1	164557501	164558600	1100	18.06;23.54	39.29;54.53	20.8	46.91	3.27	6.8	Down	-1.17	5.46918e-06	8.59675e-05	164557601	164558600	-1.21	5.2237e-06	7.40722e-05	PBX1	NM_001204963	+	164528596	164821060	Genebody	29454.5
chr1	165345301	165346700	1400	42.89;58.50	67.02;116.48	50.7	91.75	4.03	6.76	Down	-0.86	9.62716e-07	1.94018e-05	165345701	165346700	-1.15	7.24315e-07	1.35236e-05						OtherIntergenic	NA
chr1	165601801	165602900	1100	63.21;107.73	56.62;46.59	85.47	51.61	11.73	6.21	Up	0.73	3.92911e-05	0.000431318	165601901	165602900	0.82	4.40076e-05	0.000444405	MGST3	NM_004528	+	165600109	165625372	Promoter3k	2241.5
chr1	165664901	165666700	1800	169.30;236.86	131.73;138.71	203.08	135.22	9.25	5.56	Up	0.59	1.64484e-07	4.16114e-06	165665201	165666200	0.76	8.10475e-07	1.49083e-05	ALDH9A1	NM_000696	-	165631448	165667900	Promoter3k	2099.5
chr1	166944301	166946100	1800	24.83;44.95	62.40;91.06	34.89	76.73	8	15.79	Down	-1.14	1.42786e-08	4.84407e-07	166944501	166945500	-1.39	2.23579e-09	9.21387e-08	ILDR2	NM_199351	-	166882440	166944561	Promoter1k	-639.5
chr1	167424001	167426100	2100	135.44;106.30	159.46;243.54	120.87	201.5	15.89	25.72	Down	-0.74	1.71819e-10	8.96063e-09	167424701	167425700	-1.24	5.17253e-13	5.70876e-11	CD247	NM_000734	-	167399876	167487847	Genebody	62796.5
chr1	167682301	167683700	1400	137.70;94.89	180.26;160.95	116.29	170.6	13.32	18.7	Down	-0.55	5.40855e-06	8.51967e-05	167682501	167683500	-0.75	8.25882e-08	2.10098e-06						OtherIntergenic	NA
chr1	167683801	167685300	1500	406.33;380.98	365.14;240.37	393.65	302.75	20.09	14.14	Up	0.38	1.07018e-06	2.12757e-05	167683801	167684800	0.46	5.53651e-06	7.78213e-05						OtherIntergenic	NA
chr1	167907301	167908600	1300	207.68;192.63	142.13;150.89	200.15	146.51	14.17	9.74	Up	0.45	4.44878e-05	0.000475291	167907401	167908400	0.63	2.34161e-07	5.10519e-06	DCAF6	NM_001198957	+	167905796	168045083	Promoter3k	2154.5
chr1	168105601	168107700	2100	88.04;110.58	142.13;189.54	99.31	165.83	16.09	24.78	Down	-0.74	6.29914e-09	2.33745e-07	168106201	168107200	-0.97	1.18188e-09	5.22211e-08	GPR161	NM_153832	-	168053996	168105624	Promoter3k	-1026.5
chr1	168195201	168196200	1000	142.22;149.11	189.50;203.84	145.66	196.67	24.02	30.11	Down	-0.43	9.38386e-05	0.000860134	168195201	168196200	-0.43	9.38386e-05	0.000835274	SFT2D2	NM_199344	+	168195254	168212088	Promoter1k	446.5
chr1	169076401	169078700	2300	246.06;205.47	381.32;283.78	225.76	332.55	17.12	23.49	Down	-0.56	1.44496e-10	7.6852e-09	169077001	169078000	-0.88	3.2224e-09	1.26223e-07	ATP1B1	NM_001677	+	169075946	169101960	Promoter3k	1604.5
chr1	169336401	169337900	1500	519.20;452.32	446.02;356.32	485.76	401.17	26.55	20.41	Up	0.28	5.82158e-05	0.000590551	169336701	169337700	0.4	8.59535e-07	1.56761e-05	NME7	NM_197972	-	169101772	169337186	ProximalPromoter	35.5
chr1	170042301	170043600	1300	81.27;132.70	151.37;177.89	106.98	164.63	13.28	18.29	Down	-0.62	6.843e-07	1.44892e-05	170042601	170043600	-0.68	1.27283e-07	3.0307e-06	KIFAP3	NM_014970	-	169890469	170043879	Promoter1k	928.5
chr1	170555601	170557400	1800	45.15;58.50	82.04;104.83	51.82	93.44	3.55	5.88	Down	-0.85	8.79115e-07	1.79633e-05	170555901	170556900	-0.98	4.18418e-07	8.39956e-06						OtherIntergenic	NA
chr1	170562301	170563600	1300	9.03;22.12	40.44;41.30	15.57	40.87	2.03	4.59	Down	-1.39	1.24752e-06	2.42484e-05	170562301	170563300	-1.35	2.90351e-06	4.46723e-05						OtherIntergenic	NA
chr1	170630101	170631900	1800	144.47;115.58	172.17;212.84	130.02	192.5	11.83	16.8	Down	-0.57	7.99328e-07	1.65767e-05	170630301	170631300	-1	2.03025e-08	6.20057e-07	PRRX1	NM_006902	+	170633312	170708541	Promoter3k	-2311.5
chr1	171455701	171457600	1900	257.34;307.49	171.01;186.36	282.42	178.69	24.43	14.18	Up	0.66	6.85052e-12	4.90765e-10	171456201	171457200	1.18	1.92069e-14	2.99342e-12	PRRC2C	NM_015172	+	171454665	171562650	Promoter3k	1985.5
chr1	171708901	171710200	1300	101.58;147.68	78.57;72.53	124.63	75.55	11.68	6.33	Up	0.72	8.19608e-07	1.69222e-05	171709001	171710000	0.88	2.43952e-06	3.84867e-05	VAMP4	NM_001185127	-	171669295	171711379	Promoter3k	1828.5
chr1	171810301	171812100	1800	94.81;112.01	129.42;196.95	103.41	163.18	12.9	19	Down	-0.66	1.99909e-07	4.95734e-06	171810801	171811800	-1.06	3.24236e-09	1.26909e-07	DNM3	NM_015569	+	171810620	172381857	Promoter1k	580.5
chr1	172108601	172110000	1400	101.58;118.43	145.59;185.31	110.01	165.45	6.98	9.73	Down	-0.59	2.13254e-06	3.85378e-05	172108701	172109700	-0.67	8.67018e-06	0.000113407	DNM3OS	NR_038397	-	172107723	172113975	Genebody	4674.5
chr1	172312901	172313900	1000	31.60;45.66	70.49;65.12	38.63	67.8	4.18	6.57	Down	-0.81	5.70725e-05	0.000581247	172312901	172313900	-0.81	5.70725e-05	0.000554038	DNM3	NM_015569	+	171810620	172381857	Genebody	502780
chr1	173397901	173398900	1000	18.06;20.69	39.29;42.36	19.37	40.82	3.7	7.17	Down	-1.08	7.72919e-05	0.000739022	173397901	173398900	-1.08	7.72919e-05	0.000711381	LOC100506023	NR_037845	-	173204198	173446294	Genebody	47893.5
chr1	173447301	173449000	1700	338.61;353.15	240.34;272.66	345.88	256.5	36.3	25.07	Up	0.43	2.47704e-07	5.93646e-06	173447801	173448800	0.56	9.36733e-07	1.68569e-05	PRDX6	NM_004905	+	173446485	173457946	Promoter3k	1665.5
chr1	173684801	173686200	1400	304.75;266.83	238.03;194.31	285.79	216.17	30.43	21.43	Up	0.4	1.07521e-05	0.000149757	173684801	173685800	0.39	2.71231e-05	0.000296235	KLHL20	NM_014458	+	173684079	173755840	Promoter3k	1421.5
chr1	173833101	173836200	3100	602.72;748.39	367.45;468.03	675.56	417.74	39.43	22.46	Up	0.69	0	0	173833501	173834500	1.51	0	0	GAS5	NR_002578	-	173833038	173837125	Promoter3k	2474.5
chr1	174768201	174769300	1100	45.15;74.91	69.33;120.71	60.03	95.02	4.63	6.67	Down	-0.66	6.56883e-05	0.00064932	174768301	174769300	-0.7	3.35451e-05	0.000354321	RABGAP1L	NM_014857	+	174128551	174927327	Genebody	640200
chr1	174991501	174992700	1200	356.67;325.33	273.85;254.66	341	264.26	32.26	23.35	Up	0.37	9.99823e-06	0.00014123	174991601	174992600	0.36	2.13548e-05	0.000241862	MRPS14	NR_037606	-	174982093	174992591	Promoter1k	490.5
chr1	175160801	175163000	2200	79.01;72.77	137.50;142.42	75.89	139.96	9.25	16	Down	-0.88	5.15491e-10	2.45711e-08	175161701	175162700	-1.41	2.39905e-09	9.80029e-08	KIAA0040	NM_001162895	-	175126122	175161949	ProximalPromoter	48.5
chr1	178064401	178066000	1600	189.62;162.66	179.10;297.02	176.14	238.06	12.57	16.42	Down	-0.43	1.62793e-05	0.000209316	178065001	178066000	-0.67	7.23715e-05	0.000673081	RASAL2	NM_170692	+	178062863	178448648	Promoter3k	2337.5
chr1	178837001	178838100	1100	72.24;64.92	97.06;122.30	68.58	109.68	5.95	9.04	Down	-0.68	1.22387e-05	0.000166345	178837001	178838000	-0.71	8.89391e-06	0.000115833	ANGPTL1	NM_004673	-	178818669	178840215	Promoter3k	2664.5
chr1	179844701	179846400	1700	241.54;277.53	165.24;200.66	259.53	182.95	35.73	23.32	Up	0.5	2.44435e-07	5.86632e-06	179845101	179846100	0.64	4.12412e-08	1.14405e-06	TOR1AIP2	NM_022347	-	179828164	179846941	Promoter3k	1390.5
chr1	179851101	179852300	1200	358.93;291.08	286.56;217.07	325	251.82	23.08	16.71	Up	0.37	1.59432e-05	0.000205765	179851101	179852100	0.37	5.26837e-05	0.000517688	TOR1AIP1	NM_015602	+	179851419	179889211	Promoter1k	281.5
chr1	179924701	179926900	2200	503.40;445.18	327.01;362.14	474.29	344.57	22.99	15.78	Up	0.46	1.32484e-10	7.14233e-09	179925301	179926300	0.66	7.98853e-10	3.70476e-08	CEP350	NM_014810	+	179923907	180084015	Promoter3k	1893.5
chr1	180199201	180201100	1900	119.64;92.75	105.15;237.19	106.19	171.17	17.41	27.76	Down	-0.69	2.9687e-08	9.2873e-07	180199501	180200500	-0.98	3.68865e-09	1.41575e-07	LHX4	NM_033343	+	180199432	180244188	Promoter1k	718.5
chr1	180880601	180883800	3200	176.08;181.21	258.83;351.02	178.64	304.93	12.11	19.44	Down	-0.77	3.33067e-16	4.81179e-14	180881401	180882400	-1.01	1.70993e-09	7.25606e-08	KIAA1614	NM_020950	+	180882312	180915239	ProximalPromoter	-111.5
chr1	181073301	181074300	1000	56.43;65.64	72.80;119.12	61.04	95.96	14.57	21.49	Down	-0.65	7.54257e-05	0.000724275	181073301	181074300	-0.65	7.54257e-05	0.000697074						OtherIntergenic	NA
chr1	182361301	182362400	1100	40.63;43.52	57.78;84.71	42.08	71.24	8.67	13.81	Down	-0.76	9.7503e-05	0.000886964	182361401	182362400	-0.97	1.41236e-05	0.000170435	GLUL	NM_002065	-	182350838	182361341	Promoter1k	-509.5
chr1	182572301	182574100	1800	142.22;91.32	42.75;81.00	116.77	61.88	17.18	9.1	Up	0.92	4.77162e-09	1.82802e-07	182572601	182573600	1.16	6.84717e-10	3.24868e-08	RGS16	NM_002928	-	182567757	182573548	Promoter1k	347.5
chr1	182583001	182584400	1400	72.24;74.91	98.22;147.71	73.57	122.97	10.86	17.16	Down	-0.74	5.46069e-07	1.18602e-05	182583301	182584300	-0.71	7.12072e-06	9.63752e-05	LOC284648	NR_036490	+	182584274	182585764	Promoter1k	-573.5
chr1	182584501	182585500	1000	29.35;24.26	41.60;61.94	26.8	51.77	6.3	11.75	Down	-0.95	5.85437e-05	0.000592781	182584501	182585500	-0.95	5.85437e-05	0.00056629	LOC284648	NR_036490	+	182584274	182585764	Promoter1k	726.5
chr1	182810101	182811800	1700	212.19;209.04	144.44;150.36	210.62	147.4	14.28	9.32	Up	0.51	2.16586e-06	3.90303e-05	182810101	182811100	0.63	1.07296e-06	1.89151e-05	DHX9	NM_001357	+	182808438	182857117	Promoter3k	2512.5
chr1	183600401	183602900	2500	243.80;326.04	385.94;408.20	284.92	397.07	13.79	17.42	Down	-0.48	1.14952e-09	5.05005e-08	183600601	183601600	-0.88	2.78041e-06	4.30332e-05	ARPC5	NM_005717	-	183595331	183604985	Genebody	3334.5
chr1	183773101	183774200	1100	13.54;41.38	60.09;61.42	27.46	60.75	4.21	7.9	Down	-1.15	3.87065e-07	8.75808e-06	183773201	183774200	-1.16	3.35008e-07	6.9728e-06	RGL1	NM_015149	+	183605207	183897666	Genebody	168444
chr1	184019501	184020600	1100	29.35;62.78	72.80;90.53	46.06	81.67	6.51	10.13	Down	-0.83	7.30631e-06	0.000108856	184019501	184020500	-1.18	1.48691e-07	3.47216e-06	TSEN15	NM_001127394	+	184020810	184043344	Promoter1k	-759.5
chr1	184021601	184023000	1400	58.69;108.44	114.39;183.72	83.57	149.06	10.06	16.14	Down	-0.83	9.74081e-10	4.33748e-08	184022001	184023000	-1.72	1.85607e-12	1.7645e-10	TSEN15	NM_001127394	+	184020810	184043344	Promoter3k	1490.5
chr1	184354901	184356000	1100	31.60;72.06	73.95;93.18	51.83	83.57	12.69	17.89	Down	-0.69	0.000106525	0.00096185	184354901	184355900	-0.72	9.57339e-05	0.000849791	C1orf21	NM_030806	+	184356149	184598155	Promoter1k	-698.5
chr1	184356301	184357900	1600	185.11;246.85	303.90;303.37	215.98	303.63	24.49	31.13	Down	-0.49	5.00059e-08	1.46377e-06	184356401	184357400	-0.53	4.89834e-06	7.01159e-05	C1orf21	NM_030806	+	184356149	184598155	Promoter1k	951.5
chr1	184941701	184943600	1900	137.70;171.22	176.79;319.25	154.46	248.02	19.7	29.63	Down	-0.68	3.45992e-11	2.13622e-09	184941901	184942900	-0.94	1.21939e-11	9.53108e-10	FAM129A	NM_052966	-	184760165	184943682	Promoter3k	1031.5
chr1	185282801	185284500	1700	196.39;242.57	155.99;157.77	219.48	156.88	15.05	9.8	Up	0.48	4.78979e-06	7.69103e-05	185283201	185284200	0.64	1.23033e-06	2.12055e-05	IVNS1ABP	NM_006469	-	185265521	185286461	Promoter3k	2810.5
chr1	185287001	185288000	1000	18.06;31.39	49.69;49.24	24.73	49.46	3.74	6.61	Down	-1	4.1162e-05	0.000447569	185287001	185288000	-1	4.1162e-05	0.000420374	IVNS1ABP	NM_006469	-	185265521	185286461	Promoter3k	-1039.5
chr1	185373001	185374000	1000	42.89;26.40	57.78;75.18	34.64	66.48	9.53	18.04	Down	-0.94	6.32101e-06	9.687e-05	185373001	185374000	-0.94	6.32101e-06	8.68543e-05						OtherIntergenic	NA
chr1	186341701	186343800	2100	428.90;336.03	293.50;247.78	382.47	270.64	20.29	13.54	Up	0.5	5.51803e-10	2.61324e-08	186342101	186343100	1.02	6.80422e-12	5.69021e-10	TPR	NM_003292	-	186280785	186344457	Promoter3k	1706.5
chr1	186798401	186799500	1100	112.87;115.58	57.78;76.77	114.22	67.27	13.7	7.59	Up	0.76	7.16622e-07	1.5109e-05	186798401	186799400	0.75	1.19049e-06	2.06224e-05	PLA2G4A	NM_024420	+	186798031	186958113	Promoter1k	919.5
chr1	190444001	190445200	1200	36.12;22.12	62.40;56.12	29.12	59.26	9.33	18.4	Down	-1.03	4.64437e-06	7.48558e-05	190444201	190445200	-1.27	2.03682e-06	3.28696e-05	FAM5C	NM_199051	-	190066796	190446759	Promoter3k	2158.5
chr1	193029101	193031300	2200	503.40;449.46	360.52;333.02	476.43	346.77	25.12	17.11	Up	0.46	1.50871e-10	8.0077e-09	193029901	193030900	0.7	3.17822e-09	1.24588e-07	TROVE2	NM_004600	+	193029003	193055115	Promoter3k	1197.5
chr1	193092501	193094100	1600	158.02;175.51	106.31;121.77	166.76	114.04	14.86	9.41	Up	0.55	8.09211e-06	0.000118667	193092901	193093900	0.99	7.45231e-10	3.49071e-08	CDC73	NM_024529	+	193091087	193223942	Promoter3k	2213.5
chr1	193154801	193156600	1800	69.98;72.06	162.93;74.12	71.02	118.52	3.91	5.82	Down	-0.74	9.29406e-07	1.88561e-05	193155201	193156200	-1.04	7.50964e-09	2.65814e-07	B3GALT2	NM_003783	-	193147859	193155743	ProximalPromoter	42.5
chr1	196576201	196578300	2100	137.70;169.80	206.84;308.67	153.75	257.75	14.47	22.54	Down	-0.75	3.09974e-13	2.85193e-11	196576701	196577700	-1.11	0	0	KCNT2	NM_198503	-	196194912	196577499	ProximalPromoter	248.5
chr1	196629201	196630900	1700	15.80;22.12	50.84;35.47	18.96	43.16	1.55	3.12	Down	-1.19	1.08143e-05	0.000150444	196629901	196630900	-1.4	1.22496e-06	2.11298e-05	CFH	NM_001014975	+	196621007	196670695	Genebody	9043.5
chr1	197644001	197645600	1600	27.09;57.79	58.93;87.36	42.44	73.14	3.13	4.78	Down	-0.79	4.83374e-05	0.000509539	197644301	197645300	-0.94	3.27113e-06	4.9409e-05	DENND1B	NM_144977	-	197521384	197744623	Genebody	99822.5
chr1	197742201	197744700	2500	176.08;201.19	299.28;295.96	188.63	297.62	12.91	18.67	Down	-0.66	2.22911e-12	1.75298e-10	197742401	197743400	-1.32	1.62537e-10	9.09626e-09	DENND1B	NM_001195216	-	197703138	197744623	Promoter3k	1172.5
chr1	197885901	197888100	2200	51.92;72.06	98.22;154.60	61.99	126.41	7.28	13.68	Down	-1.03	2.01572e-11	1.30567e-09	197886001	197887000	-1.61	2.55781e-10	1.35619e-08	LHX9	NM_020204	+	197886516	197899273	Promoter1k	484.5
chr1	198872801	198873800	1000	20.32;19.26	53.15;31.24	19.79	42.2	2.72	5.28	Down	-1.09	4.68798e-05	0.000496719	198872801	198873800	-1.09	4.68798e-05	0.000468443	LOC100131234	NR_040073	-	198777131	198906558	Genebody	33257.5
chr1	198904301	198905900	1600	683.99;609.27	533.84;528.38	646.63	531.11	33.47	25.81	Up	0.28	1.89586e-06	3.47987e-05	198904501	198905500	0.35	4.71918e-06	6.78915e-05	LOC100131234	NR_040073	-	198777131	198906558	Promoter3k	1457.5
chr1	200007801	200009300	1500	63.21;33.53	76.26;91.59	48.37	83.93	9.45	16.34	Down	-0.8	1.08683e-05	0.000150991	200007801	200008800	-1.14	9.07148e-07	1.64129e-05	NR5A2	NM_205860	+	199996769	200146550	Genebody	11781.5
chr1	200011901	200013100	1200	31.60;11.41	45.06;55.59	21.51	50.33	3.33	8.04	Down	-1.23	1.07643e-06	2.13918e-05	200012101	200013100	-1.64	5.17812e-08	1.4024e-06	NR5A2	NM_205860	+	199996769	200146550	Genebody	15731.5
chr1	200211501	200213000	1500	90.30;80.62	125.95;131.30	85.46	128.63	8.65	12.26	Down	-0.59	2.82875e-05	0.000330648	200212001	200213000	-0.78	5.02227e-06	7.16045e-05						OtherIntergenic	NA
chr1	200271401	200272900	1500	194.14;155.53	225.32;230.31	174.83	227.82	16	19.81	Down	-0.38	0.000184353	0.00163727	200271801	200272800	-0.66	8.36524e-06	0.000110034						OtherIntergenic	NA
chr1	200859501	200861000	1500	63.21;50.65	93.60;100.59	56.93	97.09	10.78	17.51	Down	-0.77	4.1569e-06	6.83483e-05	200859601	200860600	-0.9	2.39233e-06	3.78352e-05	C1orf106	NM_018265	+	200860626	200884864	Promoter1k	-375.5
chr1	201083601	201084600	1000	20.32;25.68	41.60;59.83	23	50.71	9.49	19.36	Down	-1.14	3.81017e-06	6.35206e-05	201083601	201084600	-1.14	3.81017e-06	5.64567e-05	CACNA1S	NM_000069	-	201008639	201081694	Promoter3k	-2406.5
chr1	201474801	201476500	1700	137.70;191.91	189.50;278.49	164.81	233.99	28.94	37.72	Down	-0.51	9.01373e-07	1.83817e-05	201474901	201475900	-0.58	4.94852e-06	7.07358e-05	CSRP1	NM_001193571	-	201452657	201475967	Promoter1k	316.5
chr1	201913201	201915800	2600	230.25;209.04	327.01;307.61	219.65	317.31	12.19	16.47	Down	-0.53	2.27339e-09	9.36879e-08	201913401	201914400	-1.06	5.59307e-07	1.08101e-05	LMOD1	NM_012134	-	201865583	201915716	Promoter3k	1215.5
chr1	202774401	202775500	1100	79.01;101.31	50.84;58.77	90.16	54.81	8	4.44	Up	0.72	2.99853e-05	0.000346322	202774501	202775500	0.75	2.74372e-05	0.00029903	KDM5B	NM_006618	-	202696531	202777549	Promoter3k	2598.5
chr1	203456101	203457700	1600	22.57;28.54	48.53;65.12	25.56	56.83	2.24	4.59	Down	-1.15	8.05283e-07	1.668e-05	203456201	203457200	-1.34	1.8455e-07	4.17212e-06	PRELP	NM_002725	+	203444882	203460479	Genebody	12018.5
chr1	203598001	203600200	2200	180.59;166.23	258.83;262.60	173.41	260.72	14.91	21.01	Down	-0.59	2.74463e-09	1.10664e-07	203598801	203599800	-1.09	8.16861e-10	3.77805e-08	ATP2B4	NM_001684	+	203595914	203713209	Genebody	3186.5
chr1	203831401	203832700	1300	148.99;147.68	106.31;101.65	148.33	103.98	17.74	11.54	Up	0.51	7.5178e-05	0.000722302	203831501	203832500	0.68	3.56449e-06	5.33387e-05	SNRPE	NM_003094	+	203830739	203840280	Promoter3k	1311.5
chr1	204332101	204333300	1200	36.12;32.82	54.31;69.36	34.47	61.83	3.83	6.52	Down	-0.84	7.1599e-05	0.000695118	204332201	204333200	-0.87	4.94429e-05	0.000489961						OtherIntergenic	NA
chr1	204346601	204348000	1400	15.80;46.37	49.69;73.59	31.09	61.64	8.28	14.22	Down	-0.99	5.9201e-06	9.17392e-05	204346701	204347700	-1.04	5.63783e-06	7.88575e-05						OtherIntergenic	NA
chr1	204376401	204377500	1100	537.26;465.87	464.51;366.90	501.57	415.71	39.03	30.1	Up	0.27	6.01934e-05	0.000605833	204376401	204377400	0.29	5.08933e-05	0.000502302	PPP1R15B	NM_032833	-	204372491	204380944	Genebody	3993.5
chr1	204475001	204476800	1800	386.01;332.46	314.30;227.66	359.24	270.98	15.1	10.56	Up	0.41	6.35309e-07	1.35523e-05	204475301	204476300	0.74	3.40033e-09	1.32487e-07						OtherIntergenic	NA
chr1	204797501	204799800	2300	117.38;80.62	187.19;196.95	99	192.07	9.36	17.54	Down	-0.96	7.10543e-15	8.13896e-13	204798201	204799200	-1.21	4.12226e-13	4.64938e-11	NFASC	NM_001160333	+	204797781	204946274	Promoter1k	869.5
chr1	205743001	205744700	1700	101.58;124.85	135.19;210.72	113.22	172.96	12.44	17.7	Down	-0.61	5.3714e-07	1.16767e-05	205743201	205744200	-1.14	2.86387e-10	1.49839e-08	RAB7L1	NM_001135663	-	205737113	205744610	Promoter1k	759.5
chr1	206679701	206680700	1000	29.35;27.11	42.75;64.06	28.23	53.41	6.94	12.55	Down	-0.92	7.08149e-05	0.000689135	206679701	206680700	-0.92	7.08149e-05	0.000661595	RASSF5	NM_182664	+	206680878	206762616	Promoter1k	-677.5
chr1	206807501	206808500	1000	13.54;33.53	43.91;49.24	23.54	46.57	2.25	3.84	Down	-0.98	8.59819e-05	0.000801838	206807501	206808500	-0.98	8.59819e-05	0.00077704	DYRK3	NM_003582	+	206808880	206822542	Promoter1k	-879.5
chr1	208040601	208042400	1800	69.98;85.61	108.62;154.07	77.8	131.34	11.09	17.37	Down	-0.76	1.39662e-07	3.59688e-06	208041001	208042000	-0.93	1.1094e-07	2.7051e-06						OtherIntergenic	NA
chr1	208415501	208417600	2100	119.64;117.72	160.62;237.19	118.68	198.9	13.94	22.16	Down	-0.74	1.54403e-10	8.1447e-09	208415501	208416500	-1.44	2.14303e-07	4.75283e-06	PLXNA2	NM_025179	-	208195587	208417665	Promoter3k	1114.5
chr1	209380601	209381600	1000	22.57;25.68	40.44;57.18	24.13	48.81	5.95	11.23	Down	-1.02	3.6618e-05	0.000408259	209380601	209381600	-1.02	3.6618e-05	0.000381081						Genedesert	NA
chr1	210111901	210113400	1500	200.91;139.83	90.13;134.48	170.37	112.3	19.21	12.43	Up	0.6	9.50046e-07	1.91765e-05	210112301	210113300	0.99	3.55179e-09	1.37658e-07	SYT14	NM_001146261	+	210111518	210337633	Promoter3k	1132.5
chr1	210404801	210407900	3100	180.59;181.21	271.54;291.19	180.9	281.37	17.99	26.08	Down	-0.64	3.251e-11	2.02424e-09	210406101	210407100	-0.77	3.23847e-07	6.78443e-06	C1orf133	NR_024337	-	210404803	210407466	Promoter3k	1115.5
chr1	210465601	210466800	1200	56.43;42.09	65.86;106.42	49.26	86.14	5.98	10.24	Down	-0.81	6.47383e-06	9.87999e-05	210465601	210466600	-0.79	2.41701e-05	0.000268197						OtherIntergenic	NA
chr1	210483901	210485700	1800	40.63;46.37	79.73;88.42	43.5	84.07	5.46	9.73	Down	-0.95	2.98927e-07	6.99777e-06	210484201	210485200	-1.03	2.24345e-07	4.92079e-06						OtherIntergenic	NA
chr1	211306201	211307400	1200	63.21;64.92	61.24;187.95	64.06	124.6	18.9	35.83	Down	-0.96	3.21581e-10	1.58422e-08	211306201	211307200	-1.27	1.47771e-12	1.44773e-10	KCNH1	NM_002238	-	210851656	211307457	Promoter1k	656.5
chr1	211499601	211501500	1900	117.38;169.08	204.52;223.42	143.23	213.97	15.39	20.73	Down	-0.58	1.09167e-07	2.9091e-06	211499601	211500600	-0.8	5.56739e-05	0.000542921	TRAF5	NM_001033910	+	211500147	211548286	Promoter1k	403.5
chr1	211748701	211749900	1200	60.95;75.62	64.71;147.19	68.29	105.95	6.48	9.51	Down	-0.63	5.10388e-05	0.000531935	211748801	211749800	-0.81	4.27914e-06	6.25585e-05	SLC30A1	NM_021194	-	211748380	211752099	Promoter3k	2798.5
chr1	212001801	212003600	1800	121.90;124.85	152.53;211.78	123.38	182.15	9.1	12.65	Down	-0.56	1.83913e-06	3.38905e-05	212002401	212003400	-0.74	1.67796e-08	5.26534e-07	LPGAT1	NM_014873	-	211916798	212004114	Promoter3k	1413.5
chr1	212207501	212209600	2100	688.50;570.75	566.20;419.32	629.63	492.76	28.45	20.75	Up	0.35	7.25868e-09	2.64392e-07	212208201	212209200	0.54	5.75219e-09	2.10413e-07	INTS7	NM_015434	-	212113740	212209002	Promoter1k	451.5
chr1	212731001	212732100	1100	38.38;35.67	55.46;79.42	37.02	67.44	5.83	10.11	Down	-0.87	2.24201e-05	0.000273762	212731001	212732000	-1.08	3.72927e-06	5.54015e-05						OtherIntergenic	NA
chr1	212780501	212781600	1100	33.86;39.24	50.84;87.36	36.55	69.1	7.37	13.11	Down	-0.92	6.32563e-06	9.6912e-05	212780501	212781500	-1.01	6.04138e-06	8.35029e-05	ATF3	NM_001030287	+	212738675	212794119	Genebody	42375.5
chr1	212783101	212784400	1300	51.92;92.75	88.97;165.72	72.33	127.34	13.81	22.09	Down	-0.82	3.00107e-08	9.3699e-07	212783401	212784400	-1.07	5.5814e-08	1.49509e-06	ATF3	NM_001040619	+	212781969	212794119	Promoter3k	1781.5
chr1	212873001	212874300	1300	47.41;48.51	56.62;100.59	47.96	78.61	16.97	26.52	Down	-0.71	0.000108035	0.000974794	212873001	212874000	-0.95	1.18374e-05	0.00014734	BATF3	NM_018664	-	212859758	212873327	Promoter1k	-323.5
chr1	213032501	213033600	1100	81.27;104.88	49.69;44.47	93.07	47.08	15.84	7.23	Up	0.98	2.93444e-08	9.20812e-07	213032601	213033600	1.16	2.81396e-09	1.1219e-07	FLVCR1	NM_014053	+	213031596	213072705	Promoter3k	1454.5
chr1	214397301	214399300	2000	74.49;52.08	115.55;134.48	63.29	125.01	6	11.48	Down	-0.98	1.35522e-10	7.28322e-09	214397701	214398700	-1.09	1.03798e-11	8.26384e-10						OtherIntergenic	NA
chr1	215179201	215182300	3100	677.22;662.07	407.89;516.74	669.64	462.31	18.01	11.72	Up	0.53	0	0	215181001	215182000	1.25	3.17524e-14	4.65258e-12	KCNK2	NM_001017424	+	215178884	215410436	Promoter3k	1866.5
chr1	215255901	215258300	2400	106.10;166.23	196.44;270.02	136.16	233.23	14.12	21.9	Down	-0.78	6.76237e-13	5.89484e-11	215256501	215257500	-0.8	3.64221e-09	1.40212e-07	KCNK2	NM_014217	+	215256559	215410436	Promoter1k	541.5
chr1	218337101	218339900	2800	54.18;49.23	107.46;207.01	51.7	157.24	5.06	14.89	Down	-1.6	0	0	218337501	218338500	-1.92	2.33147e-15	4.36035e-13						OtherIntergenic	NA
chr1	218459201	218460400	1200	142.22;144.83	70.49;126.54	143.52	98.51	21.6	14.15	Up	0.54	4.06921e-05	0.000443022	218459401	218460400	0.73	1.86877e-05	0.000215984	RRP15	NM_016052	+	218458628	218511325	Promoter3k	1172.5
chr1	218517901	218519400	1500	110.61;140.55	154.84;209.66	125.58	182.25	27.49	36.79	Down	-0.54	4.63111e-06	7.47122e-05	218518101	218519100	-0.66	2.63945e-06	4.11237e-05	TGFB2	NM_003238	+	218518675	218617961	ProximalPromoter	-24.5
chr1	218671901	218673500	1600	90.30;118.43	137.50;178.95	104.36	158.23	8.4	11.69	Down	-0.6	2.38568e-06	4.24119e-05	218672501	218673500	-0.85	3.07094e-06	4.69467e-05						OtherIntergenic	NA
chr1	219347401	219348700	1300	146.73;182.64	199.90;250.96	164.69	225.43	18.84	23.74	Down	-0.45	1.31142e-05	0.000176117	219347601	219348600	-0.56	3.16119e-06	4.80305e-05	LYPLAL1	NM_138794	+	219347191	219386207	Promoter1k	859.5
chr1	220700001	220703400	3400	135.44;82.76	189.50;245.66	109.1	217.58	6.3	12.41	Down	-1	0	0	220700401	220701400	-1.37	1.11204e-11	8.799e-10	MARK1	NM_018650	+	220701567	220837799	ProximalPromoter	133.5
chr1	220960001	220961000	1000	22.57;32.10	38.13;70.42	27.34	54.27	23.49	43.19	Down	-0.99	2.07862e-05	0.000256985	220960001	220961000	-0.99	2.07862e-05	0.000236674	MARC1	NM_022746	+	220960038	220987741	Promoter1k	462.5
chr1	221066701	221068400	1700	49.66;27.11	63.55;85.24	38.39	74.4	6.56	12.71	Down	-0.95	1.31418e-06	2.53524e-05	221067301	221068300	-1.16	2.24028e-07	4.91763e-06						OtherIntergenic	NA
chr1	224302701	224303900	1200	155.76;166.94	87.82;113.30	161.35	100.56	16.38	9.54	Up	0.68	9.46577e-08	2.57312e-06	224302801	224303800	0.73	3.97916e-07	8.05718e-06	FBXO28	NM_015176	+	224301790	224349749	Promoter3k	1510.5
chr1	224805401	224807600	2200	223.48;425.21	155.99;239.31	324.34	197.65	35.95	19.62	Up	0.71	3.21965e-15	3.90542e-13	224806201	224807200	1.02	6.69242e-13	7.18576e-11	CNIH3	NM_152495	+	224804178	224928249	Promoter3k	2322.5
chr1	225705801	225708100	2300	74.49;22.83	104.00;170.48	48.66	137.24	3.04	9.09	Down	-1.5	0	0	225705901	225706900	-1.77	5.77316e-15	9.93041e-13	ENAH	NM_018212	-	225674533	225840845	Genebody	133894
chr1	226070201	226071600	1400	90.30;89.18	130.57;157.24	89.74	143.91	23.44	35.29	Down	-0.68	4.78438e-07	1.05336e-05	226070301	226071300	-0.68	3.69084e-06	5.49257e-05	TMEM63A	NM_014698	-	226033232	226070420	Promoter1k	-480.5
chr1	226251901	226253800	1900	261.86;260.40	196.44;170.48	261.13	183.46	18.25	11.83	Up	0.51	1.76047e-07	4.42417e-06	226252301	226253300	0.69	3.5102e-08	9.95222e-07	H3F3AP4	NR_002315	+	226250427	226259703	Promoter3k	2423.5
chr1	226297601	226299200	1600	88.04;73.48	119.02;136.60	80.76	127.81	15.79	23.78	Down	-0.66	3.71356e-06	6.21391e-05	226298001	226299000	-0.88	3.00043e-08	8.7041e-07						OtherIntergenic	NA
chr1	226496901	226498500	1600	38.38;74.20	76.26;112.77	56.29	94.52	8.03	12.04	Down	-0.75	9.56106e-06	0.000136215	226497201	226498200	-1.27	5.65652e-11	3.67593e-09	LIN9	NM_173083	-	226418860	226497198	Promoter1k	-502.5
chr1	226867101	226869000	1900	56.43;47.09	91.28;102.18	51.76	96.73	5.09	9.05	Down	-0.9	1.43629e-07	3.68612e-06	226867501	226868500	-0.94	2.83543e-07	6.04348e-06	ITPKB	NM_002221	-	226819390	226926876	Genebody	58825.5
chr1	226890001	226892000	2000	90.30;86.33	149.06;162.01	88.31	155.53	5.78	9.53	Down	-0.82	8.91279e-10	4.01044e-08	226890701	226891700	-0.84	6.96206e-09	2.48576e-07	ITPKB	NM_002221	-	226819390	226926876	Genebody	35875.5
chr1	227058001	227059500	1500	97.07;126.99	134.04;172.07	112.03	153.05	27.06	33.91	Down	-0.45	0.000356243	0.00314864	227058001	227059000	-0.62	1.53188e-05	0.000182883	PSEN2	NM_000447	+	227058272	227083804	Promoter1k	478.5
chr1	227506301	227507400	1100	67.72;69.20	91.28;129.71	68.46	110.5	8.66	13.18	Down	-0.69	8.01697e-06	0.0001178	227506401	227507400	-0.74	4.44926e-06	6.45865e-05	CDC42BPA	NM_003607	-	227177565	227505826	Promoter3k	-1024.5
chr1	228135401	228137200	1800	15.80;48.51	65.86;85.77	32.16	75.82	6.65	13.44	Down	-1.24	1.65911e-09	7.01725e-08	228135801	228136800	-1.44	3.85222e-10	1.95968e-08	WNT9A	NM_003395	-	228109164	228135676	Promoter1k	-624.5
chr1	228270701	228271700	1000	124.16;131.99	159.46;195.36	128.07	177.41	53.55	69.22	Down	-0.47	6.30479e-05	0.000629207	228270701	228271700	-0.47	6.30479e-05	0.000602104	ARF1	NM_001024227	+	228270850	228286913	Promoter1k	350.5
chr1	228352701	228354300	1600	252.83;175.51	173.33;151.42	214.17	162.37	16.86	12.22	Up	0.4	0.000156377	0.00139484	228353101	228354100	0.84	1.00563e-08	3.42068e-07	IBA57	NM_001010867	+	228353428	228369958	ProximalPromoter	72.5
chr1	228463201	228464200	1000	54.18;55.65	68.17;110.12	54.91	89.15	25.08	38.64	Down	-0.7	5.04906e-05	0.000527266	228463201	228464200	-0.7	5.04906e-05	0.000499189	OBSCN	NM_052843	+	228395860	228548951	Genebody	67840.5
chr1	228675401	228676900	1500	38.38;69.92	70.49;113.30	54.15	91.89	11.37	17.38	Down	-0.76	8.8894e-06	0.000128029	228675801	228676800	-1.08	1.46092e-07	3.42933e-06	RNF187	NM_001010858	+	228675067	228683889	Promoter3k	1083.5
chr1	228783701	228785200	1500	88.04;80.62	120.17;137.66	84.33	128.91	12.56	18.12	Down	-0.61	1.46508e-05	0.000192319	228784201	228785200	-1.52	6.62054e-09	2.37448e-07	DUSP5P	NR_002834	+	228780656	228788159	Genebody	3794.5
chr1	228871001	228872300	1300	40.63;45.66	62.40;107.48	43.15	84.94	8.8	16.34	Down	-0.98	1.36191e-07	3.51805e-06	228871301	228872300	-1.24	4.9456e-08	1.34509e-06	RHOU	NM_021205	+	228870823	228882416	Promoter1k	827.5
chr1	229478501	229480500	2000	74.49;114.15	137.50;175.25	94.32	156.38	9.3	13.94	Down	-0.73	2.52641e-08	8.02073e-07	229479101	229480100	-1.12	3.25809e-09	1.27427e-07	C1orf96	NM_145257	-	229456751	229478688	Promoter1k	-812.5
chr1	229762201	229764100	1900	354.41;331.75	233.41;243.01	343.08	238.21	26.32	17.12	Up	0.53	6.91633e-10	3.1874e-08	229762601	229763600	0.75	1.2953e-11	1.00632e-09	URB2	NM_014777	+	229761980	229795946	Promoter3k	1170.5
chr1	230203301	230204400	1100	126.41;175.51	181.41;232.43	150.96	206.92	48.85	61.08	Down	-0.45	2.76557e-05	0.00032437	230203401	230204400	-0.45	7.68968e-05	0.000708379	GALNT2	NM_004481	+	230202955	230417875	Promoter1k	895.5
chr1	231469701	231471400	1700	304.75;298.93	205.68;236.13	301.84	220.91	29.35	20.13	Up	0.45	5.27129e-07	1.14925e-05	231470401	231471400	0.53	1.1337e-05	0.00014196	EXOC8	NM_175876	-	231468481	231473578	Genebody	3027.5
chr1	231530601	231531700	1100	22.57;26.40	45.06;55.06	24.49	50.06	1.79	3.38	Down	-1.03	2.31207e-05	0.000280519	231530701	231531700	-1.13	8.18441e-06	0.000107982	EGLN1	NM_022051	-	231499496	231560790	Genebody	29639.5
chr1	231552901	231555700	2800	302.49;403.80	194.12;246.72	353.15	220.42	20.1	11.48	Up	0.68	3.44169e-15	4.13574e-13	231553801	231554800	1.22	4.0099e-12	3.51334e-10	EGLN1	NM_022051	-	231499496	231560790	Genebody	6489.5
chr1	231762101	231763200	1100	99.33;112.72	139.82;166.77	106.02	153.3	27.04	36.21	Down	-0.53	3.1406e-05	0.000360137	231762101	231763100	-0.58	1.58115e-05	0.000188023	DISC1	NM_001164554	+	231762560	231838307	ProximalPromoter	90.5
chr1	232764001	232765700	1700	88.04;100.59	142.13;158.30	94.32	150.22	8.7	12.79	Down	-0.67	3.81889e-07	8.64477e-06	232764501	232765500	-0.87	2.80766e-08	8.23264e-07						OtherIntergenic	NA
chr1	232940401	232942200	1800	67.72;86.33	93.60;175.78	77.02	134.69	13.25	21.69	Down	-0.81	1.7001e-08	5.64478e-07	232940801	232941800	-0.93	1.79836e-09	7.5937e-08	KIAA1383	NM_019090	+	232940637	232946092	Promoter1k	663.5
chr1	234630201	234631400	1200	13.54;33.53	50.84;47.12	23.54	48.98	2.44	4.35	Down	-1.06	1.94827e-05	0.000243207	234630301	234631300	-1.13	1.1889e-05	0.00014784						OtherIntergenic	NA
chr1	234634801	234636300	1500	33.86;26.40	54.31;74.65	30.13	64.48	1.79	3.7	Down	-1.1	4.36952e-07	9.77507e-06	234635201	234636200	-1.25	6.5964e-07	1.2505e-05						OtherIntergenic	NA
chr1	234858701	234860600	1900	36.12;66.35	82.04;118.60	51.23	100.32	1.93	3.38	Down	-0.97	1.27119e-08	4.35565e-07	234858801	234859800	-1.23	4.17364e-07	8.38167e-06	LOC100506810	NR_038856	+	234859788	234867390	ProximalPromoter	-137.5
chr1	235289501	235291200	1700	293.46;311.77	225.32;225.54	302.62	225.43	20.87	14.36	Up	0.42	1.94929e-06	3.55636e-05	235290001	235291000	0.58	2.07946e-08	6.33562e-07	TOMM20	NM_014765	-	235272657	235292256	Promoter3k	1905.5
chr1	236134701	236136200	1500	60.95;59.93	94.75;120.71	60.44	107.73	3.87	6.5	Down	-0.83	2.07537e-07	5.10479e-06	236134901	236135900	-0.87	9.10016e-07	1.64568e-05						OtherIntergenic	NA
chr1	236304501	236305800	1300	67.72;54.93	83.20;111.71	61.33	97.45	13.05	19.95	Down	-0.67	4.65498e-05	0.000493833	236304601	236305600	-0.74	1.15251e-05	0.000144081	GPR137B	NM_003272	+	236305831	236372209	Promoter1k	-680.5
chr1	236557901	236559600	1700	51.92;68.49	110.93;96.36	60.2	103.64	11.48	17.76	Down	-0.78	1.3788e-06	2.64107e-05	236558001	236559000	-0.92	4.19384e-07	8.41566e-06	EDARADD	NM_080738	+	236558715	236648008	ProximalPromoter	35.5
chr1	236686101	236687100	1000	22.57;38.53	46.22;67.77	30.55	56.99	5.09	8.57	Down	-0.9	5.61369e-05	0.000574686	236686101	236687100	-0.9	5.61369e-05	0.000546615	LGALS8-AS1	NR_034040	-	236686368	236687808	Promoter3k	1207.5
chr1	240254901	240256600	1700	212.19;180.50	244.97;302.84	196.35	273.9	32.11	42.73	Down	-0.48	3.98901e-07	8.99425e-06	240255301	240256300	-0.57	1.29804e-06	2.22393e-05	FMN2	NM_020066	+	240255184	240638489	Promoter1k	566.5
chr1	240257701	240260700	3000	230.25;179.79	315.45;348.37	205.02	331.91	10.36	16.04	Down	-0.7	7.10543e-15	8.13896e-13	240259201	240260200	-1.2	3.58175e-09	1.385e-07	FMN2	NM_020066	+	240255184	240638489	Genebody	4016.5
chr1	240262601	240263700	1100	38.38;12.84	49.69;55.06	25.61	52.37	1.88	3.97	Down	-1.03	1.48866e-05	0.000194768	240262601	240263600	-1.35	8.43665e-07	1.5436e-05	FMN2	NM_020066	+	240255184	240638489	Genebody	7966.5
chr1	240772901	240775900	3000	232.51;239.00	361.67;479.68	235.76	420.67	9.57	16.05	Down	-0.84	0	0	240772901	240773900	-2.89	0	0	GREM2	NM_022469	-	240652872	240775462	Promoter3k	1061.5
chr1	241586301	241588300	2000	110.61;89.18	136.35;191.13	99.9	163.74	10.71	16.94	Down	-0.71	2.29102e-08	7.34141e-07	241587001	241588000	-0.8	1.06634e-07	2.61406e-06						OtherIntergenic	NA
chr1	243420201	243421500	1300	126.41;195.48	83.20;137.66	160.95	110.43	18.2	11.42	Up	0.54	1.3619e-05	0.000181508	243420301	243421300	0.68	1.64175e-06	2.73436e-05	SDCCAG8	NM_006642	+	243419306	243663393	Promoter3k	1544.5
chr1	243636201	243637800	1600	29.35;51.37	68.17;73.06	40.36	70.62	4.31	6.69	Down	-0.81	4.34276e-05	0.000466289	243636401	243637400	-0.9	1.04096e-05	0.000132437	SDCCAG8	NM_006642	+	243419306	243663393	Genebody	217694
chr1	244005501	244007100	1600	85.78;92.03	54.31;47.65	88.91	50.98	7.15	3.76	Up	0.8	5.02772e-06	8.01055e-05	244005501	244006500	1.02	3.90695e-07	7.93594e-06	AKT3	NM_005465	-	243663020	244006584	Promoter1k	283.5
chr1	244080301	244082500	2200	158.02;132.70	253.06;235.07	145.36	244.06	9.8	15.49	Down	-0.75	1.13975e-12	9.57823e-11	244080801	244081800	-0.85	3.43059e-13	3.99182e-11	LOC339529	NR_033883	+	244080703	244210619	Promoter1k	697.5
chr1	244209801	244211400	1600	146.73;110.58	167.55;199.07	128.66	183.31	18.05	24.77	Down	-0.51	1.1478e-05	0.000158179	244209901	244210900	-1.1	1.95213e-07	4.37474e-06	LOC339529	NR_033883	+	244080703	244210619	Genebody	129898
chr1	244212801	244214000	1200	121.90;104.16	149.06;181.60	113.03	165.33	19.41	27.04	Down	-0.55	8.73691e-06	0.000126328	244212801	244213800	-0.61	3.23572e-06	4.89316e-05	ZNF238	NM_205768	+	244214560	244220778	Promoter3k	-1159.5
chr1	244436701	244438100	1400	38.38;44.23	91.28;59.83	41.3	75.56	3.58	5.88	Down	-0.87	6.36232e-06	9.73292e-05	244436901	244437900	-1.03	1.64568e-06	2.73912e-05						OtherIntergenic	NA
chr1	244462201	244463700	1500	40.63;29.25	75.11;56.12	34.94	65.61	4.51	8	Down	-0.91	1.2981e-05	0.000174542	244462301	244463300	-0.91	1.62896e-05	0.00019304						OtherIntergenic	NA
chr1	244615301	244616300	1000	97.07;74.91	57.78;48.71	85.99	53.24	9.79	5.72	Up	0.69	8.03634e-05	0.000761033	244615301	244616300	0.69	8.03634e-05	0.000734133	ADSS	NM_001126	-	244571793	244615436	Promoter1k	-364.5
chr1	244624201	244625400	1200	72.24;82.05	105.15;135.54	77.14	120.34	21.19	30.73	Down	-0.64	1.26895e-05	0.000171237	244624301	244625300	-0.66	1.23574e-05	0.000152778	C1orf101	NM_001242340	+	244624672	244803662	ProximalPromoter	128.5
chr1	244817301	244818900	1600	252.83;286.80	167.55;209.13	269.81	188.34	20.3	13.15	Up	0.52	6.75707e-08	1.9179e-06	244817701	244818700	0.69	2.17483e-07	4.80885e-06	PPPDE1	NM_016076	+	244816351	244872334	Promoter3k	1749.5
chr1	244892501	244894400	1900	42.89;64.92	73.95;143.48	53.91	108.72	22.61	42.09	Down	-1.01	8.34312e-10	3.77455e-08	244892701	244893700	-1.29	6.75128e-11	4.28144e-09						OtherIntergenic	NA
chr1	244999901	245001700	1800	250.57;229.01	169.86;149.83	239.79	159.85	16.78	10.42	Up	0.59	1.38895e-08	4.72141e-07	245000401	245001400	0.87	6.87799e-08	1.78693e-06	FAM36A	NM_198076	+	244998638	245008359	Promoter3k	2162.5
chr1	245316601	245319500	2900	284.43;262.54	358.21;426.73	273.49	392.47	20.72	28.09	Down	-0.52	6.2409e-11	3.65993e-09	245318101	245319100	-0.68	1.65745e-08	5.21373e-07	KIF26B	NM_018012	+	245318286	245866428	ProximalPromoter	-235.5
chr1	245328701	245330800	2100	45.15;56.36	95.91;130.24	50.75	113.07	4.13	8.51	Down	-1.16	3.09397e-12	2.37856e-10	245329401	245330400	-1.18	1.69097e-11	1.26591e-09	KIF26B	NM_018012	+	245318286	245866428	Genebody	11464.5
chr1	246116301	246118200	1900	81.27;82.05	135.19;143.48	81.66	139.34	5.08	8.07	Down	-0.77	3.40485e-08	1.04484e-06	246116401	246117400	-0.89	2.17933e-07	4.81053e-06	SMYD3	NM_022743	-	245912641	246580714	Genebody	463464
chr1	246197901	246199600	1700	11.29;24.97	46.22;56.12	18.13	51.17	3.23	7.98	Down	-1.5	1.00749e-08	3.5442e-07	246198101	246199100	-1.48	4.13438e-08	1.14628e-06	SMYD3	NM_022743	-	245912641	246580714	Genebody	381964
chr1	246727501	246728800	1300	146.73;143.40	78.57;86.83	145.07	82.7	29.64	15.81	Up	0.81	4.06671e-09	1.57972e-07	246727501	246728500	1.3	9.53193e-12	7.63609e-10	TFB2M	NM_022366	-	246703862	246729565	Promoter3k	1414.5
chr1	246731301	246732300	1000	49.66;82.05	98.22;108.54	65.85	103.38	14.11	19.75	Down	-0.65	4.20017e-05	0.000454298	246731301	246732300	-0.65	4.20017e-05	0.000428014	CNST	NM_001139459	+	246729638	246811544	Promoter3k	2162.5
chr1	247267901	247268900	1000	13.54;19.26	41.60;34.41	16.4	38.01	3.47	7.16	Down	-1.21	2.67548e-05	0.000315603	247267901	247268900	-1.21	2.67548e-05	0.000292647	ZNF669	NM_024804	-	247263263	247267674	Promoter1k	-726.5
chr1	247273401	247275200	1800	88.04;85.61	107.46;163.60	86.83	135.53	18.82	27.95	Down	-0.64	3.5192e-06	5.93141e-05	247273701	247274700	-1	1.8246e-08	5.67015e-07	C1orf229	NM_207401	-	247273461	247275719	Promoter3k	1418.5
chr10	733601	734800	1200	40.63;75.62	79.73;108.01	58.13	93.87	19.74	28.42	Down	-0.69	3.80673e-05	0.00042095	733801	734800	-0.74	1.26707e-05	0.000156035	DIP2C	NM_014974	-	320129	735608	Promoter3k	1407.5
chr10	3109801	3111000	1200	99.33;130.56	130.57;201.72	114.94	166.14	30.84	41.24	Down	-0.53	1.48342e-05	0.000194378	3109801	3110800	-0.57	4.48412e-05	0.000451582	PFKP	NM_002627	+	3109711	3178997	Promoter1k	689.5
chr10	3245201	3246900	1700	22.57;43.52	57.78;86.83	33.05	72.3	4.38	8.57	Down	-1.13	4.38278e-08	1.30446e-06	3245501	3246500	-1.21	1.55263e-08	4.93531e-07						OtherIntergenic	NA
chr10	3826201	3827700	1500	160.27;238.29	258.83;272.66	199.28	265.75	26.57	31.81	Down	-0.42	1.26315e-05	0.000170674	3826201	3827200	-0.47	6.64152e-06	9.07252e-05	KLF6	NM_001300	-	3818187	3827473	Promoter1k	522.5
chr10	3870101	3872400	2300	90.30;103.45	179.10;199.07	96.87	189.09	6.19	11.13	Down	-0.96	7.10543e-15	8.13896e-13	3870801	3871800	-0.96	1.74083e-13	2.21068e-11						OtherIntergenic	NA
chr10	3977201	3978500	1300	33.86;52.79	53.15;125.48	43.33	89.32	5.54	10.61	Down	-1.04	1.15558e-08	3.99143e-07	3977501	3978500	-1.05	2.36466e-07	5.14672e-06						OtherIntergenic	NA
chr10	4076801	4077800	1000	29.35;13.56	38.13;52.41	21.45	45.27	3.81	8.16	Down	-1.08	3.04107e-05	0.000350527	4076801	4077800	-1.08	3.04107e-05	0.000325437						OtherIntergenic	NA
chr10	4282801	4285800	3000	115.13;166.23	137.50;337.26	140.68	237.38	5.27	8.33	Down	-0.75	1.51945e-12	1.24215e-10	4283301	4284300	-1.14	5.24637e-08	1.41641e-06						OtherIntergenic	NA
chr10	4357601	4358600	1000	15.80;20.69	40.44;45.00	18.25	42.72	3.35	7.14	Down	-1.23	6.90724e-06	0.000103934	4357601	4358600	-1.23	6.90724e-06	9.38812e-05						OtherIntergenic	NA
chr10	5488801	5489800	1000	514.69;409.51	427.54;333.55	462.1	380.54	31.01	23.95	Up	0.28	6.99635e-05	0.000682012	5488801	5489800	0.28	6.99635e-05	0.000654592	NET1	NM_005863	+	5488545	5500426	Promoter1k	755.5
chr10	5727801	5729500	1700	325.06;319.62	259.99;223.95	322.34	241.97	22.51	15.61	Up	0.41	1.64451e-06	3.07671e-05	5728001	5729000	0.49	2.61395e-06	4.07883e-05	FAM208B	NM_017782	+	5726800	5805703	Promoter3k	1850.5
chr10	5851601	5853900	2300	302.49;408.80	234.57;244.07	355.64	239.32	16.78	10.22	Up	0.57	1.32258e-11	8.9738e-10	5852401	5853400	0.77	1.24585e-09	5.46252e-08	GDI2	NM_001494	-	5807185	5855512	Promoter3k	2761.5
chr10	6092101	6094100	2000	29.35;53.51	86.66;88.42	41.43	87.54	6.86	12.77	Down	-1.08	6.37325e-09	2.36325e-07	6092801	6093800	-1.12	5.67702e-08	1.51596e-06	IL2RA	NM_000417	-	6052656	6104333	Genebody	11232.5
chr10	6205001	6207200	2200	99.33;81.33	120.17;197.48	90.33	158.83	15.07	25.71	Down	-0.81	6.54004e-10	3.03028e-08	6205101	6206100	-1.14	1.59075e-07	3.67868e-06	PFKFB3	NM_001145443	+	6186842	6277507	Genebody	19258.5
chr10	7451301	7452800	1500	47.41;58.50	61.24;131.30	52.95	96.27	17.34	29.78	Down	-0.86	4.38913e-07	9.80614e-06	7451401	7452400	-1.22	3.91393e-08	1.09282e-06	SFMBT2	NM_001029880	-	7200585	7453448	Promoter3k	1397.5
chr10	7828101	7829700	1600	243.80;260.40	182.57;177.89	252.1	180.23	27.77	18.31	Up	0.48	9.60158e-07	1.93619e-05	7828401	7829400	0.73	5.83273e-10	2.80621e-08	KIN	NR_045610	-	7801233	7829990	Promoter3k	1089.5
chr10	7830901	7832400	1500	189.62;183.35	132.88;120.71	186.49	126.8	18.76	11.83	Up	0.56	1.72045e-06	3.1967e-05	7831301	7832300	0.84	4.0231e-07	8.13333e-06	ATP5C1	NM_005174	+	7830092	7849762	Promoter3k	1558.5
chr10	11651301	11652400	1100	99.33;74.91	48.53;54.00	87.12	51.27	11.86	6.7	Up	0.76	1.46003e-05	0.000191852	11651301	11652300	0.99	4.13569e-06	6.06855e-05	USP6NL	NM_014688	-	11502508	11653679	Promoter3k	1828.5
chr10	11784201	11785700	1500	42.89;61.36	75.11;93.71	52.12	84.41	15.86	23.34	Down	-0.7	8.62752e-05	0.000804136	11784501	11785500	-1.05	6.79974e-07	1.28337e-05	ECHDC3	NM_024693	+	11784355	11806065	Promoter1k	595.5
chr10	13340301	13342500	2200	108.35;134.13	213.77;214.42	121.24	214.1	11.65	18.73	Down	-0.82	5.26801e-13	4.69565e-11	13341001	13342000	-1.02	3.77476e-14	5.48417e-12	PHYH	NM_001037537	-	13319795	13341746	Promoter1k	345.5
chr10	13390601	13391600	1000	76.75;121.28	110.93;182.13	99.02	146.53	14.58	19.69	Down	-0.57	1.69719e-05	0.000216543	13390601	13391600	-0.57	1.69719e-05	0.000199836	SEPHS1	NM_012247	-	13359437	13390298	Promoter1k	-802.5
chr10	13569201	13570600	1400	42.89;55.65	56.62;120.18	49.27	88.4	7.59	12.79	Down	-0.84	2.04094e-06	3.70649e-05	13569301	13570300	-0.89	4.10565e-06	6.02792e-05						OtherIntergenic	NA
chr10	14050101	14052100	2000	155.76;209.75	201.06;332.49	182.76	266.77	13.01	17.59	Down	-0.55	1.90183e-08	6.22239e-07	14050801	14051800	-0.64	3.10438e-06	4.73352e-05	FRMD4A	NM_018027	-	13685705	14372866	Genebody	321766
chr10	14215101	14216800	1700	24.83;34.96	65.86;108.54	29.89	87.2	4.85	13.04	Down	-1.54	1.95399e-14	2.13367e-12	14215101	14216100	-1.78	3.51941e-13	4.07673e-11	FRMD4A	NM_018027	-	13685705	14372866	Genebody	156916
chr10	14643801	14645200	1400	45.15;64.92	69.33;113.30	55.04	91.32	9.03	13.79	Down	-0.73	2.01339e-05	0.000250243	14644201	14645200	-0.83	5.30737e-06	7.50725e-05	FAM107B	NM_031453	-	14560558	14816896	Genebody	172396
chr10	14646601	14647600	1000	90.30;83.47	110.93;146.13	86.88	128.53	8.7	12.21	Down	-0.56	5.69075e-05	0.000580026	14646601	14647600	-0.56	5.69075e-05	0.00055275	FAM107B	NM_031453	-	14560558	14816896	Genebody	169796
chr10	14881501	14882500	1000	108.35;82.05	56.62;64.06	95.2	60.34	20.14	12.26	Up	0.66	7.19755e-05	0.000697526	14881501	14882500	0.66	7.19755e-05	0.000669883	HSPA14	NM_016299	+	14880260	14913740	Promoter3k	1740.5
chr10	14922001	14923000	1000	74.49;95.60	48.53;54.00	85.05	51.27	17.08	9.39	Up	0.73	3.90345e-05	0.000429521	14922001	14923000	0.73	3.90345e-05	0.000401677	SUV39H2	NM_024670	+	14920898	14946304	Promoter3k	1602.5
chr10	15002101	15003300	1200	69.98;94.89	116.71;139.77	82.43	128.24	10.6	15.02	Down	-0.64	7.42994e-06	0.000110378	15002301	15003300	-1.16	2.1021e-08	6.38966e-07	MEIG1	NM_001080836	+	15001437	15014850	Promoter3k	1263.5
chr10	15760501	15762500	2000	58.69;19.98	124.79;72.53	39.33	98.66	5.85	14.64	Down	-1.33	3.85358e-13	3.50166e-11	15760801	15761800	-1.48	3.18996e-11	2.2413e-09	ITGA8	NM_003638	-	15559087	15761770	Promoter1k	269.5
chr10	17298801	17300000	1200	24.83;27.11	52.00;50.30	25.97	51.15	2.48	4.5	Down	-0.98	4.27854e-05	0.000460933	17298801	17299800	-1.05	2.69733e-05	0.000294723						OtherIntergenic	NA
chr10	17657601	17659000	1400	69.98;92.75	113.24;138.18	81.36	125.71	20.34	28.72	Down	-0.63	1.21197e-05	0.00016512	17657801	17658800	-0.85	1.2881e-07	3.05996e-06	PTPLA	NM_014241	-	17631957	17659373	Promoter3k	1072.5
chr10	18629001	18630900	1900	58.69;53.51	93.60;113.30	56.1	103.45	4.36	7.61	Down	-0.88	9.2239e-08	2.51535e-06	18629601	18630600	-1.03	1.74749e-08	5.46022e-07	CACNB2	NM_201590	+	18629613	18830688	Promoter1k	337.5
chr10	18688701	18690200	1500	24.83;17.84	47.38;39.71	21.33	43.54	2.37	4.6	Down	-1.03	8.17833e-05	0.000771355	18689101	18690100	-1.33	4.05842e-06	5.96367e-05	CACNB2	NM_201590	+	18629613	18830688	Genebody	59837.5
chr10	18915401	18916600	1200	36.12;41.38	82.04;61.94	38.75	71.99	4.95	8.31	Down	-0.89	6.72307e-06	0.000101639	18915401	18916400	-1.47	1.81655e-07	4.11754e-06	NSUN6	NM_182543	-	18834263	18940550	Genebody	24549.5
chr10	18938101	18939900	1800	237.03;226.16	154.84;152.48	231.59	153.66	25.63	15.86	Up	0.59	1.75348e-08	5.79583e-07	18938201	18939200	1.38	2.79776e-13	3.30786e-11	NSUN6	NM_182543	-	18834263	18940550	Promoter3k	1549.5
chr10	20104501	20106800	2300	119.64;99.88	132.88;244.60	109.76	188.74	16.92	28.34	Down	-0.78	7.8403e-11	4.47541e-09	20105201	20106200	-0.85	1.49284e-08	4.7703e-07	PLXDC2	NM_032812	+	20105371	20569115	Promoter1k	279.5
chr10	21582001	21583300	1300	29.35;42.81	75.11;67.24	36.08	71.17	3.03	5.34	Down	-0.98	1.31592e-06	2.53764e-05	21582101	21583100	-1.32	9.30099e-09	3.20616e-07						OtherIntergenic	NA
chr10	21782701	21784700	2000	167.05;130.56	207.99;245.66	148.8	226.83	14.98	21.91	Down	-0.61	1.10335e-08	3.82132e-07	21783401	21784400	-0.96	2.21801e-11	1.62731e-09	C10orf114	NM_001010911	-	21783420	21786213	Promoter3k	2512.5
chr10	21785401	21787200	1800	137.70;151.96	196.44;232.95	144.83	214.7	12.98	17.86	Down	-0.57	1.71919e-07	4.33006e-06	21785401	21786400	-0.56	1.22592e-05	0.000151766	C10orf114	NM_001010911	-	21783420	21786213	ProximalPromoter	-87.5
chr10	21799001	21800100	1100	40.63;27.82	46.22;84.71	34.23	65.47	9.32	17.69	Down	-0.94	8.12417e-06	0.000118939	21799001	21800000	-1	3.68013e-06	5.47982e-05						OtherIntergenic	NA
chr10	21808101	21809600	1500	205.42;176.93	244.97;277.43	191.18	261.2	18.23	23.62	Down	-0.45	3.08461e-06	5.30584e-05	21808401	21809400	-0.51	4.76012e-06	6.84421e-05	C10orf140	NM_207371	-	21802408	21814611	Genebody	5760.5
chr10	21817101	21818300	1200	31.60;41.38	77.42;57.18	36.49	67.3	5.88	9.67	Down	-0.88	1.63972e-05	0.000210361	21817301	21818300	-1.19	6.70568e-06	9.15044e-05						OtherIntergenic	NA
chr10	22290201	22291700	1500	115.13;159.10	195.28;204.89	137.11	200.09	15.35	20.24	Down	-0.55	1.1486e-06	2.25386e-05	22290701	22291700	-0.58	6.0748e-07	1.16276e-05	DNAJC1	NM_022365	-	22045476	22292650	Promoter3k	1699.5
chr10	22539901	22542600	2700	225.74;164.80	234.57;337.78	195.27	286.18	17.27	24.68	Down	-0.55	4.18632e-09	1.62495e-07	22541201	22542200	-0.81	6.12171e-07	1.17086e-05	LOC100130992	NR_038921	+	22541000	22547477	Promoter1k	250.5
chr10	22623301	22625200	1900	38.38;42.81	78.57;99.54	40.59	89.05	8.27	16.88	Down	-1.13	1.10614e-09	4.86655e-08	22623901	22624900	-1.15	3.16474e-08	9.10833e-07						OtherIntergenic	NA
chr10	22725801	22728000	2200	189.62;190.49	273.85;311.84	190.05	292.85	16.48	23.73	Down	-0.62	3.12109e-11	1.95044e-09	22726201	22727200	-0.73	1.25499e-09	5.49791e-08	LOC100499489	NR_036533	-	22724353	22726858	ProximalPromoter	-42.5
chr10	23728801	23730100	1300	106.10;129.13	154.84;176.83	117.61	165.84	23.5	30.42	Down	-0.5	4.89868e-05	0.000514487	23728901	23729900	-0.6	7.0827e-06	9.59111e-05	OTUD1	NM_001145373	+	23728197	23731310	Promoter3k	1253.5
chr10	24738301	24740200	1900	216.71;246.14	117.86;144.54	231.42	131.2	13.18	6.93	Up	0.82	6.79456e-14	6.96118e-12	24738801	24739800	1.37	0	0	KIAA1217	NM_001098501	+	24497719	24836772	Genebody	241532
chr10	24754901	24757500	2600	261.86;321.05	48.53;71.47	291.45	60	17.49	3.34	Up	2.28	0	0	24755001	24756000	1.68	0	0	KIAA1217	NM_001098501	+	24497719	24836772	Genebody	258482
chr10	25240101	25243200	3100	97.07;87.04	125.95;234.54	92.05	180.25	6.16	11.66	Down	-0.97	2.39808e-14	2.60752e-12	25240301	25241300	-1.31	2.96152e-09	1.17e-07	PRTFDC1	NM_020200	-	25137553	25241533	ProximalPromoter	-117.5
chr10	25246901	25248300	1400	20.32;40.67	68.17;60.89	30.49	64.53	1.77	3.25	Down	-1.08	5.92124e-07	1.27314e-05	25247001	25248000	-1.18	5.48815e-07	1.06353e-05						OtherIntergenic	NA
chr10	28031301	28033400	2100	139.96;190.49	174.48;320.84	165.22	247.66	20.35	28.36	Down	-0.58	8.56388e-09	3.06719e-07	28031701	28032700	-0.85	8.85391e-09	3.07679e-07	MKX	NM_173576	-	27961802	28034778	Promoter3k	2427.5
chr10	28034101	28035100	1000	49.66;92.03	90.13;129.71	70.85	109.92	30.24	41.97	Down	-0.63	3.688e-05	0.00041029	28034101	28035100	-0.63	3.688e-05	0.000383496	MKX	NM_173576	-	27961802	28034778	ProximalPromoter	177.5
chr10	28967101	28968400	1300	99.33;102.73	132.88;160.42	101.03	146.65	11.83	16.05	Down	-0.54	3.9337e-05	0.000431649	28967301	28968300	-0.69	1.04258e-05	0.000132528	BAMBI	NM_012342	+	28966423	28971868	Promoter3k	1327.5
chr10	29010301	29012200	1900	31.60;44.23	69.33;92.65	37.92	80.99	8.37	16.34	Down	-1.09	1.60156e-08	5.3661e-07	29010601	29011600	-1.28	1.2573e-09	5.50332e-08						OtherIntergenic	NA
chr10	29699101	29700100	1000	110.61;111.30	161.77;160.42	110.95	161.1	18.9	25.46	Down	-0.54	1.6212e-05	0.000208763	29699101	29700100	-0.54	1.6212e-05	0.000192253	LOC387647	NR_003930	+	29698500	29711299	Promoter3k	1100.5
chr10	30023101	30024300	1200	60.95;49.94	71.64;103.77	55.45	87.71	9.97	15.22	Down	-0.66	0.000128307	0.00115044	30023101	30024100	-0.89	1.91395e-05	0.000220462	SVIL	NM_003174	-	29746276	30024730	Promoter3k	1029.5
chr10	30024701	30026500	1800	108.35;95.60	144.44;175.25	101.98	159.84	16.36	24.35	Down	-0.65	3.80808e-07	8.62409e-06	30025401	30026400	-1.01	1.62732e-06	2.71119e-05	SVIL	NM_003174	-	29746276	30024730	Promoter1k	-870.5
chr10	30636101	30637800	1700	349.90;344.59	269.23;256.25	347.24	262.74	27.05	18.99	Up	0.4	1.25726e-06	2.44192e-05	30636801	30637800	0.37	1.79968e-05	0.000209316	MTPAP	NM_018109	-	30598729	30638267	Promoter3k	1316.5
chr10	30724401	30725400	1000	65.46;102.02	143.28;113.83	83.74	128.56	7.04	9.53	Down	-0.62	1.26535e-05	0.000170822	30724401	30725400	-0.62	1.26535e-05	0.000155876	MAP3K8	NM_001244134	+	30722949	30750762	Promoter3k	1951.5
chr10	31073001	31074900	1900	92.55;67.06	108.62;160.95	79.81	134.78	5.87	9.7	Down	-0.76	9.44333e-08	2.56973e-06	31073201	31074200	-0.81	1.07499e-06	1.89277e-05						OtherIntergenic	NA
chr10	31107701	31110000	2300	54.18;68.49	94.75;147.19	61.33	120.97	2.95	5.41	Down	-0.98	2.89717e-10	1.44244e-08	31107701	31108700	-1.38	1.21349e-07	2.9096e-06						OtherIntergenic	NA
chr10	31287001	31288800	1800	124.16;134.13	186.04;203.31	129.14	194.67	11.34	15.84	Down	-0.59	2.3682e-07	5.72095e-06	31287501	31288500	-0.64	2.32289e-07	5.07083e-06	ZNF438	NM_001143769	-	31133564	31288446	Promoter1k	545.5
chr10	31550201	31551400	1200	24.83;34.96	52.00;64.59	29.89	58.29	1.65	2.93	Down	-0.96	1.5941e-05	0.000205765	31550301	31551300	-1.01	4.18095e-05	0.000426224						OtherIntergenic	NA
chr10	31608501	31609600	1100	88.04;125.56	144.44;159.89	106.8	152.16	50.3	64.74	Down	-0.51	6.41869e-05	0.000637543	31608501	31609500	-0.63	8.74052e-06	0.000114124	ZEB1	NM_001174093	+	31608100	31818742	Promoter1k	950.5
chr10	31891101	31892300	1200	58.69;55.65	87.82;105.36	57.17	96.59	7.18	11.43	Down	-0.76	6.15745e-06	9.48723e-05	31891201	31892200	-0.83	4.40841e-06	6.41021e-05						OtherIntergenic	NA
chr10	32096501	32098400	1900	45.15;67.78	93.60;207.54	56.46	150.57	2.92	7.23	Down	-1.42	0	0	32096501	32097500	-1.96	0	0	ARHGAP12	NM_018287	-	32095224	32217770	Genebody	120320
chr10	32153201	32154400	1200	11.29;22.12	46.22;33.35	16.7	39.79	2.28	4.67	Down	-1.25	1.0419e-05	0.00014597	32153201	32154200	-1.29	9.99966e-06	0.000127933	ARHGAP12	NM_018287	-	32095224	32217770	Genebody	63969.5
chr10	32214901	32216500	1600	198.65;205.47	138.66;147.71	202.06	143.19	12.23	8.05	Up	0.5	7.06075e-06	0.000105872	32215001	32216000	0.87	8.42489e-07	1.542e-05	ARHGAP12	NM_018287	-	32095224	32217770	Promoter3k	2069.5
chr10	32217901	32219100	1200	176.08;180.50	227.63;246.19	178.29	236.91	15.48	19.14	Down	-0.41	4.58953e-05	0.000487694	32218001	32219000	-0.56	7.84987e-07	1.45069e-05	ARHGAP12	NM_018287	-	32095224	32217770	Promoter1k	-730.5
chr10	34827701	34829400	1700	65.46;79.19	137.50;101.12	72.33	119.31	7.27	10.78	Down	-0.72	1.40299e-06	2.67844e-05	34828101	34829100	-0.77	8.68439e-07	1.58105e-05	PARD3	NM_001184793	-	34601187	35104253	Genebody	275702
chr10	35097501	35098700	1200	33.86;29.25	68.17;47.65	31.56	57.91	5.3	8.99	Down	-0.88	7.18525e-05	0.000696859	35097601	35098600	-1.27	8.84451e-07	1.60679e-05	PARD3	NM_001184793	-	34601187	35104253	Genebody	6152.5
chr10	35104101	35105700	1600	65.46;51.37	82.04;105.36	58.42	93.7	7.61	11.75	Down	-0.68	4.81736e-05	0.000508333	35104301	35105300	-0.89	3.02856e-06	4.63577e-05	PARD3	NM_001184793	-	34601187	35104253	Promoter1k	-647.5
chr10	35626901	35628300	1400	189.62;175.51	131.73;128.65	182.56	130.19	19.39	12.93	Up	0.49	2.69336e-05	0.000317358	35627101	35628100	0.74	6.11499e-08	1.61117e-06	CCNY	NM_145012	+	35625801	35860847	Promoter3k	1799.5
chr10	35931701	35933500	1800	65.46;72.06	90.13;182.66	68.76	136.39	8.67	16.38	Down	-0.99	1.57564e-11	1.04294e-09	35932301	35933300	-1.38	8.57314e-13	8.99848e-11	FZD8	NM_031866	-	35927176	35930362	Promoter3k	-2238.5
chr10	42355501	42356500	1000	54.18;9.99	75.11;41.30	32.08	58.2	0.6	1.13	Down	-0.86	9.02314e-05	0.000833967	42355501	42356500	-0.86	9.02314e-05	0.000808682						Pericentromere	NA
chr10	42384301	42386300	2000	855.55;191.20	522.29;241.96	523.38	382.12	1.83	1.36	Up	0.45	2.88833e-11	1.81742e-09	42385101	42386100	0.65	1.66533e-15	3.26908e-13						Pericentromere	NA
chr10	42386901	42388600	1700	501.14;95.60	300.43;146.13	298.37	223.28	1.7	1.31	Up	0.42	3.19693e-06	5.45524e-05	42386901	42387900	0.46	1.1173e-05	0.000140224						Pericentromere	NA
chr10	42390401	42391700	1300	352.15;76.34	199.90;104.30	214.25	152.1	1.75	1.28	Up	0.49	4.16868e-06	6.84763e-05	42390601	42391600	0.52	5.86259e-06	8.14917e-05						Pericentromere	NA
chr10	42391801	42393600	1800	379.24;69.92	224.17;104.30	224.58	164.23	1.88	1.42	Up	0.45	1.44587e-05	0.000190527	42392401	42393400	0.57	1.22512e-06	2.11298e-05						Pericentromere	NA
chr10	42395301	42397000	1700	555.32;125.56	387.09;149.83	340.44	268.46	1.71	1.36	Up	0.34	3.62731e-05	0.000404984	42395301	42396300	0.53	4.47617e-06	6.48856e-05						Pericentromere	NA
chr10	42397901	42401500	3600	1304.77;365.99	804.23;479.15	835.38	641.69	1.31	1.02	Up	0.38	9.49019e-13	8.1078e-11	42400201	42401200	0.4	2.18219e-07	4.8127e-06						Pericentromere	NA
chr10	42534501	42535800	1300	248.31;54.22	143.28;57.18	151.27	100.23	1.38	0.93	Up	0.59	4.94664e-06	7.90586e-05	42534601	42535600	0.59	4.94664e-06	7.07285e-05						Pericentromere	NA
chr10	42596101	42598200	2100	580.15;134.84	325.85;139.77	357.49	232.81	1.96	1.29	Up	0.62	3.22187e-13	2.94323e-11	42596901	42597900	0.68	6.93445e-13	7.39929e-11						Pericentromere	NA
chr10	42598801	42600700	1900	790.09;159.10	493.40;186.89	474.59	340.15	1.88	1.37	Up	0.48	2.44809e-11	1.56601e-09	42599401	42600400	0.53	3.14637e-13	3.67775e-11						Pericentromere	NA
chr10	43248501	43250400	1900	60.95;47.09	75.11;127.60	54.02	101.35	14.3	26.22	Down	-0.91	6.18699e-08	1.77075e-06	43248601	43249600	-1.05	5.05296e-06	7.19487e-05						OtherIntergenic	NA
chr10	43276701	43277700	1000	13.54;25.68	45.06;38.12	19.61	41.59	4.19	7.72	Down	-1.08	5.8763e-05	0.000594037	43276701	43277700	-1.08	5.8763e-05	0.000567704	BMS1	NM_014753	+	43277953	43330385	Promoter1k	-752.5
chr10	43278401	43279600	1200	255.09;247.56	192.97;190.60	251.32	191.78	32.46	23.06	Up	0.39	6.17258e-05	0.000618593	43278401	43279400	0.39	7.50017e-05	0.000693655	BMS1	NM_014753	+	43277953	43330385	Promoter3k	1047.5
chr10	43599901	43601700	1800	24.83;39.24	55.46;79.95	32.04	67.71	4.54	8.7	Down	-1.08	3.26405e-07	7.53809e-06	43600501	43601500	-1.29	6.20728e-08	1.63297e-06	RET	NM_020630	+	43572516	43622952	Genebody	28284.5
chr10	43900401	43901600	1200	88.04;102.73	47.38;53.47	95.39	50.42	14.39	7.01	Up	0.92	1.10219e-07	2.92653e-06	43900501	43901500	1.07	2.21806e-08	6.69075e-07	HNRNPF	NM_001098206	-	43881064	43903299	Promoter3k	2298.5
chr10	44089801	44090900	1100	20.32;12.84	41.60;35.47	16.58	38.54	3.45	7.72	Down	-1.22	2.22254e-05	0.000271707	44089801	44090800	-1.29	1.44574e-05	0.000174013						OtherIntergenic	NA
chr10	44142801	44144500	1700	83.52;107.73	123.64;154.07	95.63	138.85	10.55	14.05	Down	-0.54	6.23561e-05	0.000623695	44143201	44144200	-0.85	6.98677e-07	1.31049e-05	ZNF32	NM_001005368	-	44139306	44144152	Promoter1k	501.5
chr10	44877001	44881600	4600	115.13;177.65	323.54;444.73	146.39	384.14	9.92	23.6	Down	-1.39	0	0	44877501	44878500	-2.13	0	0	CXCL12	NM_199168	-	44872509	44880545	Promoter3k	1244.5
chr10	45373701	45375400	1700	54.18;37.81	77.42;83.65	45.99	80.54	5.41	9.14	Down	-0.81	1.24079e-05	0.000168111	45373901	45374900	-1.01	3.86434e-07	7.8587e-06	TMEM72-AS1	NR_033842	-	45306471	45455137	Genebody	80586.5
chr10	45469401	45471300	1900	33.86;51.37	75.11;112.77	42.61	93.94	5.69	11.44	Down	-1.14	3.20324e-10	1.57954e-08	45469801	45470800	-1.23	1.23897e-10	7.20015e-09	RASSF4	NM_032023	+	45455218	45490172	Genebody	15132.5
chr10	45495301	45496500	1200	31.60;43.52	61.24;76.77	37.56	69.01	7.7	12.9	Down	-0.88	1.42535e-05	0.000188256	45495401	45496400	-1.14	7.51397e-07	1.39614e-05	C10orf25	NM_001039380	-	45493145	45496470	Promoter1k	569.5
chr10	45913801	45915800	2000	54.18;44.23	84.35;156.19	49.21	120.27	4.9	11.69	Down	-1.29	4.44089e-15	5.22653e-13	45914501	45915500	-1.34	2.82441e-13	3.3317e-11	ALOX5	NM_001256153	+	45869623	45941567	Genebody	45177.5
chr10	46970101	46971800	1700	20.32;19.26	58.93;137.66	19.79	98.29	2.14	10.32	Down	-2.31	0	0	46970201	46971200	-2.15	0	0	SYT15	NM_031912	-	46957880	46970601	Promoter1k	-349.5
chr10	47148301	47151500	3200	74.49;87.75	146.75;215.48	81.12	181.12	3.44	7.17	Down	-1.16	0	0	47149601	47150600	-1.55	4.79778e-11	3.18393e-09	LOC643650	NR_033957	-	47096453	47151400	Promoter3k	1499.5
chr10	47655501	47657500	2000	94.81;95.60	135.19;173.66	95.21	154.43	7.96	12.14	Down	-0.7	1.00345e-07	2.70912e-06	47656001	47657000	-0.85	1.24006e-07	2.9651e-06	ANTXRL	NR_003601	+	47658233	47701446	Promoter3k	-1732.5
chr10	50321901	50323800	1900	45.15;64.92	93.60;111.18	55.04	102.39	9.24	15.57	Down	-0.9	7.48602e-08	2.09702e-06	50322301	50323300	-1.01	1.65453e-08	5.21091e-07	VSTM4	NM_144984	-	50310216	50323559	Promoter1k	708.5
chr10	50747601	50748600	1000	22.57;39.95	41.60;74.65	31.26	58.12	4.75	8.01	Down	-0.89	5.1384e-05	0.000535074	50747601	50748600	-0.89	5.1384e-05	0.000506368	ERCC6	NM_000124	-	50664490	50747147	Promoter1k	-953.5
chr10	52175501	52177700	2200	295.72;213.32	414.83;295.43	254.52	355.13	13.56	17.83	Down	-0.48	7.66029e-09	2.77448e-07	52175901	52176900	-0.91	1.22235e-09	5.37323e-08	SGMS1	NM_147156	-	52065344	52383737	Genebody	207136
chr10	52363701	52364700	1000	18.06;24.26	38.13;51.36	21.16	44.74	1.53	2.96	Down	-1.08	3.25523e-05	0.00037136	52363701	52364700	-1.08	3.25523e-05	0.000345024	SGMS1	NM_147156	-	52065344	52383737	Genebody	19536.5
chr10	52381901	52383300	1400	142.22;166.94	212.61;205.95	154.58	209.28	27.38	33.87	Down	-0.44	4.83783e-05	0.000509764	52382101	52383100	-0.48	6.29926e-05	0.000601852	SGMS1	NM_147156	-	52065344	52383737	Promoter3k	1136.5
chr10	52751701	52753500	1800	99.33;103.45	101.68;230.84	101.39	166.26	10.05	15.86	Down	-0.71	1.74049e-08	5.76733e-07	52751901	52752900	-1	2.0432e-07	4.55367e-06	PRKG1	NM_001098512	+	52750910	54058110	Promoter3k	1690.5
chr10	54072301	54073800	1500	101.58;87.04	127.11;155.66	94.31	141.38	8.47	12.09	Down	-0.58	1.35774e-05	0.000181001	54072701	54073700	-0.74	1.17632e-06	2.0439e-05	LOC100506939	NR_038277	-	54056607	54073888	Promoter1k	837.5
chr10	54074401	54079400	5000	546.29;545.78	731.43;1019.71	546.03	875.57	12.54	18.99	Down	-0.68	0	0	54077101	54078100	-1.32	0	0	DKK1	NM_012242	+	54074040	54077417	Promoter3k	2860.5
chr10	54356601	54358500	1900	65.46;91.32	158.30;91.59	78.39	124.95	5.32	7.42	Down	-0.67	3.52095e-06	5.93141e-05	54357101	54358100	-0.79	1.80595e-07	4.10075e-06						OtherIntergenic	NA
chr10	60024701	60026900	2200	401.82;473.72	264.61;267.37	437.77	265.99	24.44	13.59	Up	0.72	0	0	60024901	60025900	1.34	0	0	IPMK	NM_152230	-	59951277	60027694	Promoter3k	1893.5
chr10	61663901	61665000	1100	85.78;111.30	50.84;57.71	98.54	54.28	14.12	7.1	Up	0.86	3.39187e-07	7.79129e-06	61663901	61664900	0.94	2.44854e-07	5.31354e-06	CCDC6	NM_005436	-	61548505	61666414	Promoter3k	1963.5
chr10	62537801	62538800	1000	255.09;188.35	189.50;140.30	221.72	164.9	25.34	17.76	Up	0.43	4.24573e-05	0.000458278	62537801	62538800	0.43	4.24573e-05	0.000431796	CDK1	NM_001170407	+	62538211	62546827	ProximalPromoter	89.5
chr10	62539301	62541400	2100	343.12;331.75	261.14;167.30	337.44	214.22	25.54	14.78	Up	0.66	9.32587e-14	9.27046e-12	62539901	62540900	1.15	0	0	CDK1	NM_001170407	+	62538211	62546827	Promoter3k	2139.5
chr10	63212301	63214100	1800	126.41;146.97	206.84;198.54	136.69	202.69	11	14.91	Down	-0.57	3.72365e-07	8.47473e-06	63212601	63213600	-0.62	1.80271e-06	2.95837e-05	TMEM26	NM_178505	-	63166400	63213208	ProximalPromoter	7.5
chr10	63662601	63663700	1100	103.84;128.42	147.90;176.83	116.13	162.37	26.16	33.61	Down	-0.48	8.57987e-05	0.000800564	63662601	63663600	-0.51	3.75995e-05	0.00038964	ARID5B	NM_032199	+	63661012	63856707	Promoter3k	2138.5
chr10	63752301	63753400	1100	36.12;32.82	46.22;77.30	34.47	61.76	2.46	4.24	Down	-0.84	7.44322e-05	0.000716367	63752401	63753400	-0.95	1.61072e-05	0.000191098	ARID5B	NM_032199	+	63661012	63856707	Genebody	91838.5
chr10	63811901	63813800	1900	58.69;121.28	110.93;194.31	89.99	152.62	8.69	13.19	Down	-0.76	1.07292e-08	3.73858e-07	63812501	63813500	-0.97	1.80814e-07	4.10209e-06	ARID5B	NM_001244638	+	63808969	63856707	Genebody	3881.5
chr10	63817101	63818200	1100	13.54;32.10	43.91;51.36	22.82	47.63	3	5.43	Down	-1.06	2.39008e-05	0.000288009	63817201	63818200	-1.18	1.55513e-05	0.000185194	ARID5B	NM_001244638	+	63808969	63856707	Genebody	8681.5
chr10	64574301	64576200	1900	94.81;72.77	108.62;216.01	83.79	162.32	11.21	21.38	Down	-0.95	9.25482e-13	7.93308e-11	64574801	64575800	-2	0	0	EGR2	NM_001136179	-	64571755	64576126	Promoter1k	875.5
chr10	64576701	64577700	1000	49.66;88.47	79.73;138.18	69.06	108.96	19.78	28.25	Down	-0.66	2.17238e-05	0.000266781	64576701	64577700	-0.66	2.17238e-05	0.00024534	EGR2	NM_001136178	-	64571755	64578927	Promoter3k	1726.5
chr10	65025801	65028200	2400	961.65;916.77	770.72;732.22	939.21	751.47	28.15	20.97	Up	0.32	1.02155e-10	5.65545e-09	65026601	65027600	0.41	1.66527e-08	5.23201e-07	JMJD1C	NM_004241	-	64926987	65028982	Promoter3k	1981.5
chr10	65225301	65226300	1000	101.58;141.26	154.84;183.19	121.42	169.01	38.43	48.59	Down	-0.48	7.55251e-05	0.000724959	65225301	65226300	-0.48	7.55251e-05	0.000697867	LOC84989	NR_027182	+	65224988	65226322	Promoter1k	812.5
chr10	65390101	65391900	1800	112.87;122.71	181.41;169.95	117.79	175.68	9.86	13.51	Down	-0.58	1.62773e-06	3.04864e-05	65390601	65391600	-0.96	8.29191e-10	3.829e-08						OtherIntergenic	NA
chr10	69830001	69831800	1800	209.94;145.54	293.50;222.90	177.74	258.2	13.31	18.36	Down	-0.54	4.62055e-08	1.36731e-06	69830401	69831400	-0.69	1.60604e-07	3.70378e-06	HERC4	NM_015601	-	69681655	69835103	Genebody	4202.5
chr10	69865901	69867900	2000	124.16;128.42	183.73;224.48	126.29	204.1	6.55	9.91	Down	-0.69	1.17953e-09	5.17174e-08	69866601	69867600	-1.07	1.63637e-08	5.16321e-07	MYPN	NR_045662	+	69865873	69971773	Promoter3k	1027.5
chr10	70090101	70091400	1300	58.69;79.19	99.37;104.83	68.94	102.1	8.63	11.58	Down	-0.57	0.00032182	0.00284635	70090301	70091300	-0.87	1.92269e-06	3.1293e-05	PBLD	NM_001033083	-	70044837	70092684	Promoter3k	1933.5
chr10	70167201	70168200	1000	36.12;43.52	62.40;77.83	39.82	70.11	11.01	17.9	Down	-0.82	3.91122e-05	0.0004301	70167201	70168200	-0.82	3.91122e-05	0.000402191	RUFY2	NM_001042417	-	70136949	70167051	Promoter1k	-649.5
chr10	70322401	70323400	1000	63.21;125.56	122.48;151.95	94.39	137.22	10.9	14	Down	-0.54	6.56178e-05	0.000649122	70322401	70323400	-0.54	6.56178e-05	0.000620936	TET1	NM_030625	+	70320116	70454239	Promoter3k	2784.5
chr10	70359001	70361000	2000	128.67;97.74	165.24;194.83	113.21	180.04	6.89	10.54	Down	-0.67	2.9648e-08	9.28094e-07	70359801	70360800	-0.67	7.10958e-07	1.32965e-05	TET1	NM_030625	+	70320116	70454239	Genebody	39884.5
chr10	70716801	70718600	1800	232.51;281.09	146.75;193.78	256.8	170.26	19.96	12.24	Up	0.59	2.80188e-09	1.12707e-07	70717401	70718400	1.17	7.90745e-12	6.50701e-10	DDX21	NM_004728	+	70715891	70744279	Promoter3k	1809.5
chr10	70748701	70750000	1300	146.73;149.82	204.52;227.13	148.28	215.83	26.89	36.48	Down	-0.54	5.13821e-07	1.12357e-05	70748901	70749900	-0.57	1.84541e-06	3.02169e-05	KIAA1279	NM_015634	+	70748476	70776739	Promoter1k	874.5
chr10	71562401	71563800	1400	92.55;119.86	106.31;204.36	106.21	155.34	23.29	31.88	Down	-0.55	1.63913e-05	0.000210361	71562401	71563400	-0.57	6.83719e-05	0.000642741	COL13A1	NM_080802	+	71561643	71718904	Promoter3k	1457.5
chr10	71811501	71813900	2400	117.38;99.88	151.37;198.01	108.63	174.69	11.9	18.3	Down	-0.69	2.46442e-08	7.84815e-07	71811501	71812500	-1.4	6.60114e-08	1.72468e-06	H2AFY2	NM_018649	+	71812356	71872040	Promoter1k	344.5
chr10	71891101	71893100	2000	112.87;106.30	144.44;212.31	109.59	178.37	11.31	17.54	Down	-0.7	8.38871e-09	3.00865e-07	71891601	71892600	-0.76	1.122e-07	2.72765e-06	AIFM2	NM_032797	-	71872022	71892690	Promoter1k	589.5
chr10	71928301	71929300	1000	196.39;170.51	155.99;112.77	183.45	134.38	34.55	23.45	Up	0.45	9.60651e-05	0.000876582	71928301	71929300	0.45	9.60651e-05	0.000852099	SAR1A	NM_020150	-	71909960	71930285	Promoter3k	1484.5
chr10	71991001	71992700	1700	232.51;269.68	172.17;169.42	251.1	170.8	34.57	21.52	Up	0.56	2.92852e-08	9.19517e-07	71991101	71992100	1.25	1.20459e-13	1.56054e-11	PPA1	NM_021129	-	71962585	71993190	Promoter3k	1339.5
chr10	72141001	72142500	1500	42.89;94.17	87.82;122.30	68.53	105.06	9.18	12.4	Down	-0.62	8.30266e-05	0.000779792	72141401	72142400	-0.72	1.34725e-05	0.000164276	LRRC20	NM_018205	-	72058728	72142382	Promoter1k	631.5
chr10	72431101	72433500	2400	31.60;94.89	85.51;199.60	63.25	142.55	7.71	15.33	Down	-1.17	2.44249e-15	3.04164e-13	72432201	72433200	-1.34	6.94967e-11	4.38025e-09	ADAMTS14	NM_080722	+	72432558	72522195	Promoter1k	-257.5
chr10	72973601	72974700	1100	47.41;91.32	79.73;135.54	69.36	107.63	14.23	19.85	Down	-0.63	4.4204e-05	0.000472698	72973701	72974700	-0.72	4.60132e-05	0.000461217	UNC5B	NM_170744	+	72972291	73062635	Promoter3k	1859.5
chr10	72976001	72978000	2000	63.21;67.06	97.06;156.72	65.14	126.89	7.12	13.11	Down	-0.96	2.03381e-10	1.04916e-08	72976201	72977200	-1.03	5.82882e-08	1.54846e-06	LOC728978	NR_038453	-	72976980	72977985	Promoter1k	984.5
chr10	73647801	73649500	1700	124.16;102.73	142.13;190.07	113.45	166.1	14.17	19.92	Down	-0.55	7.93486e-06	0.000116766	73648101	73649100	-0.6	1.00116e-05	0.000128023						OtherIntergenic	NA
chr10	73725101	73726600	1500	169.30;156.96	201.06;239.84	163.13	220.45	16.94	21.61	Down	-0.43	3.37497e-05	0.000382583	73725201	73726200	-0.5	1.49093e-05	0.000178741	CHST3	NM_004273	+	73724119	73773322	Promoter3k	1731.5
chr10	74020601	74022000	1400	36.12;49.23	63.55;92.12	42.67	77.84	4.66	7.82	Down	-0.87	5.03438e-06	8.01867e-05	74021001	74022000	-1.3	9.93927e-07	1.76941e-05						OtherIntergenic	NA
chr10	75350601	75352300	1700	27.09;29.96	55.46;76.77	28.53	66.12	3.28	7.11	Down	-1.21	3.01286e-08	9.39686e-07	75350901	75351900	-1.37	2.81518e-08	8.25001e-07						OtherIntergenic	NA
chr10	75533501	75534500	1000	65.46;94.17	46.22;50.30	79.82	48.26	16.43	8.96	Up	0.73	7.3625e-05	0.000709501	75533501	75534500	0.73	7.3625e-05	0.00068264	FUT11	NM_173540	+	75532048	75535976	Promoter3k	1952.5
chr10	75909001	75910000	1000	88.04;91.32	49.69;61.94	89.68	55.82	23.53	13.71	Up	0.68	6.64755e-05	0.000655087	75909001	75910000	0.68	6.64755e-05	0.000627321	AP3M1	NM_207012	-	75880014	75910826	Promoter3k	1325.5
chr10	75911601	75913000	1400	155.76;173.37	94.75;125.48	164.56	110.11	10.98	6.85	Up	0.58	3.13921e-06	5.3728e-05	75911801	75912800	0.93	2.18122e-09	9.0324e-08	ADK	NM_001202450	+	75910942	76469061	Promoter3k	1358.5
chr10	76358101	76359800	1700	45.15;23.54	83.20;53.47	34.35	68.34	1.77	3.41	Down	-0.99	1.67796e-06	3.12791e-05	76358301	76359300	-1.09	1.09638e-06	1.92544e-05	ADK	NM_001123	+	75936246	76469061	Genebody	422704
chr10	76584401	76585500	1100	60.95;59.93	69.33;118.60	60.44	93.96	15.78	23.44	Down	-0.64	0.00012781	0.00114619	76584401	76585400	-0.75	2.3608e-05	0.000263381	KAT6B	NM_012330	+	76586378	76792639	Promoter3k	-1427.5
chr10	76993501	76995800	2300	60.95;97.03	129.42;160.42	78.99	144.92	7.51	12.4	Down	-0.88	3.43823e-10	1.68091e-08	76994001	76995000	-1.19	7.13463e-09	2.53939e-07	COMTD1	NM_144589	-	76993728	76995770	Promoter3k	1119.5
chr10	77054501	77056300	1800	74.49;71.34	97.06;139.77	72.92	118.42	7.07	10.91	Down	-0.7	2.95206e-06	5.10002e-05	77055001	77056000	-0.94	4.1051e-07	8.26338e-06	ZNF503-AS1	NR_038223	+	77056140	77121436	Promoter1k	-739.5
chr10	77157801	77159600	1800	133.19;73.48	173.33;142.42	103.34	157.87	8.89	13.23	Down	-0.61	1.6693e-06	3.11618e-05	77157901	77158900	-0.83	1.08893e-05	0.000137166	ZNF503	NM_032772	-	77157602	77161513	Promoter3k	2812.5
chr10	77162201	77164200	2000	126.41;112.01	139.82;237.19	119.21	188.5	14.99	22.87	Down	-0.66	2.01983e-08	6.55407e-07	77162501	77163500	-0.69	8.02555e-07	1.47943e-05	ZNF503-AS2	NR_024421	+	77161285	77168740	Promoter3k	1915.5
chr10	79395201	79397300	2100	160.27;230.44	262.30;356.84	195.36	309.57	25.04	36.19	Down	-0.66	5.22027e-13	4.66117e-11	79396101	79397100	-0.9	3.50167e-11	2.40768e-09	KCNMA1	NM_002247	-	78644634	79397577	Promoter3k	1326.5
chr10	79794701	79795800	1100	97.07;156.24	75.11;78.89	126.66	77	21.49	11.65	Up	0.72	7.57654e-07	1.58466e-05	79794801	79795800	0.85	3.68443e-07	7.56706e-06	RPS24	NM_033022	+	79793517	79800473	Promoter3k	1733.5
chr10	80007801	80009400	1600	29.35;30.68	53.15;79.95	30.01	66.55	3.06	6.41	Down	-1.15	1.01169e-07	2.72849e-06	80008401	80009400	-1.41	1.93066e-08	5.94943e-07	LOC100132987	NR_038985	+	80008381	80012402	ProximalPromoter	219.5
chr10	80732201	80733600	1400	31.60;33.53	67.02;63.00	32.57	65.01	3.73	6.85	Down	-1	2.73969e-06	4.78455e-05	80732201	80733200	-1.53	2.56554e-07	5.53707e-06	LOC283050	NR_015429	-	80703082	80827205	Genebody	94304.5
chr10	80826501	80828700	2200	112.87;111.30	142.13;219.72	112.08	180.92	12.07	18.52	Down	-0.69	1.10254e-08	3.82107e-07	80827301	80828300	-1.08	5.07725e-10	2.48221e-08	LOC283050	NR_015429	-	80703082	80827205	Promoter1k	-395.5
chr10	80831001	80832300	1300	85.78;80.62	94.75;156.19	83.2	125.47	16.45	23.76	Down	-0.59	3.28827e-05	0.000374488	80831201	80832200	-1.13	4.18731e-09	1.58701e-07	ZMIZ1	NM_020338	+	80828791	81076285	Promoter3k	2859.5
chr10	81205601	81207300	1700	38.38;79.90	91.28;129.71	59.14	110.5	5.47	9.05	Down	-0.9	1.90257e-08	6.22239e-07	81206101	81207100	-1.76	2.29198e-11	1.67269e-09	ZCCHC24	NM_153367	-	81142082	81205383	Promoter3k	-1067.5
chr10	81740601	81742100	1500	63.21;63.50	80.89;121.24	63.35	101.06	6.63	10.02	Down	-0.67	2.94125e-05	0.000340702	81740701	81741700	-0.91	7.02923e-06	9.53125e-05						OtherIntergenic	NA
chr10	81891501	81894300	2800	110.61;166.23	250.74;274.25	138.42	262.5	8.75	14.91	Down	-0.92	0	0	81892101	81893100	-0.99	3.01315e-13	3.53005e-11	PLAC9	NM_001012973	+	81892257	81904784	Promoter1k	643.5
chr10	88160301	88162000	1700	60.95;53.51	91.28;111.18	57.23	101.23	5.91	9.94	Down	-0.82	6.47677e-07	1.37798e-05	88160601	88161600	-1.29	6.37426e-09	2.29415e-07						OtherIntergenic	NA
chr10	88294701	88296500	1800	20.32;19.26	53.15;85.24	19.79	69.2	4.09	13.66	Down	-1.81	2.4869e-14	2.69839e-12	88295101	88296100	-1.81	1.02363e-13	1.35686e-11						OtherIntergenic	NA
chr10	88471401	88472900	1500	36.12;81.33	83.20;122.30	58.73	102.75	18.56	28.64	Down	-0.81	8.19421e-07	1.69222e-05	88471601	88472600	-1.01	8.49136e-09	2.96483e-07	LDB3	NM_001080114	+	88428425	88495824	Genebody	43725.5
chr10	88727401	88730800	3400	146.73;128.42	262.30;234.54	137.57	248.42	8.13	13.74	Down	-0.85	8.88178e-16	1.18342e-13	88728101	88729100	-1.17	8.69785e-10	3.97989e-08	C10orf116	NM_006829	+	88728187	88730666	Promoter1k	913.5
chr10	88731201	88732200	1000	22.57;25.68	40.44;56.65	24.13	48.55	4.1	7.71	Down	-1.01	4.30619e-05	0.000463233	88731201	88732200	-1.01	4.30619e-05	0.000436656	AGAP11	NM_133447	+	88730497	88769960	Promoter3k	1203.5
chr10	89265801	89267400	1600	205.42;179.07	113.24;133.42	192.25	123.33	21.79	13.27	Up	0.64	3.61506e-08	1.10146e-06	89266101	89267100	0.85	4.64702e-08	1.27128e-06	MINPP1	NM_004897	+	89264222	89313218	Promoter3k	2378.5
chr10	89575801	89577400	1600	275.40;282.52	206.84;185.83	278.96	196.33	19.17	12.44	Up	0.51	7.72252e-08	2.15039e-06	89575901	89576900	0.93	6.66355e-09	2.38824e-07	ATAD1	NM_032810	-	89512874	89577917	Promoter3k	1316.5
chr10	89628801	89630600	1800	133.19;191.20	95.91;94.24	162.19	95.07	11.5	6.05	Up	0.77	2.64258e-09	1.07101e-07	89629301	89630300	1.12	8.67642e-10	3.97362e-08	PTEN	NM_000314	+	89623194	89728532	Genebody	6506.5
chr10	89633501	89634700	1200	85.78;90.61	45.06;38.65	88.19	41.86	7.64	3.32	Up	1.08	6.24768e-09	2.32003e-07	89633501	89634500	1.21	1.76524e-09	7.47841e-08	PTEN	NM_000314	+	89623194	89728532	Genebody	10906.5
chr10	90341801	90344200	2400	133.19;93.46	160.62;211.78	113.32	186.2	6.75	10.82	Down	-0.72	2.16603e-09	8.9695e-08	90342401	90343400	-0.69	2.88804e-07	6.14542e-06	RNLS	NM_001031709	-	90043858	90343082	ProximalPromoter	81.5
chr10	90709401	90713300	3900	160.27;138.41	276.17;366.90	149.34	321.53	4.35	8.95	Down	-1.11	0	0	90711701	90712700	-1.32	7.21645e-15	1.21291e-12	ACTA2	NM_001613	-	90694830	90712580	Promoter3k	1229.5
chr10	90966601	90968500	1900	144.47;145.54	173.33;249.37	145.01	211.35	17.22	23.73	Down	-0.54	6.2147e-07	1.32846e-05	90967401	90968400	-0.75	6.4511e-06	8.84528e-05	CH25H	NM_003956	-	90965693	90967071	Promoter1k	-479.5
chr10	91062101	91063700	1600	81.27;74.91	87.82;213.89	78.09	150.86	7.25	13.67	Down	-0.95	6.8513e-12	4.90765e-10	91062601	91063600	-1.54	1.22125e-14	1.96896e-12	IFIT2	NM_001547	+	91061705	91069033	Promoter3k	1195.5
chr10	91087701	91089500	1800	155.76;144.11	201.06;342.02	149.94	271.54	12.97	22.57	Down	-0.86	0	0	91088201	91089200	-1.33	0	0	IFIT3	NM_001549	+	91087601	91100725	Promoter1k	999.5
chr10	91091301	91093700	2400	99.33;101.31	165.24;327.73	100.32	246.48	6.31	14.86	Down	-1.3	0	0	91092201	91093200	-1.15	0	0	IFIT3	NM_001031683	+	91092238	91100725	Promoter1k	262.5
chr10	91110801	91111900	1100	15.80;14.27	40.44;47.12	15.04	43.78	1.66	4.56	Down	-1.54	6.0705e-08	1.74323e-06	91110901	91111900	-1.58	5.35899e-08	1.44454e-06						OtherIntergenic	NA
chr10	91151801	91155200	3400	266.37;271.82	485.31;763.46	269.1	624.38	9.89	21.76	Down	-1.21	0	0	91152201	91153200	-0.96	0	0	IFIT1	NM_001548	+	91152321	91163744	Promoter3k	1179.5
chr10	91174901	91176400	1500	110.61;119.14	131.73;209.13	114.88	170.43	12.77	17.88	Down	-0.57	3.07248e-06	5.29205e-05	91175401	91176400	-1.33	2.28508e-09	9.3944e-08	IFIT5	NM_012420	+	91174324	91180759	Promoter3k	1326.5
chr10	91178101	91179300	1200	18.06;14.27	49.69;36.53	16.16	43.11	1.94	4.84	Down	-1.42	4.60957e-07	1.02143e-05	91178101	91179100	-1.46	9.65479e-07	1.72835e-05	IFIT5	NM_012420	+	91174324	91180759	Genebody	4376.5
chr10	91274801	91275800	1000	20.32;21.40	38.13;54.00	20.86	46.07	2.57	5.35	Down	-1.14	1.02459e-05	0.000144175	91274801	91275800	-1.14	1.02459e-05	0.000130694	SLC16A12	NM_213606	-	91190050	91295313	Genebody	20012.5
chr10	91402601	91403800	1200	158.02;203.33	147.90;112.77	180.67	130.34	17.08	11.02	Up	0.47	5.22424e-05	0.000541818	91402601	91403600	0.57	2.9438e-05	0.000317206	PANK1	NM_148978	-	91339253	91403648	Promoter1k	447.5
chr10	91461801	91463500	1700	259.60;229.01	171.01;180.54	244.31	175.78	29.39	19.94	Up	0.47	2.14682e-06	3.8755e-05	91462301	91463300	0.9	2.11111e-09	8.76325e-08	KIF20B	NM_016195	+	91461366	91534700	Promoter3k	1284.5
chr10	91596501	91598400	1900	76.75;48.51	82.04;148.77	62.63	115.41	14.85	27.35	Down	-0.88	1.74267e-08	5.76752e-07	91597101	91598100	-1.01	4.84684e-08	1.32243e-06	LOC643529	NR_038382	+	91589249	91600618	Genebody	8201.5
chr10	92981301	92982400	1100	27.09;38.53	65.86;60.36	32.81	63.11	3.01	5.19	Down	-0.94	1.01707e-05	0.000143391	92981401	92982400	-1.32	1.56279e-06	2.61678e-05	PCGF5	NM_032373	+	92980368	93044021	Promoter3k	1482.5
chr10	93388301	93392200	3900	309.26;296.08	374.38;562.80	302.67	468.59	10.72	15.8	Down	-0.63	0	0	93389101	93390100	-1.24	9.30763e-10	4.22507e-08	PPP1R3C	NM_005398	-	93388196	93392858	Promoter3k	2607.5
chr10	93556001	93557400	1400	47.41;45.66	85.51;69.89	46.53	77.7	5.04	7.76	Down	-0.74	7.02518e-05	0.000684433	93556301	93557300	-0.91	2.47942e-05	0.000273998	TNKS2	NM_025235	+	93558150	93625232	Promoter3k	-1449.5
chr10	93683801	93685700	1900	519.20;475.86	405.58;373.26	497.53	389.42	35.02	25.57	Up	0.35	2.7448e-07	6.49644e-06	93684201	93685200	0.41	1.15123e-06	2.00972e-05	BTAF1	NM_003972	+	93683735	93790080	Promoter3k	1015.5
chr10	93999101	94000600	1500	139.96;175.51	192.97;243.01	157.73	217.99	19.46	24.74	Down	-0.47	1.05282e-05	0.0001473	93999301	94000300	-0.75	5.79527e-07	1.11506e-05	CPEB3	NM_001178137	-	93808396	94003036	Genebody	3185.5
chr10	94351001	94352500	1500	45.15;77.76	88.97;123.89	61.46	106.43	7.66	11.93	Down	-0.79	7.85205e-07	1.63299e-05	94351301	94352300	-0.94	1.20861e-06	2.08976e-05	KIF11	NM_004523	+	94352824	94415152	Promoter3k	-1073.5
chr10	94447901	94450100	2200	94.81;90.61	145.59;181.60	92.71	163.6	11.33	18.86	Down	-0.82	2.91974e-10	1.45227e-08	94448401	94449400	-1.07	1.51769e-10	8.59649e-09	HHEX	NM_002729	+	94449680	94455408	Promoter1k	-679.5
chr10	94450201	94451400	1200	20.32;34.24	48.53;60.89	27.28	54.71	6.03	10.84	Down	-1	1.52231e-05	0.000198263	94450201	94451200	-0.96	5.04692e-05	0.00049917	HHEX	NM_002729	+	94449680	94455408	Promoter3k	1120.5
chr10	94458501	94460200	1700	112.87;74.20	110.93;184.78	93.53	147.85	7.13	11.18	Down	-0.66	6.84975e-07	1.44975e-05	94459201	94460200	-0.62	7.15382e-06	9.67468e-05						OtherIntergenic	NA
chr10	94821401	94822900	1500	24.83;35.67	62.40;62.47	30.25	62.44	7.62	14.12	Down	-1.05	1.7761e-06	3.28586e-05	94821401	94822400	-1.45	3.1051e-07	6.54769e-06	CYP26C1	NM_183374	+	94821020	94828454	Promoter3k	1130.5
chr10	94958001	94960100	2100	60.95;38.53	107.46;106.95	49.74	107.2	3.17	6.63	Down	-1.11	5.25484e-11	3.13165e-09	94958601	94959600	-1.19	2.29288e-11	1.67269e-09						OtherIntergenic	NA
chr10	95195501	95196600	1100	22.57;15.70	45.06;39.18	19.13	42.12	1.72	3.61	Down	-1.14	2.61135e-05	0.00030903	95195601	95196600	-1.12	4.44729e-05	0.0004484	MYOF	NM_013451	-	95066185	95242074	Genebody	46023.5
chr10	95238401	95241500	3100	345.38;506.54	519.98;615.74	425.96	567.86	24.65	29.71	Down	-0.41	1.8117e-10	9.42139e-09	95239901	95240900	-0.64	3.31086e-09	1.29295e-07	MYOF	NM_013451	-	95066185	95242074	Promoter3k	2123.5
chr10	95460701	95462000	1300	137.70;154.10	210.30;193.25	145.9	201.77	11.7	14.81	Down	-0.47	2.16779e-05	0.000266408	95460701	95461700	-0.74	3.18886e-06	4.83937e-05	FRA10AC1	NM_145246	-	95427639	95462329	Promoter1k	978.5
chr10	95753801	95754800	1000	33.86;47.09	70.49;69.36	40.47	69.92	11.12	17.3	Down	-0.79	6.67129e-05	0.000657175	95753801	95754800	-0.79	6.67129e-05	0.000629331	PLCE1	NM_016341	+	95753745	96088148	Promoter1k	555.5
chr10	97054401	97056000	1600	15.80;40.67	50.84;70.95	28.23	60.89	5.15	9.67	Down	-1.11	7.42109e-07	1.55722e-05	97054901	97055900	-1.43	7.11779e-09	2.53515e-07						OtherIntergenic	NA
chr10	97319801	97320800	1000	56.43;71.34	78.57;130.77	63.89	104.67	16.77	25.59	Down	-0.71	8.02112e-06	0.0001178	97319801	97320800	-0.71	8.02112e-06	0.000106296	SORBS1	NM_015385	-	97071529	97321171	Promoter1k	870.5
chr10	97414301	97415400	1100	81.27;122.00	68.17;55.06	101.63	61.62	20.43	10.96	Up	0.72	8.52524e-06	0.000123824	97414401	97415400	0.71	1.38382e-05	0.000167698	ALDH18A1	NM_001017423	-	97365685	97416567	Promoter3k	1716.5
chr10	98272301	98273300	1000	36.12;29.25	46.22;73.06	32.68	59.64	16.75	29.64	Down	-0.87	6.42427e-05	0.000637728	98272301	98273300	-0.87	6.42427e-05	0.000610282	TLL2	NM_012465	-	98124362	98273683	Promoter1k	882.5
chr10	98955301	98956900	1600	36.12;40.67	79.73;69.36	38.39	74.54	8.31	14.72	Down	-0.96	1.21273e-06	2.36526e-05	98955501	98956500	-1.02	1.06445e-06	1.87871e-05	ARHGAP19-SLIT1	NR_037909	-	98912798	99052430	Genebody	96329.5
chr10	99256201	99257300	1100	117.38;107.02	91.28;57.71	112.2	74.5	12.08	7.35	Up	0.59	9.01181e-05	0.000833309	99256201	99257200	0.71	4.3863e-05	0.000443206	MMS19	NM_022362	-	99218080	99258366	Promoter3k	1615.5
chr10	100027301	100028800	1500	56.43;69.92	94.75;130.77	63.18	112.76	9.9	16.35	Down	-0.84	1.02146e-07	2.75298e-06	100027701	100028700	-1.04	1.47465e-07	3.45682e-06	LOXL4	NM_032211	-	100007442	100028007	ProximalPromoter	-43.5
chr10	100991601	100996900	5300	392.79;252.56	502.64;576.03	322.67	539.34	17.4	28.38	Down	-0.74	0	0	100992001	100993000	-1	2.68755e-10	1.41622e-08	HPSE2	NM_021828	-	100216833	100995632	Promoter3k	1381.5
chr10	101089401	101090500	1100	67.72;49.23	63.55;119.65	58.47	91.6	29.65	45.89	Down	-0.65	0.000122925	0.00110392	101089501	101090500	-0.76	2.954e-05	0.000317972	CNNM1	NM_020348	+	101088855	101154087	Promoter3k	1095.5
chr10	101377101	101378200	1100	67.72;67.06	95.91;121.24	67.39	108.57	6.6	10.01	Down	-0.69	1.02944e-05	0.000144699	101377101	101378100	-0.76	1.71227e-05	0.000201139	SLC25A28	NM_031212	-	101370274	101380221	Promoter3k	2570.5
chr10	101943401	101945300	1900	354.41;309.63	254.21;217.60	332.02	235.91	25.72	17.06	Up	0.49	1.081e-08	3.75909e-07	101943801	101944800	0.77	1.82664e-09	7.70682e-08	ERLIN1	NM_006459	-	101909846	101945734	Promoter3k	1383.5
chr10	101946501	101947600	1100	103.84;121.28	75.11;59.30	112.56	67.2	29.32	15.83	Up	0.74	1.50616e-06	2.85211e-05	101946501	101947500	0.75	1.77327e-06	2.91563e-05	ERLIN1	NM_001100626	-	101909846	101945814	Promoter3k	-1236.5
chr10	102278601	102280000	1400	36.12;18.55	48.53;58.24	27.33	53.38	3.45	6.73	Down	-0.97	3.50861e-05	0.000394257	102278901	102279900	-1.4	3.669e-07	7.55104e-06	SEC31B	NM_015490	-	102246402	102279595	Promoter1k	294.5
chr10	102671401	102672700	1300	65.46;89.89	124.79;112.24	77.68	118.52	9.58	13.11	Down	-0.61	3.49639e-05	0.000393055	102671401	102672400	-0.9	4.69977e-07	9.26107e-06	FAM178A	NM_001243770	+	102672325	102673643	Promoter1k	-274.5
chr10	102672401	102673700	1300	347.64;314.63	299.28;234.01	331.13	266.64	34.58	25.8	Up	0.31	0.000188665	0.00167528	102672401	102673400	0.4	6.51144e-05	0.000617308	FAM178A	NM_001243770	+	102672325	102673643	Promoter1k	725.5
chr10	102756001	102757500	1500	67.72;69.20	107.46;114.36	68.46	110.91	13.85	20.86	Down	-0.7	6.6814e-06	0.000101336	102756501	102757500	-0.71	7.85e-06	0.000104703	LZTS2	NM_032429	+	102756863	102767593	ProximalPromoter	-112.5
chr10	102757601	102759200	1600	115.13;134.13	198.75;171.54	124.63	185.14	14.4	19.45	Down	-0.57	1.07007e-06	2.12757e-05	102758001	102759000	-0.83	3.30918e-08	9.45838e-07	LZTS2	NM_032429	+	102756863	102767593	Promoter3k	1537.5
chr10	102790701	102792400	1700	173.82;184.78	258.83;236.13	179.3	247.48	20.54	26.07	Down	-0.46	2.9035e-06	5.03303e-05	102791001	102792000	-0.63	4.44818e-07	8.86378e-06	SFXN3	NM_030971	+	102790995	102800998	Promoter1k	555.5
chr10	102819501	102820500	1000	246.06;218.31	204.52;147.71	232.18	176.12	24.02	16.84	Up	0.4	8.49329e-05	0.000794071	102819501	102820500	0.4	8.49329e-05	0.000768911	KAZALD1	NM_030929	+	102820998	102825351	Promoter1k	-997.5
chr10	102821701	102823700	2000	69.98;104.88	154.84;140.83	87.43	147.83	10.96	16.51	Down	-0.76	2.13085e-08	6.88389e-07	102822401	102823400	-1.29	4.16125e-07	8.36005e-06	KAZALD1	NM_030929	+	102820998	102825351	Promoter3k	1702.5
chr10	102825701	102828200	2500	139.96;111.30	191.81;213.89	125.63	202.85	9.91	15.29	Down	-0.69	1.4101e-09	6.06888e-08	102826501	102827500	-1.21	3.76759e-10	1.92588e-08						OtherIntergenic	NA
chr10	102880001	102881100	1100	36.12;35.67	49.69;78.36	35.9	64.02	10.55	17.9	Down	-0.83	6.16324e-05	0.000617898	102880001	102881000	-0.9	8.64626e-05	0.000780698	TLX1NB	NM_001085398	-	102849077	102890903	Genebody	10352.5
chr10	102982001	102983500	1500	9.03;28.54	43.91;77.83	18.78	60.87	3.84	10.81	Down	-1.7	7.8032e-12	5.5119e-10	102982301	102983300	-1.74	1.29055e-11	1.00415e-09						OtherIntergenic	NA
chr10	103051401	103052800	1400	67.72;43.52	78.57;109.07	55.62	93.82	13.45	22.36	Down	-0.75	8.84083e-06	0.000127436	103051401	103052400	-0.84	1.7143e-05	0.000201279						OtherIntergenic	NA
chr10	103330101	103331200	1100	20.32;22.12	43.91;43.94	21.22	43.93	6.3	12.01	Down	-1.05	5.78572e-05	0.000587958	103330201	103331200	-1.23	8.25028e-06	0.0001088						OtherIntergenic	NA
chr10	103453801	103455300	1500	169.30;190.49	232.26;245.66	179.9	238.96	35.71	43.7	Down	-0.41	4.34909e-05	0.000466676	103454101	103455100	-0.6	4.39756e-06	6.39804e-05	FBXW4	NM_022039	-	103370420	103454743	ProximalPromoter	192.5
chr10	103543101	103544200	1100	144.47;125.56	104.00;81.53	135.02	92.76	17.93	11.46	Up	0.54	7.16189e-05	0.000695118	103543201	103544200	0.58	3.48478e-05	0.000365841	NPM3	NM_006993	-	103541081	103543170	Promoter1k	-480.5
chr10	103578101	103579800	1700	194.14;221.88	154.84;111.71	208.01	133.27	12.25	7.08	Up	0.64	9.23629e-09	3.28514e-07	103578201	103579200	0.75	1.93765e-09	8.13513e-08	LOC100289509	NR_045118	+	103578824	103588646	ProximalPromoter	126.5
chr10	103912501	103913900	1400	270.89;258.26	197.59;205.95	264.58	201.77	32.91	23.47	Up	0.39	3.80346e-05	0.00042086	103912901	103913900	0.6	1.81646e-06	2.97808e-05	NOLC1	NM_004741	+	103911932	103923627	Promoter3k	1268.5
chr10	104613801	104615100	1300	307.01;268.25	276.17;168.89	287.63	222.53	20.04	14.24	Up	0.37	4.47174e-05	0.000477546	104613801	104614800	0.4	2.26339e-05	0.000254	C10orf32	NM_001136200	+	104613966	104624718	Promoter1k	484.5
chr10	105157201	105158200	1000	63.21;90.61	38.13;42.88	76.91	40.51	21.61	10.29	Up	0.92	1.66874e-06	3.11618e-05	105157201	105158200	0.92	1.66874e-06	2.76944e-05	PDCD11	NM_014976	+	105156411	105206019	Promoter3k	1289.5
chr10	105209801	105213300	3500	92.55;117.72	331.63;274.78	105.14	303.21	6	15.58	Down	-1.53	0	0	105210701	105211700	-1.52	0	0	CALHM2	NM_015916	-	105206542	105212162	Promoter1k	611.5
chr10	105613301	105615500	2200	117.38;129.85	188.35;203.31	123.61	195.83	10.01	14.65	Down	-0.66	9.54556e-09	3.38111e-07	105614101	105615100	-0.74	1.30014e-07	3.0843e-06	SH3PXD2A	NM_014631	-	105353783	105615164	Promoter1k	763.5
chr10	107734001	107735100	1100	51.92;26.40	88.97;45.00	39.16	66.99	7.41	12.14	Down	-0.77	0.000121792	0.00109413	107734001	107735000	-0.98	5.02143e-06	7.16045e-05						Genedesert	NA
chr10	110225201	110226900	1700	47.41;54.93	58.93;108.01	51.17	83.47	10.47	16.12	Down	-0.71	7.62743e-05	0.000731059	110225501	110226500	-1.19	5.83654e-09	2.13163e-07						Genedesert	NA
chr10	111970701	111971700	1000	155.76;143.40	122.48;88.42	149.58	105.45	11.91	7.73	Up	0.5	8.9338e-05	0.000827136	111970701	111971700	0.5	8.9338e-05	0.000802014	MXI1	NM_001008541	+	111969988	112047123	Promoter3k	1212.5
chr10	112062501	112063500	1000	65.46;93.46	45.06;51.89	79.46	48.48	13.81	7.63	Up	0.71	9.87241e-05	0.000895499	112062501	112063500	0.71	9.87241e-05	0.00087197	SMNDC1	NM_005871	-	112052797	112064707	Promoter3k	1706.5
chr10	112328501	112329900	1400	158.02;128.42	109.77;81.00	143.22	95.39	18.35	11.41	Up	0.59	1.11388e-05	0.000154332	112328501	112329500	0.59	2.30872e-05	0.000258411	SMC3	NM_005445	+	112327448	112364392	Promoter3k	1752.5
chr10	112680301	112681300	1000	275.40;253.27	204.52;200.13	264.34	202.33	21.4	15.32	Up	0.39	4.7934e-05	0.000506013	112680301	112681300	0.39	4.7934e-05	0.000477215	SHOC2	NM_007373	+	112679300	112773425	Promoter3k	1500.5
chr10	112835401	112838400	3000	76.75;62.07	134.04;190.60	69.41	162.32	5.39	12.17	Down	-1.23	0	0	112836701	112837700	-1.55	3.87246e-13	4.42145e-11	ADRA2A	NM_000681	+	112836789	112840662	ProximalPromoter	111.5
chr10	114711401	114712500	1100	110.61;169.80	179.10;209.66	140.21	194.38	27.45	34.25	Down	-0.47	2.69469e-05	0.000317358	114711501	114712500	-0.47	2.69469e-05	0.000294497	TCF7L2	NM_030756	+	114710008	114927436	Promoter3k	1942.5
chr10	115614501	115615500	1000	130.93;174.08	181.41;229.25	152.5	205.33	25.44	31.34	Down	-0.43	7.6e-05	0.000729109	115614501	115615500	-0.43	7.6e-05	0.000701751	NHLRC2	NM_198514	+	115614390	115672265	Promoter1k	610.5
chr10	115860301	115861600	1300	18.06;27.82	41.60;76.24	22.94	58.92	6.48	15.3	Down	-1.36	1.059e-08	3.70263e-07	115860501	115861500	-1.41	5.26731e-09	1.95035e-07						OtherIntergenic	NA
chr10	116390801	116392500	1700	117.38;103.45	132.88;200.13	110.42	166.51	15.57	22.53	Down	-0.59	1.72471e-06	3.20114e-05	116391101	116392100	-0.75	3.31642e-07	6.92235e-06	ABLIM1	NM_002313	-	116190868	116418058	Genebody	26407.5
chr10	116852701	116853800	1100	27.09;47.09	47.38;96.89	37.09	72.13	25.05	44.53	Down	-0.96	1.71442e-06	3.18779e-05	116852801	116853800	-0.94	1.685e-05	0.000198582	ATRNL1	NM_207303	+	116853123	117708496	ProximalPromoter	127.5
chr10	118030001	118035100	5100	207.68;209.75	355.90;650.16	208.72	503.03	11.99	27.63	Down	-1.27	0	0	118030301	118031300	-1.75	0	0	GFRA1	NM_001145453	-	117816441	118032796	ProximalPromoter	245.5
chr10	118934301	118935800	1500	42.89;44.95	65.86;93.18	43.92	79.52	4.94	8.42	Down	-0.86	5.0098e-06	7.98448e-05	118934601	118935600	-0.9	3.98497e-06	5.87252e-05						OtherIntergenic	NA
chr10	119299901	119301600	1700	139.96;151.96	250.74;158.83	145.96	204.79	10.77	13.61	Down	-0.49	8.4764e-06	0.000123324	119300501	119301500	-0.52	1.28761e-05	0.000157975	EMX2OS	NR_002791	-	119243803	119304579	Genebody	3828.5
chr10	119303001	119307500	4500	383.76;304.64	476.07;592.45	344.2	534.26	17.74	26.44	Down	-0.63	0	0	119304701	119305700	-0.94	1.28951e-09	5.62993e-08	EMX2	NM_004098	+	119301955	119309057	Genebody	3295.5
chr10	119803201	119805100	1900	148.99;150.54	219.55;221.31	149.76	220.43	10.75	14.69	Down	-0.56	1.88788e-07	4.71108e-06	119803501	119804500	-0.79	1.33026e-06	2.26921e-05	RAB11FIP2	NM_014904	-	119764426	119806114	Promoter3k	1963.5
chr10	120030801	120032600	1800	65.46;49.94	102.84;105.36	57.7	104.1	4.36	7.51	Down	-0.85	2.04926e-07	5.05494e-06	120031301	120032300	-0.95	5.66064e-08	1.51238e-06						OtherIntergenic	NA
chr10	120511701	120513600	1900	293.46;324.61	223.01;204.36	309.04	213.69	20.32	12.87	Up	0.53	3.3311e-09	1.32091e-07	120512001	120513000	1.04	4.45666e-12	3.87835e-10	C10orf46	NM_153810	-	120440493	120514758	Promoter3k	2107.5
chr10	120837601	120838700	1100	200.91;193.34	115.55;158.30	197.12	136.93	24.56	16.16	Up	0.53	3.00272e-06	5.18232e-05	120837701	120838700	0.53	4.21527e-06	6.173e-05	EIF3A	NM_003750	-	120794540	120840334	Promoter3k	2183.5
chr10	120968101	120969600	1500	205.42;356.00	169.86;232.95	280.71	201.41	28.56	18.39	Up	0.48	3.062e-07	7.14528e-06	120968401	120969400	0.59	1.18884e-06	2.06008e-05	GRK5	NM_005308	+	120967196	121215131	Promoter3k	1654.5
chr10	121300201	121301600	1400	72.24;203.33	67.02;93.71	137.78	80.37	26.57	13.41	Up	0.78	3.19682e-08	9.89265e-07	121300301	121301300	1.2	2.76212e-12	2.49664e-10	RGS10	NM_001005339	-	121259338	121302222	Promoter3k	1321.5
chr10	121351701	121354600	2900	277.66;323.19	144.44;159.36	300.42	151.9	17.37	8.08	Up	0.98	0	0	121352201	121353200	1.39	0	0	TIAL1	NM_003252	-	121332977	121356541	Genebody	3390.5
chr10	121577301	121579000	1700	29.35;29.96	61.24;81.00	29.66	71.12	5.31	11.97	Down	-1.26	3.03523e-09	1.21294e-07	121577401	121578400	-1.47	1.08911e-08	3.64913e-07	INPP5F	NM_014937	+	121485558	121588662	Genebody	92592.5
chr10	121629501	121631300	1800	223.48;248.28	180.26;154.60	235.88	167.43	20.27	13.13	Up	0.49	1.35155e-06	2.5976e-05	121629801	121630800	0.81	1.64032e-07	3.76453e-06	MCMBP	NM_024834	-	121588971	121632394	Promoter3k	1993.5
chr10	122216701	122218000	1300	58.69;57.07	86.66;96.89	57.88	91.78	40.84	60.65	Down	-0.66	8.31929e-05	0.000781211	122217001	122218000	-0.8	4.3313e-05	0.000438769	PPAPDC1A	NM_001030059	+	122216465	122349367	Promoter1k	885.5
chr10	124132601	124133600	1000	22.57;32.10	58.93;44.47	27.34	51.7	4.49	7.52	Down	-0.92	9.33918e-05	0.000857082	124132601	124133600	-0.92	9.33918e-05	0.000832144	PLEKHA1	NM_001001974	+	124134093	124191871	Promoter1k	-992.5
chr10	124221001	124223600	2600	119.64;200.48	210.30;345.73	160.06	278.01	21.35	33.68	Down	-0.8	1.11022e-15	1.45663e-13	124222101	124223100	-0.81	6.93166e-11	4.37426e-09	HTRA1	NM_002775	+	124221040	124274424	Promoter3k	1260.5
chr10	124766001	124767600	1600	237.03;191.91	140.97;153.54	214.47	147.25	15.96	10.44	Up	0.54	5.37167e-07	1.16767e-05	124766201	124767200	0.94	1.00955e-08	3.42948e-07	IKZF5	NM_022466	-	124753196	124768311	Promoter3k	1510.5
chr10	124894401	124895900	1500	6.77;18.55	48.53;75.18	12.66	61.86	3.61	15.36	Down	-2.29	0	0	124894701	124895700	-2.23	7.54952e-15	1.26475e-12	HMX3	NM_001105574	+	124895566	124897247	Promoter1k	-415.5
chr10	125852201	125853300	1100	72.24;52.79	84.35;114.89	62.52	99.62	53.63	83.11	Down	-0.67	3.48239e-05	0.000391918	125852301	125853300	-0.71	5.55415e-05	0.000541938	CHST15	NM_014863	-	125779168	125851930	Promoter1k	-820.5
chr10	126042701	126044400	1700	54.18;54.93	84.35;115.95	54.56	100.15	5.55	9.6	Down	-0.88	1.76255e-07	4.42626e-06	126042701	126043700	-1.3	2.08393e-08	6.34194e-07						OtherIntergenic	NA
chr10	126480701	126481700	1000	94.81;102.73	129.42;160.95	98.77	145.18	14.05	19.25	Down	-0.56	2.49711e-05	0.000297426	126480701	126481700	-0.56	2.49711e-05	0.000275302	METTL10	NM_212554	-	126447405	126480439	Promoter1k	-761.5
chr10	126723101	126724800	1700	33.86;21.40	58.93;48.71	27.63	53.82	1.67	3.12	Down	-0.96	3.46835e-05	0.000390672	126723301	126724300	-1.63	1.99353e-08	6.10656e-07	CTBP2	NM_001329	-	126676417	126849103	Genebody	125152
chr10	127406401	127407400	1000	15.80;36.39	50.84;49.24	26.09	50.04	5.66	9.36	Down	-0.94	9.06119e-05	0.000837122	127406401	127407400	-0.94	9.06119e-05	0.00081175	FLJ37035	NR_033847	-	127393858	127408062	Promoter3k	1161.5
chr10	127408801	127410000	1200	130.93;126.28	85.51;91.59	128.6	88.55	13.21	8.51	Up	0.54	0.000115784	0.00104179	127409001	127410000	0.86	2.25866e-06	3.59422e-05	C10orf137	NM_001202438	+	127408083	127452712	Promoter3k	1317.5
chr10	127512701	127514200	1500	214.45;233.29	122.48;191.13	223.87	156.81	23.43	15.46	Up	0.51	1.09408e-06	2.16422e-05	127513101	127514100	0.93	1.05691e-09	4.72677e-08	BCCIP	NM_078468	+	127512103	127525124	Promoter3k	1347.5
chr10	131762901	131764400	1500	47.41;43.52	97.06;68.30	45.46	82.68	10.98	18.37	Down	-0.86	2.82221e-06	4.91032e-05	131763301	131764300	-1.64	1.11565e-08	3.72589e-07	EBF3	NM_001005463	-	131633495	131762091	Promoter3k	-1559.5
chr10	131768201	131769900	1700	67.72;54.93	112.08;96.89	61.33	104.49	7.07	11.33	Down	-0.77	1.86743e-06	3.43627e-05	131768801	131769800	-0.99	1.92134e-07	4.31513e-06						OtherIntergenic	NA
chr10	131770001	131771300	1300	31.60;26.40	47.38;68.83	29	58.1	6.82	13.16	Down	-1	8.48736e-06	0.000123413	131770201	131771200	-1.27	2.19158e-07	4.82927e-06						OtherIntergenic	NA
chr10	134800901	134802200	1300	42.89;42.09	68.17;90.01	42.49	79.09	5.07	8.91	Down	-0.9	2.23798e-06	4.01751e-05	134801101	134802100	-0.87	1.12712e-05	0.000141318						OtherIntergenic	NA
chr10	135170701	135171700	1000	31.60;40.67	49.69;77.30	36.13	63.49	23.76	38.71	Down	-0.81	9.56876e-05	0.000873812	135170701	135171700	-0.81	9.56876e-05	0.000849527	C10orf125	NM_001098483	-	135168794	135171529	Promoter1k	328.5
chr10	135191101	135192800	1700	47.41;64.92	78.57;120.71	56.16	99.64	12.01	19.63	Down	-0.83	7.08436e-07	1.49571e-05	135191601	135192600	-0.84	1.42889e-06	2.4198e-05	PAOX	NM_207128	+	135192740	135205198	Promoter1k	-789.5
chr10	135208001	135209000	1000	79.01;117.00	137.50;144.01	98.01	140.76	23.52	30.32	Down	-0.52	8.73636e-05	0.000812366	135208001	135209000	-0.52	8.73636e-05	0.000787452	MTG1	NM_138384	+	135207620	135234174	Promoter1k	880.5
chr11	313101	315800	2700	54.18;156.96	173.33;287.49	105.57	230.41	9.7	18.44	Down	-1.13	0	0	313701	314700	-1.03	1.23457e-12	1.23772e-10	IFITM1	NM_003641	+	313990	315272	Promoter1k	460.5
chr11	320201	321400	1200	124.16;141.97	189.50;181.07	133.07	185.29	34.01	43.33	Down	-0.48	3.34708e-05	0.000379925	320201	321200	-0.48	4.21446e-05	0.000429173	IFITM3	NM_021034	-	319672	320914	ProximalPromoter	113.5
chr11	503301	506400	3100	99.33;177.65	203.37;268.96	138.49	236.16	10.26	15.63	Down	-0.77	7.06657e-13	6.1392e-11	503401	504400	-1.14	4.89952e-08	1.33397e-06	RNH1	NM_203385	-	494511	506821	Promoter3k	1970.5
chr11	614801	615900	1100	47.41;54.93	62.40;115.95	51.17	89.17	17.87	29.4	Down	-0.8	4.99208e-06	7.96612e-05	614801	615800	-1.36	6.73461e-10	3.20414e-08	IRF7	NM_004031	-	612554	615728	Promoter1k	377.5
chr11	705701	707400	1700	58.69;67.78	92.44;124.42	63.23	108.43	25.14	40.1	Down	-0.78	9.238e-07	1.87624e-05	706001	707000	-0.97	1.121e-06	1.96369e-05	EPS8L2	NM_022772	+	706119	727727	Promoter1k	431.5
chr11	747201	748400	1200	72.24;123.42	117.86;162.54	97.83	140.2	24.17	31.14	Down	-0.52	9.85469e-05	0.000894523	747401	748400	-0.59	2.26712e-05	0.000254252	TALDO1	NM_006755	+	747431	765024	Promoter1k	369.5
chr11	833501	835200	1700	42.89;95.60	112.08;130.24	69.25	121.16	8.01	12.23	Down	-0.81	8.56386e-08	2.3566e-06	833801	834800	-1.14	4.05823e-08	1.12882e-06	CD151	NM_004357	+	832951	838835	Promoter3k	1399.5
chr11	911401	912400	1000	13.54;27.11	41.60;43.41	20.33	42.51	5.01	9.17	Down	-1.06	6.33552e-05	0.000631599	911401	912400	-1.06	6.33552e-05	0.000604306	CHID1	NM_001142675	-	867858	915058	Genebody	3157.5
chr11	1783601	1784900	1300	56.43;58.50	65.86;125.48	57.47	95.67	20.89	33.22	Down	-0.74	1.13891e-05	0.000157334	1783601	1784600	-0.93	1.87046e-05	0.00021613	CTSD	NM_001909	-	1773981	1785222	Promoter1k	971.5
chr11	2158301	2159300	1000	2.26;15.70	38.13;31.24	8.98	34.68	3.45	10.72	Down	-1.95	1.30506e-08	4.45983e-07	2158301	2159300	-1.95	1.30506e-08	4.26975e-07	IGF2	NM_000612	-	2150346	2160204	Promoter3k	1403.5
chr11	2904701	2906000	1300	20.32;45.66	53.15;97.42	32.99	75.29	11.64	23.67	Down	-1.19	5.67436e-09	2.124e-07	2905001	2906000	-1.08	6.60405e-07	1.25102e-05	CDKN1C	NM_001122630	-	2904447	2906995	Promoter3k	1644.5
chr11	2950801	2952400	1600	51.92;67.78	91.28;115.95	59.85	103.62	8.75	13.9	Down	-0.79	1.11042e-06	2.19232e-05	2951201	2952200	-0.99	1.48143e-07	3.46324e-06	PHLDA2	NM_003311	-	2949502	2950650	Promoter1k	-950.5
chr11	3009701	3012200	2500	363.44;378.12	272.70;250.43	370.78	261.56	19.83	12.89	Up	0.5	7.37795e-10	3.38196e-08	3010301	3011300	0.66	1.99559e-06	3.23159e-05	NAP1L4	NM_005969	-	2965659	3013607	Promoter3k	2656.5
chr11	3185101	3186100	1000	76.75;113.44	136.35;138.18	95.09	137.27	24.44	31.63	Down	-0.53	8.72692e-05	0.000811635	3185101	3186100	-0.53	8.72692e-05	0.000786738	OSBPL5	NM_145638	-	3108345	3186582	Promoter1k	981.5
chr11	3401901	3403600	1700	142.22;187.63	71.64;111.71	164.92	91.68	19.43	9.99	Up	0.85	7.41974e-11	4.27808e-09	3402401	3403400	1.06	7.39186e-12	6.11207e-10	LOC650368	NR_024248	+	3402190	3430378	Promoter1k	560.5
chr11	3876701	3877900	1200	103.84;118.43	147.90;165.72	111.14	156.81	33.84	44.06	Down	-0.5	7.62913e-05	0.000731086	3876701	3877700	-0.61	1.66098e-05	0.000196336	MIR4687	NR_039835	+	3877291	3877371	ProximalPromoter	9.5
chr11	4116001	4117100	1100	162.53;189.77	235.72;243.54	176.15	239.63	18.98	23.68	Down	-0.44	1.02749e-05	0.000144464	4116101	4117100	-0.46	8.39882e-06	0.000110363	RRM1	NM_001033	+	4115923	4160106	Promoter1k	627.5
chr11	4413301	4414700	1400	94.81;97.03	125.95;158.30	95.92	142.13	18.1	25.16	Down	-0.57	2.1479e-05	0.000264153	4413601	4414600	-0.77	5.65002e-07	1.09038e-05	TRIM21	NM_003141	-	4406126	4414926	Promoter1k	925.5
chr11	5617101	5619700	2600	178.33;155.53	204.52;290.13	166.93	247.33	10.44	14.81	Down	-0.57	2.09398e-08	6.78182e-07	5618401	5619400	-0.82	3.68877e-06	5.49109e-05	TRIM6	NM_001198645	+	5617864	5634188	Promoter1k	536.5
chr11	5710701	5713100	2400	191.88;281.81	300.43;463.26	236.84	381.85	12.25	18.09	Down	-0.69	1.11022e-16	1.70447e-14	5711501	5712500	-0.92	3.81917e-13	4.38232e-11	TRIM22	NM_006074	+	5710816	5732093	Promoter3k	1084.5
chr11	6341101	6342700	1600	128.67;89.18	164.08;168.36	108.93	166.22	9.97	14.66	Down	-0.61	9.44308e-07	1.90755e-05	6341201	6342200	-0.73	9.37833e-07	1.68649e-05	PRKCDBP	NM_145040	-	6340175	6341740	ProximalPromoter	-160.5
chr11	6410801	6411800	1000	49.66;94.17	109.77;110.12	71.92	109.95	9.78	13.12	Down	-0.61	6.25724e-05	0.000625614	6410801	6411800	-0.61	6.25724e-05	0.000598505	SMPD1	NM_000543	+	6411643	6416228	Promoter1k	-342.5
chr11	6412001	6413000	1000	31.60;51.37	62.40;92.12	41.49	77.26	9.01	15.19	Down	-0.9	2.88085e-06	5.0005e-05	6412001	6413000	-0.9	2.88085e-06	4.43873e-05	SMPD1	NM_000543	+	6411643	6416228	Promoter1k	857.5
chr11	6439101	6440400	1300	58.69;82.05	114.39;123.89	70.37	119.14	11.03	16.88	Down	-0.76	4.68335e-07	1.03511e-05	6439301	6440300	-0.84	7.17692e-08	1.85299e-06	APBB1	NM_001164	-	6416354	6440300	Promoter1k	549.5
chr11	7041701	7042700	1000	56.43;59.22	97.06;86.83	57.83	91.95	7.39	10.81	Down	-0.67	7.48594e-05	0.000719778	7041701	7042700	-0.67	7.48594e-05	0.000692712	NLRP14	NM_176822	+	7041699	7092757	Promoter1k	501.5
chr11	7598701	7600200	1500	85.78;118.43	115.55;199.07	102.11	157.31	14.72	20.99	Down	-0.62	1.13983e-06	2.2392e-05	7598901	7599900	-0.76	1.73176e-07	3.95201e-06	PPFIBP2	NM_003621	+	7535000	7674991	Genebody	64450.5
chr11	7693701	7695500	1800	56.43;78.48	94.75;140.30	67.46	117.53	9.83	15.73	Down	-0.8	1.61479e-07	4.09923e-06	7694301	7695300	-1.03	3.60825e-09	1.39113e-07	CYB5R2	NM_016229	-	7686325	7694821	ProximalPromoter	220.5
chr11	8039401	8040600	1200	24.83;32.10	61.24;49.77	28.47	55.5	3.89	6.8	Down	-0.96	2.5538e-05	0.000303126	8039601	8040600	-1.03	1.28318e-05	0.000157581						OtherIntergenic	NA
chr11	8040801	8042700	1900	94.81;52.79	134.04;145.07	73.8	139.55	10.37	19.35	Down	-0.92	1.37965e-10	7.39905e-09	8041001	8042000	-1.06	4.3664e-10	2.19305e-08						OtherIntergenic	NA
chr11	8102401	8103400	1000	29.35;42.09	54.31;75.18	35.72	64.74	17.4	28.8	Down	-0.86	3.71237e-05	0.00041241	8102401	8103400	-0.86	3.71237e-05	0.000385407	TUB	NM_003320	+	8060179	8127654	Genebody	42721.5
chr11	8705701	8707300	1600	182.85;248.28	107.46;139.24	215.56	123.35	26.33	13.78	Up	0.81	1.01563e-12	8.63388e-11	8706301	8707300	1.3	1.18869e-11	9.31947e-10	RPL27A	NM_000990	+	8703994	8711419	Promoter3k	2506.5
chr11	8739101	8740800	1700	22.57;37.81	60.09;68.83	30.19	64.46	2.79	5.32	Down	-1.09	4.70805e-07	1.03923e-05	8739801	8740800	-1.18	1.64303e-06	2.7356e-05	ST5	NM_213618	-	8714898	8832224	Genebody	92273.5
chr11	9511101	9512200	1100	18.06;17.12	43.91;37.59	17.59	40.75	2.52	5.41	Down	-1.21	1.37562e-05	0.000182863	9511201	9512200	-1.57	4.64045e-07	9.1723e-06	ZNF143	NM_003442	+	9482511	9550071	Genebody	29139.5
chr11	10323101	10324800	1700	230.25;298.93	314.30;371.67	264.59	342.98	19.23	22.79	Down	-0.37	6.67229e-06	0.000101228	10323301	10324300	-0.54	1.37696e-06	2.34342e-05	ADM	NM_001124	+	10326641	10328923	Promoter3k	-2690.5
chr11	10327201	10328200	1000	117.38;146.25	159.46;209.13	131.82	184.29	38.79	50.02	Down	-0.48	2.86882e-05	0.000333815	10327201	10328200	-0.48	2.86882e-05	0.000310623	ADM	NM_001124	+	10326641	10328923	Promoter3k	1059.5
chr11	10713101	10716000	2900	155.76;133.41	265.77;275.31	144.59	270.54	11.97	21.16	Down	-0.9	0	0	10714501	10715500	-0.93	4.71068e-13	5.23272e-11	MRVI1	NM_001100167	-	10594637	10715121	Promoter1k	570.5
chr11	10828101	10829100	1000	119.64;139.83	161.77;202.78	129.74	182.27	27.78	36.14	Down	-0.49	2.4845e-05	0.000296336	10828101	10829100	-0.49	2.4845e-05	0.000274383	EIF4G2	NM_001172705	-	10818592	10829543	Promoter1k	942.5
chr11	10951901	10953000	1100	94.81;89.18	112.08;159.89	92	135.99	21.88	30.77	Down	-0.56	3.57409e-05	0.000400303	10951901	10952900	-0.59	4.00244e-05	0.000410058						OtherIntergenic	NA
chr11	11642201	11643700	1500	103.84;128.42	116.71;219.19	116.13	167.95	24.26	32.94	Down	-0.53	1.29997e-05	0.000174749	11642501	11643500	-0.78	6.79055e-08	1.76565e-06	GALNTL4	NM_198516	-	11292420	11643561	Promoter1k	610.5
chr11	12028601	12030500	1900	108.35;139.83	132.88;285.37	124.09	209.13	21.64	34.29	Down	-0.75	3.48926e-11	2.15175e-09	12028701	12029700	-1.07	3.01339e-11	2.1318e-09	DKK3	NM_001018057	-	11984542	12030186	Promoter1k	635.5
chr11	12107901	12110500	2600	108.35;124.85	188.35;223.42	116.6	205.89	3.96	6.47	Down	-0.82	1.46949e-12	1.20538e-10	12108501	12109500	-0.93	3.66592e-09	1.40808e-07						OtherIntergenic	NA
chr11	12859801	12860800	1000	40.63;40.67	70.49;68.83	40.65	69.66	4.28	6.81	Down	-0.78	8.53056e-05	0.000796831	12859801	12860800	-0.78	8.53056e-05	0.000771606	TEAD1	NM_021961	+	12695968	12966284	Genebody	164332
chr11	13299601	13301300	1700	99.33;92.03	122.48;210.19	95.68	166.34	19.17	32.02	Down	-0.8	5.24623e-10	2.49185e-08	13300101	13301100	-1.04	1.94611e-08	5.98627e-07	ARNTL	NM_001178	+	13299324	13408812	Promoter3k	1126.5
chr11	13688501	13689500	1000	18.06;38.53	67.02;44.47	28.29	55.75	4.15	6.95	Down	-0.98	1.91617e-05	0.000239957	13688501	13689500	-0.98	1.91617e-05	0.000220619	FAR1	NM_032228	+	13690205	13753893	Promoter3k	-1204.5
chr11	14358101	14359300	1200	6.77;14.27	45.06;112.77	10.52	78.92	1.36	9.23	Down	-2.91	0	0	14358101	14359100	-3.53	0	0	RRAS2	NM_001177315	-	14299465	14380031	Genebody	21330.5
chr11	14376801	14379000	2200	194.14;269.68	140.97;124.42	231.91	132.7	18.56	9.51	Up	0.81	1.41887e-13	1.37946e-11	14376801	14377800	1.38	1.06493e-12	1.08671e-10	RRAS2	NM_001177315	-	14299465	14380031	Promoter3k	2130.5
chr11	14925701	14927300	1600	51.92;49.23	82.04;86.83	50.57	84.43	7.33	11.46	Down	-0.74	3.42154e-05	0.000386564	14925701	14926700	-1.09	1.32179e-05	0.00016159						OtherIntergenic	NA
chr11	15990501	15992400	1900	38.38;42.09	90.13;97.42	40.23	93.77	2.12	4.58	Down	-1.22	3.28714e-11	2.03933e-09	15991301	15992300	-1.66	4.18979e-11	2.82049e-09	SOX6	NM_001145819	-	15987994	16424413	Genebody	432962
chr11	16023001	16024100	1100	13.54;27.11	41.60;46.59	20.33	44.09	1.39	2.66	Down	-1.12	2.25847e-05	0.000275119	16023001	16024000	-1.17	1.70012e-05	0.000200134	SOX6	NM_001145819	-	15987994	16424413	Genebody	400862
chr11	16626501	16629000	2500	88.04;80.62	149.06;212.84	84.33	180.95	9.08	18.59	Down	-1.1	0	0	16628001	16629000	-1.98	2.43139e-13	2.94232e-11						OtherIntergenic	NA
chr11	17227401	17228800	1400	198.65;214.74	149.06;139.77	206.7	144.42	25.35	16.28	Up	0.52	2.44104e-06	4.32617e-05	17227501	17228500	0.97	7.21797e-11	4.51066e-09						OtherIntergenic	NA
chr11	17374101	17375100	1000	130.93;136.27	153.68;214.95	133.6	184.32	22.02	28.59	Down	-0.46	5.54145e-05	0.000568753	17374101	17375100	-0.46	5.54145e-05	0.000540904	B7H6	NM_001202439	+	17373308	17398868	Promoter3k	1292.5
chr11	18653801	18655000	1200	135.44;127.71	105.15;71.47	131.57	88.31	17.6	10.82	Up	0.58	3.48246e-05	0.000391918	18653901	18654900	0.69	1.21064e-05	0.000150289	SPTY2D1	NM_194285	-	18627947	18656020	Promoter3k	1619.5
chr11	18742201	18744000	1800	112.87;87.04	155.99;155.13	99.95	155.56	11.19	16.58	Down	-0.64	7.84051e-07	1.63125e-05	18742401	18743400	-0.77	3.49708e-07	7.24942e-06	IGSF22	NM_173588	-	18725851	18747777	Genebody	4676.5
chr11	19263101	19264200	1100	29.35;37.81	46.22;79.95	33.58	63.08	18.69	32.71	Down	-0.91	1.88568e-05	0.000236715	19263201	19264200	-1.02	9.88072e-06	0.00012666	E2F8	NM_024680	-	19245609	19262507	Promoter3k	-1143.5
chr11	19366701	19368400	1700	42.89;43.52	73.95;110.65	43.21	92.3	6.17	12.48	Down	-1.1	1.60604e-09	6.80399e-08	19367001	19368000	-1.35	5.87415e-09	2.14091e-07						OtherIntergenic	NA
chr11	19732601	19734000	1400	65.46;69.20	85.51;138.71	67.33	112.11	6.5	10.24	Down	-0.74	2.01133e-06	3.66046e-05	19732701	19733700	-1	8.47603e-07	1.54915e-05	LOC100126784	NR_015384	-	19732479	19736218	Promoter3k	2917.5
chr11	19734501	19738100	3600	309.26;326.04	407.89;592.45	317.65	500.17	16.51	24.49	Down	-0.65	0	0	19737101	19738100	-1.54	2.38543e-11	1.72795e-09	NAV2	NM_182964	+	19734880	20143147	Promoter3k	1420.5
chr11	20385701	20386900	1200	56.43;46.37	65.86;115.95	51.4	90.91	7.42	12.78	Down	-0.82	2.43114e-06	4.3101e-05	20385801	20386800	-0.94	3.88957e-06	5.74629e-05	HTATIP2	NM_001098523	+	20385686	20389200	Promoter1k	614.5
chr11	20409501	20411400	1900	282.17;286.80	165.24;221.84	284.49	193.54	19.53	12.51	Up	0.56	3.61395e-09	1.42102e-07	20410001	20411000	1.08	0	0	PRMT3	NM_001145166	+	20409075	20530879	Promoter3k	1375.5
chr11	26210401	26212400	2000	11.29;9.27	80.89;65.12	10.28	73	0.67	4.47	Down	-2.83	0	0	26210701	26211700	-3.11	0	0						Genedesert	NA
chr11	27406001	27407600	1600	51.92;27.11	64.71;123.89	39.52	94.3	2.25	5.48	Down	-1.25	1.06647e-11	7.32304e-10	27406001	27407000	-1.46	2.99308e-11	2.12035e-09	LGR4	NM_018490	-	27387507	27494334	Genebody	87533.5
chr11	27717901	27719800	1900	90.30;164.09	119.02;263.13	127.19	191.08	8.95	12.28	Down	-0.59	3.74884e-07	8.52748e-06	27718501	27719500	-0.72	7.8905e-06	0.000105079	BDNF	NM_170734	-	27676441	27721214	Promoter3k	2363.5
chr11	28587601	28588800	1200	15.80;34.96	58.93;45.53	25.38	52.23	2.42	4.25	Down	-1.04	1.32846e-05	0.000177696	28587601	28588600	-1.18	6.65311e-06	9.08593e-05						Genedesert	NA
chr11	31530101	31531800	1700	544.03;410.94	415.98;328.78	477.49	372.38	23.45	17.25	Up	0.36	3.30506e-07	7.62254e-06	31530801	31531800	0.4	5.76304e-07	1.10969e-05	IMMP1L	NM_144981	-	31453948	31531169	ProximalPromoter	218.5
chr11	31532201	31533200	1000	99.33;92.03	54.31;65.12	95.68	59.72	15.25	8.99	Up	0.68	4.15577e-05	0.000450616	31532201	31533200	0.68	4.15577e-05	0.000423983	ELP4	NM_019040	+	31531296	31805329	Promoter3k	1404.5
chr11	31834001	31835200	1200	20.32;14.98	41.60;81.00	17.65	61.3	5.04	17.31	Down	-1.8	8.81295e-13	7.57836e-11	31834001	31835000	-1.98	2.32259e-13	2.83736e-11	PAX6	NM_001127612	-	31806339	31839509	Genebody	4908.5
chr11	32112201	32113200	1000	65.46;117.72	123.64;143.48	91.59	133.56	18.44	23.87	Down	-0.54	7.27556e-05	0.000703496	32112201	32113200	-0.54	7.27556e-05	0.000676164	RCN1	NM_002901	+	32112476	32127272	ProximalPromoter	224.5
chr11	32194001	32195600	1600	40.63;34.96	56.62;94.24	37.8	75.43	4.5	8.67	Down	-1	4.42252e-07	9.8661e-06	32194301	32195300	-1	6.95849e-07	1.30709e-05						OtherIntergenic	NA
chr11	32454201	32455700	1500	22.57;33.53	47.38;66.18	28.05	56.78	4.95	9.12	Down	-1.02	8.40345e-06	0.000122436	32454201	32455200	-1.36	1.84445e-07	4.1716e-06	WT1	NM_024424	-	32409321	32457081	Promoter3k	2130.5
chr11	33061501	33062900	1400	126.41;129.85	161.77;180.01	128.13	170.89	18.53	23.02	Down	-0.42	0.000459829	0.0040593	33061801	33062800	-0.64	2.01737e-05	0.000230618	TCP11L1	NM_001145541	+	33061560	33095109	Promoter1k	640.5
chr11	33398601	33400300	1700	232.51;270.39	174.48;184.25	251.45	179.36	24.51	16.05	Up	0.49	8.5095e-07	1.74991e-05	33398701	33399700	0.56	3.58667e-07	7.41124e-06						OtherIntergenic	NA
chr11	33850201	33851200	1000	40.63;36.39	57.78;77.30	38.51	67.54	16.29	27.22	Down	-0.81	6.02092e-05	0.000605873	33850201	33851200	-0.81	6.02092e-05	0.000579132						OtherIntergenic	NA
chr11	34213601	34215500	1900	22.57;44.23	83.20;69.89	33.4	76.54	2.3	4.56	Down	-1.2	3.69527e-09	1.44856e-07	34214001	34215000	-1.18	1.67657e-08	5.2642e-07	ABTB2	NM_145804	-	34172533	34379555	Genebody	165004
chr11	35439601	35440900	1300	27.09;52.08	63.55;83.12	39.58	73.34	16.05	26.39	Down	-0.89	5.99629e-06	9.27226e-05	35439601	35440600	-1.26	6.6597e-07	1.25971e-05	SLC1A2	NM_004171	-	35272751	35441105	Promoter1k	854.5
chr11	35640301	35641300	1000	60.95;97.74	90.13;148.24	79.35	119.19	68.9	94.34	Down	-0.59	6.0087e-05	0.000604999	35640301	35641300	-0.59	6.0087e-05	0.000578281	FJX1	NM_014344	+	35639734	35642421	Promoter3k	1066.5
chr11	40314401	40316000	1600	88.04;105.59	139.82;158.30	96.81	149.06	11.79	16.68	Down	-0.62	2.24382e-06	4.02659e-05	40314401	40315400	-1.08	1.24038e-06	2.13501e-05	LRRC4C	NM_020929	-	40135752	40315664	Promoter1k	463.5
chr11	43381401	43382700	1300	142.22;156.24	90.13;100.06	149.23	95.1	14.37	8.47	Up	0.65	8.74246e-07	1.79137e-05	43381701	43382700	1.24	9.61642e-11	5.78459e-09	TTC17	NM_018259	+	43380434	43516483	Promoter3k	1616.5
chr11	43601001	43602000	1000	24.83;38.53	38.13;81.53	31.68	59.83	15.03	26.26	Down	-0.92	2.71405e-05	0.000319228	43601001	43602000	-0.92	2.71405e-05	0.000296361	MIR129-2	NR_029697	+	43602943	43603033	Promoter3k	-1442.5
chr11	43963701	43964700	1000	20.32;27.11	40.44;58.24	23.71	49.34	19.11	36.62	Down	-1.06	1.82093e-05	0.000230217	43963701	43964700	-1.06	1.82093e-05	0.000211452	C11orf96	NM_001145033	+	43964105	43965433	ProximalPromoter	95.5
chr11	44326601	44328100	1500	27.09;43.52	48.53;92.12	35.3	70.33	8.98	16.41	Down	-0.99	1.14368e-06	2.24506e-05	44326601	44327600	-1.03	2.60353e-06	4.06563e-05	ALX4	NM_021926	-	44282277	44331716	Genebody	4365.5
chr11	44330901	44332200	1300	42.89;21.40	57.78;61.42	32.15	59.6	11.8	21.78	Down	-0.89	4.42678e-05	0.000473236	44331201	44332200	-1.09	1.87864e-05	0.000216832	ALX4	NM_021926	-	44282277	44331716	ProximalPromoter	165.5
chr11	45167001	45168000	1000	24.83;44.23	65.86;62.47	34.53	64.17	11.68	19.09	Down	-0.89	2.1231e-05	0.000261729	45167001	45168000	-0.89	2.1231e-05	0.000240779	PRDM11	NM_020229	+	45115563	45246903	Genebody	51937.5
chr11	45792401	45794300	1900	69.98;49.23	98.22;113.30	59.6	105.76	5.73	9.84	Down	-0.83	3.22213e-07	7.45803e-06	45793201	45794200	-1.04	1.00405e-06	1.78374e-05	DKFZp779M0652	NR_027134	+	45792982	45793909	Promoter1k	368.5
chr11	46120601	46121700	1100	24.83;23.54	61.24;38.65	24.19	49.95	3.4	6.4	Down	-1.05	1.90839e-05	0.000239275	46120701	46121700	-1.06	2.35017e-05	0.000262422	PHF21A	NM_001101802	-	45950869	46142985	Genebody	21834.5
chr11	46139501	46140800	1300	108.35;136.27	67.02;92.65	122.31	79.84	12.26	7.4	Up	0.62	2.22865e-05	0.00027239	46139501	46140500	0.8	5.11896e-05	0.000504742	PHF21A	NM_001101802	-	45950869	46142985	Promoter3k	2834.5
chr11	46260101	46261800	1700	49.66;90.61	124.79;123.36	70.13	124.08	6.54	10.17	Down	-0.82	3.5827e-08	1.09354e-06	46260401	46261400	-1.16	4.0029e-09	1.52273e-07						OtherIntergenic	NA
chr11	46401801	46404500	2700	51.92;40.67	101.68;172.60	46.29	137.14	6.65	19.24	Down	-1.57	0	0	46401901	46402900	-1.84	2.33147e-14	3.53716e-12	MDK	NM_001012334	+	46402617	46405375	Promoter1k	533.5
chr11	46581301	46583100	1800	42.89;49.94	85.51;87.36	46.42	86.43	3.65	6.24	Down	-0.9	7.48193e-07	1.56806e-05	46581301	46582300	-1.65	7.52461e-10	3.51817e-08	AMBRA1	NM_017749	-	46417963	46612914	Genebody	30713.5
chr11	47446801	47447800	1000	110.61;142.69	165.24;188.48	126.65	176.86	29.11	37.11	Down	-0.48	4.40358e-05	0.000471736	47446801	47447800	-0.48	4.40358e-05	0.000444603	PSMC3	NM_002804	-	47440319	47448024	Promoter1k	723.5
chr11	51578701	51580500	1800	345.38;94.17	194.12;108.54	219.78	151.33	1.51	1.06	Up	0.54	4.67382e-07	1.03344e-05	51579101	51580100	0.59	8.53093e-08	2.1571e-06						Pericentromere	NA
chr11	57226001	57227000	1000	33.86;34.24	40.44;81.53	34.05	60.99	11.2	19.26	Down	-0.84	8.34388e-05	0.000783234	57226001	57227000	-0.84	8.34388e-05	0.000757971	RTN4RL2	NM_178570	+	57228338	57244384	Promoter3k	-1837.5
chr11	57332901	57334800	1900	101.58;126.99	140.97;216.01	114.29	178.49	9.7	14.07	Down	-0.64	9.91897e-08	2.68073e-06	57333201	57334200	-0.81	8.44692e-07	1.54438e-05	UBE2L6	NM_004223	-	57319127	57335180	Promoter3k	1329.5
chr11	57364701	57367100	2400	81.27;29.25	122.48;138.18	55.26	130.33	4.23	10.24	Down	-1.24	2.66454e-15	3.28632e-13	57365201	57366200	-1.21	8.36673e-10	3.85582e-08	SERPING1	NM_001032295	+	57365704	57382326	ProximalPromoter	196.5
chr11	57480701	57481700	1000	160.27;172.65	108.62;119.65	166.46	114.14	51.45	32.7	Up	0.54	9.39166e-06	0.000134192	57480701	57481700	0.54	9.39166e-06	0.000121454	TMX2	NM_001144012	+	57479994	57508445	Promoter3k	1206.5
chr11	57530401	57533000	2600	602.72;517.95	426.38;384.38	560.34	405.38	24.59	16.69	Up	0.47	1.58007e-12	1.28728e-10	57530801	57531800	0.54	7.87894e-10	3.66385e-08	CTNND1	NM_001206886	+	57529233	57586652	Promoter3k	2467.5
chr11	58345401	58346900	1500	297.98;279.67	250.74;194.31	288.82	222.52	15.78	11.22	Up	0.38	3.29549e-05	0.000375228	58345901	58346900	0.48	2.49789e-05	0.00027533	ZFP91	NM_001197051	+	58346586	58389023	Promoter1k	-435.5
chr11	58347701	58349400	1700	248.31;299.64	190.66;221.84	273.98	206.25	21.52	14.9	Up	0.41	1.19619e-05	0.000163316	58348101	58349100	0.71	5.54753e-08	1.48912e-06	ZFP91	NM_001197051	+	58346586	58389023	Promoter3k	1964.5
chr11	58868801	58870000	1200	38.38;32.10	67.02;61.42	35.24	64.22	6.04	10.35	Down	-0.87	3.48608e-05	0.000392154	58868801	58869800	-0.98	1.17111e-05	0.00014605						OtherIntergenic	NA
chr11	58908501	58909800	1300	67.72;92.75	121.33;136.60	80.23	128.96	9.19	13.41	Down	-0.68	1.69759e-06	3.16108e-05	58908601	58909600	-1.22	4.4217e-09	1.66481e-07	FAM111A	NM_001142520	+	58910317	58922511	Promoter3k	-1166.5
chr11	58910901	58912100	1200	148.99;142.69	184.88;232.95	145.84	208.92	11.72	15.85	Down	-0.52	2.04459e-06	3.70918e-05	58911001	58912000	-0.59	3.48689e-06	5.22993e-05	FAM111A	NM_001142520	+	58910317	58922511	Promoter3k	1183.5
chr11	59433901	59436100	2200	171.56;213.32	268.08;326.67	192.44	297.37	9.28	13.18	Down	-0.63	1.68244e-11	1.1037e-09	59434301	59435300	-1.13	4.66771e-12	4.05515e-10	PATL1	NM_152716	-	59404191	59436511	Promoter3k	1510.5
chr11	59437401	59438500	1100	24.83;45.66	46.22;87.36	35.25	66.79	6.58	11.3	Down	-0.92	8.48131e-06	0.00012336	59437401	59438400	-0.93	7.46432e-06	0.000100365	PATL1	NM_152716	-	59404191	59436511	Promoter3k	-1439.5
chr11	60610101	60612000	1900	331.84;345.30	190.66;297.55	338.57	244.1	30.98	21.13	Up	0.47	2.90907e-08	9.13967e-07	60610701	60611700	0.83	6.67912e-11	4.24616e-09	CCDC86	NM_024098	+	60609428	60618561	Promoter3k	1622.5
chr11	60719001	60720300	1300	54.18;63.50	65.86;137.66	58.84	101.76	12.41	20.35	Down	-0.79	1.44082e-06	2.74455e-05	60719101	60720100	-0.87	5.4626e-07	1.05898e-05	SLC15A3	NM_016582	-	60704554	60719257	Promoter1k	-393.5
chr11	61098301	61099500	1200	106.10;114.86	65.86;72.53	110.48	69.2	15.57	9.04	Up	0.67	1.21497e-05	0.000165389	61098301	61099300	0.86	1.14058e-05	0.000142728	DDB1	NM_001923	-	61066918	61100666	Promoter3k	1765.5
chr11	61159001	61160600	1600	112.87;118.43	135.19;195.36	115.65	165.28	22.16	29.83	Down	-0.52	2.68688e-05	0.00031673	61159501	61160500	-0.62	4.31363e-06	6.29199e-05	TMEM216	NM_001173990	+	61159831	61166335	ProximalPromoter	-30.5
chr11	61595601	61596800	1200	92.55;159.81	172.17;191.13	126.18	181.65	34.04	43.54	Down	-0.53	7.35281e-06	0.000109454	61595601	61596600	-0.58	4.52091e-06	6.5405e-05	FADS2	NM_004265	+	61595712	61634825	Promoter1k	488.5
chr11	61735101	61736400	1300	63.21;135.55	127.11;174.19	99.38	150.65	17.25	23.07	Down	-0.6	4.19552e-06	6.88073e-05	61735301	61736300	-0.76	1.8277e-07	4.13735e-06	FTH1	NM_002032	-	61731756	61735132	Promoter1k	-618.5
chr11	62161901	62163600	1700	38.38;49.23	92.44;69.36	43.8	80.9	4.76	7.87	Down	-0.89	2.20229e-06	3.95897e-05	62162501	62163500	-0.97	1.95567e-06	3.17494e-05						OtherIntergenic	NA
chr11	62210801	62211800	1000	24.83;33.53	43.91;66.18	29.18	55.04	4.82	8.38	Down	-0.92	5.87273e-05	0.000593983	62210801	62211800	-0.92	5.87273e-05	0.000567638	AHNAK	NM_024060	-	62201015	62314332	Genebody	103032
chr11	62309701	62311600	1900	124.16;142.69	212.61;198.54	133.42	205.58	20.33	28.61	Down	-0.62	2.64463e-08	8.3702e-07	62310101	62311100	-0.87	8.40923e-09	2.94014e-07	AHNAK	NM_001620	-	62283373	62314332	Genebody	3681.5
chr11	62320201	62321400	1200	45.15;58.50	86.66;91.59	51.82	89.13	3.3	5.16	Down	-0.78	7.81758e-06	0.000115437	62320301	62321300	-0.8	1.2579e-05	0.000155181						OtherIntergenic	NA
chr11	62338901	62340400	1500	139.96;184.78	79.73;109.59	162.37	94.66	29.06	15.58	Up	0.78	1.87925e-09	7.86427e-08	62338901	62339900	1.65	0	0	EEF1G	NM_001404	-	62327072	62341460	Promoter3k	1809.5
chr11	62476501	62477700	1200	99.33;72.06	121.33;134.48	85.69	127.9	7.24	10.41	Down	-0.58	4.16471e-05	0.000451092	62476501	62477500	-0.64	1.41136e-05	0.000170353	HNRNPUL2-BSCL2	NR_037946	-	62457733	62494856	Genebody	17755.5
chr11	62570801	62572300	1500	259.60;206.90	160.62;157.77	233.25	159.19	27.54	17.83	Up	0.55	1.14248e-07	3.01948e-06	62571201	62572200	0.64	2.428e-08	7.2349e-07	NXF1	NM_006362	-	62559597	62572964	Promoter3k	1413.5
chr11	62620301	62621300	1000	67.72;122.00	42.75;74.65	94.86	58.7	38.17	21.38	Up	0.69	3.38611e-05	0.000383478	62620301	62621300	0.69	3.38611e-05	0.000356866	SNORD31	NR_002560	-	62620797	62620865	ProximalPromoter	64.5
chr11	62624001	62625100	1100	81.27;124.14	64.71;71.47	102.7	68.09	16.22	9.66	Up	0.59	0.00017106	0.00152211	62624101	62625100	0.76	2.19851e-05	0.000248128	SLC3A2	NM_002394	+	62623483	62656355	Promoter3k	1067.5
chr11	62650201	62651800	1600	115.13;155.53	109.77;318.72	135.33	214.25	10.63	15.95	Down	-0.66	2.03134e-09	8.45256e-08	62650801	62651800	-0.96	7.15731e-09	2.5457e-07	SLC3A2	NR_037193	+	62649170	62656355	Promoter3k	1830.5
chr11	63258201	63259400	1200	15.80;14.27	41.60;39.18	15.04	40.39	3.69	9.27	Down	-1.43	9.23792e-07	1.87624e-05	63258401	63259400	-1.56	6.27101e-07	1.19586e-05	MIR3680-1	NR_037451	-	63014620	63321124	Genebody	62323.5
chr11	63380401	63382500	2100	142.22;93.46	161.77;234.01	117.84	197.89	11.41	18.89	Down	-0.75	1.48958e-10	7.9143e-09	63380701	63381700	-1.03	5.40841e-09	1.9897e-07	PLA2G16	NM_007069	-	63341943	63381909	Promoter1k	458.5
chr11	63437201	63438700	1500	180.59;219.02	281.94;254.13	199.81	268.04	17.96	21.86	Down	-0.42	7.85831e-06	0.000115905	63437301	63438300	-0.48	5.72586e-06	7.985e-05	ATL3	NM_015459	-	63396436	63439083	Promoter3k	1132.5
chr11	63608201	63609300	1100	137.70;139.83	86.66;94.24	138.77	90.45	23.95	14.54	Up	0.62	5.89591e-06	9.14729e-05	63608201	63609200	0.59	2.14392e-05	0.000242551	MARK2	NM_004954	+	63606399	63678492	Promoter3k	2351.5
chr11	64085801	64086900	1100	79.01;102.73	114.39;147.19	90.87	130.79	19.94	26.34	Down	-0.53	0.000143459	0.00128161	64085901	64086900	-0.72	6.06249e-06	8.37497e-05	PRDX5	NM_012094	+	64085559	64089295	Promoter1k	791.5
chr11	64509701	64510700	1000	22.57;24.26	38.13;54.53	23.42	46.33	7.57	14.07	Down	-0.98	8.96637e-05	0.000829705	64509701	64510700	-0.98	8.96637e-05	0.000804515	RASGRP2	NM_001098671	-	64494382	64511630	Promoter3k	1429.5
chr11	64643301	64644700	1400	115.13;130.56	175.64;168.89	122.84	172.26	17.55	22.55	Down	-0.49	4.53923e-05	0.000483548	64643501	64644500	-0.74	3.54917e-07	7.34936e-06	EHD1	NM_006795	-	64620207	64646191	Promoter3k	2190.5
chr11	64644901	64645900	1000	94.81;174.79	168.70;209.13	134.8	188.92	24.55	30.57	Down	-0.49	2.0118e-05	0.000250106	64644901	64645900	-0.49	2.0118e-05	0.000230033	EHD1	NM_006795	-	64620207	64646191	Promoter1k	790.5
chr11	64763401	64765100	1700	20.32;62.07	56.62;112.24	41.19	84.43	6.87	12.32	Down	-1.04	3.54914e-08	1.08523e-06	64763401	64764400	-1.12	6.28299e-07	1.1977e-05	BATF2	NM_138456	-	64755416	64764517	Promoter1k	266.5
chr11	64883901	64884900	1000	24.83;62.07	62.40;83.65	43.45	73.02	13.84	20.26	Down	-0.75	9.75072e-05	0.000886964	64883901	64884900	-0.75	9.75072e-05	0.000863297	ZNHIT2	NM_014205	-	64883874	64885170	Promoter1k	769.5
chr11	65190701	65191700	1000	133.19;206.90	232.26;228.72	170.04	230.49	33.36	40.3	Down	-0.44	1.87264e-05	0.000235251	65190701	65191700	-0.44	1.87264e-05	0.000216334	NEAT1	NR_028272	+	65190268	65194003	Promoter1k	932.5
chr11	65243401	65245000	1600	81.27;107.02	143.28;159.89	94.14	151.59	11.96	17.54	Down	-0.69	1.92222e-07	4.78828e-06	65243501	65244500	-1.01	9.5459e-07	1.71363e-05						OtherIntergenic	NA
chr11	65324901	65325900	1000	20.32;35.67	38.13;67.77	27.99	52.95	32.03	54.99	Down	-0.92	7.6538e-05	0.000733177	65324901	65325900	-0.92	7.6538e-05	0.000705959	LTBP3	NM_001164266	-	65306029	65325699	Promoter1k	298.5
chr11	65343501	65345100	1600	54.18;49.94	78.57;98.48	52.06	88.53	9.35	15.05	Down	-0.77	1.21717e-05	0.000165565	65343701	65344700	-1.01	2.52364e-06	3.9547e-05	EHBP1L1	NM_001099409	+	65343508	65360116	Promoter1k	792.5
chr11	65405801	65406900	1100	24.83;60.64	84.35;66.71	42.74	75.53	11.44	17.18	Down	-0.82	1.7651e-05	0.000224039	65405901	65406900	-0.96	1.17686e-05	0.000146626	SIPA1	NM_006747	+	65405577	65418391	Promoter1k	773.5
chr11	65638301	65640400	2100	69.98;107.02	147.90;169.95	88.5	158.93	13	20.99	Down	-0.84	1.81485e-10	9.42822e-09	65639001	65640000	-0.96	5.06548e-11	3.34432e-09	EFEMP2	NM_016938	-	65633911	65640405	Promoter3k	1054.5
chr11	65687001	65688700	1700	135.44;144.83	181.41;221.31	140.14	201.36	32.66	43.76	Down	-0.52	2.62534e-06	4.60833e-05	65687101	65688100	-0.61	3.9241e-06	5.79444e-05	DRAP1	NM_006442	+	65686727	65689048	Promoter3k	1123.5
chr11	66034701	66035700	1000	69.98;99.88	149.06;103.24	84.93	126.15	13.93	18.25	Down	-0.57	5.68954e-05	0.000580017	66034701	66035700	-0.57	5.68954e-05	0.000552736	KLC2	NM_022822	+	66025173	66035331	Genebody	10027.5
chr11	66101801	66103300	1500	106.10;114.86	160.62;159.89	110.48	160.25	24.95	33.36	Down	-0.54	1.78537e-05	0.000226333	66102101	66103100	-0.73	1.89809e-06	3.09809e-05	RIN1	NM_004292	-	66099541	66104000	Promoter3k	1449.5
chr11	66512301	66514000	1700	108.35;86.33	125.95;158.30	97.34	142.13	28.03	39.31	Down	-0.55	4.04236e-05	0.000440752	66512701	66513700	-1.38	2.42887e-10	1.29574e-08	C11orf80	NM_024650	+	66512206	66610987	Promoter1k	944.5
chr11	66823501	66825600	2100	60.95;88.47	91.28;178.42	74.71	134.85	12.42	20.77	Down	-0.85	3.27203e-09	1.29848e-07	66823901	66824900	-0.94	2.9597e-08	8.61951e-07	RHOD	NM_014578	+	66824288	66839488	Promoter1k	262.5
chr11	67008701	67010100	1400	180.59;189.06	98.22;161.48	184.83	129.85	22.6	15.05	Up	0.51	1.11175e-05	0.000154119	67008901	67009900	0.59	1.96334e-05	0.000225495	KDM2A	NM_012308	+	66886739	67025550	Genebody	122662
chr11	67057001	67058000	1000	49.66;57.07	72.80;101.65	53.37	87.22	13.63	20.77	Down	-0.71	4.95036e-05	0.000518537	67057001	67058000	-0.71	4.95036e-05	0.000490468	ANKRD13D	NR_030767	+	67056815	67069955	Promoter1k	685.5
chr11	67071301	67072300	1000	29.35;29.96	46.22;64.59	29.66	55.41	15.01	26.45	Down	-0.9	6.89801e-05	0.000674342	67071301	67072300	-0.9	6.89801e-05	0.000646803	SSH3	NM_017857	+	67070918	67080078	Promoter1k	882.5
chr11	67119401	67121000	1600	112.87;112.01	165.24;158.83	112.44	162.03	15.71	21.01	Down	-0.53	2.18388e-05	0.000268001	67119601	67120600	-1.22	5.35315e-08	1.44372e-06	POLD4	NM_021173	-	67119018	67121052	Promoter1k	851.5
chr11	67138801	67140600	1800	47.41;62.07	82.04;118.07	54.74	100.05	7.85	13.24	Down	-0.87	2.11395e-07	5.18715e-06	67139301	67140300	-1.17	2.4928e-08	7.39798e-07	CLCF1	NM_013246	-	67131638	67141206	Promoter3k	1505.5
chr11	67272001	67273000	1000	69.98;71.34	91.28;125.48	70.66	108.38	16.41	23.72	Down	-0.62	6.29064e-05	0.0006281	67272001	67273000	-0.62	6.29064e-05	0.000601141	PITPNM1	NM_004910	-	67259238	67272843	Promoter1k	342.5
chr11	67777601	67779400	1800	74.49;99.17	152.53;137.66	86.83	145.09	8.46	12.71	Down	-0.74	5.34793e-08	1.55835e-06	67777701	67778700	-0.71	9.14624e-07	1.65169e-05	ALDH3B1	NM_001030010	+	67777789	67796743	Promoter1k	711.5
chr11	67806701	67807900	1200	76.75;101.31	117.86;153.54	89.03	135.7	15.73	22	Down	-0.61	9.92347e-06	0.000140405	67806701	67807700	-0.71	7.47836e-06	0.000100475	TCIRG1	NM_006019	+	67806461	67818366	Promoter1k	839.5
chr11	68227301	68228800	1500	207.68;186.21	150.22;130.24	196.94	140.23	13.1	8.69	Up	0.49	1.19559e-05	0.000163277	68227801	68228800	0.53	1.5552e-05	0.000185194	PPP6R3	NM_018312	+	68228185	68382801	ProximalPromoter	-134.5
chr11	68229801	68230800	1000	94.81;104.88	57.78;67.77	99.84	62.77	12.07	7.04	Up	0.67	3.63808e-05	0.000405966	68229801	68230800	0.67	3.63808e-05	0.000379226	PPP6R3	NM_018312	+	68228185	68382801	Promoter3k	2115.5
chr11	68607201	68611200	4000	133.19;189.77	210.30;339.37	161.48	274.84	10.34	16.19	Down	-0.77	1.17684e-14	1.31865e-12	68608101	68609100	-0.93	3.13295e-09	1.23094e-07	CPT1A	NM_001876	-	68522350	68609399	ProximalPromoter	198.5
chr11	68622801	68624000	1200	38.38;42.09	48.53;90.53	40.23	69.53	7.54	12.37	Down	-0.79	6.92258e-05	0.00067623	68622901	68623900	-0.93	1.73936e-05	0.00020345						OtherIntergenic	NA
chr11	68636901	68638600	1700	47.41;24.97	71.64;76.24	36.19	73.94	4.62	9.36	Down	-1.03	2.75219e-07	6.50495e-06	68637401	68638400	-1.13	3.36623e-07	7.00359e-06						OtherIntergenic	NA
chr11	68777601	68779900	2300	76.75;129.85	182.57;158.30	103.3	170.44	9.27	13.45	Down	-0.72	8.01307e-09	2.88398e-07	68778801	68779800	-0.75	6.0803e-06	8.39056e-05	MRGPRF	NM_145015	-	68771861	68780850	Promoter3k	2099.5
chr11	69452401	69454000	1600	54.18;62.78	100.53;122.83	58.48	111.68	16.44	29.04	Down	-0.93	6.01488e-09	2.24493e-07	69452501	69453500	-2.02	3.04201e-14	4.50875e-12	CCND1	NM_053056	+	69455872	69469242	Promoter3k	-2671.5
chr11	69454301	69455500	1200	97.07;114.86	135.19;182.13	105.97	158.66	17.27	24	Down	-0.58	4.29678e-06	7.02441e-05	69454301	69455300	-0.73	9.24653e-07	1.66687e-05	CCND1	NM_053056	+	69455872	69469242	Promoter1k	-971.5
chr11	70243001	70244100	1100	130.93;139.12	85.51;100.06	135.02	92.79	16.13	10.32	Up	0.54	7.21391e-05	0.00069898	70243101	70244100	0.54	8.54026e-05	0.000772212	CTTN	NM_001184740	+	70244611	70282690	Promoter3k	-1060.5
chr11	70507701	70508800	1100	42.89;28.54	46.22;81.00	35.71	63.61	8.98	15.88	Down	-0.83	6.7312e-05	0.000661695	70507701	70508700	-0.84	8.28979e-05	0.000753882	SHANK2	NM_012309	-	70313960	70935808	Genebody	427558
chr11	70863201	70865100	1900	33.86;19.98	77.42;57.71	26.92	67.56	4.52	10.92	Down	-1.33	1.83829e-09	7.71797e-08	70863601	70864600	-1.58	2.14341e-11	1.57708e-09	SHANK2	NM_012309	-	70313960	70935808	Genebody	71657.5
chr11	71158101	71159300	1200	67.72;95.60	50.84;50.83	81.66	50.83	11.13	6.23	Up	0.68	0.000141896	0.00126809	71158201	71159200	0.77	5.2771e-05	0.000518347	DHCR7	NM_001360	-	71145456	71159477	Promoter1k	776.5
chr11	71160101	71161200	1100	85.78;105.59	52.00;51.36	95.68	51.68	14.67	7.21	Up	0.89	2.38813e-07	5.75556e-06	71160201	71161200	1.14	4.22899e-09	1.5981e-07	DHCR7	NM_001360	-	71145456	71159477	Promoter3k	-1173.5
chr11	71639201	71640600	1400	455.99;351.72	351.27;316.61	403.86	333.94	26	20.37	Up	0.27	0.000269422	0.00238538	71639401	71640400	0.4	7.29578e-06	9.84079e-05	RNF121	NR_024147	+	71639767	71708643	ProximalPromoter	133.5
chr11	71780301	71781300	1000	31.60;34.24	56.62;63.00	32.92	59.81	3.58	6.02	Down	-0.86	6.97571e-05	0.000680258	71780301	71781300	-0.86	6.97571e-05	0.000652899	NUMA1	NM_006185	-	71713910	71791573	Genebody	10772.5
chr11	71812601	71813600	1000	54.18;77.05	84.35;120.18	65.61	102.27	14.08	20.08	Down	-0.64	5.89968e-05	0.000595889	71812601	71813600	-0.64	5.89968e-05	0.000569494	LAMTOR1	NM_017907	-	71808337	71814433	Promoter3k	1332.5
chr11	71822601	71824500	1900	300.23;261.12	234.57;161.48	280.68	198.02	10.89	7.1	Up	0.5	8.51735e-08	2.34631e-06	71822901	71823900	0.56	8.18e-08	2.08373e-06	C11orf51	NM_014042	-	71820632	71823822	Promoter1k	271.5
chr11	71935601	71937100	1500	133.19;152.68	177.95;207.01	142.93	192.48	30.52	37.98	Down	-0.43	0.000126504	0.00113507	71936101	71937100	-0.52	4.53548e-05	0.000455969	INPPL1	NM_001567	+	71935881	71950188	Promoter1k	469.5
chr11	72462901	72464000	1100	67.72;107.02	113.24;151.42	87.37	132.33	26.82	36.71	Down	-0.6	1.66954e-05	0.000213703	72463001	72464000	-0.57	9.59969e-05	0.000851763	ARAP1	NM_001040118	-	72396113	72463434	ProximalPromoter	-16.5
chr11	72850901	72852700	1800	212.19;216.88	286.56;313.96	214.54	300.26	22.15	28.88	Down	-0.48	8.5308e-08	2.34876e-06	72850901	72851900	-0.58	1.21777e-05	0.000150919	FCHSD2	NM_014824	-	72547789	72853143	Promoter3k	1342.5
chr11	73692601	73694400	1800	106.10;107.73	139.82;177.36	106.91	158.59	15.91	22.16	Down	-0.57	6.81236e-06	0.000102686	73693101	73694100	-0.91	4.73726e-08	1.29528e-06	UCP2	NM_003355	-	73685715	73693889	Promoter1k	388.5
chr11	74661001	74662300	1300	153.50;169.08	100.53;127.07	161.29	113.8	15.64	10.28	Up	0.5	4.90787e-05	0.000514928	74661301	74662300	0.88	1.68651e-07	3.86881e-06	SPCS2	NM_014752	+	74660291	74690076	Promoter3k	1359.5
chr11	75111901	75113400	1500	178.33;201.19	104.00;114.89	189.76	109.44	20.37	10.85	Up	0.79	3.91505e-11	2.3829e-09	75112401	75113400	1.46	3.08642e-14	4.54836e-12	RPS3	NM_001005	+	75110561	75116733	Promoter3k	2089.5
chr11	75294301	75295300	1000	51.92;32.82	61.24;89.48	42.37	75.36	10.6	18.66	Down	-0.83	1.49911e-05	0.000195836	75294301	75295300	-0.83	1.49911e-05	0.000179554						OtherIntergenic	NA
chr11	75917601	75918700	1100	54.18;57.07	91.28;95.30	55.63	93.29	10.81	16.8	Down	-0.75	1.13928e-05	0.000157343	75917601	75918600	-0.82	6.37197e-06	8.74687e-05	WNT11	NM_004626	-	75897369	75917574	Promoter1k	-576.5
chr11	75919201	75920700	1500	45.15;42.81	63.55;103.77	43.98	83.66	9.22	16.78	Down	-0.93	5.46898e-07	1.18633e-05	75919701	75920700	-0.95	6.61872e-06	9.04858e-05	WNT11	NM_004626	-	75897369	75917574	Promoter3k	-2376.5
chr11	75945001	75946200	1200	38.38;46.37	69.33;82.06	42.37	75.7	6.09	10.01	Down	-0.84	1.2623e-05	0.000170622	75945101	75946100	-1.44	1.43625e-09	6.18139e-08						OtherIntergenic	NA
chr11	76156601	76157800	1200	243.80;254.70	192.97;181.07	249.25	187.02	24.88	17.22	Up	0.41	2.43719e-05	0.000292048	76156801	76157800	0.46	5.00436e-05	0.000495055	C11orf30	NM_020193	+	76156068	76262589	Promoter3k	1132.5
chr11	76837701	76839200	1500	15.80;30.68	42.75;50.83	23.24	46.79	4.84	8.6	Down	-1.01	5.84443e-05	0.000591935	76837801	76838800	-1.13	1.84863e-05	0.000214089	MYO7A	NM_001127179	+	76839309	76896041	Promoter1k	-858.5
chr11	77529601	77530800	1200	194.14;185.49	143.28;135.54	189.81	139.41	16.48	11.26	Up	0.45	8.27276e-05	0.000777978	77529801	77530800	0.47	4.00078e-05	0.000409971	RSF1	NM_016578	-	77377273	77531880	Promoter3k	1679.5
chr11	77531401	77532400	1000	178.33;154.10	122.48;117.01	166.22	119.75	24.34	16.48	Up	0.47	9.81366e-05	0.000891743	77531401	77532400	0.47	9.81366e-05	0.000867973	RSF1	NM_016578	-	77377273	77531880	ProximalPromoter	-20.5
chr11	77898801	77900200	1400	345.38;265.40	263.45;219.19	305.39	241.32	22.97	17.14	Up	0.34	0.00010468	0.000945855	77899001	77900000	0.5	1.23495e-06	2.12637e-05	KCTD21	NM_001029859	-	77882297	77899664	ProximalPromoter	163.5
chr11	78060601	78062500	1900	60.95;27.11	79.73;108.01	44.03	93.87	2.64	5.74	Down	-1.09	1.27423e-09	5.54438e-08	78060701	78061700	-1.27	5.21642e-08	1.41055e-06	GAB2	NM_080491	-	77926335	78128868	Genebody	67317.5
chr11	78284001	78285400	1400	182.85;211.89	132.88;139.24	197.37	136.06	21.41	13.55	Up	0.54	1.92052e-06	3.5201e-05	78284201	78285200	0.75	6.09971e-08	1.60797e-06	NARS2	NM_024678	-	78147006	78285909	Promoter3k	1208.5
chr11	79147701	79149600	1900	144.47;139.83	181.41;250.43	142.15	215.92	16.4	23.59	Down	-0.6	3.15094e-08	9.78601e-07	79148201	79149200	-0.86	7.64578e-10	3.56833e-08	ODZ4	NM_001098816	-	78364327	79151695	Genebody	3044.5
chr11	79151601	79153400	1800	106.10;114.15	159.46;187.95	110.12	173.71	11.03	16.18	Down	-0.66	8.32048e-08	2.30194e-06	79152201	79153200	-1.28	5.12546e-11	3.37094e-09	ODZ4	NM_001098816	-	78364327	79151695	Promoter1k	-805.5
chr11	82612501	82613700	1200	252.83;234.72	197.59;158.30	243.77	177.95	35.24	23.8	Up	0.45	5.55914e-06	8.71152e-05	82612501	82613500	0.42	6.54379e-05	0.000619462	C11orf82	NM_145018	+	82612736	82645699	Promoter1k	364.5
chr11	82744401	82745500	1100	11.29;32.82	48.53;40.77	22.05	44.65	2.64	4.5	Down	-1.02	7.75395e-05	0.000740426	82744401	82745400	-1.14	3.35741e-05	0.000354351	RAB30	NM_014488	-	82692477	82782884	Genebody	37933.5
chr11	82871201	82873000	1800	54.18;85.61	119.02;115.95	69.89	117.48	5.54	8.28	Down	-0.75	7.67376e-07	1.60239e-05	82871601	82872600	-1.1	2.6632e-07	5.71666e-06	PCF11	NM_015885	+	82868136	82896835	Genebody	3964.5
chr11	82995101	82996600	1500	135.44;170.51	175.64;240.37	152.98	208	12	15.07	Down	-0.44	4.06582e-05	0.000442747	82995301	82996300	-0.66	3.22593e-06	4.88266e-05	CCDC90B	NM_021825	-	82972501	82997377	Promoter3k	1526.5
chr11	83434801	83436100	1300	36.12;44.23	65.86;71.47	40.18	68.67	5.56	8.7	Down	-0.77	0.000102319	0.000925496	83435101	83436100	-0.88	2.33102e-05	0.00026051	DLG2	NM_001142700	-	83166055	83984323	Genebody	548872
chr11	85339201	85341500	2300	544.03;475.15	343.18;336.20	509.59	339.69	24.07	15.09	Up	0.59	1.11022e-16	1.70447e-14	85340301	85341300	1.14	0	0	TMEM126B	NM_001193538	+	85339621	85347583	Promoter1k	729.5
chr11	85372401	85374300	1900	539.52;473.01	419.45;372.20	506.26	395.82	32.1	23.47	Up	0.36	1.92254e-07	4.78828e-06	85372501	85373500	0.47	8.98755e-06	0.000116845	CREBZF	NM_001039618	-	85368607	85376182	Promoter3k	2831.5
chr11	85392701	85394400	1700	76.75;82.05	123.64;124.95	79.4	124.29	11.64	16.82	Down	-0.65	7.93231e-06	0.000116762	85392801	85393800	-0.98	1.30149e-06	2.22826e-05						OtherIntergenic	NA
chr11	85396101	85397600	1500	92.55;104.16	169.86;124.42	98.36	147.14	9.06	12.26	Down	-0.58	9.97569e-06	0.000140989	85396101	85397100	-0.59	7.23054e-05	0.000672588	CCDC89	NM_152723	-	85394892	85397320	Promoter1k	469.5
chr11	85428801	85429800	1000	108.35;164.80	101.68;79.95	136.58	90.82	22.03	12.93	Up	0.59	1.65771e-05	0.0002124	85428801	85429800	0.59	1.65771e-05	0.000195994	SYTL2	NM_206929	-	85405264	85430196	Promoter1k	895.5
chr11	85521401	85522800	1400	72.24;76.34	101.68;124.95	74.29	113.32	18.51	26.36	Down	-0.61	5.24167e-05	0.000543189	85521701	85522700	-0.82	9.56554e-07	1.71603e-05	SYTL2	NM_032943	-	85405264	85522178	ProximalPromoter	77.5
chr11	85912701	85914600	1900	47.41;51.37	78.57;110.12	49.39	94.35	3.95	7.07	Down	-0.93	8.86156e-08	2.42812e-06	85913101	85914100	-1.09	4.41046e-09	1.66179e-07						OtherIntergenic	NA
chr11	85957501	85958500	1000	85.78;113.44	57.78;70.42	99.61	64.1	14.6	8.58	Up	0.64	8.11534e-05	0.000766538	85957501	85958500	0.64	8.11534e-05	0.000740167	EED	NM_152991	+	85955805	85989785	Promoter3k	2195.5
chr11	86012101	86014000	1900	417.62;350.30	303.90;260.49	383.96	282.19	24.13	16.62	Up	0.44	2.3097e-08	7.39666e-07	86012301	86013300	1.02	8.5124e-10	3.90894e-08	C11orf73	NR_024597	+	86013252	86056985	ProximalPromoter	-201.5
chr11	86382501	86384100	1600	146.73;114.15	158.30;217.07	130.44	187.69	11.9	16.56	Down	-0.52	5.32616e-06	8.4105e-05	86382801	86383800	-0.75	9.15104e-08	2.29584e-06	ME3	NM_006680	-	86152149	86383427	ProximalPromoter	126.5
chr11	86749701	86750800	1100	97.07;113.44	94.75;40.77	105.25	67.76	13.12	7.42	Up	0.64	5.18382e-05	0.000538822	86749701	86750700	0.69	1.8392e-05	0.000213334	TMEM135	NR_033149	+	86748885	87039876	Promoter3k	1365.5
chr11	87908001	87909100	1100	74.49;63.50	88.97;127.60	68.99	108.28	21.81	32.88	Down	-0.65	2.78267e-05	0.000325929	87908101	87909100	-0.77	3.62373e-06	5.40836e-05	RAB38	NM_022337	-	87846414	87908635	ProximalPromoter	84.5
chr11	89223301	89225200	1900	85.78;85.61	119.02;176.30	85.7	147.66	12.59	20.56	Down	-0.78	7.87791e-09	2.84329e-07	89223901	89224900	-0.88	6.34215e-09	2.28758e-07	NOX4	NR_026571	-	89057521	89224653	Promoter1k	402.5
chr11	89866901	89868700	1800	205.42;169.08	264.61;248.84	187.25	256.72	14.03	18.15	Down	-0.46	2.97873e-06	5.14263e-05	89867601	89868600	-0.5	2.88438e-06	4.44151e-05	NAALAD2	NM_005467	+	89867817	89925779	ProximalPromoter	-16.5
chr11	89953801	89955200	1400	158.02;177.65	95.91;127.60	167.83	111.75	19.33	12	Up	0.59	1.94244e-06	3.5489e-05	89953901	89954900	1.01	3.53979e-09	1.37451e-07	CHORDC1	NM_012124	-	89933596	89956532	Promoter3k	2031.5
chr11	91958001	91960100	2100	60.95;54.93	93.60;162.01	57.94	127.8	13.97	29.7	Down	-1.14	2.14717e-13	2.01885e-11	91958301	91959300	-1.28	1.68585e-09	7.17161e-08						Genedesert	NA
chr11	92430701	92431700	1000	18.06;36.39	38.13;69.89	27.22	54.01	3.75	6.69	Down	-0.99	2.20735e-05	0.000270275	92430701	92431700	-0.99	2.20735e-05	0.000248915	FAT3	NM_001008781	+	92085261	92629635	Genebody	345940
chr11	93275201	93276700	1500	63.21;64.21	85.51;114.36	63.71	99.93	22.53	33.26	Down	-0.65	5.78418e-05	0.000587917	93275601	93276600	-0.84	1.36846e-05	0.00016619	C11orf75	NM_020179	-	93211638	93276546	Promoter1k	595.5
chr11	93468701	93472700	4000	521.46;671.34	238.03;317.14	596.4	277.59	19.3	8.27	Up	1.1	0	0	93468701	93469700	2.02	0	0	TAF1D	NM_024116	-	93469095	93474703	Genebody	4002.5
chr11	93519001	93520800	1800	144.47;180.50	95.91;104.30	162.49	100.1	23.21	13.06	Up	0.7	4.48972e-08	1.33166e-06	93519101	93520100	0.75	1.07317e-06	1.89151e-05	MED17	NM_004268	+	93517404	93546496	Promoter3k	2496.5
chr11	94276001	94277400	1400	63.21;79.19	95.91;135.54	71.2	115.72	9.33	14.04	Down	-0.7	3.69846e-06	6.19594e-05	94276301	94277300	-0.78	5.02018e-06	7.16045e-05	FUT4	NM_002033	+	94277016	94283064	Promoter1k	-315.5
chr11	94279601	94280600	1000	9.03;47.80	42.75;69.89	28.41	56.32	4.05	6.76	Down	-0.99	1.50821e-05	0.000196775	94279601	94280600	-0.99	1.50821e-05	0.00018035	FUT4	NM_002033	+	94277016	94283064	Genebody	3084.5
chr11	94473701	94475100	1400	60.95;75.62	95.91;131.30	68.29	113.6	9.84	15.14	Down	-0.73	1.77824e-06	3.28862e-05	94473901	94474900	-0.8	4.41389e-06	6.41637e-05						OtherIntergenic	NA
chr11	94527301	94528300	1000	38.38;63.50	77.42;93.71	50.94	85.57	5.12	7.71	Down	-0.75	2.50079e-05	0.000297796	94527301	94528300	-0.75	2.50079e-05	0.000275531	AMOTL1	NM_130847	+	94501507	94609918	Genebody	26293.5
chr11	94528301	94529400	1100	259.60;191.91	105.15;233.48	225.76	169.32	22.1	16.47	Up	0.42	5.75669e-05	0.000585702	94528301	94529300	0.43	3.4871e-05	0.000365936	AMOTL1	NM_130847	+	94501507	94609918	Genebody	27343.5
chr11	94802001	94803100	1100	115.13;111.30	62.40;76.77	113.21	69.58	11.54	6.68	Up	0.7	4.52557e-06	7.33191e-05	94802101	94803100	0.86	7.30526e-07	1.36278e-05	SRSF8	NM_032102	+	94800055	94804388	Promoter3k	2495.5
chr11	94883401	94885000	1600	90.30;55.65	99.37;146.13	72.97	122.75	8.78	14.66	Down	-0.75	4.19969e-07	9.41562e-06	94883601	94884600	-1.06	7.55817e-09	2.67348e-07						OtherIntergenic	NA
chr11	94961901	94962900	1000	85.78;44.23	45.06;24.88	65.01	34.97	8.53	4.41	Up	0.89	1.8631e-05	0.000234328	94961901	94962900	0.89	1.8631e-05	0.000215522	SESN3	NM_144665	-	94906132	94964246	Promoter3k	1845.5
chr11	95522801	95524000	1200	390.53;316.05	338.56;209.13	353.29	273.85	20.54	14.73	Up	0.37	7.04174e-06	0.000105643	95523001	95524000	0.4	5.52212e-06	7.77223e-05	CEP57	NM_014679	+	95523624	95565857	ProximalPromoter	-223.5
chr11	95654601	95656700	2100	374.73;342.45	234.57;256.78	358.59	245.67	18.87	12.17	Up	0.55	7.25677e-11	4.20296e-09	95655301	95656300	0.77	1.10154e-10	6.51936e-09	MTMR2	NM_016156	-	95566043	95657371	Promoter3k	1720.5
chr11	95888601	95890200	1600	31.60;35.67	73.95;66.18	33.64	70.07	1.97	3.74	Down	-1.06	3.16364e-07	7.33362e-06	95889001	95890000	-1.22	3.12941e-07	6.58287e-06	MAML2	NM_032427	-	95711439	96076344	Genebody	186944
chr11	96039501	96040900	1400	36.12;68.49	105.15;92.12	52.3	98.64	2.63	4.33	Down	-0.92	7.5855e-08	2.12106e-06	96039901	96040900	-0.84	1.81428e-06	2.97546e-05	MAML2	NM_032427	-	95711439	96076344	Genebody	36143.5
chr11	96122701	96123700	1000	334.09;255.41	277.32;184.25	294.75	230.78	30.97	22.65	Up	0.35	7.77872e-05	0.000742378	96122701	96123700	0.35	7.77872e-05	0.000714917	JRKL	NM_003772	+	96123157	96126727	ProximalPromoter	43.5
chr11	96123701	96124900	1200	54.18;77.76	122.48;91.59	65.97	107.04	11.08	15.91	Down	-0.7	9.13699e-06	0.000131227	96123901	96124900	-1.16	6.60029e-07	1.25077e-05	JRKL	NM_003772	+	96123157	96126727	Promoter3k	1143.5
chr11	100558601	100559800	1200	103.84;174.79	82.04;101.12	139.32	91.58	12.07	7.1	Up	0.61	8.2495e-06	0.0001205	100558801	100559800	0.71	1.28465e-05	0.000157724	ARHGAP42	NM_152432	+	100558406	100861656	Promoter1k	794.5
chr11	100997101	100998600	1500	40.63;26.40	49.69;106.42	33.52	78.05	4.4	10.3	Down	-1.22	1.47398e-09	6.30684e-08	100997601	100998600	-1.71	4.18998e-13	4.71543e-11	PGR	NM_001202474	-	100900354	100999794	Promoter3k	1943.5
chr11	101452401	101455800	3400	196.39;78.48	358.21;253.60	137.44	305.9	7.27	16.09	Down	-1.15	0	0	101454001	101455000	-1.31	0	0	TRPC6	NM_004621	-	101322294	101454659	Promoter1k	558.5
chr11	101918501	101919900	1400	99.33;102.73	151.37;147.19	101.03	149.28	11.1	15.16	Down	-0.56	1.51628e-05	0.000197677	101918601	101919600	-0.72	7.56366e-07	1.4044e-05	C11orf70	NM_001195005	+	101918168	101946842	Promoter3k	1032.5
chr11	102183201	102184900	1700	99.33;74.91	161.77;111.18	87.12	136.48	7.17	10.52	Down	-0.65	2.76588e-06	4.82211e-05	102183901	102184900	-1.32	2.90369e-06	4.46723e-05						OtherIntergenic	NA
chr11	102219201	102221300	2100	228.00;209.75	255.37;405.02	218.87	330.2	11.19	16.17	Down	-0.59	1.56224e-11	1.03771e-09	102219901	102220900	-1.2	2.26041e-13	2.78123e-11	BIRC2	NM_001166	+	102217965	102249401	Promoter3k	2285.5
chr11	102701601	102702600	1000	42.89;44.95	88.97;59.83	43.92	74.4	5.82	8.94	Down	-0.76	6.73329e-05	0.000661761	102701601	102702600	-0.76	6.73329e-05	0.000634248	LOC100288077	NR_038390	+	102654406	102707497	Genebody	47694.5
chr11	102959401	102962000	2600	370.21;408.80	206.84;171.54	389.51	189.19	18.38	8.14	Up	1.04	0	0	102959401	102960400	1.7	0	0	DCUN1D5	NM_032299	-	102921412	102962944	Promoter3k	2243.5
chr11	102982001	102983000	1000	76.75;67.06	28.89;17.47	71.91	23.18	12.37	3.66	Up	1.63	4.53748e-13	4.08699e-11	102982001	102983000	1.63	4.53748e-13	5.0732e-11	DYNC2H1	NM_001080463	+	102980159	103350591	Promoter3k	2341.5
chr11	105480401	105482500	2100	47.41;47.80	95.91;156.19	47.6	126.05	7.82	19.69	Down	-1.4	0	0	105480901	105481900	-1.36	5.43121e-13	5.94325e-11	GRIA4	NM_001112812	+	105481410	105784231	ProximalPromoter	40.5
chr11	105949001	105950500	1500	203.17;196.91	136.35;149.83	200.04	143.09	15.23	10.2	Up	0.48	1.31445e-05	0.000176464	105949301	105950300	0.74	9.37641e-07	1.68649e-05	AASDHPPT	NM_015423	+	105948291	105969419	Promoter3k	1459.5
chr11	107461401	107463300	1900	58.69;77.76	83.20;178.95	68.23	131.07	16.21	29.22	Down	-0.94	2.15771e-10	1.10752e-08	107462001	107463000	-1.08	6.068e-09	2.20554e-07	ELMOD1	NM_018712	+	107461816	107537505	Promoter1k	534.5
chr11	107881101	107882500	1400	173.82;186.92	105.15;119.65	180.37	112.4	19.3	11.17	Up	0.68	1.66799e-08	5.55253e-07	107881401	107882400	0.92	3.53225e-08	1.00037e-06	CUL5	NM_003478	+	107879407	107978488	Promoter3k	2393.5
chr11	108336601	108337600	1000	47.41;45.66	84.35;73.59	46.53	78.97	8.73	13.72	Down	-0.76	3.81474e-05	0.000421655	108336601	108337600	-0.76	3.81474e-05	0.000394047	C11orf65	NM_152587	-	108253726	108338258	Promoter3k	1157.5
chr11	108366701	108370100	3400	239.28;223.31	344.34;337.26	231.29	340.8	10.3	14.18	Down	-0.56	8.32769e-11	4.73785e-09	108367201	108368200	-0.72	1.09691e-07	2.67879e-06	KDELC2	NM_153705	-	108342832	108369159	Promoter1k	758.5
chr11	108463101	108464900	1800	162.53;94.17	189.50;222.90	128.35	206.2	10.81	17.15	Down	-0.68	1.47898e-09	6.32298e-08	108463201	108464200	-1	7.61663e-09	2.69046e-07	EXPH5	NM_015065	-	108376157	108464374	Promoter1k	373.5
chr11	109292701	109294600	1900	51.92;43.52	71.64;153.01	47.72	112.33	12.27	28.29	Down	-1.24	2.36478e-13	2.19933e-11	109293101	109294100	-1.54	9.49685e-13	9.87655e-11	C11orf87	NM_207645	+	109292845	109299893	Promoter1k	805.5
chr11	109962201	109963800	1600	56.43;73.48	92.44;121.24	64.96	106.84	11.07	16.73	Down	-0.72	5.57918e-06	8.73761e-05	109962301	109963300	-1.28	3.36569e-08	9.59537e-07	ZC3H12C	NM_033390	+	109964086	110042566	Promoter3k	-1085.5
chr11	110300801	110302200	1400	167.05;228.30	248.43;240.90	197.67	244.66	35.49	39.56	Down	-0.31	0.00156276	0.0137816	110301101	110302100	-0.45	2.18826e-05	0.000247024	FDX1	NM_004109	+	110300660	110335608	Promoter1k	840.5
chr11	110580701	110583000	2300	99.33;73.48	140.97;234.01	86.4	187.49	8.18	17.4	Down	-1.12	0	0	110580801	110581800	-2.16	0	0	ARHGAP20	NM_020809	-	110447765	110583451	Promoter3k	1600.5
chr11	110583101	110584400	1300	45.15;45.66	69.33;81.53	45.4	75.43	5.83	9.07	Down	-0.73	0.000102946	0.000930844	110583301	110584300	-0.9	5.50445e-06	7.74977e-05	ARHGAP20	NM_020809	-	110447765	110583451	Promoter1k	-299.5
chr11	111169601	111170800	1200	20.32;20.69	45.06;81.00	20.5	63.03	7.63	22.37	Down	-1.62	1.60185e-11	1.05757e-09	111169601	111170600	-1.59	9.60552e-11	5.78459e-09	C11orf92	NR_034154	-	111164113	111170539	Promoter1k	338.5
chr11	111382901	111384400	1500	45.15;24.97	56.62;102.71	35.06	79.67	3.44	7.91	Down	-1.18	2.39923e-09	9.83226e-08	111382901	111383900	-1.48	9.2717e-10	4.21248e-08	MIR34B	NR_029839	+	111383662	111383746	ProximalPromoter	-11.5
chr11	111410401	111412200	1800	115.13;176.93	196.44;238.25	146.03	217.34	16.25	21.81	Down	-0.57	1.10929e-07	2.94037e-06	111411001	111412000	-0.68	2.7664e-07	5.91595e-06	LAYN	NM_178834	+	111411232	111431788	ProximalPromoter	68.5
chr11	111412701	111414100	1400	65.46;109.87	125.95;139.24	87.67	132.6	10.39	13.99	Down	-0.6	1.73589e-05	0.000220823	111413001	111414000	-0.74	2.68928e-05	0.000294032	LAYN	NM_178834	+	111411232	111431788	Promoter3k	2168.5
chr11	111474501	111476000	1500	178.33;210.46	146.75;121.77	194.4	134.26	16.12	10.09	Up	0.53	2.54412e-06	4.48106e-05	111474601	111475600	0.61	2.20279e-06	3.52057e-05	SIK2	NM_015191	+	111473169	111597632	Promoter3k	2081.5
chr11	111605501	111607200	1700	36.12;20.69	54.31;64.59	28.4	59.45	2.1	4.35	Down	-1.07	2.18646e-06	3.93326e-05	111605901	111606900	-1.2	1.98939e-06	3.22483e-05	PPP2R1B	NM_181700	-	111597631	111637169	Genebody	30818.5
chr11	111782101	111785500	3400	38.38;44.23	139.82;172.60	41.3	156.21	2.56	8.96	Down	-1.92	0	0	111783801	111784800	-2.58	6.66134e-16	1.3759e-13	HSPB2	NM_001541	+	111783459	111784817	Promoter1k	341.5
chr11	111847901	111849600	1700	151.25;112.01	179.10;196.42	131.63	187.76	10.32	14.14	Down	-0.51	8.43955e-06	0.000122857	111848001	111849000	-0.56	2.75142e-05	0.000299678	DIXDC1	NM_033425	+	111848032	111893307	Promoter1k	718.5
chr11	111894601	111896300	1700	158.02;141.26	209.15;211.78	149.64	210.46	13.94	18.42	Down	-0.49	5.52719e-06	8.67202e-05	111894701	111895700	-0.86	1.73072e-06	2.85572e-05	DLAT	NM_001931	+	111895537	111935002	ProximalPromoter	-86.5
chr11	112150201	112152100	1900	36.12;44.95	77.42;79.95	40.53	78.68	2.5	4.42	Down	-0.96	6.19193e-07	1.32415e-05	112150901	112151900	-0.98	1.70363e-06	2.81553e-05						OtherIntergenic	NA
chr11	112160301	112162400	2100	97.07;62.78	127.11;221.31	79.93	174.21	8.02	17.4	Down	-1.12	0	0	112161101	112162100	-1.45	0	0						OtherIntergenic	NA
chr11	112831601	112833400	1800	51.92;66.35	69.33;178.42	59.13	123.88	6.89	13.7	Down	-1.07	7.81275e-12	5.5119e-10	112832301	112833300	-1.15	2.65049e-09	1.06581e-07	NCAM1	NM_001076682	+	112831968	113135919	Promoter1k	532.5
chr11	113112701	113114900	2200	51.92;87.04	125.95;151.95	69.48	138.95	4.81	8.6	Down	-1	6.38578e-12	4.60627e-10	113113301	113114300	-0.98	6.74338e-11	4.28144e-09	NCAM1	NM_001076682	+	112831968	113135919	Genebody	281832
chr11	113643801	113645700	1900	408.59;302.50	299.28;250.43	355.54	274.85	21.11	15.47	Up	0.37	5.33209e-06	8.41727e-05	113644301	113645300	0.53	5.8938e-07	1.13148e-05	ZW10	NM_004724	-	113603904	113644485	Promoter1k	-265.5
chr11	113930901	113932400	1500	24.83;31.39	49.69;112.24	28.11	80.96	10.69	29.08	Down	-1.53	2.66454e-13	2.46474e-11	113930901	113931900	-1.71	2.43827e-12	2.23137e-10	ZBTB16	NM_001018011	+	113931287	114121397	Promoter1k	363.5
chr11	114169101	114170800	1700	178.33;386.68	151.37;254.66	282.51	203.02	21.05	13.46	Up	0.48	3.16411e-07	7.33362e-06	114169701	114170700	0.54	5.91288e-06	8.20575e-05	NNMT	NM_006169	+	114166534	114183238	Genebody	3416.5
chr11	115372801	115373800	1000	54.18;36.39	58.93;92.12	45.28	75.53	9.05	14.89	Down	-0.74	9.13842e-05	0.000842744	115372801	115373800	-0.74	9.13842e-05	0.000817672	CADM1	NM_014333	-	115044344	115375241	Promoter3k	1940.5
chr11	115629901	115631800	1900	56.43;34.96	94.75;124.95	45.7	109.85	18.14	43.02	Down	-1.27	1.52989e-13	1.47348e-11	115630201	115631200	-1.22	4.63982e-11	3.08707e-09	LOC283143	NR_034148	-	115626050	115630918	ProximalPromoter	67.5
chr11	116063401	116065200	1800	47.41;49.94	72.80;105.36	48.67	89.08	8.85	15.26	Down	-0.87	9.36058e-07	1.89445e-05	116063801	116064800	-1.02	8.80788e-08	2.2184e-06						OtherIntergenic	NA
chr11	117068901	117073700	4800	151.25;195.48	333.94;495.56	173.36	414.75	9.05	20.03	Down	-1.26	0	0	117070101	117071100	-1.25	0	0	TAGLN	NM_003186	+	117070039	117075508	Promoter3k	1261.5
chr11	117185201	117186800	1600	69.98;102.02	98.22;174.19	86	136.2	26.78	39.13	Down	-0.66	1.7233e-06	3.20083e-05	117185601	117186600	-0.79	1.2172e-06	2.10215e-05	BACE1	NM_138973	-	117156401	117186972	Promoter1k	971.5
chr11	118400401	118403100	2700	83.52;156.24	226.48;199.60	119.88	213.04	15.45	23.94	Down	-0.83	3.6271e-13	3.30169e-11	118401201	118402200	-0.91	7.48232e-10	3.50158e-08	TTC36	NM_001080441	+	118398209	118401740	Genebody	3541.5
chr11	118493201	118494200	1000	11.29;27.11	45.06;36.00	19.2	40.53	2.61	4.69	Down	-1.08	7.90022e-05	0.00075047	118493201	118494200	-1.08	7.90022e-05	0.000723498	PHLDB1	NM_001144758	+	118478305	118528748	Genebody	15395.5
chr11	118662501	118663500	1000	38.38;78.48	90.13;107.48	58.43	98.8	10.35	15.39	Down	-0.76	4.66238e-06	7.51225e-05	118662501	118663500	-0.76	4.66238e-06	6.71308e-05	DDX6	NM_004397	-	118618472	118661972	Promoter3k	-1028.5
chr11	118890401	118891500	1100	94.81;89.18	48.53;61.42	92	54.97	18.71	10.57	Up	0.74	1.41098e-05	0.000186743	118890401	118891400	0.75	1.36638e-05	0.000165977	TRAPPC4	NM_016146	+	118889240	118894385	Promoter3k	1710.5
chr11	118955301	118956600	1300	356.67;280.38	305.05;204.36	318.52	254.71	29.3	21.83	Up	0.32	0.000161085	0.00143558	118955401	118956400	0.4	1.48025e-05	0.000177684	HMBS	NM_000190	+	118955586	118964259	Promoter1k	364.5
chr11	118978401	118979500	1100	67.72;111.30	119.02;147.71	89.51	133.37	28.13	37.61	Down	-0.58	3.07118e-05	0.000353528	118978401	118979400	-0.62	1.04135e-05	0.000132437	C2CD2L	NM_014807	+	118978092	118987827	Promoter1k	858.5
chr11	119039401	119040900	1500	90.30;104.88	116.71;174.19	97.59	145.45	12.94	18.02	Down	-0.58	1.32477e-05	0.000177525	119039701	119040700	-0.77	3.59918e-06	5.37484e-05	NLRX1	NM_024618	+	119039439	119054725	Promoter1k	711.5
chr11	119186301	119188200	1900	40.63;71.34	91.28;131.83	55.99	111.56	13.41	24.02	Down	-0.99	8.82471e-10	3.97777e-08	119186701	119187700	-1.13	1.79362e-09	7.57994e-08	MCAM	NM_006500	-	119179233	119187840	Promoter1k	589.5
chr11	119210201	119212200	2000	40.63;63.50	102.84;142.95	52.06	122.89	7.81	16.71	Down	-1.24	1.55431e-14	1.71914e-12	119211001	119212000	-1.66	2.00062e-13	2.49138e-11	C1QTNF5	NM_015645	-	119209651	119217383	Genebody	6182.5
chr11	119226601	119227700	1100	22.57;20.69	40.44;50.83	21.63	45.63	4.81	9.61	Down	-1.08	2.85301e-05	0.000332728	119226601	119227600	-1.25	5.02322e-06	7.16045e-05	USP2	NM_171997	-	119225924	119234892	Genebody	7741.5
chr11	119598201	119599400	1200	58.69;80.62	86.66;138.18	69.66	112.42	28.15	41.92	Down	-0.69	6.68729e-06	0.000101371	119598201	119599200	-0.7	2.30825e-05	0.000258411	PVRL1	NM_203286	-	119545098	119599435	Promoter1k	634.5
chr11	121164301	121165300	1000	47.41;71.34	82.04;105.89	59.37	93.96	10.13	14.53	Down	-0.66	7.26384e-05	0.000702759	121164301	121165300	-0.66	7.26384e-05	0.000675197	SC5DL	NM_001024956	+	121163576	121184119	Promoter3k	1224.5
chr11	121526701	121527900	1200	27.09;41.38	62.40;64.06	34.23	63.23	3.57	5.89	Down	-0.89	2.84789e-05	0.000332282	121526801	121527800	-1.3	2.02357e-07	4.51906e-06						OtherIntergenic	NA
chr11	121593001	121594900	1900	106.10;87.75	149.06;185.31	96.93	167.18	8.9	14.69	Down	-0.79	7.70528e-10	3.52258e-08	121593801	121594800	-1.56	9.24651e-11	5.59479e-09						OtherIntergenic	NA
chr11	121964801	121969200	4400	487.60;711.30	811.16;957.23	599.45	884.2	18.63	24.85	Down	-0.56	0	0	121965701	121966700	-1.14	9.42246e-13	9.82975e-11	MIR100HG	NR_024430	-	121959810	122073770	Genebody	106770
chr11	121971401	121972600	1200	153.50;211.89	251.90;245.66	182.7	248.78	19.42	23.81	Down	-0.45	6.54292e-06	9.97281e-05	121971401	121972400	-0.49	3.5913e-06	5.36619e-05	MIR100HG	NR_024430	-	121959810	122073770	Genebody	101770
chr11	122236101	122239300	3200	63.21;87.04	199.90;411.38	75.12	305.64	4.71	17.89	Down	-2.02	0	0	122236101	122237100	-2.24	0	0						OtherIntergenic	NA
chr11	122310301	122313300	3000	142.22;96.31	233.41;244.07	119.26	238.74	7.37	14.27	Down	-1	0	0	122311601	122312600	-1.04	1.44253e-11	1.10403e-09						OtherIntergenic	NA
chr11	122451101	122452300	1200	42.89;64.92	80.89;91.06	53.91	85.97	4.97	7.13	Down	-0.67	0.000117339	0.00105486	122451101	122452100	-0.73	7.25648e-05	0.000674757						OtherIntergenic	NA
chr11	122579601	122580600	1000	22.57;8.56	40.44;68.83	15.57	54.64	1.42	5.22	Down	-1.81	1.14593e-11	7.82685e-10	122579601	122580600	-1.81	1.14593e-11	9.02545e-10	UBASH3B	NM_032873	+	122526397	122685187	Genebody	53703.5
chr11	122753201	122755300	2100	142.22;121.28	197.59;225.54	131.75	211.57	9.75	14.86	Down	-0.68	9.35615e-10	4.17705e-08	122753701	122754700	-0.94	2.12219e-12	1.97371e-10	C11orf63	NM_199124	+	122753472	122776583	Promoter1k	778.5
chr11	122854101	122855200	1100	38.38;43.52	64.71;76.77	40.95	70.74	9.92	15.86	Down	-0.79	6.05012e-05	0.000608335	122854201	122855200	-0.79	6.05012e-05	0.000581486	BSX	NM_001098169	-	122848356	122852379	Promoter3k	-2271.5
chr11	122928901	122930000	1100	92.55;108.44	50.84;70.42	100.5	60.63	30.03	16.85	Up	0.73	8.00622e-06	0.000117715	122928901	122929900	0.82	3.77656e-06	5.60555e-05	HSPA8	NM_006597	-	122928199	122932901	Genebody	3450.5
chr11	123058201	123059600	1400	24.83;44.95	61.24;80.48	34.89	70.86	4.13	7.48	Down	-1.02	5.83798e-07	1.25734e-05	123058601	123059600	-1.15	3.03897e-07	6.42934e-06	CLMP	NM_024769	-	122943032	123066007	Genebody	7106.5
chr11	123105601	123106700	1100	22.57;22.12	50.84;41.30	22.35	46.07	3.42	6.5	Down	-1.04	4.15254e-05	0.000450379	123105601	123106600	-1.39	3.84903e-06	5.6934e-05						OtherIntergenic	NA
chr11	123172001	123173200	1200	27.09;29.96	42.75;70.95	28.53	56.85	4.11	7.72	Down	-0.99	1.20662e-05	0.000164566	123172101	123173100	-1.03	1.71179e-05	0.000201139						OtherIntergenic	NA
chr11	123300801	123303300	2500	212.19;154.10	236.88;305.49	183.15	271.18	20.23	29.07	Down	-0.57	4.64355e-09	1.78835e-07	123302101	123303100	-0.86	4.29862e-07	8.59908e-06						OtherIntergenic	NA
chr11	124670601	124671900	1300	94.81;102.73	160.62;132.89	98.77	146.75	7.48	10.15	Down	-0.57	1.39683e-05	0.000185347	124670801	124671800	-0.78	2.17731e-06	3.48417e-05	C11orf61	NM_024631	-	124636393	124670299	Promoter1k	-951.5
chr11	124705601	124707500	1900	60.95;39.95	142.13;80.48	50.45	111.3	3.56	7.39	Down	-1.14	7.36078e-12	5.23613e-10	124705701	124706700	-1.59	9.21629e-12	7.41789e-10						OtherIntergenic	NA
chr11	125364001	125366900	2900	121.90;129.85	192.97;289.08	125.87	241.02	10.65	19.22	Down	-0.94	0	0	125364201	125365200	-1.52	1.57028e-11	1.18592e-09	FEZ1	NM_022549	-	125358095	125366206	Promoter1k	755.5
chr11	126863101	126864100	1000	13.54;16.41	38.13;35.47	14.98	36.8	1.25	2.8	Down	-1.3	1.31602e-05	0.000176537	126863101	126864100	-1.3	1.31602e-05	0.000161021	KIRREL3	NM_001161707	-	126300836	126870766	Genebody	7165.5
chr11	126866701	126870600	3900	408.59;326.04	596.24;653.86	367.31	625.05	15.38	24.97	Down	-0.77	0	0	126868601	126869600	-0.95	0	0	KIRREL3	NM_001161707	-	126300836	126870766	Promoter3k	2115.5
chr11	128386901	128388800	1900	101.58;187.63	143.28;320.31	144.61	231.8	12.93	18.91	Down	-0.68	1.71961e-10	8.96063e-09	128387301	128388300	-0.82	4.04999e-08	1.12714e-06	ETS1	NM_005238	-	128328655	128392205	Genebody	4354.5
chr11	128417901	128419800	1900	33.86;30.68	71.64;130.77	32.27	101.21	5.13	15.54	Down	-1.65	0	0	128418401	128419400	-1.75	0	0	ETS1	NM_001143820	-	128328655	128457453	Genebody	38602.5
chr11	128562201	128563800	1600	137.70;117.72	155.99;205.95	127.71	180.97	15.72	21.3	Down	-0.5	1.72224e-05	0.000219249	128562501	128563500	-0.68	1.78666e-06	2.93297e-05	LOC100507392	NR_038908	-	128561566	128565918	Promoter3k	2917.5
chr11	128774601	128776100	1500	49.66;42.81	64.71;94.24	46.23	79.47	14.63	24.15	Down	-0.78	2.4673e-05	0.000294695	128774701	128775700	-1.28	9.77161e-08	2.42316e-06	C11orf45	NM_145013	-	128769459	128775592	ProximalPromoter	241.5
chr11	129940301	129941300	1000	97.07;117.00	142.13;162.54	107.04	152.33	49.64	64.92	Down	-0.51	6.66648e-05	0.000656828	129940301	129941300	-0.51	6.66648e-05	0.000628993	APLP2	NM_001243299	+	129940462	130014706	Promoter1k	338.5
chr11	130182401	130183400	1000	79.01;80.62	49.69;46.59	79.81	48.14	9.03	5.04	Up	0.73	6.86959e-05	0.000672331	130182401	130183400	0.73	6.86959e-05	0.000645079	ZBTB44	NM_014155	-	130096573	130184607	Promoter3k	1706.5
chr11	130318701	130320900	2200	146.73;123.42	283.10;162.01	135.08	222.55	11.37	17.21	Down	-0.72	4.86524e-11	2.92318e-09	130319001	130320000	-0.99	4.6124e-09	1.73059e-07	ADAMTS15	NM_139055	+	130318868	130346539	Promoter1k	932.5
chr11	130785001	130786800	1800	121.90;127.71	166.39;204.36	124.8	185.38	23.29	32.33	Down	-0.57	1.06147e-06	2.11436e-05	130785101	130786100	-0.96	8.07458e-08	2.0579e-06	SNX19	NM_014758	-	130745765	130786382	Promoter1k	481.5
chr11	131781101	131782600	1500	85.78;72.06	85.51;183.19	78.92	134.35	10.06	16.77	Down	-0.77	6.71498e-08	1.90806e-06	131781501	131782500	-1.17	1.69449e-09	7.20243e-08	NTM	NM_001144059	+	131780711	132184961	Promoter3k	1139.5
chr11	132933401	132935100	1700	42.89;54.22	72.80;124.42	48.56	98.61	14.31	27.11	Down	-1.02	3.777e-09	1.47723e-07	132933801	132934800	-1.01	2.00093e-08	6.12195e-07	OPCML	NM_001012393	-	132284874	133402403	Genebody	468152
chr11	133994601	133996100	1500	56.43;44.95	75.11;108.01	50.69	91.56	5.31	9.27	Down	-0.85	1.06041e-06	2.11306e-05	133995101	133996100	-1.08	8.64694e-06	0.000113189	JAM3	NM_032801	+	133938819	134021652	Genebody	56531.5
chr11	134095501	134096500	1000	126.41;129.85	77.42;97.95	128.13	87.68	29.23	18.76	Up	0.55	9.41341e-05	0.000862195	134095501	134096500	0.55	9.41341e-05	0.000837324	VPS26B	NM_052875	+	134094560	134117686	Promoter3k	1440.5
chr12	495501	496500	1000	97.07;102.02	62.40;66.18	99.54	64.29	12.84	7.69	Up	0.63	9.20575e-05	0.000848041	495501	496500	0.63	9.20575e-05	0.000823124	KDM5A	NM_001042603	-	389222	498620	Promoter3k	2619.5
chr12	510801	512500	1700	311.52;328.18	259.99;208.60	319.85	234.29	31.32	20.97	Up	0.45	2.60222e-07	6.20755e-06	511501	512500	1.05	2.9902e-10	1.55657e-08	CCDC77	NM_001130146	+	510740	551806	Promoter1k	910.5
chr12	863401	865100	1700	496.63;464.45	379.01;383.85	480.54	381.43	26.24	19.49	Up	0.33	1.75818e-06	3.25503e-05	863901	864900	0.4	2.16117e-06	3.46374e-05	WNK1	NM_014823	+	862088	1020618	Promoter3k	2162.5
chr12	1640201	1641300	1100	79.01;102.73	99.37;166.77	90.87	133.07	69.17	94.17	Down	-0.55	6.32982e-05	0.000631154	1640201	1641200	-0.58	6.08525e-05	0.000584336						OtherIntergenic	NA
chr12	1700301	1701600	1300	99.33;125.56	78.57;73.59	112.45	76.08	12.4	7.6	Up	0.56	0.000172015	0.00153034	1700501	1701500	0.79	3.1668e-06	4.81015e-05	FBXL14	NM_152441	-	1675158	1703331	Promoter3k	2380.5
chr12	1704001	1705800	1800	60.95;89.18	116.71;146.66	75.06	131.68	5.78	9.2	Down	-0.81	2.09137e-08	6.77765e-07	1704301	1705300	-1.09	1.24693e-08	4.09782e-07	FBXL14	NM_152441	-	1675158	1703331	Promoter3k	-1569.5
chr12	1710801	1711800	1000	9.03;32.10	43.91;45.00	20.57	44.46	4.23	7.68	Down	-1.11	2.24311e-05	0.000273831	1710801	1711800	-1.11	2.24311e-05	0.000252164						OtherIntergenic	NA
chr12	1798801	1800400	1600	246.06;201.90	187.19;144.01	223.98	165.6	15.67	10.83	Up	0.44	2.78017e-05	0.000325711	1799201	1800200	0.54	1.09654e-06	1.92544e-05	ADIPOR2	NM_024551	+	1800246	1897845	Promoter1k	-645.5
chr12	1801001	1802200	1200	101.58;125.56	62.40;85.77	113.57	74.08	15.3	9.24	Up	0.62	4.27453e-05	0.000460694	1801101	1802100	0.74	7.02117e-06	9.52284e-05	ADIPOR2	NM_024551	+	1800246	1897845	Promoter3k	1354.5
chr12	1905301	1906800	1500	47.41;49.23	73.95;112.77	48.32	93.36	7.53	13.75	Down	-0.95	6.70837e-08	1.90723e-06	1905801	1906800	-1.66	8.24509e-11	5.09068e-09	CACNA2D4	NM_172364	-	1901122	2027870	Genebody	121820
chr12	2160801	2161900	1100	22.57;32.82	40.44;65.65	27.7	53.05	5.62	9.9	Down	-0.94	5.72602e-05	0.00058277	2160901	2161900	-1	2.36805e-05	0.000264018	CACNA1C	NM_001129840	+	2162415	2807115	Promoter3k	-1064.5
chr12	2163201	2164800	1600	144.47;211.89	235.72;258.37	178.18	247.05	31.05	38.77	Down	-0.47	2.21051e-06	3.97235e-05	2163801	2164800	-0.65	3.97328e-07	8.04844e-06	CACNA1C	NM_001129840	+	2162415	2807115	Promoter3k	1585.5
chr12	2922701	2923700	1000	110.61;104.16	77.42;62.47	107.39	69.95	18.16	10.93	Up	0.62	6.57551e-05	0.000649606	2922701	2923700	0.62	6.57551e-05	0.000621778	ITFG2	NM_018463	+	2921786	2934237	Promoter3k	1414.5
chr12	3994401	3995400	1000	33.86;42.09	84.35;51.36	37.98	67.85	7.11	11.28	Down	-0.84	3.54489e-05	0.000397292	3994401	3995400	-0.84	3.54489e-05	0.000370715						OtherIntergenic	NA
chr12	4273401	4274800	1400	29.35;37.81	48.53;88.42	33.58	68.47	7.59	14.45	Down	-1.03	8.02682e-07	1.66396e-05	4273701	4274700	-1.19	1.8417e-07	4.16719e-06						OtherIntergenic	NA
chr12	4647401	4649700	2300	595.95;512.96	469.13;348.37	554.46	408.75	31.5	21.56	Up	0.44	2.89057e-11	1.81742e-09	4648501	4649500	0.66	9.81908e-09	3.35998e-07	RAD51AP1	NM_001130862	+	4647949	4669213	Promoter1k	601.5
chr12	4670601	4672100	1500	38.38;27.82	68.17;56.65	33.1	62.41	4.2	7.51	Down	-0.92	1.90123e-05	0.000238493	4670601	4671600	-1.01	1.97733e-05	0.000226798						OtherIntergenic	NA
chr12	5539901	5541400	1500	65.46;105.59	90.13;182.13	85.53	136.13	16.4	24.01	Down	-0.67	1.37931e-06	2.64107e-05	5540001	5541000	-0.95	1.60736e-07	3.70378e-06	NTF3	NM_001102654	+	5541279	5604465	Promoter1k	-628.5
chr12	5541501	5544200	2700	205.42;306.06	309.68;427.26	255.74	368.47	23.42	30.69	Down	-0.53	1.57198e-10	8.28364e-09	5542101	5543100	-0.69	5.50639e-08	1.48039e-06	NTF3	NM_001102654	+	5541279	5604465	Promoter3k	1571.5
chr12	6308101	6310600	2500	99.33;147.68	203.37;223.42	123.5	213.4	11.91	18.51	Down	-0.79	3.20699e-12	2.45097e-10	6308401	6309400	-1.22	9.43703e-09	3.24653e-07	CD9	NM_001769	+	6309481	6347437	ProximalPromoter	-130.5
chr12	6472701	6473700	1000	20.32;38.53	52.00;64.59	29.42	58.29	6.77	11.89	Down	-0.99	1.07792e-05	0.000150018	6472701	6473700	-0.99	1.07792e-05	0.000136212	SCNN1A	NM_001159576	-	6456008	6484390	Genebody	11189.5
chr12	6492801	6494500	1700	94.81;123.42	146.75;193.78	109.12	170.26	18.38	26.36	Down	-0.64	2.05332e-07	5.06253e-06	6493101	6494100	-0.66	4.60821e-06	6.6481e-05	LTBR	NM_002342	+	6493356	6500732	Promoter1k	294.5
chr12	6560001	6562500	2500	176.08;199.05	247.28;322.96	187.56	285.12	15.87	22.44	Down	-0.6	1.90673e-10	9.88561e-09	6560801	6561800	-0.62	1.62554e-07	3.73729e-06	TAPBPL	NM_018009	+	6561176	6571488	ProximalPromoter	74.5
chr12	6675601	6676900	1300	167.05;171.94	98.22;130.77	169.49	114.5	25.28	16.05	Up	0.57	3.65647e-06	6.13959e-05	6675601	6676600	1.11	2.49973e-09	1.01311e-07	NOP2	NM_001033714	-	6666036	6677480	Promoter3k	1229.5
chr12	6713401	6714400	1000	20.32;43.52	40.44;80.48	31.92	60.46	10.04	17.06	Down	-0.92	2.2943e-05	0.000278909	6713401	6714400	-0.92	2.2943e-05	0.000256965	CHD4	NM_001273	-	6679247	6716551	Promoter3k	2650.5
chr12	6808201	6810000	1800	20.32;55.65	61.24;105.36	37.98	83.3	20.12	38.66	Down	-1.13	3.84122e-09	1.50006e-07	6808601	6809600	-1.23	1.07294e-08	3.60904e-07	C12orf53	NM_001244015	-	6802956	6809596	Promoter1k	495.5
chr12	6873801	6875200	1400	20.32;44.23	63.55;75.71	32.27	69.63	4.83	9.12	Down	-1.11	1.18995e-07	3.11929e-06	6874101	6875100	-1.44	4.6277e-07	9.16117e-06	PTMS	NM_002824	+	6875540	6880118	Promoter3k	-1039.5
chr12	6876101	6878400	2300	137.70;238.29	283.10;310.78	187.99	296.94	15.59	21.87	Down	-0.66	2.11697e-12	1.67247e-10	6876801	6877800	-0.8	2.48205e-10	1.31874e-08	PTMS	NM_002824	+	6875540	6880118	Promoter3k	1710.5
chr12	6960401	6962200	1800	428.90;385.97	377.85;241.43	407.44	309.64	18.98	13.24	Up	0.4	2.30336e-07	5.5853e-06	6960701	6961700	0.45	2.57221e-06	4.02224e-05	USP5	NM_003481	+	6961290	6975795	ProximalPromoter	10.5
chr12	6982401	6984200	1800	126.41;107.02	187.19;148.24	116.71	167.72	6.96	9.33	Down	-0.52	1.79947e-05	0.000227727	6982801	6983800	-0.89	3.62429e-08	1.02124e-06	SPSB2	NM_032641	-	6980099	6982521	Promoter1k	-779.5
chr12	7024001	7025000	1000	31.60;39.95	45.06;82.06	35.78	63.56	43.13	71.68	Down	-0.83	7.21737e-05	0.000699184	7024001	7025000	-0.83	7.21737e-05	0.000671485	ENO2	NM_001975	+	7023613	7032859	Promoter1k	887.5
chr12	7035501	7036600	1100	58.69;79.19	106.31;113.30	68.94	109.8	11.65	16.82	Down	-0.67	1.41525e-05	0.000187164	7035501	7036500	-0.76	5.17797e-06	7.35455e-05	ATN1	NM_001007026	+	7033625	7051484	Promoter3k	2425.5
chr12	7037001	7038100	1100	58.69;66.35	92.44;131.83	62.52	112.14	68.75	115.25	Down	-0.84	8.98961e-08	2.45928e-06	7037101	7038100	-0.83	5.29083e-07	1.028e-05	ATN1	NM_001940	+	7037479	7051484	ProximalPromoter	71.5
chr12	7052701	7054000	1300	69.98;122.71	153.68;130.77	96.35	142.23	7.5	9.69	Down	-0.56	2.50799e-05	0.000298515	7052701	7053700	-0.68	1.13246e-05	0.000141885	C12orf57	NM_138425	+	7053202	7055165	ProximalPromoter	148.5
chr12	7167601	7169400	1800	58.69;107.02	122.48;192.72	82.85	157.6	5.3	9.07	Down	-0.93	6.24967e-12	4.53352e-10	7168401	7169400	-1.72	2.56017e-13	3.06928e-11	C1S	NM_001734	+	7167979	7178335	Promoter1k	521.5
chr12	7243701	7245800	2100	51.92;105.59	139.82;141.89	78.75	140.85	7.55	11.78	Down	-0.84	2.41855e-09	9.88778e-08	7244201	7245200	-0.88	5.27253e-09	1.95088e-07	C1R	NM_001733	-	7187514	7245043	Promoter1k	292.5
chr12	7591801	7592900	1100	22.57;32.82	46.22;66.18	27.7	56.2	10.39	19.26	Down	-1.02	8.7802e-06	0.000126811	7591801	7592800	-1.1	7.57411e-06	0.00010155	CD163L1	NM_174941	-	7507556	7596749	Genebody	4398.5
chr12	8123401	8124400	1000	56.43;67.78	77.42;118.60	62.11	98.01	9.29	13.68	Down	-0.66	5.58712e-05	0.000572412	8123401	8124400	-0.66	5.58712e-05	0.000544328						OtherIntergenic	NA
chr12	8178601	8180100	1500	401.82;297.50	308.52;232.43	349.66	270.47	21.61	15.76	Up	0.37	6.69421e-06	0.000101381	8178901	8179900	0.5	1.28484e-07	3.05364e-06						OtherIntergenic	NA
chr12	8185301	8186900	1600	167.05;221.88	259.99;282.72	194.46	271.36	18.56	23.52	Down	-0.48	4.41962e-07	9.86569e-06	8185501	8186500	-0.63	3.88298e-08	1.08595e-06	FOXJ2	NM_018416	+	8185358	8208118	Promoter1k	742.5
chr12	8332701	8334200	1500	65.46;97.03	128.26;134.48	81.25	131.37	11.9	17.27	Down	-0.69	1.03754e-06	2.07229e-05	8333101	8334100	-1.1	7.00912e-08	1.81514e-06	FAM66C	NR_026788	+	8332804	8353596	Promoter1k	646.5
chr12	8861801	8862900	1100	15.80;17.12	38.13;34.94	16.46	36.54	1.97	4.01	Down	-1.15	7.8475e-05	0.000747178	8861901	8862900	-1.3	1.5697e-05	0.000186792	RIMKLB	NM_020734	+	8850517	8929787	Genebody	11833.5
chr12	9100301	9101300	1000	151.25;129.85	75.11;119.12	140.55	97.12	23.55	15.7	Up	0.53	6.46395e-05	0.000640925	9100301	9101300	0.53	6.46395e-05	0.000613598	M6PR	NM_002355	-	9092956	9102357	Promoter3k	1556.5
chr12	9216601	9218000	1400	67.72;51.37	60.09;138.18	59.54	99.14	14.12	23.32	Down	-0.74	7.88264e-06	0.000116164	9216701	9217700	-0.74	9.95532e-06	0.00012743	C12orf33	NR_034140	-	9208184	9217666	Promoter1k	365.5
chr12	9800201	9801200	1000	133.19;139.12	182.57;191.13	136.15	186.85	26.1	33.22	Down	-0.46	6.40227e-05	0.000636035	9800201	9801200	-0.46	6.40227e-05	0.000608642	LOC374443	NR_002814	+	9800642	9811008	ProximalPromoter	58.5
chr12	10019501	10021400	1900	36.12;148.39	109.77;194.83	92.26	152.3	7	9.88	Down	-0.72	4.81276e-08	1.4193e-06	10019801	10020800	-0.94	1.73943e-06	2.86825e-05	CLEC2B	NM_005127	-	10004967	10022458	Promoter3k	2007.5
chr12	10515801	10518600	2800	370.21;324.61	484.16;470.15	347.41	477.15	12.65	16.32	Down	-0.46	1.5252e-10	8.07032e-09	10516301	10517300	-0.84	7.98317e-10	3.70476e-08						OtherIntergenic	NA
chr12	10765801	10766900	1100	354.41;305.35	295.81;229.78	329.88	262.79	25.52	18.91	Up	0.33	9.56689e-05	0.000873797	10765801	10766800	0.36	2.64144e-05	0.000289355	MAGOHB	NM_018048	-	10756363	10766208	ProximalPromoter	-142.5
chr12	11803901	11805000	1100	318.29;306.78	278.48;208.07	312.54	243.27	36.06	25.79	Up	0.36	3.18057e-05	0.000363754	11804001	11805000	0.4	1.10622e-05	0.000139006	ETV6	NM_001987	+	11802787	12048325	Promoter3k	1663.5
chr12	12713001	12714300	1300	144.47;219.02	110.93;117.54	181.75	114.23	22.8	12.85	Up	0.67	2.48184e-08	7.89872e-07	12713001	12714000	1.12	7.84472e-11	4.87862e-09	DUSP16	NM_030640	-	12626215	12715448	Promoter3k	1797.5
chr12	12873301	12875000	1700	151.25;251.84	158.30;109.59	201.54	133.95	17.34	10.03	Up	0.59	1.63291e-07	4.13909e-06	12873601	12874600	0.8	3.85346e-08	1.07886e-06	CDKN1B	NM_004064	+	12870301	12875305	Genebody	3849.5
chr12	12889101	12891000	1900	33.86;64.21	104.00;82.06	49.04	93.03	3.92	6.45	Down	-0.92	1.41558e-07	3.63935e-06	12889701	12890700	-1.03	1.93981e-07	4.3509e-06	APOLD1	NM_001130415	+	12878850	12944399	Genebody	11200.5
chr12	13254001	13255400	1400	38.38;42.81	65.86;68.83	40.59	67.35	3.69	5.64	Down	-0.73	0.000251236	0.00222589	13254301	13255300	-0.94	1.65298e-05	0.000195525	GSG1	NM_001206842	-	13236470	13256630	Promoter3k	1929.5
chr12	13352101	13353200	1100	20.32;73.48	64.71;99.01	46.9	81.86	6.28	9.38	Down	-0.8	1.16399e-05	0.000159854	13352101	13353100	-0.82	1.22539e-05	0.000151753	EMP1	NM_001423	+	13349601	13369708	Genebody	3049.5
chr12	14537401	14540300	2900	216.71;196.91	78.57;67.77	206.81	73.17	10.52	3.46	Up	1.5	0	0	14538301	14539300	1.73	3.33067e-16	7.19746e-14	ATF7IP	NM_018179	+	14518610	14651697	Genebody	20240.5
chr12	14928501	14930100	1600	103.84;93.46	166.39;130.77	98.65	148.58	6.41	8.96	Down	-0.59	6.5904e-06	0.000100222	14929101	14930100	-1.11	4.35046e-05	0.00044019	H2AFJ	NM_177925	+	14927269	14930936	Promoter3k	2031.5
chr12	14954501	14955600	1100	110.61;130.56	62.40;87.36	120.59	74.88	11.23	6.49	Up	0.69	3.40034e-06	5.74705e-05	14954501	14955500	0.76	3.72634e-06	5.53897e-05	WBP11	NM_016312	-	14939411	14956401	Promoter3k	1350.5
chr12	15723501	15725100	1600	119.64;113.44	152.53;171.54	116.54	162.03	11.95	15.61	Down	-0.48	0.000111807	0.00100773	15724001	15725000	-0.63	1.99852e-05	0.000228718	PTPRO	NM_030671	+	15699277	15751265	Genebody	25023.5
chr12	15942301	15943900	1600	69.98;89.18	120.17;127.60	79.58	123.88	7.47	10.58	Down	-0.64	1.03247e-05	0.000145045	15942901	15943900	-1.42	3.99965e-07	8.09547e-06	EPS8	NM_004447	-	15773074	15942510	Promoter1k	-590.5
chr12	16036601	16038100	1500	158.02;171.94	99.37;130.24	164.98	114.81	16.2	10.53	Up	0.52	2.10706e-05	0.00026006	16036801	16037800	0.69	4.38932e-06	6.3951e-05	STRAP	NM_007178	+	16035287	16056410	Promoter3k	2063.5
chr12	16501401	16502900	1500	160.27;209.04	95.91;146.13	184.66	121.02	19.66	11.92	Up	0.61	2.38414e-07	5.75135e-06	16501801	16502800	0.81	3.12328e-07	6.57795e-06	MGST1	NM_145791	+	16500711	16517344	Promoter3k	1439.5
chr12	20521201	20523100	1900	121.90;182.64	192.97;263.13	152.27	228.05	25.96	35.33	Down	-0.58	3.5095e-08	1.07503e-06	20521401	20522400	-0.72	1.91094e-06	3.11412e-05	PDE3A	NM_000921	+	20522178	20837041	ProximalPromoter	-27.5
chr12	21655401	21656500	1100	203.17;154.10	135.19;116.48	178.63	125.84	21.93	14.63	Up	0.51	1.78649e-05	0.000226419	21655401	21656400	0.47	8.32381e-05	0.000756364	GOLT1B	NM_016072	+	21654698	21671337	Promoter3k	1252.5
chr12	21679801	21681400	1600	81.27;88.47	109.77;157.24	84.87	133.51	9.37	13.82	Down	-0.65	2.94366e-06	5.08721e-05	21680001	21681000	-0.78	1.65428e-06	2.7493e-05	C12orf39	NM_030572	+	21679255	21684210	Promoter3k	1345.5
chr12	21808001	21809500	1500	146.73;221.88	110.93;129.71	184.3	120.32	20.33	11.96	Up	0.62	1.95255e-07	4.85598e-06	21808201	21809200	0.87	7.39246e-09	2.62389e-07	LDHB	NM_001174097	-	21788274	21810728	Promoter3k	1977.5
chr12	21926401	21928500	2100	60.95;95.60	91.28;242.48	78.28	166.88	13.56	26.94	Down	-1.09	5.55112e-16	7.67472e-14	21927501	21928500	-1.47	1.64467e-10	9.18347e-09	KCNJ8	NM_004982	-	21917888	21927747	Promoter1k	296.5
chr12	22093001	22095300	2300	76.75;193.34	132.88;338.84	135.05	235.86	11.48	17.96	Down	-0.8	9.33698e-14	9.27046e-12	22093001	22094000	-1.43	2.65739e-11	1.90616e-09						OtherIntergenic	NA
chr12	22779001	22782500	3500	650.13;663.50	422.91;466.44	656.81	444.68	17.7	11.17	Up	0.56	0	0	22780201	22781200	0.9	2.03171e-13	2.52398e-11	ETNK1	NM_001039481	+	22778075	22797349	Promoter3k	2675.5
chr12	24713801	24716200	2400	101.58;139.12	128.26;307.08	120.35	217.67	15.36	26.1	Down	-0.85	4.72955e-14	4.94401e-12	24715201	24716200	-1.06	3.21585e-08	9.23482e-07	SOX5	NM_152989	-	23685230	24715380	Promoter1k	379.5
chr12	25055501	25056600	1100	92.55;83.47	124.79;139.77	88.01	132.28	19.53	27.7	Down	-0.59	2.30954e-05	0.000280278	25055601	25056600	-0.62	2.14043e-05	0.000242263	BCAT1	NM_001178091	-	24962957	25102393	Genebody	46342.5
chr12	25099601	25100600	1000	112.87;151.25	70.49;109.59	132.06	90.04	23.37	14.72	Up	0.55	6.35001e-05	0.000632536	25099601	25100600	0.55	6.35001e-05	0.000605352	BCAT1	NM_001178091	-	24962957	25102393	Promoter3k	2292.5
chr12	25537101	25538800	1700	92.55;103.45	166.39;144.01	98	155.2	8.58	12.4	Down	-0.66	3.29591e-07	7.60484e-06	25537201	25538200	-1.26	2.21734e-08	6.69075e-07						OtherIntergenic	NA
chr12	25610701	25611800	1100	22.57;24.97	52.00;46.06	23.77	49.03	2.19	4.13	Down	-1.04	2.33417e-05	0.000282834	25610701	25611700	-1.04	4.22705e-05	0.000430157						OtherIntergenic	NA
chr12	26265901	26266900	1000	20.32;17.84	42.75;38.12	19.08	40.44	3.06	6.06	Down	-1.08	7.49729e-05	0.000720671	26265901	26266900	-1.08	7.49729e-05	0.000693581						OtherIntergenic	NA
chr12	26275801	26278800	3000	198.65;171.94	271.54;367.43	185.29	319.49	10.4	17.16	Down	-0.79	0	0	26276901	26277900	-0.98	6.17056e-10	2.95921e-08	BHLHE41	NM_030762	-	26272958	26278003	Promoter1k	702.5
chr12	26347701	26350200	2500	117.38;90.61	161.77;204.36	104	183.07	7.87	13.35	Down	-0.82	3.07327e-11	1.92289e-09	26348501	26349500	-0.84	7.33748e-08	1.89065e-06	SSPN	NM_005086	+	26348505	26387708	Promoter1k	445.5
chr12	26379001	26380700	1700	65.46;30.68	75.11;100.06	48.07	87.59	5.59	10.31	Down	-0.87	1.34512e-06	2.58621e-05	26379101	26380100	-0.98	9.94265e-07	1.76941e-05	SSPN	NM_005086	+	26348505	26387708	Genebody	31345.5
chr12	27088601	27090300	1700	250.57;268.25	187.19;173.13	259.41	180.16	14.58	9.31	Up	0.53	8.30372e-08	2.2995e-06	27088601	27089600	1.07	3.94838e-08	1.10124e-06	ASUN	NM_018164	-	27058111	27091254	Promoter3k	1803.5
chr12	27092101	27093800	1700	376.98;368.13	249.59;309.19	372.56	279.39	26.93	19.01	Up	0.42	2.35232e-07	5.68579e-06	27092401	27093400	0.55	1.18976e-07	2.86204e-06	FGFR1OP2	NM_001171888	+	27091304	27113679	Promoter3k	1646.5
chr12	27397801	27399500	1700	241.54;224.02	140.97;167.83	232.78	154.4	17.46	10.93	Up	0.59	1.57996e-08	5.30412e-07	27398501	27399500	1.45	1.49303e-12	1.45985e-10	STK38L	NM_015000	+	27397077	27478890	Promoter3k	1573.5
chr12	27486001	27487300	1300	92.55;141.97	131.73;191.13	117.26	161.43	22.37	28.01	Down	-0.46	0.000177364	0.00157629	27486101	27487100	-0.6	1.0259e-05	0.000130807	ARNTL2	NM_001248005	+	27485786	27578746	Promoter1k	864.5
chr12	27678201	27679800	1600	284.43;250.42	182.57;205.95	267.42	194.26	24.07	16.55	Up	0.46	1.39624e-06	2.66852e-05	27678501	27679500	0.69	2.68574e-08	7.93397e-07	PPFIBP1	NM_001198916	+	27677044	27848497	Promoter3k	1956.5
chr12	28122901	28124100	1200	40.63;66.35	73.95;105.36	53.49	89.66	19.76	29.93	Down	-0.75	1.72373e-05	0.000219385	28123101	28124100	-1.02	1.65414e-05	0.000195618	PTHLH	NM_002820	-	28115253	28124916	Promoter3k	1415.5
chr12	28128101	28129100	1000	33.86;37.81	40.44;88.95	35.84	64.69	8.82	15.19	Down	-0.85	4.14656e-05	0.000449907	28128101	28129100	-0.85	4.14656e-05	0.000423138						OtherIntergenic	NA
chr12	28342601	28343700	1100	74.49;89.18	97.06;150.36	81.84	123.71	14.71	20.75	Down	-0.6	3.39628e-05	0.000384491	28342701	28343700	-0.59	4.79012e-05	0.000476981						OtherIntergenic	NA
chr12	29300501	29302200	1700	110.61;144.11	175.64;195.36	127.36	185.5	12.71	16.87	Down	-0.54	3.13418e-06	5.36598e-05	29300701	29301700	-0.92	1.56451e-07	3.63309e-06						OtherIntergenic	NA
chr12	29934301	29936500	2200	110.61;199.76	184.88;290.13	155.19	237.51	17.8	24.52	Down	-0.61	3.7087e-09	1.45272e-07	29935401	29936400	-0.64	1.12525e-06	1.96913e-05	TMTC1	NM_001193451	-	29653745	29936743	Promoter3k	1342.5
chr12	31003801	31005200	1400	56.43;57.07	80.89;104.83	56.75	92.86	4.29	6.6	Down	-0.71	2.73041e-05	0.000320829	31004101	31005100	-0.78	8.47018e-06	0.000111158						OtherIntergenic	NA
chr12	31522501	31523900	1400	31.60;27.11	47.38;77.30	29.36	62.34	4.13	8.47	Down	-1.09	8.39839e-07	1.73121e-05	31522501	31523500	-1.15	7.46123e-07	1.38734e-05						OtherIntergenic	NA
chr12	31741301	31743000	1700	119.64;146.25	180.26;197.48	132.95	188.87	12.04	15.66	Down	-0.51	9.88154e-06	0.000139966	31741801	31742800	-0.58	1.12699e-05	0.000141318	DENND5B	NM_144973	-	31535156	31743952	Promoter3k	1801.5
chr12	31812601	31813900	1300	83.52;90.61	137.50;119.12	87.06	128.31	12.4	16.72	Down	-0.56	6.68322e-05	0.000657972	31812601	31813600	-0.58	4.88681e-05	0.000484826	METTL20	NM_001135863	+	31812608	31822016	Promoter1k	642.5
chr12	31880601	31881900	1300	99.33;102.73	160.62;131.83	101.03	146.22	10.23	13.57	Down	-0.53	4.58095e-05	0.000487085	31880801	31881800	-0.6	1.16772e-05	0.000145699	AMN1	NM_001113402	-	31824070	31882108	Promoter1k	857.5
chr12	32687601	32689400	1800	304.75;251.13	414.83;321.37	277.94	368.1	12.31	15.23	Down	-0.41	5.04242e-07	1.10544e-05	32688001	32689000	-0.52	1.65419e-06	2.7493e-05	FGD4	NM_139241	+	32655040	32798984	Genebody	33460.5
chr12	32711401	32713100	1700	27.09;12.13	57.78;44.47	19.61	51.12	1.19	3.06	Down	-1.38	6.88741e-08	1.94844e-06	32711601	32712600	-1.69	2.87156e-09	1.14221e-07	FGD4	NM_139241	+	32655040	32798984	Genebody	57210.5
chr12	32906301	32908200	1900	293.46;311.77	191.81;235.60	302.62	213.71	21.93	14.45	Up	0.5	2.9014e-08	9.12114e-07	32906801	32907800	0.73	2.44663e-09	9.97091e-08	YARS2	NM_001040436	-	32899477	32908887	Promoter3k	1636.5
chr12	33591501	33593500	2000	38.38;44.95	85.51;121.77	41.66	103.64	10.12	23.45	Down	-1.31	1.47216e-13	1.42588e-11	33592001	33593000	-1.47	2.84217e-14	4.24929e-12	SYT10	NM_198992	-	33528347	33592754	Promoter1k	253.5
chr12	40500401	40501800	1400	38.38;59.93	73.95;100.06	49.15	87.01	6.13	9.83	Down	-0.82	3.86617e-06	6.42157e-05	40500601	40501600	-0.88	2.8623e-06	4.41544e-05	SLC2A13	NM_052885	-	40148822	40499661	Promoter3k	-1439.5
chr12	40617201	40618300	1100	33.86;32.10	68.17;54.53	32.98	61.35	3.74	6.42	Down	-0.9	3.13914e-05	0.000360056	40617201	40618200	-1.11	1.07732e-05	0.00013617	LRRK2	NM_198578	+	40618812	40763086	Promoter3k	-1061.5
chr12	40618701	40620200	1500	115.13;79.19	152.53;151.95	97.16	152.24	12.26	18.5	Down	-0.65	7.31623e-07	1.53772e-05	40619201	40620200	-0.82	2.88578e-05	0.000312328	LRRK2	NM_198578	+	40618812	40763086	Promoter1k	638.5
chr12	42326001	42327200	1200	36.12;25.68	60.09;54.53	30.9	57.31	12.81	22.7	Down	-0.89	6.14513e-05	0.000616366	42326101	42327100	-0.91	4.79893e-05	0.000477581						OtherIntergenic	NA
chr12	42720801	42722000	1200	137.70;127.71	90.13;82.06	132.7	86.1	20.45	12.36	Up	0.62	7.71064e-06	0.000114054	42721001	42722000	1.13	6.96463e-09	2.48576e-07	PPHLN1	NM_201438	+	42719946	42793227	Promoter3k	1454.5
chr12	42874901	42877000	2100	182.85;139.12	232.26;246.72	160.98	239.49	10.4	14.8	Down	-0.57	2.60953e-08	8.26422e-07	42875601	42876600	-0.65	1.29204e-06	2.21503e-05	PRICKLE1	NM_001144881	-	42852139	42877416	Promoter3k	1465.5
chr12	42981201	42982800	1600	158.02;138.41	199.90;214.42	148.21	207.16	13.69	18.07	Down	-0.48	9.30591e-06	0.00013317	42981701	42982700	-0.58	5.92974e-06	8.22693e-05	PRICKLE1	NM_153026	-	42852139	42983572	Promoter3k	1571.5
chr12	42983301	42985100	1800	56.43;48.51	78.57;145.60	52.47	112.09	11.41	23.67	Down	-1.09	2.98619e-11	1.87296e-09	42983801	42984800	-1.57	6.03961e-14	8.3726e-12	PRICKLE1	NM_153026	-	42852139	42983572	Promoter1k	-628.5
chr12	44197501	44199200	1700	248.31;219.74	174.48;148.77	234.03	161.63	16.42	10.57	Up	0.53	2.44412e-07	5.86632e-06	44197701	44198700	1.03	1.0348e-08	3.49908e-07	TWF1	NM_002822	-	44187525	44200178	Promoter3k	1827.5
chr12	44229801	44231300	1500	148.99;159.81	211.46;222.90	154.4	217.18	23.37	30.41	Down	-0.49	3.89761e-06	6.46013e-05	44230201	44231200	-0.56	3.99495e-06	5.88487e-05	TMEM117	NM_032256	+	44229961	44783541	Promoter1k	589.5
chr12	45269401	45270900	1500	49.66;30.68	55.46;113.83	40.17	84.65	8.46	17.95	Down	-1.08	1.25167e-08	4.29451e-07	45269401	45270400	-1.24	1.33462e-08	4.35261e-07	NELL2	NM_006159	-	44902057	45270247	ProximalPromoter	96.5
chr12	46118901	46119900	1000	212.19;214.74	181.41;137.66	213.47	159.53	16.58	11.34	Up	0.42	7.61154e-05	0.000730081	46118901	46119900	0.42	7.61154e-05	0.000702691	LOC400027	NR_028408	-	46119502	46121704	Promoter3k	2303.5
chr12	46125401	46126600	1200	176.08;189.77	130.57;131.83	182.93	131.2	24.1	15.95	Up	0.48	3.52509e-05	0.000395504	46125601	46126600	0.59	7.41045e-06	9.97192e-05	ARID2	NM_152641	+	46123619	46301819	Promoter3k	2381.5
chr12	46366701	46368000	1300	15.80;29.96	58.93;39.71	22.88	49.32	2.9	5.38	Down	-1.11	8.52407e-06	0.000123824	46366901	46367900	-1.27	1.51367e-06	2.54826e-05	SCAF11	NM_004719	-	46312913	46384401	Genebody	17050.5
chr12	46381601	46382700	1100	178.33;148.39	131.73;104.30	163.36	118.01	15.21	10.27	Up	0.47	0.00012722	0.0011413	46381601	46382600	0.52	5.91041e-05	0.000570208	SCAF11	NM_004719	-	46312913	46384401	Promoter3k	2250.5
chr12	46384501	46387000	2500	225.74;258.98	327.01;340.43	242.36	333.72	10.87	13.76	Down	-0.46	6.86993e-08	1.94564e-06	46385201	46386200	-0.46	1.15978e-05	0.000144884	SCAF11	NM_004719	-	46312913	46384401	Promoter3k	-1349.5
chr12	46518501	46519900	1400	13.54;47.09	56.62;84.18	30.32	70.4	3.14	6.24	Down	-1.22	1.01705e-08	3.57293e-07	46518801	46519800	-1.09	8.3073e-07	1.52264e-05						OtherIntergenic	NA
chr12	46762001	46764200	2200	397.30;437.34	605.48;534.21	417.32	569.85	23.98	29.95	Down	-0.45	6.01896e-12	4.37852e-10	46762501	46763500	-0.59	1.21969e-09	5.36612e-08	SLC38A2	NM_018976	-	46751970	46766645	Genebody	3544.5
chr12	46775801	46776800	1000	18.06;59.93	68.17;72.53	38.99	70.35	9.5	14.48	Down	-0.85	1.94447e-05	0.000242909	46775801	46776800	-0.85	1.94447e-05	0.000223527						OtherIntergenic	NA
chr12	46887201	46888500	1300	56.43;82.05	53.15;172.60	69.24	112.88	6.98	10.76	Down	-0.71	4.32418e-06	7.06246e-05	46887501	46888500	-0.75	8.66546e-06	0.000113374						OtherIntergenic	NA
chr12	46916801	46918300	1500	67.72;66.35	105.15;116.48	67.04	110.81	8.07	12.49	Down	-0.73	3.06474e-06	5.28225e-05	46917201	46918200	-0.73	7.67024e-06	0.000102705						OtherIntergenic	NA
chr12	47218601	47220000	1400	76.75;40.67	120.17;75.71	58.71	97.94	6.4	10.29	Down	-0.74	8.32238e-06	0.000121358	47218701	47219700	-0.97	1.62568e-06	2.70934e-05	SLC38A4	NM_018018	-	47158543	47219780	Promoter1k	479.5
chr12	47224201	47226000	1800	72.24;55.65	95.91;134.48	63.94	115.19	15.45	26.97	Down	-0.85	4.94271e-08	1.44848e-06	47224401	47225400	-1.27	1.41901e-09	6.12773e-08						OtherIntergenic	NA
chr12	47471401	47473600	2200	196.39;212.60	276.17;352.61	204.5	314.39	28.53	40.94	Down	-0.62	7.47691e-12	5.30407e-10	47471801	47472800	-1.08	9.19398e-12	7.41153e-10	AMIGO2	NM_001143668	-	47470382	47473734	Promoter3k	1233.5
chr12	47473701	47475200	1500	196.39;141.26	221.86;241.43	168.83	231.64	35	46.26	Down	-0.46	8.65746e-06	0.00012532	47474001	47475000	-0.53	2.43096e-06	3.83871e-05	AMIGO2	NM_001143668	-	47470382	47473734	Promoter1k	-716.5
chr12	48166201	48167500	1300	51.92;54.93	73.95;103.77	53.43	88.86	18.97	29.65	Down	-0.73	2.40852e-05	0.000289557	48166301	48167300	-0.99	1.70966e-06	2.8246e-05	SLC48A1	NM_017842	+	48166966	48176536	ProximalPromoter	-115.5
chr12	48395301	48396500	1200	40.63;64.21	61.24;113.30	52.42	87.27	17.56	26.82	Down	-0.74	2.76397e-05	0.000324255	48395501	48396500	-0.84	1.8678e-05	0.00021592	COL2A1	NM_033150	-	48366747	48398285	Promoter3k	2384.5
chr12	48513401	48514900	1500	257.34;266.11	197.59;183.72	261.73	190.65	27.06	18.18	Up	0.46	2.18467e-06	3.9328e-05	48513901	48514900	1.05	2.89186e-09	1.1485e-07	PFKM	NM_000289	+	48513012	48540187	Promoter3k	1138.5
chr12	48577301	48578400	1100	38.38;47.80	71.64;96.36	43.09	84	20.04	36.09	Down	-0.96	2.23825e-07	5.45311e-06	48577401	48578400	-1.05	1.38588e-07	3.26361e-06	C12orf68	NM_001013635	+	48577365	48579709	Promoter1k	485.5
chr12	49182801	49183800	1000	45.15;37.81	57.78;83.65	41.48	70.71	36.05	59.17	Down	-0.77	8.64522e-05	0.000805202	49182801	49183800	-0.77	8.64522e-05	0.000780698	ADCY6	NM_020983	-	49159980	49182820	Promoter1k	-480.5
chr12	49206901	49208700	1800	106.10;118.43	174.48;153.01	112.26	163.75	13.03	17.35	Down	-0.54	1.10693e-05	0.000153537	49207201	49208200	-0.85	3.22457e-06	4.88266e-05	CACNB3	NM_001206917	+	49208214	49222726	Promoter1k	-413.5
chr12	49349901	49351100	1200	302.49;280.38	226.48;229.78	291.44	228.13	32.44	23.78	Up	0.35	8.40071e-05	0.000787706	49350001	49351000	0.4	3.4991e-05	0.00036697	ARF3	NM_001659	-	49329991	49351252	Promoter1k	751.5
chr12	49627701	49629500	1800	51.92;52.79	76.26;112.77	52.36	94.52	4.09	6.98	Down	-0.85	7.24859e-07	1.52475e-05	49628101	49629100	-0.89	6.93393e-07	1.30391e-05						OtherIntergenic	NA
chr12	49961401	49962600	1200	406.33;341.74	338.56;274.78	374.03	306.67	28.7	22	Up	0.29	0.00025789	0.00228445	49961601	49962600	0.34	6.91656e-05	0.000648171	MCRS1	NM_006337	-	49952085	49961911	ProximalPromoter	-89.5
chr12	50015601	50017200	1600	60.95;75.62	91.28;155.66	68.29	123.47	12.31	20.81	Down	-0.85	1.38033e-08	4.69521e-07	50015801	50016800	-1.1	1.6653e-08	5.23201e-07	PRPF40B	NM_012272	+	50017402	50038449	Promoter3k	-1001.5
chr12	50612701	50614000	1300	106.10;164.09	201.06;186.89	135.09	193.98	14.29	18.24	Down	-0.52	4.16862e-06	6.84763e-05	50612901	50613900	-0.56	9.65196e-06	0.000124289	LIMA1	NM_001113547	-	50569562	50616488	Genebody	3137.5
chr12	50796201	50797700	1500	180.59;240.43	137.50;158.30	210.51	147.9	25.45	16.29	Up	0.51	2.74975e-06	4.79723e-05	50796701	50797700	0.9	4.19596e-07	8.41663e-06	LARP4	NM_001170804	+	50794591	50855272	Promoter3k	2359.5
chr12	50900201	50901200	1000	81.27;64.92	39.29;47.65	73.09	43.47	9.26	5.28	Up	0.75	9.53768e-05	0.000871438	50900201	50901200	0.75	9.53768e-05	0.00084706	DIP2B	NM_173602	+	50898767	51142450	Promoter3k	1933.5
chr12	52240301	52242200	1900	49.66;42.81	78.57;113.83	46.23	96.2	10.73	21.44	Down	-1.06	2.16952e-09	8.97671e-08	52240901	52241900	-1.28	2.32392e-09	9.53123e-08						OtherIntergenic	NA
chr12	52262101	52263800	1700	40.63;36.39	62.40;89.48	38.51	75.94	7.69	14.5	Down	-0.98	5.92643e-07	1.27319e-05	52262401	52263400	-1.12	1.29803e-07	3.0807e-06						OtherIntergenic	NA
chr12	52300301	52301600	1300	33.86;42.81	55.46;86.83	38.33	71.15	13.5	23.27	Down	-0.89	7.84747e-06	0.000115812	52300301	52301300	-1.4	2.17907e-07	4.81053e-06	ACVRL1	NM_000020	+	52301201	52317145	Promoter1k	-250.5
chr12	52430601	52432600	2000	63.21;83.47	98.22;161.48	73.34	129.85	15.19	24.95	Down	-0.82	1.66521e-08	5.55046e-07	52431101	52432100	-1.15	1.08686e-10	6.44731e-09	NR4A1	NM_001202233	+	52416615	52453291	Genebody	14985.5
chr12	52626201	52628100	1900	40.63;48.51	78.57;210.72	44.57	144.65	6.81	21.13	Down	-1.7	0	0	52626701	52627700	-1.66	1.11022e-16	2.57207e-14	KRT7	NM_005556	+	52626953	52642709	ProximalPromoter	197.5
chr12	53401501	53402600	1100	81.27;86.33	49.69;47.12	83.8	48.4	13.53	7.2	Up	0.79	1.18727e-05	0.000162616	53401601	53402600	0.87	1.52989e-05	0.000182689	EIF4B	NM_001417	+	53400061	53435993	Promoter3k	1989.5
chr12	53439301	53442500	3200	110.61;107.73	204.52;209.66	109.17	207.09	5.29	9.35	Down	-0.92	4.10783e-15	4.85677e-13	53439601	53440600	-1.1	1.62258e-10	9.09153e-09	LOC283335	NR_033854	-	53436972	53448222	Genebody	7321.5
chr12	53489801	53493300	3500	187.36;200.48	372.07;351.02	193.92	361.55	9.88	16.95	Down	-0.9	0	0	53490701	53491700	-1.05	1.75859e-13	2.22774e-11	IGFBP6	NM_002178	+	53491435	53496128	ProximalPromoter	115.5
chr12	53611601	53612600	1000	24.83;50.65	46.22;85.77	37.74	65.99	7.78	12.22	Down	-0.81	7.88864e-05	0.000749826	53611601	53612600	-0.81	7.88864e-05	0.000722694	RARG	NM_001042728	-	53604349	53614197	Promoter3k	2096.5
chr12	53624501	53627300	2800	155.76;146.25	240.34;240.90	151.01	240.62	14.93	22.24	Down	-0.67	1.25541e-10	6.78939e-09	53624801	53625800	-0.69	2.5566e-07	5.52009e-06	RARG	NM_001243730	-	53604349	53626040	ProximalPromoter	139.5
chr12	53693401	53694700	1300	103.84;148.39	160.62;200.66	126.12	180.64	21.66	28.2	Down	-0.52	1.01505e-05	0.000143146	53693501	53694500	-0.5	5.38305e-05	0.000527344	C12orf10	NM_021640	+	53693469	53700965	Promoter1k	581.5
chr12	53719001	53720200	1200	36.12;45.66	60.09;82.06	40.89	71.07	19.69	31.59	Down	-0.8	4.91788e-05	0.000515613	53719201	53720200	-1.2	6.67833e-06	9.11795e-05	SP7	NM_152860	-	53720359	53729537	Genebody	9936.5
chr12	53764901	53765900	1000	31.60;38.53	58.93;67.77	35.06	63.35	7.42	12.31	Down	-0.85	4.88965e-05	0.000513748	53764901	53765900	-0.85	4.88965e-05	0.000485014						OtherIntergenic	NA
chr12	54019601	54021000	1400	311.52;273.25	271.54;173.66	292.38	222.6	12.98	9.09	Up	0.39	1.32779e-05	0.000177667	54019701	54020700	0.45	1.1262e-05	0.000141272	ATF7	NM_001206682	-	53936668	54020199	ProximalPromoter	-101.5
chr12	54070101	54071200	1100	15.80;47.80	43.91;93.71	31.8	68.81	5.03	9.55	Down	-1.11	1.29265e-07	3.36108e-06	54070201	54071200	-1.14	1.4943e-07	3.48699e-06	ATP5G2	NM_001002031	-	54058943	54070512	ProximalPromoter	-138.5
chr12	54119501	54120500	1000	36.12;34.24	55.46;73.06	35.18	64.26	9.69	16.75	Down	-0.87	3.2584e-05	0.00037158	54119501	54120500	-0.87	3.2584e-05	0.000345175	CALCOCO1	NM_001143682	-	54104902	54121307	Promoter3k	1306.5
chr12	54358501	54359700	1200	42.89;84.90	77.42;136.60	63.89	107.01	8.72	13.12	Down	-0.74	2.74277e-06	4.7883e-05	54358701	54359700	-0.79	9.60403e-06	0.000123796	HOTAIR	NR_003716	-	54356095	54362515	Genebody	3414.5
chr12	54360001	54362000	2000	261.86;299.64	350.12;417.73	280.75	383.92	21.6	27.34	Down	-0.45	1.41985e-08	4.82007e-07	54360101	54361100	-0.52	9.79569e-07	1.74992e-05	HOTAIR	NR_003716	-	54356095	54362515	Promoter3k	1514.5
chr12	54366101	54369600	3500	275.40;319.62	409.05;516.21	297.51	462.63	19.37	27.91	Down	-0.64	0	0	54368101	54369100	-0.98	1.69341e-10	9.42574e-09	HOXC11	NM_014212	+	54366909	54370203	Promoter1k	941.5
chr12	54373601	54374900	1300	38.38;77.05	73.95;119.65	57.71	96.8	8.11	12.15	Down	-0.75	7.76652e-06	0.000114815	54373601	54374600	-1.04	1.65517e-06	2.74959e-05						OtherIntergenic	NA
chr12	54426901	54427900	1000	83.52;59.93	84.35;133.42	71.73	108.89	12.26	18.27	Down	-0.6	8.69701e-05	0.000809439	54426901	54427900	-0.6	8.69701e-05	0.000784592	HOXC5	NM_018953	+	54426831	54429144	Promoter1k	569.5
chr12	54519501	54522200	2700	218.97;161.24	275.01;320.31	190.1	297.66	15.34	23.16	Down	-0.65	4.64984e-12	3.44095e-10	54520301	54521300	-0.8	1.89132e-09	7.96009e-08	LOC400043	NR_026656	+	54519854	54526626	Promoter1k	996.5
chr12	54610801	54612100	1300	54.18;43.52	80.89;96.36	48.85	88.62	5.12	8.89	Down	-0.86	1.35247e-06	2.59819e-05	54610901	54611900	-0.94	1.04375e-05	0.000132611						OtherIntergenic	NA
chr12	54671901	54673100	1200	243.80;286.80	317.76;340.43	265.3	329.1	25.21	28.71	Down	-0.31	0.000212017	0.00188102	54672001	54673000	-0.42	5.21367e-06	7.39709e-05	CBX5	NM_012117	-	54624730	54673915	Promoter3k	1414.5
chr12	54673001	54674800	1800	503.40;453.03	414.83;302.31	478.22	358.57	16.19	11.21	Up	0.42	4.64552e-09	1.78835e-07	54673301	54674300	0.49	8.64819e-07	1.57502e-05	CBX5	NM_012117	-	54624730	54673915	ProximalPromoter	14.5
chr12	54676401	54679000	2600	381.50;503.69	275.01;327.73	442.59	301.37	38.18	23.74	Up	0.55	2.06279e-13	1.94663e-11	54677101	54678100	0.68	1.88422e-09	7.93673e-08	HNRNPA1P10	NR_002944	+	54674532	54678663	Genebody	3168.5
chr12	54751601	54753200	1600	90.30;67.78	119.02;120.18	79.04	119.6	8.22	11.89	Down	-0.6	4.41386e-05	0.000472247	54751901	54752900	-0.94	1.08614e-07	2.655e-06						OtherIntergenic	NA
chr12	56101901	56103000	1100	29.35;26.40	48.53;65.65	27.87	57.09	11.47	22.38	Down	-1.03	5.92021e-06	9.17392e-05	56101901	56102900	-1.19	3.68539e-07	7.56706e-06	ITGA7	NM_001144997	-	56078353	56106089	Genebody	3638.5
chr12	56209301	56210300	1000	88.04;122.71	67.02;70.42	105.37	68.72	20.2	11.89	Up	0.62	8.02115e-05	0.000759874	56209301	56210300	0.62	8.02115e-05	0.000733006	SARNP	NM_033082	-	56151053	56211540	Promoter3k	1739.5
chr12	56211101	56212200	1100	358.93;273.25	300.43;194.83	316.09	247.63	17.9	13.09	Up	0.35	4.45808e-05	0.000476186	56211101	56212100	0.4	9.84864e-06	0.000126347	SARNP	NM_033082	-	56151053	56211540	ProximalPromoter	-110.5
chr12	56224501	56225600	1100	85.78;96.31	149.06;124.95	91.05	137	10.75	14.73	Down	-0.59	1.5706e-05	0.000203112	56224501	56225500	-0.59	2.23077e-05	0.000250997	TMEM198B	NR_036476	+	56223391	56230030	Promoter3k	1659.5
chr12	56235501	56237200	1700	158.02;159.10	228.79;207.01	158.56	217.9	14.18	18	Down	-0.46	1.46081e-05	0.000191906	56235601	56236600	-0.63	2.01714e-06	3.26033e-05	MMP19	NM_002429	-	56229213	56236735	Promoter1k	384.5
chr12	56390601	56391700	1100	248.31;191.91	176.79;146.66	220.11	161.72	27.57	19.11	Up	0.44	2.29419e-05	0.000278909	56390701	56391700	0.49	8.70276e-06	0.000113746	SUOX	NM_001032387	+	56391042	56399309	ProximalPromoter	108.5
chr12	56499101	56500800	1700	288.95;273.25	187.19;195.89	281.1	191.54	21.95	14	Up	0.55	5.12231e-09	1.94138e-07	56499701	56500700	1.13	2.40141e-12	2.20548e-10	PA2G4	NM_006191	+	56498102	56507694	Promoter3k	1848.5
chr12	56523401	56524400	1000	18.06;34.24	45.06;57.71	26.15	51.39	5.36	9.35	Down	-0.97	4.31329e-05	0.000463621	56523401	56524400	-0.97	4.31329e-05	0.000437203	ESYT1	NM_015292	+	56521985	56538460	Promoter3k	1915.5
chr12	56546201	56547200	1000	115.13;144.11	85.51;89.48	129.62	87.49	31.15	19.17	Up	0.57	4.98492e-05	0.000521202	56546201	56547200	0.57	4.98492e-05	0.000493417	MYL6B	NM_002475	+	56546203	56551771	Promoter1k	497.5
chr12	56553001	56555200	2200	176.08;251.13	281.94;319.25	213.6	300.6	22.44	28.56	Down	-0.49	5.36902e-08	1.56361e-06	56553301	56554300	-0.63	4.65519e-07	9.19435e-06	MYL6	NM_021019	+	56552044	56555366	Promoter3k	2056.5
chr12	56751601	56753000	1400	85.78;96.31	129.42;170.48	91.05	149.95	9.22	14.14	Down	-0.72	6.92566e-08	1.95818e-06	56751601	56752600	-1.16	2.98962e-08	8.68205e-07	STAT2	NM_005419	-	56735381	56754037	Promoter3k	1736.5
chr12	57037701	57038700	1000	97.07;84.19	53.15;59.30	90.63	56.23	12.37	7.27	Up	0.69	5.49754e-05	0.000565375	57037701	57038700	0.69	5.49754e-05	0.000537127	ATP5B	NM_001686	-	57031958	57039852	Promoter3k	1651.5
chr12	57077701	57079400	1700	117.38;148.39	62.40;98.48	132.89	80.44	15.36	8.64	Up	0.72	3.30859e-07	7.62539e-06	57078301	57079300	0.85	3.01688e-07	6.38524e-06	PTGES3	NM_006601	-	57057124	57082078	Genebody	3527.5
chr12	57116201	57117500	1300	119.64;154.10	70.49;104.83	136.87	87.66	20.2	11.97	Up	0.64	3.10496e-06	5.32526e-05	57116201	57117200	0.82	9.7497e-06	0.000125297	NACA	NR_045277	-	57106210	57119066	Promoter3k	2215.5
chr12	57631901	57635400	3500	119.64;124.14	203.37;324.55	121.89	263.96	5.72	11.74	Down	-1.11	0	0	57632801	57633800	-1.67	0	0	NDUFA4L2	NM_020142	-	57628685	57634475	Promoter1k	824.5
chr12	57823201	57824300	1100	124.16;138.41	182.57;184.25	131.28	183.41	18.2	23.39	Down	-0.48	3.1113e-05	0.000357261	57823201	57824200	-0.47	6.35202e-05	0.000605431						OtherIntergenic	NA
chr12	57882501	57883500	1000	72.24;86.33	79.73;156.72	79.28	118.22	15.19	21.37	Down	-0.58	8.44059e-05	0.000789974	57882501	57883500	-0.58	8.44059e-05	0.000764652	MARS	NM_004990	+	57881735	57910438	Promoter3k	1265.5
chr12	57911901	57913200	1300	51.92;107.73	91.28;150.89	79.82	121.09	9.95	13.46	Down	-0.6	3.60138e-05	0.000402607	57912101	57913100	-0.86	5.78608e-07	1.11371e-05	DDIT3	NM_001195055	-	57910370	57914300	Promoter3k	1749.5
chr12	57997601	57999800	2200	88.04;69.20	128.26;139.24	78.62	133.75	12.61	20.49	Down	-0.77	7.41039e-08	2.07839e-06	57998301	57999300	-0.9	1.75776e-07	4.00211e-06	DTX3	NM_178502	+	57998603	58003583	ProximalPromoter	97.5
chr12	58025601	58027200	1600	49.66;32.10	76.26;87.36	40.88	81.81	8.79	17.15	Down	-1	1.32162e-07	3.42257e-06	58026001	58027000	-1.07	4.2017e-07	8.42418e-06	B4GALNT1	NM_001478	-	58019550	58026985	Promoter1k	584.5
chr12	58165401	58166400	1000	252.83;212.60	194.12;159.89	232.72	177.01	25.44	18.1	Up	0.39	9.6931e-05	0.000882815	58165401	58166400	0.39	9.6931e-05	0.000858639	METTL1	NM_005371	-	58162350	58165914	ProximalPromoter	13.5
chr12	58281901	58283100	1200	31.60;18.55	46.22;55.59	25.08	50.91	2.55	5.11	Down	-1.02	2.30897e-05	0.000280275	58282101	58283100	-1.1	3.57547e-05	0.000373755						OtherIntergenic	NA
chr12	58289701	58291500	1800	45.15;34.24	67.02;132.89	39.7	99.95	5.01	12.43	Down	-1.33	2.27818e-13	2.12648e-11	58289901	58290900	-1.65	6.43929e-15	1.093e-12						OtherIntergenic	NA
chr12	59308801	59310600	1800	88.04;104.88	167.55;147.71	96.46	157.63	5.97	8.85	Down	-0.71	4.91926e-08	1.4449e-06	59308801	59309800	-0.76	7.71919e-06	0.000103172	LRIG3	NM_001136051	-	59265936	59313327	Genebody	3626.5
chr12	60131401	60132900	1500	45.15;63.50	108.62;64.59	54.32	86.6	3.06	4.27	Down	-0.67	0.000112014	0.00100928	60131901	60132900	-0.93	1.56182e-05	0.00018594	SLC16A7	NM_004731	+	60083125	60175408	Genebody	49025.5
chr12	62585601	62586700	1100	38.38;19.26	42.75;94.77	28.82	68.76	4.95	12.16	Down	-1.25	6.49708e-09	2.40224e-07	62585601	62586600	-1.3	3.35317e-09	1.30847e-07	FAM19A2	NM_178539	-	62102028	62586620	Promoter1k	469.5
chr12	62653301	62654300	1000	329.58;238.29	235.72;201.72	283.93	218.72	21.7	15.9	Up	0.38	3.79936e-05	0.000420497	62653301	62654300	0.38	3.79936e-05	0.000392932	USP15	NM_001252079	+	62654120	62730474	Promoter1k	-319.5
chr12	62654701	62656400	1700	363.44;320.33	295.81;227.13	341.89	261.47	28.4	20.15	Up	0.39	3.5381e-06	5.9525e-05	62655301	62656300	0.8	1.55047e-07	3.60499e-06	USP15	NM_001252079	+	62654120	62730474	Promoter3k	1430.5
chr12	62998701	63000400	1700	214.45;219.74	288.88;292.25	217.1	290.56	13.3	16.51	Down	-0.42	3.84664e-06	6.39447e-05	62999201	63000200	-0.8	6.68284e-08	1.74028e-06	C12orf61	NM_175895	-	62995530	62997214	Promoter3k	-2336.5
chr12	63024801	63026900	2100	63.21;82.76	105.15;182.66	72.98	143.9	7.09	13.02	Down	-0.98	6.2601e-12	4.53402e-10	63025201	63026200	-1.17	7.70717e-13	8.13937e-11						OtherIntergenic	NA
chr12	63327001	63328500	1500	151.25;92.75	171.01;201.19	122	186.1	14.29	21.41	Down	-0.61	2.17325e-07	5.31743e-06	63327401	63328400	-0.62	2.58377e-06	4.03664e-05	PPM1H	NM_020700	-	63037762	63328665	Promoter1k	914.5
chr12	64062301	64063900	1600	79.01;84.90	131.73;121.24	81.95	126.48	14.21	20.15	Down	-0.63	1.19278e-05	0.000163024	64062701	64063700	-0.84	1.39849e-05	0.000169118	DPY19L2	NM_173812	-	63952692	64062354	Promoter1k	-746.5
chr12	64214801	64217000	2200	81.27;69.92	105.15;175.25	75.59	140.2	7.85	14.08	Down	-0.89	3.66079e-10	1.78463e-08	64215501	64216500	-0.83	1.72383e-07	3.94302e-06						OtherIntergenic	NA
chr12	64240301	64241500	1200	38.38;64.92	52.00;119.12	51.65	85.56	6.6	10.06	Down	-0.73	3.86233e-05	0.000425817	64240401	64241400	-0.93	7.20794e-06	9.74019e-05	SRGAP1	NM_020762	+	64238540	64541613	Promoter3k	2360.5
chr12	64324801	64325900	1100	15.80;23.54	54.31;37.06	19.67	45.68	2.4	4.9	Down	-1.22	3.94719e-06	6.53388e-05	64324801	64325800	-1.2	5.8997e-06	8.19303e-05	SRGAP1	NM_020762	+	64238540	64541613	Genebody	86810.5
chr12	64783401	64785000	1600	31.60;48.51	67.02;75.18	40.06	71.1	9.34	14.89	Down	-0.83	2.76986e-05	0.000324799	64783401	64784400	-1.32	7.92605e-06	0.000105379	C12orf56	NM_001099676	-	64660762	64784345	ProximalPromoter	144.5
chr12	64844101	64845800	1700	252.83;218.31	151.37;177.36	235.57	164.37	16.57	10.98	Up	0.52	4.44983e-07	9.9202e-06	64844301	64845300	0.91	3.44338e-08	9.78975e-07	TBK1	NM_013254	+	64845839	64895899	Promoter1k	-888.5
chr12	64846701	64847900	1200	248.31;256.84	211.46;166.25	252.58	188.85	25.02	17.12	Up	0.42	1.73257e-05	0.000220455	64846801	64847800	0.46	1.28156e-05	0.00015742	TBK1	NM_013254	+	64845839	64895899	Promoter3k	1461.5
chr12	66122501	66123800	1300	81.27;67.78	100.53;140.83	74.52	120.68	13.09	20.39	Down	-0.7	2.67244e-06	4.67663e-05	66122601	66123600	-0.73	2.04235e-06	3.29486e-05						OtherIntergenic	NA
chr12	66135201	66136200	1000	85.78;72.06	113.24;124.95	78.92	119.09	32.26	46.22	Down	-0.59	5.08552e-05	0.000530534	66135201	66136200	-0.59	5.08552e-05	0.000502215						OtherIntergenic	NA
chr12	66136401	66138000	1600	108.35;63.50	122.48;142.95	85.93	132.72	8.73	13.29	Down	-0.63	7.03711e-06	0.00010561	66137001	66138000	-1.52	1.62677e-07	3.73844e-06						OtherIntergenic	NA
chr12	66273701	66276300	2600	56.43;82.76	131.73;170.48	69.6	151.1	2.72	5.36	Down	-1.12	4.10783e-15	4.85677e-13	66275101	66276100	-1.42	3.39145e-08	9.66348e-07	HMGA2	NM_003484	+	66218239	66309307	Genebody	56761.5
chr12	66563901	66565100	1200	40.63;49.94	83.20;69.89	45.29	76.54	9.06	13.82	Down	-0.76	5.64792e-05	0.000577262	66563901	66564900	-0.79	3.2464e-05	0.000344329	TMBIM4	NM_016056	-	66530716	66563807	Promoter1k	-693.5
chr12	67462001	67463200	1200	36.12;40.67	40.44;106.95	38.39	73.7	11.19	20.64	Down	-0.94	1.97302e-06	3.59711e-05	67462101	67463100	-1.01	1.12396e-06	1.96821e-05						OtherIntergenic	NA
chr12	67662101	67663300	1200	282.17;252.56	239.19;167.30	267.37	203.25	13.2	9.25	Up	0.4	2.83376e-05	0.000331009	67662201	67663200	0.43	2.85801e-05	0.000309714	CAND1	NM_018448	+	67663060	67708388	Promoter1k	-359.5
chr12	68043201	68044400	1200	151.25;160.52	169.86;243.54	155.88	206.7	58.21	72.59	Down	-0.41	0.00015659	0.00139649	68043201	68044200	-0.51	4.40575e-05	0.000444647	DYRK2	NM_006482	+	68042511	68056444	Promoter3k	1289.5
chr12	68092101	68093600	1500	47.41;47.80	98.22;69.36	47.6	83.79	5.38	8.64	Down	-0.82	7.01064e-06	0.000105274	68092201	68093200	-0.85	4.82117e-06	6.91654e-05						OtherIntergenic	NA
chr12	69204001	69205600	1600	119.64;145.54	57.78;106.95	132.59	82.36	15.02	8.76	Up	0.69	1.12936e-06	2.22289e-05	69204201	69205200	0.84	3.83969e-06	5.68122e-05	MDM2	NM_002392	+	69201970	69239212	Promoter3k	2830.5
chr12	69632101	69633100	1000	18.06;28.54	43.91;51.36	23.3	47.63	4.58	8.4	Down	-1.03	3.6587e-05	0.000408002	69632101	69633100	-1.03	3.6587e-05	0.000380989	CPSF6	NM_007007	+	69633316	69668138	Promoter1k	-715.5
chr12	69634401	69636400	2000	291.20;255.41	183.73;178.95	273.31	181.34	16.28	10.15	Up	0.59	9.30219e-10	4.15657e-08	69634701	69635700	0.72	3.24346e-10	1.67652e-08	CPSF6	NM_007007	+	69633316	69668138	Promoter3k	2084.5
chr12	69677501	69678800	1300	24.83;27.11	57.78;46.06	25.97	51.92	2.31	4.21	Down	-1	2.69357e-05	0.000317358	69677601	69678600	-1.22	1.39185e-06	2.36407e-05						OtherIntergenic	NA
chr12	69724101	69725800	1700	38.38;27.11	52.00;84.71	32.74	68.35	2.61	5.37	Down	-1.06	4.1267e-07	9.27623e-06	69724501	69725500	-1.27	1.85167e-08	5.73694e-07						OtherIntergenic	NA
chr12	70132801	70133800	1000	67.72;87.04	82.04;149.30	77.38	115.67	30.23	42.21	Down	-0.58	9.21483e-05	0.000848533	70132801	70133800	-0.58	9.21483e-05	0.000823615	RAB3IP	NM_175625	+	70133179	70216984	ProximalPromoter	121.5
chr12	70758901	70761600	2700	47.41;111.30	98.22;248.84	79.35	173.53	9.89	19.48	Down	-1.13	0	0	70760601	70761600	-1.41	1.04083e-11	8.27375e-10	KCNMB4	NM_014505	+	70760061	70828072	ProximalPromoter	189.5
chr12	71003101	71004800	1700	22.57;43.52	61.24;94.77	33.05	78.01	7.28	15.38	Down	-1.24	9.28743e-10	4.15358e-08	71003301	71004300	-1.19	2.7806e-08	8.17193e-07	PTPRB	NM_001109754	-	70910631	71031220	Genebody	27269.5
chr12	72669801	72670800	1000	135.44;122.00	113.24;62.47	128.72	87.86	13.24	8.23	Up	0.55	8.19328e-05	0.00077234	72669801	72670800	0.55	8.19328e-05	0.000746349	TRHDE	NM_013381	+	72666528	73059422	Genebody	3772.5
chr12	75875501	75876800	1300	130.93;164.80	158.30;240.90	147.87	199.6	13.17	16.5	Down	-0.43	8.41505e-05	0.000788764	75875701	75876700	-0.55	2.12864e-05	0.000241247	GLIPR1	NM_006851	+	75874512	75895716	Promoter3k	1638.5
chr12	75877001	75878100	1100	51.92;60.64	50.84;139.24	56.28	95.04	6.84	11.07	Down	-0.76	7.42386e-06	0.000110362	75877101	75878100	-0.79	1.47746e-05	0.000177416	GLIPR1	NM_006851	+	75874512	75895716	Genebody	3038.5
chr12	75903401	75905000	1600	307.01;327.47	231.10;231.37	317.24	231.23	26.06	17.54	Up	0.46	1.94915e-07	4.84986e-06	75903501	75904500	0.97	7.6982e-11	4.79329e-09	KRR1	NM_007043	-	75891418	75905418	Promoter3k	1217.5
chr12	76376401	76377900	1500	22.57;17.12	46.22;45.00	19.85	45.61	4.07	8.92	Down	-1.2	4.99703e-06	7.9698e-05	76376901	76377900	-1.65	2.91061e-08	8.48132e-07						OtherIntergenic	NA
chr12	76421501	76424500	3000	487.60;609.99	710.63;782.52	548.79	746.58	24.74	30.77	Down	-0.44	6.88338e-15	7.93765e-13	76422301	76423300	-0.52	9.1673e-10	4.16873e-08	PHLDA1	NM_007350	-	76419226	76425556	Promoter3k	2555.5
chr12	76475701	76477400	1700	259.60;279.67	154.84;226.60	269.63	190.72	23.82	15.84	Up	0.5	1.84495e-07	4.61303e-06	76476001	76477000	0.8	2.79551e-09	1.11627e-07	NAP1L1	NM_004537	-	76438671	76478738	Promoter3k	2187.5
chr12	76815101	76816100	1000	45.15;102.02	39.29;42.88	73.58	41.09	7.35	3.56	Up	0.84	1.54949e-05	0.000201039	76815101	76816100	0.84	1.54949e-05	0.000184729	OSBPL8	NM_020841	-	76745577	76953589	Genebody	137988
chr12	77456901	77458600	1700	228.00;192.63	257.68;292.78	210.31	275.23	14.98	18.63	Down	-0.39	3.0106e-05	0.000347404	77457101	77458100	-0.72	1.52498e-07	3.55053e-06	E2F7	NM_203394	-	77415025	77459360	Promoter3k	1609.5
chr12	77718601	77720500	1900	97.07;119.86	134.04;207.01	108.46	170.53	14.6	21.36	Down	-0.65	1.3144e-07	3.4096e-06	77719101	77720100	-1.06	1.04846e-08	3.53827e-07						OtherIntergenic	NA
chr12	78337201	78338300	1100	38.38;52.79	50.84;106.42	45.58	78.63	6.57	10.58	Down	-0.79	2.45956e-05	0.000293975	78337201	78338200	-0.78	3.375e-05	0.000355915	NAV3	NM_014903	+	78225068	78606790	Genebody	112682
chr12	79258001	79259400	1400	101.58;94.89	147.90;149.83	98.23	148.87	15.65	22.2	Down	-0.6	4.8435e-06	7.76274e-05	79258201	79259200	-0.78	1.25132e-06	2.15096e-05	SYT1	NM_005639	+	79258448	79845788	Promoter1k	252.5
chr12	80324901	80327200	2300	209.94;306.06	315.45;403.96	258	359.71	13.83	17.51	Down	-0.48	6.61086e-09	2.4408e-07	80325501	80326500	-0.62	1.08702e-05	0.000137124	PPP1R12A	NM_001244992	-	80167342	80328731	Promoter3k	2680.5
chr12	80329501	80331300	1800	164.79;189.06	275.01;238.25	176.93	256.63	11.3	14.92	Down	-0.54	5.67016e-08	1.63925e-06	80329801	80330800	-1.01	1.00386e-12	1.03053e-10	PPP1R12A	NM_001143885	-	80167342	80329235	Promoter3k	-1165.5
chr12	80839101	80840200	1100	33.86;39.24	67.02;67.77	36.55	67.39	5.08	8.59	Down	-0.88	1.62605e-05	0.000209179	80839101	80840100	-0.88	2.53105e-05	0.000278448	PTPRQ	NM_001145026	+	80838125	81073968	Promoter3k	1525.5
chr12	81329101	81332100	3000	347.64;284.66	499.18;416.14	316.15	457.66	16.34	22.2	Down	-0.53	5.41123e-13	4.80665e-11	81329401	81330400	-0.8	1.639e-08	5.16832e-07	LIN7A	NM_004664	-	81191170	81331694	Promoter3k	1093.5
chr12	81470901	81473400	2500	198.65;64.21	315.45;193.25	131.43	254.35	9.73	18.92	Down	-0.95	0	0	81472001	81473000	-1.25	0	0	ACSS3	NM_024560	+	81471808	81649582	Promoter1k	342.5
chr12	82151601	82153400	1800	29.35;29.25	64.71;96.36	29.3	80.53	7.66	19.96	Down	-1.46	1.78635e-12	1.43777e-10	82152401	82153400	-1.63	1.46292e-10	8.34141e-09	PPFIA2	NM_003625	-	81652044	82153109	Promoter1k	608.5
chr12	83080801	83083100	2300	225.74;234.01	301.59;347.84	229.87	324.72	35.42	46.66	Down	-0.5	1.13302e-08	3.91615e-07	83081001	83082000	-0.57	3.79985e-07	7.73675e-06	TMTC2	NM_152588	+	83080933	83528067	Promoter3k	1017.5
chr12	85430301	85431400	1100	42.89;44.23	75.11;77.30	43.56	76.2	5.93	9.63	Down	-0.81	2.18633e-05	0.000268174	85430401	85431400	-1.01	1.37255e-05	0.000166489	LRRIQ1	NM_001079910	+	85430098	85638883	Promoter1k	752.5
chr12	85673301	85675600	2300	97.07;54.22	153.68;173.66	75.64	163.67	9.71	20.77	Down	-1.11	4.44089e-16	6.15632e-14	85673801	85674800	-1.46	0	0	ALX1	NM_006982	+	85674035	85695561	Promoter1k	415.5
chr12	88970101	88973100	3000	297.98;403.80	521.13;598.80	350.89	559.97	14.01	20.33	Down	-0.67	0	0	88970701	88971700	-1.41	0	0	KITLG	NM_003994	-	88886569	88974250	Promoter3k	2649.5
chr12	89742701	89744600	1900	284.43;311.06	116.71;301.78	297.74	209.24	22.44	15.18	Up	0.51	2.50629e-08	7.96668e-07	89743001	89744000	0.6	4.26201e-06	6.23434e-05	DUSP6	NM_001946	-	89741836	89746296	Promoter3k	2645.5
chr12	89747101	89749000	1900	130.93;173.37	210.30;254.66	152.15	232.48	18.08	25.24	Down	-0.61	6.08767e-09	2.2688e-07	89747601	89748600	-0.66	2.15275e-07	4.77028e-06	DUSP6	NM_001946	-	89741836	89746296	Promoter3k	-1754.5
chr12	90104201	90105800	1600	108.35;148.39	146.75;232.95	128.37	189.85	7.56	10.32	Down	-0.56	1.01308e-06	2.0266e-05	90104801	90105800	-1.24	5.55153e-08	1.48942e-06	LOC338758	NR_028138	+	90102731	90105729	Promoter3k	2269.5
chr12	91498501	91499800	1300	18.06;38.53	56.62;61.42	28.29	59.02	2.53	4.6	Down	-1.06	2.59484e-06	4.56101e-05	91498701	91499700	-1.19	1.82952e-06	2.99854e-05	LUM	NM_002345	-	91497231	91505542	Genebody	6391.5
chr12	91568801	91574100	5300	388.27;463.02	970.62;723.22	425.65	846.92	9.64	17.26	Down	-0.99	0	0	91569201	91570200	-1.7	0	0	DCN	NM_133507	-	91539034	91572329	Promoter1k	878.5
chr12	91720801	91721800	1000	24.83;34.24	46.22;66.71	29.54	56.46	3.41	5.99	Down	-0.93	3.45771e-05	0.0003899	91720801	91721800	-0.93	3.45771e-05	0.000363444						OtherIntergenic	NA
chr12	92428301	92429800	1500	31.60;38.53	60.09;63.53	35.06	61.81	3.36	5.42	Down	-0.82	0.000109743	0.000989864	92428701	92429700	-1.02	7.96849e-06	0.000105789						OtherIntergenic	NA
chr12	92530801	92532400	1600	20.32;33.53	62.40;54.00	26.92	58.2	1.46	2.78	Down	-1.11	1.22976e-06	2.39302e-05	92530901	92531900	-1.25	1.33361e-05	0.000162842						OtherIntergenic	NA
chr12	92532601	92534000	1400	63.21;112.72	120.17;151.42	87.96	135.8	8.08	11.12	Down	-0.63	5.6368e-06	8.80906e-05	92532901	92533900	-0.69	1.59225e-05	0.000189081	BTG1	NM_001731	-	92534053	92539673	Genebody	6372.5
chr12	93364201	93366100	1900	47.41;34.96	79.73;99.54	41.18	89.63	2.26	4.76	Down	-1.12	1.3365e-09	5.77627e-08	93364801	93365800	-1.24	6.46634e-09	2.32242e-07						OtherIntergenic	NA
chr12	93833401	93834400	1000	148.99;138.41	97.06;100.59	143.7	98.83	19.96	12.86	Up	0.54	4.38211e-05	0.000469632	93833401	93834400	0.54	4.38211e-05	0.00044287	UBE2N	NM_003348	-	93802087	93836026	Promoter3k	2125.5
chr12	93861201	93863100	1900	399.56;397.38	320.07;227.13	398.47	273.6	35.84	22.48	Up	0.54	8.39706e-12	5.88378e-10	93862101	93863100	1.2	1.56875e-13	1.99708e-11	MRPL42	NR_038161	+	93861265	93897548	Promoter1k	885.5
chr12	93965201	93967600	2400	169.30;226.87	202.21;378.02	198.09	290.12	20.84	28.43	Down	-0.55	3.46323e-09	1.36803e-07	93966401	93967400	-0.76	6.67093e-08	1.73806e-06	SOCS2	NM_003877	+	93963597	93969978	Promoter3k	2803.5
chr12	94135001	94136800	1800	110.61;138.41	164.08;204.89	124.51	184.49	10.5	14.31	Down	-0.57	1.29344e-06	2.50086e-05	94135101	94136100	-0.76	3.79653e-05	0.000392797	CRADD	NM_003805	+	94071150	94244531	Genebody	64750.5
chr12	94494801	94496500	1700	67.72;84.90	115.55;128.13	76.31	121.84	5.95	8.68	Down	-0.68	4.33827e-06	7.08322e-05	94495001	94496000	-0.84	2.28735e-06	3.63537e-05						OtherIntergenic	NA
chr12	94580101	94581800	1700	20.32;25.68	62.40;76.24	23	69.32	4.2	11.62	Down	-1.59	3.05067e-12	2.34879e-10	94580501	94581500	-1.58	3.22392e-11	2.25747e-09	PLXNC1	NM_005761	+	94542498	94701451	Genebody	38452.5
chr12	94760901	94762700	1800	79.01;53.51	144.44;85.24	66.26	114.84	3.83	6.24	Down	-0.79	2.79495e-07	6.59389e-06	94761201	94762200	-0.89	6.44848e-08	1.6878e-06	CCDC41	NM_001042399	-	94702055	94853764	Genebody	91963.5
chr12	94854001	94855200	1200	83.52;109.87	136.35;142.95	96.7	139.65	18.69	24.49	Down	-0.53	7.42405e-05	0.000715031	94854101	94855100	-0.67	8.72833e-06	0.000113994	LOC144486	NR_027035	+	94853778	94856344	Promoter1k	822.5
chr12	95609101	95610700	1600	194.14;311.06	169.86;173.66	252.6	171.76	19.51	11.81	Up	0.56	2.59584e-08	8.23099e-07	95609501	95610500	0.61	1.7204e-07	3.93778e-06	FGD6	NM_018351	-	95470524	95611240	Promoter3k	1339.5
chr12	95612601	95613800	1200	189.62;218.31	142.13;153.01	203.97	147.57	17.28	11.5	Up	0.47	2.01515e-05	0.000250402	95612701	95613700	0.51	2.54443e-05	0.0002798	VEZT	NM_017599	+	95611521	95696566	Promoter3k	1679.5
chr12	96181401	96182600	1200	18.06;43.52	56.62;74.12	30.79	65.37	3.35	6.21	Down	-1.09	4.56697e-07	1.01477e-05	96181501	96182500	-1.29	1.03644e-07	2.54805e-06	NTN4	NM_021229	-	96051582	96184536	Promoter3k	2535.5
chr12	96182701	96184200	1500	121.90;194.77	194.12;258.37	158.33	226.25	20.12	25.94	Down	-0.51	9.09129e-07	1.84958e-05	96182901	96183900	-0.62	8.30113e-07	1.52205e-05	NTN4	NM_021229	-	96051582	96184536	Promoter3k	1085.5
chr12	96184401	96185900	1500	63.21;66.35	91.28;132.89	64.78	112.09	6.13	9.99	Down	-0.79	4.15724e-07	9.33673e-06	96184801	96185800	-0.83	2.43419e-06	3.84262e-05	NTN4	NM_021229	-	96051582	96184536	Promoter1k	-614.5
chr12	96336501	96338300	1800	137.70;129.13	186.04;183.72	133.42	184.88	30.21	39.1	Down	-0.47	4.34866e-05	0.000466676	96336801	96337800	-0.76	2.2558e-07	4.93483e-06	AMDHD1	NM_152435	+	96337070	96362370	Promoter1k	330.5
chr12	96428801	96430200	1400	363.44;287.51	309.68;214.95	325.48	262.31	21.1	15.86	Up	0.31	0.000226058	0.00200386	96428901	96429900	0.37	3.80042e-05	0.000392963	LTA4H	NM_000895	-	96394610	96429365	ProximalPromoter	-135.5
chr12	96589901	96590900	1000	153.50;174.08	95.91;132.36	163.79	114.13	28.54	18.55	Up	0.52	2.40274e-05	0.000289133	96589901	96590900	0.52	2.40274e-05	0.000267052	ELK3	NM_005230	+	96588206	96661606	Promoter3k	2194.5
chr12	96790601	96791700	1100	164.79;243.28	149.06;149.83	204.04	149.45	21.65	14.21	Up	0.45	3.88119e-05	0.000427529	96790601	96791600	0.51	2.75935e-05	0.000300348	CDK17	NM_001170464	-	96672038	96794366	Genebody	3215.5
chr12	96793601	96794600	1000	81.27;80.62	108.62;135.01	80.94	121.81	20.38	28.83	Down	-0.59	4.63854e-05	0.000492393	96793601	96794600	-0.59	4.63854e-05	0.000464314	CDK17	NM_001170464	-	96672038	96794366	Promoter1k	265.5
chr12	97113101	97115000	1900	22.57;65.64	80.89;102.71	44.11	91.8	4.2	7.52	Down	-1.06	4.97747e-09	1.89346e-07	97113601	97114600	-1.11	3.06585e-09	1.20735e-07						OtherIntergenic	NA
chr12	98811501	98812500	1000	9.03;28.54	48.53;34.94	18.78	41.74	1.79	3.3	Down	-1.15	2.38422e-05	0.000287618	98811501	98812500	-1.15	2.38422e-05	0.000265532						OtherIntergenic	NA
chr12	100987201	100988400	1200	29.35;34.96	64.71;55.59	32.15	60.15	2.44	4.14	Down	-0.9	3.26778e-05	0.0003724	100987401	100988400	-1.07	1.28759e-05	0.000157975	GAS2L3	NM_174942	+	100967488	101018685	Genebody	20312.5
chr12	101673701	101675500	1800	363.44;351.72	251.90;269.49	357.58	260.69	31.27	21.32	Up	0.46	3.35208e-08	1.03049e-06	101674301	101675300	0.57	9.66449e-07	1.72888e-05	UTP20	NM_014503	+	101673904	101780397	Promoter1k	696.5
chr12	102514601	102515900	1300	146.73;144.83	101.68;90.01	145.78	95.84	18.03	10.96	Up	0.61	5.12925e-06	8.13703e-05	102514901	102515900	0.99	9.27386e-08	2.32212e-06	C12orf48	NM_017915	+	102513955	102591298	Promoter3k	1295.5
chr12	103351101	103352700	1600	49.66;26.40	52.00;111.71	38.03	81.86	22.98	50.64	Down	-1.11	1.02343e-08	3.59044e-07	103351501	103352500	-1.23	2.95203e-09	1.16789e-07	ASCL1	NM_004316	+	103351451	103354294	Promoter1k	449.5
chr12	104325501	104327100	1600	228.00;308.20	224.17;176.83	268.1	200.5	22.51	15.02	Up	0.42	9.68837e-06	0.000137761	104325801	104326800	0.55	1.45095e-05	0.000174599	HSP90B1	NM_003299	+	104324188	104341703	Promoter3k	2112.5
chr12	104458801	104460500	1700	164.79;129.13	218.39;192.19	146.96	205.29	12.83	16.94	Down	-0.48	1.0567e-05	0.000147722	104459201	104460200	-0.8	4.65885e-07	9.19806e-06	HCFC2	NM_013320	+	104458235	104500304	Promoter3k	1415.5
chr12	104673301	104674700	1400	36.12;35.67	63.55;86.30	35.9	74.93	3.12	6.16	Down	-1.06	1.15694e-07	3.05241e-06	104673301	104674300	-1.24	1.54566e-06	2.59363e-05	TXNRD1	NM_001093771	+	104609558	104744062	Genebody	64442.5
chr12	104682901	104685600	2700	293.46;242.57	374.38;460.62	268.01	417.5	15.81	23.56	Down	-0.64	4.44089e-16	6.15632e-14	104683601	104684600	-0.94	1.53166e-12	1.49195e-10	TXNRD1	NM_182729	+	104680726	104744062	Genebody	3524.5
chr12	105380501	105381700	1200	128.67;169.80	95.91;100.06	149.23	97.99	29.25	17.42	Up	0.61	3.72253e-06	6.2241e-05	105380601	105381600	0.71	1.25844e-06	2.16248e-05	C12orf45	NM_152318	+	105380097	105388505	Promoter3k	1003.5
chr12	105476001	105477200	1200	38.38;70.63	63.55;122.83	54.5	93.19	7.75	12.02	Down	-0.77	5.9396e-06	9.19931e-05	105476201	105477200	-0.8	5.30332e-06	7.50358e-05	ALDH1L2	NM_001034173	-	105413561	105478341	Promoter3k	1740.5
chr12	106529301	106532500	3200	297.98;263.26	409.05;535.27	280.62	472.16	10.41	16.7	Down	-0.75	0	0	106530401	106531400	-1.28	0	0	NUAK1	NM_014840	-	106457124	106533811	Promoter3k	2910.5
chr12	106533301	106535300	2000	180.59;160.52	218.39;281.13	170.56	249.76	14.26	19.87	Down	-0.55	4.25431e-08	1.27064e-06	106534101	106535100	-1.08	2.96822e-09	1.17159e-07	NUAK1	NM_014840	-	106457124	106533811	Promoter1k	-489.5
chr12	107167701	107168800	1100	309.26;225.45	224.17;181.07	267.35	202.62	20.01	14.37	Up	0.4	2.33962e-05	0.000283327	107167701	107168700	0.42	1.84733e-05	0.000214034	LOC100287944	NR_040246	-	106890187	107168609	Promoter1k	358.5
chr12	107711901	107713800	1900	56.43;84.90	112.08;158.30	70.67	135.19	22.07	38.42	Down	-0.94	1.41591e-10	7.56979e-09	107712401	107713400	-1.34	7.62501e-13	8.06918e-11	BTBD11	NM_001018072	+	107712196	108053419	Promoter1k	654.5
chr12	108080301	108081400	1100	99.33;75.62	45.06;48.18	87.47	46.62	25.62	13.07	Up	0.91	4.92789e-07	1.08264e-05	108080401	108081400	1.11	8.66656e-08	2.18709e-06	PWP1	NM_007062	+	108079589	108106257	Promoter3k	1261.5
chr12	108152601	108154200	1600	277.66;251.84	182.57;215.48	264.75	199.03	25.9	18.41	Up	0.41	1.53676e-05	0.00019974	108153201	108154200	0.49	6.55686e-06	8.97354e-05	PRDM4	NM_012406	-	108126642	108154914	Promoter3k	1513.5
chr12	108934301	108936200	1900	29.35;69.20	110.93;72.53	49.27	91.73	4.03	6.33	Down	-0.9	3.47139e-07	7.96684e-06	108934601	108935600	-1.1	2.83725e-08	8.29576e-07	SART3	NM_014706	-	108915990	108955165	Genebody	19914.5
chr12	109219801	109220800	1000	15.80;32.82	38.13;61.42	24.31	49.77	3.66	6.68	Down	-1.03	2.36955e-05	0.000286344	109219801	109220800	-1.03	2.36955e-05	0.000264127	SSH1	NM_001161331	-	109185694	109221327	Promoter3k	1026.5
chr12	109226101	109227100	1000	18.06;22.12	52.00;33.88	20.09	42.94	2.09	3.99	Down	-1.1	3.82559e-05	0.000422624	109226101	109227100	-1.1	3.82559e-05	0.00039489	SSH1	NM_001161330	-	109185694	109251359	Genebody	24758.5
chr12	109251201	109252800	1600	40.63;90.61	65.86;144.54	65.62	105.2	10.58	15.24	Down	-0.68	1.68967e-05	0.000215797	109251601	109252600	-0.78	3.40781e-06	5.12927e-05	SSH1	NM_001161330	-	109185694	109251359	Promoter1k	-641.5
chr12	109548601	109550300	1700	92.55;92.75	174.48;115.42	92.65	144.95	7.27	10.35	Down	-0.65	1.44947e-06	2.76e-05	109549101	109550100	-1.09	6.28497e-09	2.26996e-07	UNG	NM_003362	+	109535922	109548798	Genebody	13528.5
chr12	109913701	109915100	1400	189.62;217.60	272.70;282.72	203.61	277.71	25.56	32.03	Down	-0.45	1.70002e-06	3.16445e-05	109913901	109914900	-0.55	3.71338e-07	7.61192e-06	KCTD10	NM_031954	-	109886459	109915155	Promoter1k	754.5
chr12	110510201	110512300	2100	27.09;57.79	101.68;100.06	42.44	100.87	4.78	9.87	Down	-1.25	2.4678e-12	1.92305e-10	110510701	110511700	-1.26	1.15558e-11	9.07365e-10						OtherIntergenic	NA
chr12	110721201	110723100	1900	442.45;475.86	392.87;311.84	459.16	352.36	29.42	20.59	Up	0.38	1.09844e-07	2.9211e-06	110721401	110722400	0.48	6.0191e-07	1.15296e-05	ATP2A2	NM_001681	+	110719031	110788897	Genebody	3119.5
chr12	111177701	111178800	1100	164.79;180.50	121.33;119.65	172.64	120.49	13.98	8.98	Up	0.52	1.56465e-05	0.000202597	111177801	111178800	0.57	3.70952e-06	5.5156e-05	PPP1CC	NM_002710	-	111157612	111180783	Promoter3k	2532.5
chr12	111994401	111995700	1300	18.06;21.40	54.31;35.47	19.73	44.89	2.07	4.21	Down	-1.19	7.27828e-06	0.000108564	111994501	111995500	-1.56	9.13349e-08	2.29255e-06	ATXN2	NM_002973	-	111890017	112037480	Genebody	42429.5
chr12	112203801	112205300	1500	90.30;104.16	134.04;176.30	97.23	155.17	18.82	27.9	Down	-0.67	2.2076e-07	5.38866e-06	112204101	112205100	-0.78	1.53277e-07	3.56705e-06	ALDH2	NM_000690	+	112204690	112247789	ProximalPromoter	-139.5
chr12	112544501	112545900	1400	191.88;154.82	106.31;141.89	173.35	124.1	18.45	12.71	Up	0.48	5.17295e-05	0.000538127	112544601	112545600	0.81	1.18648e-06	2.05738e-05	NAA25	NM_024953	-	112464492	112546635	Promoter3k	1434.5
chr12	112547201	112548300	1100	22.57;31.39	46.22;62.47	26.98	54.35	3	5.53	Down	-1.01	1.46796e-05	0.000192648	112547301	112548300	-1.1	2.03693e-05	0.000232545	NAA25	NM_024953	-	112464492	112546635	Promoter3k	-1115.5
chr12	112845001	112846500	1500	94.81;221.88	67.02;103.77	158.34	85.4	24.83	11.81	Up	0.89	2.75584e-11	1.74337e-09	112845201	112846200	1.06	8.26661e-12	6.75428e-10	RPL6	NM_000970	-	112842993	112847443	Promoter3k	1692.5
chr12	113344101	113345900	1800	11.29;16.41	68.17;300.72	13.85	184.45	2.18	27.69	Down	-3.74	0	0	113344101	113345100	-2.72	0	0	OAS1	NM_002534	+	113344738	113355831	Promoter1k	262.5
chr12	113376301	113377900	1600	151.25;156.24	181.41;307.08	153.74	244.25	29.8	44.99	Down	-0.67	1.16563e-10	6.35061e-09	113376901	113377900	-1.56	1.77636e-15	3.40895e-13	OAS3	NM_006187	+	113376248	113411054	Promoter1k	852.5
chr12	113415401	113417600	2200	54.18;57.07	109.77;290.66	55.63	200.22	8.06	28.04	Down	-1.85	0	0	113415801	113416800	-1.41	0	0	OAS2	NM_001032731	+	113416273	113426610	ProximalPromoter	227.5
chr12	114846901	114849200	2300	282.17;363.85	405.58;495.03	323.01	450.31	27.99	35.74	Down	-0.48	8.68485e-11	4.90308e-09	114847701	114848700	-0.77	5.4011e-11	3.53865e-09	LOC255480	NR_038440	+	114845999	114850637	Promoter3k	2051.5
chr12	114851501	114853100	1600	27.09;45.66	60.09;93.18	36.37	76.63	6.19	11.81	Down	-1.08	6.11914e-08	1.75426e-06	114851501	114852500	-1.09	1.61076e-06	2.6871e-05						OtherIntergenic	NA
chr12	114878001	114879300	1300	18.06;23.54	46.22;60.89	20.8	53.55	5.68	13.44	Down	-1.36	4.62676e-08	1.36837e-06	114878001	114879000	-1.6	3.88938e-09	1.48725e-07						OtherIntergenic	NA
chr12	115103001	115105800	2800	117.38;87.75	150.22;222.90	102.57	186.56	9.85	17.45	Down	-0.86	1.97886e-12	1.5767e-10	115104401	115105400	-1.14	5.4281e-07	1.05269e-05						OtherIntergenic	NA
chr12	115108201	115110200	2000	158.02;248.99	288.88;301.25	203.5	295.06	16.85	21.8	Down	-0.54	6.04015e-09	2.25273e-07	115108701	115109700	-0.72	3.25315e-08	9.31723e-07	TBX3	NM_005996	-	115108058	115121969	Genebody	12768.5
chr12	115128801	115130800	2000	124.16;167.66	184.88;258.90	145.91	221.89	17.52	24.47	Down	-0.6	1.87387e-08	6.1503e-07	115129401	115130400	-0.85	1.16201e-08	3.85073e-07						OtherIntergenic	NA
chr12	115130901	115131900	1000	27.09;34.24	50.84;68.30	30.67	59.57	7.38	13.23	Down	-0.96	1.41701e-05	0.000187348	115130901	115131900	-0.96	1.41701e-05	0.000170915						OtherIntergenic	NA
chr12	115135301	115137200	1900	63.21;61.36	95.91;136.07	62.28	115.99	9.85	17.4	Down	-0.9	9.86767e-09	3.47844e-07	115135701	115136700	-0.97	3.97723e-09	1.51704e-07						Genedesert	NA
chr12	116190901	116192800	1900	74.49;63.50	117.86;123.89	68.99	120.88	2.64	4.37	Down	-0.81	8.38203e-08	2.31438e-06	116191001	116192000	-1.19	3.12986e-06	4.76107e-05						Genedesert	NA
chr12	116192901	116197100	4200	458.25;462.31	585.84;722.16	460.28	654	11.01	14.67	Down	-0.51	2.22045e-16	3.24431e-14	116195201	116196200	-0.79	3.85284e-08	1.07886e-06						Genedesert	NA
chr12	116893301	116894500	1200	22.57;24.26	49.69;60.89	23.42	55.29	2.82	6.21	Down	-1.24	2.54275e-07	6.08261e-06	116893501	116894500	-1.48	9.55628e-08	2.37779e-06						OtherIntergenic	NA
chr12	116962901	116963900	1000	22.57;23.54	42.75;52.41	23.06	47.58	3.21	6.18	Down	-1.05	3.04556e-05	0.000350888	116962901	116963900	-1.05	3.04556e-05	0.000325715						OtherIntergenic	NA
chr12	117095701	117097400	1700	27.09;34.24	56.62;65.12	30.67	60.87	3.57	6.49	Down	-0.99	6.58374e-06	0.00010018	117096201	117097200	-1.28	9.83788e-08	2.43842e-06						OtherIntergenic	NA
chr12	117175501	117176500	1000	137.70;181.93	105.15;123.36	159.81	114.26	26.33	17.18	Up	0.48	9.5855e-05	0.000875185	117175501	117176500	0.48	9.5855e-05	0.000850719	RNFT2	NM_032814	+	117176095	117291436	ProximalPromoter	-94.5
chr12	117255801	117257100	1300	54.18;105.59	107.46;138.71	79.88	123.09	9.74	13.3	Down	-0.62	1.66819e-05	0.000213584	117256001	117257000	-0.79	1.56404e-06	2.61678e-05	RNFT2	NM_032814	+	117176095	117291436	Genebody	80355.5
chr12	118497601	118501300	3700	284.43;310.34	387.09;554.33	297.39	470.71	23.54	34.95	Down	-0.66	0	0	118499201	118500200	-0.85	2.08058e-10	1.12876e-08	WSB2	NM_018639	-	118470491	118498951	Promoter1k	-499.5
chr12	118540501	118542400	1900	176.08;186.92	241.50;276.90	181.5	259.2	33.06	43.92	Down	-0.51	1.53623e-07	3.92889e-06	118540701	118541700	-0.62	2.30909e-06	3.66439e-05	VSIG10	NM_019086	-	118501397	118541810	Promoter1k	359.5
chr12	118573701	118574700	1000	108.35;126.28	155.99;173.66	117.32	164.83	38.21	49.43	Down	-0.49	6.08502e-05	0.000611366	118573701	118574700	-0.49	6.08502e-05	0.000584336	PEBP1	NM_002567	+	118573869	118583390	Promoter1k	331.5
chr12	118812501	118813700	1200	22.57;46.37	60.09;71.47	34.47	65.78	2.88	4.84	Down	-0.93	8.23053e-06	0.000120291	118812601	118813600	-1.04	2.61211e-06	4.07719e-05	SUDS3	NM_022491	+	118814357	118855840	Promoter3k	-1256.5
chr12	120105901	120107000	1100	115.13;156.96	168.70;202.78	136.04	185.74	29.98	37.28	Down	-0.45	8.63767e-05	0.00080479	120106001	120107000	-0.52	2.24048e-05	0.000251979	PRKAB1	NM_006253	+	120105760	120119429	Promoter1k	690.5
chr12	120240701	120243100	2400	101.58;97.03	173.33;182.66	99.31	177.99	6.49	10.89	Down	-0.84	1.71108e-11	1.11962e-09	120241301	120242300	-0.88	3.1745e-09	1.24537e-07	CIT	NM_007174	-	120123594	120315095	Genebody	73194.5
chr12	120632701	120633800	1100	79.01;112.01	58.93;55.59	95.51	57.26	18.34	9.86	Up	0.74	1.08418e-05	0.000150785	120632801	120633800	0.86	4.45877e-06	6.4688e-05	GCN1L1	NM_006836	-	120565013	120632513	Promoter1k	-737.5
chr12	120729301	120731400	2100	92.55;92.75	167.55;156.19	92.65	161.87	3.06	4.96	Down	-0.8	6.63186e-10	3.07005e-08	120730001	120731000	-1.22	3.19567e-12	2.85837e-10						OtherIntergenic	NA
chr12	120965601	120966600	1000	42.89;74.20	92.44;96.89	58.54	94.66	19.34	27.7	Down	-0.69	3.37718e-05	0.00038275	120965601	120966600	-0.69	3.37718e-05	0.000355999	COQ5	NM_032314	-	120941081	120966964	Promoter1k	863.5
chr12	121017701	121018700	1000	85.78;69.92	49.69;43.41	77.85	46.55	12.53	7.05	Up	0.74	6.60913e-05	0.000652176	121017701	121018700	0.74	6.60913e-05	0.000624383	POP5	NM_015918	-	121016847	121019197	Promoter1k	996.5
chr12	121021401	121023000	1600	22.57;25.68	53.15;64.06	24.13	58.61	3.56	8	Down	-1.28	5.22171e-08	1.52503e-06	121021701	121022700	-1.79	5.51432e-10	2.66799e-08	POP5	NM_198202	-	121016847	121019201	Promoter3k	-2999.5
chr12	121125701	121127800	2100	352.15;331.75	239.19;226.60	341.95	232.9	25.94	16.46	Up	0.55	1.10288e-10	6.05648e-09	121126401	121127400	0.81	4.39876e-11	2.94574e-09	MLEC	NM_014730	+	121124948	121139667	Promoter3k	1802.5
chr12	121497401	121499000	1600	45.15;28.54	63.55;68.30	36.84	65.93	6.3	10.99	Down	-0.84	4.40688e-05	0.000471893	121497401	121498400	-1.17	3.885e-06	5.74164e-05						OtherIntergenic	NA
chr12	121570001	121571000	1000	49.66;56.36	104.00;68.30	53.01	86.15	10.52	15.37	Down	-0.7	6.56666e-05	0.00064932	121570001	121571000	-0.7	6.56666e-05	0.000621284	P2RX7	NR_033953	+	121570621	121624354	ProximalPromoter	-120.5
chr12	121734901	121736300	1400	40.63;49.23	88.97;98.48	44.93	93.73	7.69	14.72	Down	-1.06	3.1481e-09	1.25512e-07	121734901	121735900	-1.05	1.18264e-08	3.90401e-07	CAMKK2	NM_172215	-	121681390	121736111	Promoter1k	510.5
chr12	121828901	121830400	1500	22.57;45.66	72.80;50.30	34.12	61.55	3.75	5.79	Down	-0.85	6.49304e-05	0.000643437	121829001	121830000	-1.28	3.56225e-07	7.36968e-06						OtherIntergenic	NA
chr12	121973301	121976100	2800	69.98;59.93	123.64;168.89	64.95	146.27	4.91	10.59	Down	-1.17	1.11022e-15	1.45663e-13	121974501	121975500	-1.73	2.1827e-13	2.69205e-11	KDM2B	NM_001005366	-	121866899	122018364	Genebody	43663.5
chr12	122016401	122017500	1100	49.66;54.93	62.40;115.95	52.3	89.17	24.87	40.21	Down	-0.77	1.03488e-05	0.000145225	122016401	122017400	-0.85	7.51279e-06	0.000100806	KDM2B	NM_001005366	-	121866899	122018364	Promoter3k	1413.5
chr12	122027501	122029000	1500	36.12;58.50	56.62;113.83	47.31	85.22	5.17	8.56	Down	-0.85	2.72788e-06	4.76554e-05	122027701	122028700	-0.9	2.80089e-06	4.3298e-05						OtherIntergenic	NA
chr12	122237001	122238700	1700	49.66;62.78	72.80;114.89	56.22	93.84	5.76	8.93	Down	-0.74	1.26335e-05	0.000170674	122237301	122238300	-0.93	1.10624e-05	0.000139006	LOC338799	NR_002809	-	122233172	122241390	Genebody	3539.5
chr12	122518001	122519300	1300	146.73;212.60	93.60;159.36	179.67	126.48	15.19	9.85	Up	0.51	1.63316e-05	0.00020983	122518101	122519100	0.59	3.93433e-06	5.80455e-05	MLXIP	NM_014938	+	122516651	122628967	Promoter3k	1999.5
chr12	122906901	122908800	1900	56.43;84.19	104.00;142.95	70.31	123.47	9.53	15.23	Down	-0.81	5.45923e-08	1.5854e-06	122907401	122908400	-0.97	9.36426e-09	3.22365e-07	CLIP1	NM_198240	-	122755980	122907116	Promoter1k	-734.5
chr12	123011301	123012300	1000	316.04;259.69	271.54;176.30	287.86	223.92	24.48	17.64	Up	0.36	6.27438e-05	0.000626963	123011301	123012300	0.36	6.27438e-05	0.000599922	KNTC1	NM_014708	+	123011808	123110947	ProximalPromoter	-7.5
chr12	123258801	123260200	1400	51.92;79.90	102.84;108.54	65.91	105.69	12.92	18.54	Down	-0.68	1.60554e-05	0.000207058	123258801	123259800	-0.78	1.64943e-05	0.00019515	CCDC62	NM_201435	+	123259055	123311927	Promoter1k	445.5
chr12	123465401	123466900	1500	103.84;125.56	149.06;177.36	114.7	163.21	40.21	52.67	Down	-0.51	3.69608e-05	0.000411013	123465801	123466800	-0.8	1.9948e-06	3.23132e-05	ARL6IP4	NM_016638	+	123464879	123467460	Promoter3k	1271.5
chr12	123717101	123718200	1100	279.92;244.00	227.63;162.54	261.96	195.09	20.39	14.06	Up	0.43	9.36101e-06	0.000133921	123717101	123718100	0.44	2.13727e-05	0.000241959	C12orf65	NM_152269	+	123717843	123742506	ProximalPromoter	-192.5
chr12	123753501	123755600	2100	92.55;127.71	184.88;210.19	110.13	197.53	20.04	32.61	Down	-0.84	1.28397e-12	1.06682e-10	123754101	123755100	-1.14	7.60059e-13	8.05991e-11	CDK2AP1	NM_004642	-	123745539	123756687	Promoter3k	2136.5
chr12	123847201	123848400	1200	203.17;204.04	135.19;164.13	203.6	149.66	20.83	14.36	Up	0.44	4.76611e-05	0.000503753	123847401	123848400	0.46	3.23646e-05	0.000343488						OtherIntergenic	NA
chr12	123941601	123942700	1100	13.54;35.67	55.46;56.12	24.61	55.79	8.77	17.02	Down	-1.18	6.23909e-07	1.33312e-05	123941701	123942700	-1.17	9.51602e-07	1.70886e-05	SNRNP35	NM_022717	+	123942650	123950937	Promoter1k	-499.5
chr12	124017101	124018600	1500	83.52;107.73	108.62;162.54	95.63	135.58	39.53	51.87	Down	-0.5	0.000195184	0.00173287	124017301	124018300	-0.72	4.39487e-06	6.39804e-05	RILPL1	NM_178314	-	123955908	124018265	Promoter1k	414.5
chr12	124144301	124145800	1500	18.06;24.97	58.93;47.12	21.51	53.03	1.21	2.67	Down	-1.3	1.57267e-07	4.0121e-06	124144501	124145500	-1.26	9.61173e-07	1.72184e-05	GTF2H3	NM_001516	+	124118380	124145334	Genebody	26670.5
chr12	125169101	125170700	1600	56.43;34.96	79.73;80.48	45.7	80.1	4.47	7.62	Down	-0.81	1.26545e-05	0.000170822	125169601	125170600	-0.97	2.61141e-05	0.000286431						OtherIntergenic	NA
chr12	125270801	125272400	1600	31.60;24.97	57.78;50.30	28.29	54.04	2.57	4.63	Down	-0.93	5.17922e-05	0.000538452	125271401	125272400	-1.19	7.37319e-06	9.92438e-05	SCARB1	NM_005505	-	125262173	125348519	Genebody	76918.5
chr12	125346701	125348300	1600	135.44;166.23	65.86;101.12	150.84	83.49	48.26	24.86	Up	0.85	3.71264e-10	1.80819e-08	125346701	125347700	1.75	0	0	SCARB1	NM_005505	-	125262173	125348519	Promoter3k	1018.5
chr12	125397101	125398700	1600	139.96;161.95	197.59;234.54	150.95	216.07	17.87	23.64	Down	-0.52	1.44035e-06	2.74455e-05	125397501	125398500	-0.6	2.17603e-06	3.48321e-05	UBC	NM_021009	-	125396191	125399587	Promoter3k	1686.5
chr12	125400301	125401400	1100	79.01;55.65	97.06;122.30	67.33	109.68	5.71	9.04	Down	-0.7	6.07045e-06	9.37847e-05	125400401	125401400	-0.75	7.68911e-06	0.000102877	UBC	NM_021009	-	125396191	125399587	Promoter3k	-1263.5
chr12	125423601	125424700	1100	38.38;84.19	135.19;60.89	61.28	98.04	4.36	5.81	Down	-0.68	3.51562e-05	0.0003947	125423701	125424700	-0.72	5.28183e-05	0.000518712						OtherIntergenic	NA
chr12	130764301	130766100	1800	69.98;15.70	77.42;94.77	42.84	86.09	12.96	27.82	Down	-1.01	5.32011e-08	1.55113e-06	130764901	130765900	-1.13	2.62232e-06	4.09065e-05						OtherIntergenic	NA
chr12	131260201	131261400	1200	40.63;32.10	60.09;71.47	36.37	65.78	5.02	8.7	Down	-0.85	3.40176e-05	0.000384694	131260401	131261400	-0.86	4.35928e-05	0.000440909						OtherIntergenic	NA
chr12	131322001	131323800	1800	90.30;141.26	161.77;177.36	115.78	169.57	10.85	14.24	Down	-0.55	6.28046e-06	9.64265e-05	131322301	131323300	-0.65	1.85493e-06	3.03534e-05	STX2	NM_194356	-	131274146	131323811	Promoter1k	910.5
chr12	131437701	131440300	2600	101.58;126.99	187.19;249.37	114.29	218.28	12.3	21.68	Down	-0.93	4.44089e-16	6.15632e-14	131438501	131439500	-1.09	3.59934e-13	4.15995e-11	GPR133	NM_198827	+	131438451	131626008	Promoter1k	549.5
chr12	131456201	131457400	1200	18.06;13.56	42.75;47.12	15.81	44.94	2.62	7.14	Down	-1.51	6.79668e-08	1.92701e-06	131456201	131457200	-1.55	2.19474e-07	4.83415e-06	GPR133	NM_198827	+	131438451	131626008	Genebody	18349.5
chr12	132568901	132570000	1100	63.21;94.89	106.31;132.36	79.05	119.33	13.48	18.4	Down	-0.59	4.92466e-05	0.000516161	132569001	132570000	-0.67	2.10813e-05	0.000239389	EP400NL	NR_003290	+	132568827	132610885	Promoter1k	623.5
chr13	20531301	20532700	1400	56.43;44.23	62.40;119.65	50.33	91.03	9.51	16.88	Down	-0.85	1.09027e-06	2.16e-05	20531601	20532600	-0.86	7.47222e-06	0.000100419	ZMYM2	NM_003453	+	20532809	20665968	Promoter1k	-808.5
chr13	20533901	20535700	1800	180.59;224.73	137.50;134.48	202.66	135.99	10.86	6.62	Up	0.58	2.74288e-07	6.49488e-06	20534501	20535500	1.02	4.30826e-10	2.16596e-08	ZMYM2	NM_001190965	+	20532973	20665968	Promoter3k	1827.5
chr13	20692001	20693800	1800	60.95;49.23	73.95;134.48	55.09	104.22	14.95	27.62	Down	-0.92	2.86086e-08	9.01573e-07	20692101	20693100	-1.17	2.91523e-07	6.1956e-06						OtherIntergenic	NA
chr13	20701301	20703100	1800	51.92;32.82	62.40;139.24	42.37	100.82	8.8	21.13	Down	-1.25	2.37943e-12	1.86266e-10	20702101	20703100	-1.41	7.20952e-10	3.39865e-08						OtherIntergenic	NA
chr13	20734401	20735500	1100	33.86;29.25	47.38;75.71	31.56	61.54	6.27	11.8	Down	-0.96	9.22097e-06	0.00013213	20734401	20735400	-1	1.05037e-05	0.000133255	GJA3	NM_021954	-	20712394	20735183	ProximalPromoter	232.5
chr13	21099901	21101500	1600	108.35;108.44	135.19;178.95	108.4	157.07	11.86	16.19	Down	-0.54	2.26757e-05	0.000276031	21100201	21101200	-0.75	3.6541e-07	7.52639e-06	CRYL1	NM_015974	-	20977805	21100012	Promoter1k	-688.5
chr13	21276601	21278200	1600	40.63;58.50	67.02;107.48	49.57	87.25	8.05	13.02	Down	-0.82	4.5307e-06	7.33685e-05	21276901	21277900	-1.2	1.12538e-09	4.99392e-08	IL17D	NM_138284	+	21277481	21297237	ProximalPromoter	-80.5
chr13	21474901	21476400	1500	216.71;206.90	129.42;155.13	211.8	142.27	28.93	18.3	Up	0.57	1.58167e-07	4.02708e-06	21474901	21475900	1.53	8.47833e-12	6.89951e-10	XPO4	NM_022459	-	21351467	21476913	Promoter3k	1262.5
chr13	22050301	22051900	1600	31.60;38.53	75.11;65.65	35.06	70.38	3.55	6.46	Down	-1.01	9.05948e-07	1.84384e-05	22050801	22051800	-1.12	3.55813e-07	7.36411e-06						OtherIntergenic	NA
chr13	22243101	22245500	2400	108.35;169.08	174.48;284.84	138.72	229.66	23.2	35.08	Down	-0.73	1.63256e-11	1.07509e-09	22243101	22244100	-1.44	5.19973e-12	4.48704e-10	FGF9	NM_002010	+	22245214	22278640	Promoter1k	-913.5
chr13	23733601	23734600	1000	36.12;42.81	39.29;100.06	39.46	69.68	27	45.51	Down	-0.82	3.83943e-05	0.000423928	23733601	23734600	-0.82	3.83943e-05	0.00039612						OtherIntergenic	NA
chr13	24005701	24007900	2200	424.39;475.86	335.10;282.19	450.13	308.64	24.53	15.32	Up	0.54	3.21521e-13	2.94237e-11	24006101	24007100	0.88	6.47926e-13	6.97144e-11	SACS	NM_014363	-	23902964	24007841	Promoter3k	1040.5
chr13	24040001	24041300	1300	67.72;58.50	80.89;138.18	63.11	109.53	7.78	13.05	Down	-0.8	4.96999e-07	1.09096e-05	24040001	24041000	-0.72	3.58574e-05	0.000374529	LINC00327	NR_038995	+	24043650	24061603	Promoter3k	-2999.5
chr13	24120301	24121900	1600	115.13;129.13	147.90;200.66	122.13	174.28	14.78	19.68	Down	-0.51	1.74628e-05	0.000222034	24120401	24121400	-0.9	2.11088e-06	3.39052e-05						OtherIntergenic	NA
chr13	24182701	24184500	1800	58.69;43.52	71.64;121.24	51.11	96.44	3.09	5.72	Down	-0.92	1.03047e-07	2.77185e-06	24183201	24184200	-1.07	1.56882e-07	3.63852e-06	TNFRSF19	NM_018647	+	24153498	24243412	Genebody	30102.5
chr13	24553801	24554800	1000	110.61;124.85	166.39;170.48	117.73	168.44	17.89	23.54	Down	-0.52	2.1366e-05	0.000263015	24553801	24554800	-0.52	2.1366e-05	0.000241937						OtherIntergenic	NA
chr13	24844101	24845900	1800	31.60;32.82	71.64;119.12	32.21	95.38	2.11	5.94	Down	-1.57	6.66134e-16	9.11168e-14	24844901	24845900	-2.08	0	0	SPATA13	NM_153023	+	24734860	24881212	Genebody	110140
chr13	25115401	25116900	1500	27.09;25.68	57.78;85.77	26.39	71.77	5.61	14.54	Down	-1.44	4.00497e-11	2.43475e-09	25115601	25116600	-1.46	2.2218e-10	1.20031e-08						OtherIntergenic	NA
chr13	25874501	25875500	1000	24.83;39.95	48.53;70.42	32.39	59.47	8.54	14.2	Down	-0.88	5.67871e-05	0.000579315	25874501	25875500	-0.88	5.67871e-05	0.000551893	NUPL1	NM_014089	+	25875665	25916561	Promoter1k	-664.5
chr13	26625601	26626900	1300	20.32;14.27	42.75;45.53	17.29	44.14	6.38	15.69	Down	-1.35	8.3276e-07	1.71869e-05	26625601	26626600	-1.3	2.91186e-06	4.47846e-05	SHISA2	NM_001007538	-	26618734	26625198	Promoter3k	-1052.5
chr13	26829101	26830300	1200	252.83;263.97	162.93;207.01	258.4	184.97	30.05	20.14	Up	0.48	7.68375e-07	1.60307e-05	26829201	26830200	0.5	2.64474e-06	4.11812e-05	CDK8	NM_001260	+	26828755	26978569	Promoter1k	945.5
chr13	27826901	27828500	1600	189.62;251.13	131.73;169.95	220.38	150.84	22.83	14.32	Up	0.55	3.06943e-07	7.15612e-06	27827401	27828400	0.9	2.05857e-08	6.27962e-07	RPL21P28	NR_026911	+	27825692	27830699	Promoter3k	2008.5
chr13	28494601	28496100	1500	22.57;20.69	46.22;80.48	21.63	63.35	4.45	12.56	Down	-1.55	6.1135e-11	3.59341e-09	28494601	28495600	-1.7	3.66749e-11	2.50163e-09	PDX1	NM_000209	+	28494167	28500451	Promoter3k	1183.5
chr13	28527601	28529300	1700	63.21;49.23	68.17;142.95	56.22	105.56	10.47	19.38	Down	-0.91	3.19219e-08	9.88425e-07	28528201	28529200	-1	7.66672e-07	1.42042e-05						OtherIntergenic	NA
chr13	29067801	29069700	1900	126.41;171.94	186.04;258.37	149.18	222.2	28.92	39.52	Down	-0.57	7.59386e-08	2.12145e-06	29067801	29068800	-0.63	8.05607e-06	0.000106687	FLT1	NM_001160031	-	28973180	29069265	Promoter1k	514.5
chr13	29105201	29107000	1800	97.07;84.19	106.31;198.01	90.63	152.16	14.85	24.2	Down	-0.75	1.96116e-08	6.39596e-07	29105801	29106800	-1.11	2.6656e-07	5.71704e-06						OtherIntergenic	NA
chr13	30878901	30881100	2200	214.45;178.36	332.79;257.84	196.41	295.31	13.56	19.03	Down	-0.59	2.46082e-10	1.24325e-08	30879601	30880600	-1.06	9.61786e-13	9.95284e-11	KATNAL1	NM_001014380	-	30776766	30881163	Promoter3k	1162.5
chr13	30881601	30883000	1400	58.69;71.34	94.75;113.30	65.02	104.03	9.26	13.63	Down	-0.68	2.02452e-05	0.000251383	30881901	30882900	-1.65	3.29075e-11	2.29331e-09	KATNAL1	NM_032116	-	30776766	30881584	Promoter1k	-716.5
chr13	30968301	30969700	1400	180.59;199.05	240.34;246.72	189.82	243.53	15.82	18.71	Down	-0.36	0.000258526	0.0022897	30968501	30969500	-0.47	7.02973e-05	0.000657357						OtherIntergenic	NA
chr13	31193001	31195100	2100	250.57;286.09	194.12;180.01	268.33	187.07	16.33	10.4	Up	0.52	6.67509e-08	1.89987e-06	31193301	31194300	0.73	3.9355e-07	7.98448e-06	USPL1	NM_005800	+	31191829	31233686	Promoter3k	2221.5
chr13	31733301	31734700	1400	264.12;208.32	143.28;198.54	236.22	170.91	17.35	12.13	Up	0.47	4.49192e-06	7.29242e-05	31733401	31734400	0.62	3.39485e-06	5.11275e-05	HSPH1	NM_006644	-	31710762	31736117	Promoter3k	2116.5
chr13	31774701	31776100	1400	90.30;84.90	115.55;131.30	87.6	123.43	12.3	16.31	Down	-0.49	0.000471387	0.00416062	31774801	31775800	-0.72	1.68549e-06	2.7903e-05	B3GALTL	NM_194318	+	31774111	31906411	Promoter3k	1289.5
chr13	33311101	33312400	1300	33.86;67.78	50.84;117.01	50.82	83.92	4.83	7.25	Down	-0.72	5.03283e-05	0.000525784	33311401	33312400	-0.86	1.79398e-05	0.000208786	PDS5B	NM_015032	+	33160563	33352158	Genebody	151188
chr13	33778401	33779600	1200	38.38;159.10	49.69;64.06	98.74	56.87	10.05	4.88	Up	0.8	1.79543e-06	3.31803e-05	33778601	33779600	0.9	1.26054e-06	2.16464e-05	STARD13	NM_001243474	-	33691684	33780187	Promoter3k	1186.5
chr13	33802501	33803500	1000	15.80;45.66	38.13;75.71	30.73	56.92	5.52	8.97	Down	-0.89	6.70359e-05	0.000659599	33802501	33803500	-0.89	6.70359e-05	0.000631914	STARD13	NM_178006	-	33677271	33859901	Genebody	56900.5
chr13	33855901	33857400	1500	54.18;99.17	85.51;164.66	76.67	125.08	8.6	12.74	Down	-0.71	1.27592e-06	2.47397e-05	33856201	33857200	-0.93	1.24094e-07	2.96575e-06	STARD13	NM_178006	-	33677271	33859901	Genebody	3250.5
chr13	33895601	33897300	1700	112.87;119.14	184.88;171.54	116.01	178.21	6.59	9.32	Down	-0.62	2.63324e-07	6.27864e-06	33896001	33897000	-0.7	8.75802e-08	2.20801e-06	STARD13	NM_001243476	-	33677271	34250932	Genebody	354482
chr13	33923901	33925400	1500	88.04;129.85	132.88;208.07	108.94	170.48	14.91	21.37	Down	-0.65	1.71827e-07	4.32987e-06	33924401	33925400	-0.64	5.04025e-06	7.18076e-05	STARD13	NM_001243476	-	33677271	34250932	Genebody	326282
chr13	34249701	34250800	1100	76.75;58.50	99.37;111.71	67.63	105.54	9.8	14.67	Down	-0.64	4.28853e-05	0.000461749	34249701	34250700	-0.73	2.99364e-05	0.000321365	STARD13	NM_001243476	-	33677271	34250932	Promoter1k	681.5
chr13	34735701	34737100	1400	63.21;33.53	82.04;84.71	48.37	83.38	3.12	5.32	Down	-0.79	1.42989e-05	0.000188738	34735801	34736800	-1.13	2.12642e-07	4.71802e-06						OtherIntergenic	NA
chr13	35516701	35517900	1200	74.49;81.33	93.60;140.30	77.91	116.95	17.33	24.45	Down	-0.59	7.24256e-05	0.00070136	35516701	35517700	-0.65	3.71862e-05	0.000385979	NBEA	NM_015678	+	35516423	36246873	Promoter1k	877.5
chr13	36273901	36274900	1000	47.41;47.09	68.17;91.59	47.25	79.88	5.25	8.38	Down	-0.76	3.84276e-05	0.000424114	36273901	36274900	-0.76	3.84276e-05	0.000396384	MIR548F5	NR_031646	-	36048405	36515382	Genebody	240982
chr13	36365401	36366900	1500	33.86;47.80	57.78;87.36	40.83	72.57	2.96	4.83	Down	-0.83	2.20534e-05	0.000270119	36365501	36366500	-0.93	2.10954e-05	0.000239452	DCLK1	NM_001195416	-	36342788	36429998	Genebody	63847.5
chr13	37393601	37394600	1000	117.38;156.96	152.53;221.31	137.17	186.92	32.11	40.3	Down	-0.45	9.01511e-05	0.000833464	37393601	37394600	-0.45	9.01511e-05	0.000808186	RFXAP	NM_000538	+	37393338	37403740	Promoter1k	762.5
chr13	37491901	37494100	2200	178.33;137.69	234.57;322.43	158.01	278.5	11.89	20.29	Down	-0.82	2.22045e-16	3.24431e-14	37492201	37493200	-1.47	0	0	SMAD9	NM_001127217	-	37418967	37494409	Promoter3k	1408.5
chr13	38441001	38443000	2000	207.68;183.35	217.23;381.20	195.52	299.22	10.82	16.01	Down	-0.61	3.64289e-11	2.23044e-09	38441101	38442100	-0.92	4.2937e-08	1.18598e-06	TRPC4	NM_001135958	-	38210772	38443939	Promoter3k	1938.5
chr13	38443701	38445300	1600	137.70;152.68	195.28;225.54	145.19	210.41	15.68	21.06	Down	-0.54	9.32744e-07	1.89089e-05	38444101	38445100	-0.68	4.29837e-06	6.27503e-05	TRPC4	NM_001135958	-	38210772	38443939	Promoter1k	-561.5
chr13	39608701	39611100	2400	453.74;465.16	271.54;349.96	459.45	310.75	31.43	19.95	Up	0.56	2.93099e-14	3.13396e-12	39609301	39610300	0.91	5.4734e-14	7.67037e-12	PROSER1	NM_170719	-	39584001	39612252	Promoter3k	2351.5
chr13	39991101	39992600	1500	38.38;12.13	68.17;40.24	25.25	54.21	2.43	5.25	Down	-1.1	3.36698e-06	5.71107e-05	39991301	39992300	-1.56	1.02833e-08	3.48406e-07	LHFP	NM_005780	-	39917028	40177356	Genebody	185506
chr13	40172901	40175000	2100	74.49;110.58	107.46;201.72	92.54	154.59	5.82	8.98	Down	-0.74	1.99743e-08	6.49776e-07	40173301	40174300	-0.86	1.34996e-06	2.29975e-05	LHFP	NM_005780	-	39917028	40177356	Genebody	3405.5
chr13	40177201	40178900	1700	112.87;112.01	153.68;181.07	112.44	167.38	11.25	15.7	Down	-0.57	3.16803e-06	5.41491e-05	40177501	40178500	-0.77	1.6067e-07	3.70378e-06	LHFP	NM_005780	-	39917028	40177356	Promoter1k	-694.5
chr13	41238001	41239500	1500	67.72;62.07	77.42;154.07	64.9	115.74	14.42	24.91	Down	-0.83	7.17491e-08	2.01646e-06	41238301	41239300	-0.92	1.58889e-07	3.67603e-06	FOXO1	NM_002015	-	41129800	41240734	Promoter3k	1983.5
chr13	41632401	41633500	1100	60.95;74.91	91.28;126.01	67.93	108.65	11.12	16.47	Down	-0.68	1.344e-05	0.000179448	41632501	41633500	-0.65	3.66162e-05	0.000381081	WBP4	NM_007187	+	41635696	41658139	Promoter3k	-2745.5
chr13	42031501	42033100	1600	56.43;113.44	116.71;155.13	84.94	135.92	26.06	36.92	Down	-0.68	1.09692e-06	2.169e-05	42031701	42032700	-0.84	4.51005e-07	8.97317e-06	C13orf15	NM_014059	+	42031541	42045013	Promoter1k	759.5
chr13	42268501	42269500	1000	24.83;12.84	38.13;51.36	18.84	44.74	1.63	3.89	Down	-1.25	3.12245e-06	5.34947e-05	42268501	42269500	-1.25	3.12245e-06	4.75121e-05	KIAA0564	NM_015058	-	42140960	42535221	Genebody	266220
chr13	43565101	43567500	2400	142.22;131.99	187.19;340.96	137.1	264.08	10.39	19.29	Down	-0.95	0	0	43565101	43566100	-1.28	8.30447e-14	1.12693e-11	EPSTI1	NM_033255	-	43462121	43566377	ProximalPromoter	76.5
chr13	43662001	43663000	1000	6.77;44.23	38.13;61.94	25.5	50.04	4.15	6.8	Down	-0.97	5.6067e-05	0.00057419	43662001	43663000	-0.97	5.6067e-05	0.000546133	DNAJC15	NM_013238	+	43597361	43683306	Genebody	65139.5
chr13	44946901	44948800	1900	40.63;32.82	68.17;126.54	36.73	97.36	11.29	29.25	Down	-1.41	4.64073e-14	4.87097e-12	44947001	44948000	-1.89	9.19709e-13	9.61413e-11	SERP2	NM_001010897	+	44947977	44971850	ProximalPromoter	-126.5
chr13	45145401	45147500	2100	180.59;199.05	75.11;79.95	189.82	77.53	11	4.15	Up	1.29	0	0	45145801	45146800	1.49	0	0	TSC22D1	NM_183422	-	45006278	45150701	Genebody	4250.5
chr13	46624301	46626200	1900	286.69;333.17	192.97;211.25	309.93	202.11	23.37	14.02	Up	0.62	1.34229e-11	9.08361e-10	46624401	46625400	1.54	0	0	ZC3H13	NM_015070	-	46536313	46626894	Promoter3k	1643.5
chr13	46785401	46786500	1100	106.10;53.51	102.84;141.36	79.8	122.1	13.89	21.42	Down	-0.61	2.38456e-05	0.000287618	46785401	46786400	-0.65	1.28148e-05	0.00015742						OtherIntergenic	NA
chr13	46961001	46962000	1000	40.63;40.67	39.29;129.71	40.65	84.5	13.66	27.81	Down	-1.06	2.10914e-08	6.82664e-07	46961001	46962000	-1.06	2.10914e-08	6.39973e-07	KIAA0226L	NM_025113	-	46916136	46961635	ProximalPromoter	134.5
chr13	47189601	47191400	1800	31.60;54.22	68.17;99.01	42.91	83.59	3.4	5.97	Down	-0.96	2.46231e-07	5.90667e-06	47189901	47190900	-1.05	6.73651e-08	1.75248e-06	LRCH1	NM_015116	+	47127295	47319036	Genebody	63205.5
chr13	47470001	47471800	1800	72.24;79.90	116.71;132.36	76.07	124.53	7.09	10.75	Down	-0.71	1.15621e-06	2.26533e-05	47470501	47471500	-0.82	2.25416e-07	4.93334e-06	HTR2A	NM_001165947	-	47407512	47471169	Promoter1k	268.5
chr13	48984101	48986400	2300	503.40;485.85	432.16;300.72	494.62	366.44	25.79	17.48	Up	0.43	6.04599e-10	2.84493e-08	48984701	48985700	0.63	1.94231e-09	8.14603e-08	LPAR6	NM_001162498	-	48985181	48987653	Promoter3k	2402.5
chr13	49548701	49549800	1100	74.49;89.18	106.31;141.89	81.84	124.1	9.18	12.9	Down	-0.6	2.91929e-05	0.000338615	49548701	49549700	-0.66	1.98217e-05	0.000227179	FNDC3A	NM_001079673	+	49550047	49783915	Promoter1k	-796.5
chr13	49684401	49686300	1900	435.68;430.92	367.45;265.25	433.3	316.35	18.8	12.56	Up	0.45	1.42325e-09	6.12031e-08	49685101	49686100	0.85	1.21008e-10	7.07224e-09	FNDC3A	NM_014923	+	49684448	49783915	Promoter1k	902.5
chr13	50068501	50069700	1200	60.95;80.62	113.24;110.65	70.78	111.95	9.87	14.11	Down	-0.66	1.52586e-05	0.000198524	50068501	50069500	-0.81	2.44469e-05	0.000270568	SETDB2	NM_001160308	+	50025687	50069139	Genebody	43413.5
chr13	50263601	50265500	1900	282.17;306.78	199.90;191.66	294.48	195.78	27.23	16.65	Up	0.59	2.52593e-10	1.27239e-08	50263801	50264800	1.01	9.28946e-12	7.4651e-10	EBPL	NM_032565	-	50234809	50265623	Promoter3k	1072.5
chr13	50364301	50365400	1100	128.67;118.43	75.11;84.71	123.55	79.91	10.43	6.35	Up	0.63	1.40064e-05	0.000185799	50364301	50365300	0.71	1.38591e-05	0.000167872	KPNA3	NM_002267	-	50273442	50367057	Promoter3k	2206.5
chr13	50569501	50571200	1700	60.95;74.20	95.91;124.42	67.57	110.16	8.6	12.96	Down	-0.71	5.62823e-06	8.8037e-05	50569801	50570800	-0.95	4.89331e-08	1.33299e-06	DLEU2	NR_002612	-	50556687	50699677	Genebody	129326
chr13	50571301	50572800	1500	410.85;344.59	342.03;242.48	377.72	292.26	19.57	14.06	Up	0.37	2.92994e-06	5.07032e-05	50571401	50572400	0.38	2.42655e-05	0.000268953	TRIM13	NM_052811	+	50571142	50592603	Promoter1k	908.5
chr13	50657401	50658400	1000	83.52;100.59	65.86;49.77	92.06	57.82	9.06	5.12	Up	0.67	7.08914e-05	0.00068942	50657401	50658400	0.67	7.08914e-05	0.000661949	DLEU1	NR_002605	+	50656413	50679433	Promoter3k	1487.5
chr13	50703501	50705900	2400	101.58;75.62	115.55;217.07	88.6	166.31	8.88	16.42	Down	-0.91	3.97082e-12	2.96406e-10	50704401	50705400	-0.92	2.17193e-08	6.57859e-07						OtherIntergenic	NA
chr13	52378601	52379600	1000	13.54;39.95	48.53;61.42	26.75	54.97	6.27	11.06	Down	-1.04	8.14345e-06	0.000119188	52378601	52379600	-1.04	8.14345e-06	0.000107552	DHRS12	NM_024705	-	52342130	52378293	Promoter1k	-807.5
chr13	52585901	52586900	1000	284.43;226.16	213.77;179.48	255.3	196.62	18.76	13.6	Up	0.38	9.28401e-05	0.000852805	52585901	52586900	0.38	9.28401e-05	0.000827818	ALG11	NR_036571	+	52586522	52603780	ProximalPromoter	-121.5
chr13	52587101	52588400	1300	167.05;172.65	119.02;118.07	169.85	118.54	22.92	14.81	Up	0.52	1.83422e-05	0.000231355	52587301	52588300	0.76	1.95545e-06	3.17494e-05	ALG11	NR_036571	+	52586522	52603780	Promoter3k	1228.5
chr13	52769201	52770500	1300	45.15;42.09	69.33;85.77	43.62	77.55	6.8	11.43	Down	-0.83	1.14179e-05	0.000157604	52769401	52770400	-1.09	1.83626e-06	3.00767e-05	THSD1P1	NR_002816	-	52741846	52768602	Promoter3k	-1248.5
chr13	53226301	53227300	1000	304.75;273.25	265.77;183.72	289	224.74	17.18	12.31	Up	0.36	5.95862e-05	0.000600679	53226301	53227300	0.36	5.95862e-05	0.000574214	SUGT1	NM_001130912	+	53226830	53262433	ProximalPromoter	-29.5
chr13	53424501	53426500	2000	76.75;46.37	84.35;176.83	61.56	130.59	15.07	32.3	Down	-1.08	1.06337e-12	9.00993e-11	53425101	53426100	-1.29	1.22125e-13	1.57704e-11	PCDH8	NM_032949	-	53418108	53422775	Promoter3k	-2725.5
chr13	60841201	60843000	1800	51.92;88.47	85.51;159.36	70.19	122.43	7.95	12.64	Down	-0.8	8.47443e-08	2.33645e-06	60841701	60842700	-0.83	7.2698e-08	1.87509e-06						OtherIntergenic	NA
chr13	67797301	67798400	1100	29.35;19.98	47.38;51.36	24.66	49.37	2.02	3.92	Down	-1	4.13217e-05	0.000448736	67797301	67798300	-1.23	7.71912e-06	0.000103172	PCDH9	NM_020403	-	66876965	67804468	Genebody	6617.5
chr13	67801901	67803500	1600	126.41;94.17	161.77;158.83	110.29	160.3	13.28	18.43	Down	-0.54	1.62044e-05	0.000208763	67802101	67803100	-1.38	2.05844e-10	1.12029e-08	PCDH9	NM_020403	-	66876965	67804468	Promoter3k	1767.5
chr13	67928101	67929200	1100	24.83;35.67	62.40;52.41	30.25	57.41	3	5.08	Down	-0.92	3.5393e-05	0.000396838	67928201	67929200	-1.05	1.11347e-05	0.000139846						Genedesert	NA
chr13	71952901	71953900	1000	20.32;37.10	38.13;95.83	28.71	66.98	7.93	16.98	Down	-1.22	2.00487e-08	6.51372e-07	71952901	71953900	-1.22	2.00487e-08	6.13034e-07						Genedesert	NA
chr13	72440701	72442400	1700	58.69;34.96	55.46;171.01	46.83	113.24	8.86	22.01	Down	-1.27	4.79616e-14	4.98326e-12	72440801	72441800	-1.24	5.74469e-11	3.72579e-09	DACH1	NM_004392	-	72012097	72441330	ProximalPromoter	-220.5
chr13	73353901	73355700	1800	304.75;316.77	217.23;247.25	310.76	232.24	32.87	22.89	Up	0.42	1.81143e-06	3.344e-05	73354201	73355200	0.7	7.54079e-08	1.93625e-06	DIS3	NM_014953	-	73329539	73356344	Promoter3k	1543.5
chr13	73356601	73358400	1800	320.55;311.06	221.86;222.90	315.8	222.38	31.1	20.41	Up	0.51	1.13037e-08	3.90962e-07	73357101	73358100	0.82	1.16271e-10	6.81864e-09	PIBF1	NM_006346	+	73356229	73590591	Promoter3k	1271.5
chr13	74709701	74711200	1500	139.96;159.10	196.44;219.19	149.53	207.81	16.45	21.1	Down	-0.47	1.24121e-05	0.000168123	74709701	74710700	-0.48	5.10942e-05	0.000503898	KLF12	NM_007249	-	74260148	74708066	Promoter3k	-2384.5
chr13	75148901	75150700	1800	63.21;72.77	113.24;122.30	67.99	117.77	7.98	12.72	Down	-0.79	2.02315e-07	5.00663e-06	75148901	75149900	-1.35	6.4505e-09	2.31997e-07						OtherIntergenic	NA
chr13	76124601	76125600	1000	85.78;54.93	31.20;44.47	70.36	37.84	11.46	6.08	Up	0.89	8.34538e-06	0.000121659	76124601	76125600	0.89	8.34538e-06	0.000109857	UCHL3	NM_006002	+	76123926	76180068	Promoter3k	1174.5
chr13	76212801	76214500	1700	237.03;217.60	363.98;238.25	227.31	301.12	19.54	23.73	Down	-0.41	5.41754e-06	8.53121e-05	76213101	76214100	-0.58	9.63383e-07	1.7252e-05	LMO7	NM_005358	+	76194569	76434006	Genebody	19081.5
chr13	76444501	76446000	1500	88.04;109.87	134.04;164.13	98.95	149.08	7.93	10.98	Down	-0.59	6.2738e-06	9.63762e-05	76444801	76445800	-0.82	5.10283e-07	9.9637e-06						Genedesert	NA
chr13	77566001	77568000	2000	144.47;211.18	246.12;270.55	177.83	258.33	17.71	23.18	Down	-0.54	4.56651e-08	1.35288e-06	77566401	77567400	-0.62	5.96158e-08	1.58046e-06	CLN5	NM_006493	+	77566058	77576652	Promoter1k	942.5
chr13	78272401	78273700	1300	22.57;16.41	41.60;64.06	19.49	52.83	3.65	9.7	Down	-1.44	1.59797e-08	5.36108e-07	78272501	78273500	-1.83	6.82739e-11	4.31906e-09	SLAIN1	NM_001040153	+	78273015	78338377	ProximalPromoter	35.5
chr13	79182401	79184500	2100	58.69;58.50	108.62;160.95	58.6	134.78	10.88	23.73	Down	-1.2	3.9968e-15	4.75832e-13	79183001	79184000	-1.22	7.56506e-13	8.03881e-11						OtherIntergenic	NA
chr13	79977101	79979700	2600	415.36;465.16	250.74;325.08	440.26	287.91	22.52	13.72	Up	0.61	1.11022e-15	1.45663e-13	79977901	79978900	1.02	2.25375e-14	3.43955e-12	RBM26	NM_022118	-	79894099	79979923	Promoter3k	1522.5
chr13	84452801	84454400	1600	38.38;65.64	76.26;109.07	52.01	92.66	9.3	14.92	Down	-0.83	1.48745e-06	2.82397e-05	84453001	84454000	-0.93	8.07002e-07	1.48497e-05	SLITRK1	NM_052910	-	84451342	84456528	Promoter3k	2927.5
chr13	91999501	92000500	1000	76.75;92.75	40.44;63.53	84.75	51.99	67.69	38.74	Up	0.71	6.84792e-05	0.000670849	91999501	92000500	0.71	6.84792e-05	0.000643397	MIR17HG	NR_027350	+	92000073	92006829	ProximalPromoter	-72.5
chr13	92000701	92003700	3000	483.08;507.25	227.63;291.72	495.17	259.68	30.42	14.94	Up	0.93	0	0	92001701	92002700	0.87	0	0	MIR17HG	NR_027350	+	92000073	92006829	Promoter3k	2127.5
chr13	95246301	95247800	1500	144.47;182.64	94.75;97.42	163.56	96.08	19.2	10.27	Up	0.77	2.58581e-09	1.05131e-07	95246301	95247300	1.59	5.44009e-15	9.45235e-13	TGDS	NM_014305	-	95226307	95248511	Promoter3k	1460.5
chr13	96295801	96297200	1400	196.39;211.18	242.66;281.13	203.79	261.9	22.12	26.42	Down	-0.36	0.000137192	0.00122733	96296101	96297100	-0.56	1.04505e-05	0.000132717	DZIP1	NM_014934	-	96230455	96296957	Promoter1k	456.5
chr13	96330601	96332000	1400	130.93;141.26	79.73;96.36	136.09	88.04	16.41	9.89	Up	0.63	5.19864e-06	8.23441e-05	96331001	96332000	0.81	4.20599e-05	0.000428438	DNAJC3	NM_006260	+	96329392	96447243	Promoter3k	1908.5
chr13	98021301	98022400	1100	108.35;86.33	132.88;149.30	97.34	141.09	10.85	15.02	Down	-0.54	5.85624e-05	0.000592781	98021301	98022300	-0.53	6.78199e-05	0.000638369	MBNL2	NM_144778	+	97874573	98046374	Genebody	147278
chr13	98081401	98082600	1200	38.38;22.83	82.04;36.53	30.6	59.29	3.04	5.54	Down	-0.95	1.58736e-05	0.000205021	98081401	98082400	-1.04	1.7327e-05	0.000202875						OtherIntergenic	NA
chr13	98630001	98631600	1600	444.71;409.51	313.14;351.55	427.11	332.35	27.21	19.94	Up	0.36	1.1196e-06	2.20791e-05	98630501	98631500	0.51	8.37531e-08	2.12317e-06	IPO5	NM_002271	+	98605928	98676550	Genebody	24872.5
chr13	99738701	99740000	1300	51.92;80.62	95.91;115.95	66.27	105.93	36.1	51.96	Down	-0.68	1.76055e-05	0.000223579	99738801	99739800	-0.97	6.63632e-07	1.25621e-05	DOCK9	NM_001130049	-	99512434	99738660	Promoter1k	-690.5
chr13	100154501	100155800	1300	169.30;181.93	116.71;128.65	175.62	122.68	17.11	11.09	Up	0.52	1.38662e-05	0.000184182	100154701	100155700	0.76	6.86508e-07	1.29475e-05	TM9SF2	NM_004800	+	100153727	100215276	Promoter3k	1423.5
chr13	100309401	100311800	2400	58.69;32.10	107.46;127.60	45.4	117.53	2.57	6.62	Down	-1.37	4.44089e-16	6.15632e-14	100310101	100311100	-1.49	2.23155e-14	3.4158e-12	CLYBL	NM_206808	+	100258918	100549388	Genebody	51682.5
chr13	101239601	101241400	1800	38.38;74.91	73.95;123.36	56.64	98.66	5.9	9.22	Down	-0.8	1.60562e-06	3.01492e-05	101239901	101240900	-1.01	3.87641e-08	1.0847e-06	A2LD1	NM_001195087	-	101182417	101241046	Promoter1k	545.5
chr13	102068801	102070100	1300	60.95;53.51	78.57;105.36	57.23	91.97	8.06	12.37	Down	-0.68	5.33288e-05	0.000550975	102068901	102069900	-0.76	2.84502e-05	0.000308631	NALCN	NM_052867	-	101706129	102068813	Promoter1k	-637.5
chr13	102105501	102107800	2300	209.94;213.32	311.99;304.43	211.63	308.21	9.81	13.24	Down	-0.54	1.87761e-09	7.86378e-08	102106401	102107400	-1.32	8.15614e-11	5.04181e-09	ITGBL1	NM_004791	+	102104965	102368794	Promoter3k	1685.5
chr13	103046301	103048100	1800	128.67;133.41	188.35;218.66	131.04	203.5	17.86	25.88	Down	-0.64	1.85563e-08	6.10211e-07	103047101	103048100	-1.31	1.99331e-08	6.10656e-07	LOC283481	NR_036487	+	103046927	103048055	Promoter1k	273.5
chr13	103499001	103500900	1900	410.85;377.41	327.01;273.72	394.13	300.36	16.24	11.49	Up	0.39	4.67203e-07	1.03344e-05	103499801	103500800	0.65	5.91103e-06	8.2054e-05	ERCC5	NM_000123	+	103498190	103528351	Promoter3k	1760.5
chr13	107182501	107183900	1400	85.78;52.79	123.64;83.12	69.29	103.38	4.36	6.21	Down	-0.58	0.000232026	0.00205641	107182801	107183800	-0.77	2.51879e-05	0.000277336	EFNB2	NM_004093	-	107142078	107187388	Genebody	4187.5
chr13	108871201	108872700	1500	212.19;174.79	121.33;151.42	193.49	136.37	16.66	11.24	Up	0.5	8.24026e-06	0.000120399	108871401	108872400	0.69	1.21108e-07	2.90519e-06	ABHD13	NM_032859	+	108870762	108886603	Promoter3k	1188.5
chr13	108921601	108923100	1500	15.80;44.95	56.62;61.42	30.37	59.02	4.46	7.4	Down	-0.96	1.54274e-05	0.000200366	108921801	108922800	-1.03	1.287e-05	0.000157975	TNFSF13B	NM_006573	+	108921976	108960832	Promoter1k	374.5
chr13	110884701	110885900	1200	69.98;48.51	87.82;101.65	59.25	94.74	4.04	6.26	Down	-0.68	4.84744e-05	0.000510355	110884701	110885700	-1.04	7.81087e-06	0.000104235	COL4A1	NM_001845	-	110801309	110959496	Genebody	74195.5
chr13	111048901	111050500	1600	42.89;59.22	73.95;101.65	51.05	87.8	2.94	4.62	Down	-0.78	9.12543e-06	0.000131134	111049301	111050300	-0.93	1.73669e-05	0.000203184	COL4A2	NM_001846	+	110959630	111165373	Genebody	90070.5
chr13	111211301	111212700	1400	13.54;37.10	49.69;51.89	25.32	50.79	5.81	9.97	Down	-1	3.07123e-05	0.000353528	111211401	111212400	-1.39	7.66256e-07	1.42016e-05	RAB20	NM_017817	-	111175412	111214071	Promoter3k	2070.5
chr13	111369101	111370500	1400	119.64;181.21	99.37;102.18	150.43	100.78	14.82	8.89	Up	0.58	8.79978e-06	0.000127023	111369201	111370200	0.7	3.22553e-06	4.88266e-05	ING1	NM_005537	+	111367358	111373421	Promoter3k	2442.5
chr13	111451501	111453100	1600	67.72;79.19	106.31;131.30	73.46	118.8	6.46	9.67	Down	-0.69	3.36795e-06	5.71107e-05	111451701	111452700	-0.77	9.66111e-07	1.72888e-05						OtherIntergenic	NA
chr13	111766301	111767800	1500	45.15;48.51	54.31;106.95	46.83	80.63	12.33	20.24	Down	-0.78	2.05273e-05	0.000254456	111766501	111767500	-0.88	3.82551e-06	5.66513e-05	ARHGEF7	NM_001113512	+	111767623	111947542	Promoter1k	-572.5
chr13	113752101	113753600	1500	22.57;11.41	48.53;56.65	16.99	52.59	2.14	6.62	Down	-1.63	6.38149e-10	2.97166e-08	113752501	113753500	-2.03	5.96305e-11	3.84697e-09	MCF2L	NM_024979	+	113656027	113754053	Genebody	96823.5
chr13	113776301	113778200	1900	18.06;33.53	85.51;59.83	25.8	72.67	3.38	8.21	Down	-1.49	9.23039e-12	6.43263e-10	113776301	113777300	-1.69	2.48181e-09	1.00823e-07	F10	NM_000504	+	113777112	113803843	ProximalPromoter	138.5
chr13	113841001	113842400	1400	24.83;31.39	43.91;78.36	28.11	61.13	1.95	3.97	Down	-1.12	5.64996e-07	1.22081e-05	113841001	113842000	-1.2	6.40781e-07	1.21879e-05	PCID2	NM_001127203	-	113831924	113863029	Genebody	21328.5
chr13	114017601	114018800	1200	29.35;26.40	43.91;68.83	27.87	56.37	17.71	34.38	Down	-1.02	9.22556e-06	0.00013213	114017701	114018700	-1.09	6.45539e-06	8.84881e-05	GRTP1	NM_024719	-	113978504	114018463	Promoter1k	262.5
chr13	114047201	114048400	1200	24.83;55.65	58.93;81.53	40.24	70.23	14.54	22.32	Down	-0.8	4.8854e-05	0.000513406	114047401	114048400	-0.79	6.53665e-05	0.000619023						OtherIntergenic	NA
chr13	114462301	114463600	1300	115.13;132.70	152.53;210.72	123.91	181.62	20.4	27.85	Down	-0.55	2.82532e-06	4.91241e-05	114462401	114463400	-0.68	1.1984e-07	2.88149e-06	FAM70B	NM_182614	+	114462215	114514899	Promoter1k	735.5
chr13	114565801	114568500	2700	169.30;184.78	233.41;297.55	177.04	265.48	20.18	28.22	Down	-0.58	2.43896e-09	9.96331e-08	114567101	114568100	-0.76	7.30867e-08	1.88417e-06	LOC100506394	NR_044993	+	114567149	114569805	ProximalPromoter	1.5
chr13	114829201	114830300	1100	13.54;37.81	43.91;69.89	25.68	56.9	3.53	6.82	Down	-1.15	8.66692e-07	1.77731e-05	114829201	114830200	-1.11	7.96512e-06	0.000105772	RASA3	NM_007368	-	114747193	114898095	Genebody	68344.5
chr13	114883801	114884800	1000	20.32;35.67	38.13;69.89	27.99	54.01	6.21	10.89	Down	-0.95	4.165e-05	0.000451092	114883801	114884800	-0.95	4.165e-05	0.000424767	RASA3	NM_007368	-	114747193	114898095	Genebody	13794.5
chr14	20798801	20801100	2300	388.27;390.25	206.84;186.36	389.26	196.6	30.07	14.03	Up	0.99	0	0	20798801	20799800	2.52	0	0	CCNB1IP1	NM_021178	-	20779528	20801457	Promoter3k	1506.5
chr14	20811501	20813100	1600	261.86;283.23	212.61;189.54	272.55	201.08	19.29	13.05	Up	0.44	3.26881e-06	5.55946e-05	20811801	20812800	0.46	3.70473e-06	5.51006e-05	PARP2	NM_005484	+	20811772	20826063	Promoter1k	528.5
chr14	20922701	20923700	1000	340.87;277.53	283.10;201.72	309.2	242.41	18.21	13.3	Up	0.35	5.65959e-05	0.000578225	20922701	20923700	0.35	5.65959e-05	0.000550555	OSGEP	NM_017807	-	20915206	20923267	ProximalPromoter	66.5
chr14	20938801	20939800	1000	76.75;74.91	30.04;56.12	75.83	43.08	22.27	12.14	Up	0.82	1.91336e-05	0.000239664	20938801	20939800	0.82	1.91336e-05	0.000220444	PNP	NM_000270	+	20937537	20946165	Promoter3k	1763.5
chr14	21081801	21083700	1900	318.29;306.78	257.68;166.25	312.54	211.96	17.25	10.67	Up	0.56	4.66983e-10	2.23626e-08	21082501	21083500	0.87	4.68152e-10	2.32184e-08						OtherIntergenic	NA
chr14	21098201	21101900	3700	264.12;343.88	162.93;126.01	304	144.47	13.88	5.9	Up	1.07	0	0	21098301	21099300	1.44	0	0						OtherIntergenic	NA
chr14	21849601	21851500	1900	300.23;272.53	198.75;197.48	286.38	198.11	18.55	12.03	Up	0.53	1.2923e-08	4.42211e-07	21849601	21850600	0.98	6.12592e-07	1.17123e-05	SUPT16H	NM_007192	-	21819630	21852425	Promoter3k	1874.5
chr14	21977501	21978500	1000	79.01;80.62	43.91;50.83	79.81	47.37	10.75	5.96	Up	0.75	4.2888e-05	0.000461749	21977501	21978500	0.75	4.2888e-05	0.000435236	METTL3	NM_019852	-	21966281	21979457	Promoter3k	1456.5
chr14	23067401	23069100	1700	112.87;148.39	172.17;232.43	130.63	202.3	12.7	18.07	Down	-0.63	2.45597e-08	7.8261e-07	23068101	23069100	-1.47	3.77079e-10	1.92588e-08	ABHD4	NM_022060	+	23067146	23081265	Promoter3k	1104.5
chr14	23299301	23300800	1500	225.74;176.22	144.44;149.30	200.98	146.87	24.3	16.93	Up	0.45	3.93616e-05	0.000431735	23299801	23300800	0.96	2.29117e-06	3.64033e-05	MRPL52	NM_181306	+	23299091	23304246	Promoter1k	959.5
chr14	23305801	23307300	1500	189.62;215.46	240.34;301.25	202.54	270.8	42.57	52.83	Down	-0.42	8.79829e-06	0.000127023	23306001	23307000	-0.59	9.86039e-07	1.75965e-05	MMP14	NM_004995	+	23305792	23316803	Promoter1k	758.5
chr14	23447801	23451100	3300	349.90;346.73	427.54;565.97	348.31	496.76	21.47	28.87	Down	-0.51	4.47864e-13	4.04107e-11	23448201	23449200	-0.97	3.06109e-10	1.59186e-08	AJUBA	NM_032876	-	23440409	23451848	Promoter3k	2397.5
chr14	23478101	23479400	1300	45.15;91.32	105.15;113.30	68.23	109.23	11.4	15.98	Down	-0.68	1.23407e-05	0.000167378	23478101	23479100	-0.96	1.43855e-05	0.000173229	C14orf93	NM_001130708	-	23456109	23479360	Promoter1k	609.5
chr14	23564101	23565300	1200	345.38;293.94	290.03;208.07	319.66	249.05	21.58	15.6	Up	0.36	2.75825e-05	0.000323732	23564101	23565100	0.4	4.09667e-05	0.000418629	C14orf119	NM_017924	+	23564682	23569665	ProximalPromoter	18.5
chr14	23769101	23770100	1000	36.12;53.51	72.80;77.30	44.81	75.05	5.38	8.09	Down	-0.74	8.61024e-05	0.000802816	23769101	23770100	-0.74	8.61024e-05	0.000777992	PPP1R3E	NR_026862	-	23765111	23772057	Promoter3k	2456.5
chr14	23820701	23822500	1800	67.72;66.35	117.86;108.54	67.04	113.2	10.27	16.08	Down	-0.76	1.00803e-06	2.01805e-05	23821201	23822200	-1	6.28572e-08	1.65108e-06	SLC22A17	NM_016609	-	23815538	23822080	Promoter1k	479.5
chr14	23833301	23836100	2800	58.69;19.98	166.39;101.65	39.33	134.02	4.23	14.41	Down	-1.77	0	0	23833501	23834500	-2.16	2.10942e-15	3.97398e-13	EFS	NM_032459	-	23825610	23834842	ProximalPromoter	141.5
chr14	24019301	24020500	1200	74.49;58.50	55.46;159.36	66.5	107.41	13.11	21.13	Down	-0.69	1.04156e-05	0.000145963	24019401	24020400	-0.81	3.2328e-06	4.89162e-05	ZFHX2	NM_033400	-	23990063	24020858	Promoter1k	957.5
chr14	24564201	24565600	1400	79.01;93.46	114.39;159.36	86.23	136.88	11.79	17.39	Down	-0.67	1.46536e-06	2.78717e-05	24564401	24565400	-0.96	4.26947e-08	1.18055e-06	PCK2	NM_001018073	+	24563482	24569770	Promoter3k	1418.5
chr14	24629901	24632400	2500	124.16;131.99	251.90;312.90	128.07	282.4	9.23	19.01	Down	-1.14	0	0	24630401	24631400	-1	0	0	IRF9	NM_006084	+	24630421	24635774	Promoter1k	729.5
chr14	24838701	24839700	1000	18.06;18.55	46.22;33.35	18.3	39.79	4.32	8.56	Down	-1.12	5.48303e-05	0.000564221	24838701	24839700	-1.12	5.48303e-05	0.000535812	NFATC4	NM_001198966	+	24838301	24848810	Promoter1k	899.5
chr14	25147301	25148500	1200	15.80;20.69	43.91;35.47	18.25	39.69	3.83	7.47	Down	-1.12	5.52216e-05	0.000567339	25147401	25148400	-1.19	2.69051e-05	0.000294103						OtherIntergenic	NA
chr14	27066201	27067500	1300	103.84;102.02	120.17;174.72	102.93	147.44	48.4	65.74	Down	-0.52	6.63442e-05	0.000654295	27066301	27067300	-0.62	1.02339e-05	0.000130606	NOVA1	NM_006491	-	26939323	27066960	ProximalPromoter	109.5
chr14	29234501	29236100	1600	38.38;26.40	60.09;97.95	32.39	79.02	11.32	27.24	Down	-1.29	2.21823e-10	1.13302e-08	29234701	29235700	-1.49	2.88569e-10	1.50674e-08	FOXG1	NM_005249	+	29236286	29238871	Promoter1k	-985.5
chr14	29253801	29255500	1700	33.86;21.40	53.15;82.06	27.63	67.61	5.66	13.73	Down	-1.29	4.00388e-09	1.56003e-07	29254301	29255300	-1.69	2.2479e-11	1.64689e-09	C14orf23	NR_026731	+	29241909	29264000	Genebody	12741.5
chr14	30394901	30396300	1400	194.14;187.63	220.70;303.90	190.88	262.3	20.2	26.3	Down	-0.46	1.99226e-06	3.62962e-05	30395101	30396100	-0.49	6.3869e-06	8.75959e-05	PRKD1	NM_002742	-	30045686	30396899	Promoter3k	1298.5
chr14	31029201	31031100	1900	331.84;343.88	262.30;204.89	337.86	233.6	16.75	10.59	Up	0.53	6.19973e-10	2.89738e-08	31029801	31030800	1.05	1.44329e-14	2.29814e-12	G2E3	NM_017769	+	31028328	31089046	Promoter3k	1822.5
chr14	31090001	31091100	1100	47.41;58.50	76.26;95.83	52.95	86.05	9.42	14.1	Down	-0.7	6.64415e-05	0.000654878	31090001	31091000	-0.91	9.31216e-06	0.000120547	SCFD1	NM_016106	+	31091520	31205018	Promoter1k	-969.5
chr14	31492401	31494300	1900	275.40;276.81	195.28;194.31	276.11	194.79	14.78	9.68	Up	0.5	1.08055e-07	2.88396e-06	31492901	31493900	0.69	2.2492e-07	4.9267e-06	STRN3	NM_014574	-	31363004	31495607	Promoter3k	2256.5
chr14	32963301	32965100	1800	42.89;15.70	79.73;69.36	29.29	74.54	1.39	3.58	Down	-1.35	1.69244e-10	8.85491e-09	32963401	32964400	-1.84	2.6106e-10	1.38133e-08	AKAP6	NM_004274	+	32798478	33302268	Genebody	165722
chr14	33408401	33409900	1500	51.92;38.53	57.78;118.07	45.22	87.92	11.94	22.97	Down	-0.96	1.29394e-07	3.36274e-06	33408701	33409700	-1.08	4.96983e-08	1.34954e-06	NPAS3	NM_001165893	+	33408458	34273382	Promoter1k	692.5
chr14	34929201	34930400	1200	223.48;184.78	162.93;127.07	204.13	145	15.06	9.99	Up	0.49	7.238e-06	0.000108183	34929401	34930400	0.49	2.01131e-05	0.000230028	SPTSSA	NM_138288	-	34902143	34931468	Promoter3k	1667.5
chr14	35451101	35452500	1400	485.34;424.49	437.94;276.90	454.92	357.42	26	18.79	Up	0.35	1.2746e-06	2.4728e-05	35451301	35452300	0.48	1.16018e-08	3.84716e-07	SRP54	NM_003136	+	35452103	35498773	Promoter1k	-302.5
chr14	35762101	35763100	1000	327.32;309.63	239.19;261.54	318.48	250.37	28.5	21.03	Up	0.35	5.26783e-05	0.00054535	35762101	35763100	0.35	5.26783e-05	0.000517688	PSMA6	NM_002791	+	35761573	35786682	Promoter3k	1027.5
chr14	36409001	36410000	1000	15.80;16.41	45.06;31.24	16.11	38.15	2	4.31	Down	-1.24	1.74985e-05	0.000222324	36409001	36410000	-1.24	1.74985e-05	0.000204538						OtherIntergenic	NA
chr14	37049901	37051400	1500	11.29;34.24	43.91;78.36	22.77	61.13	14.68	34.34	Down	-1.43	1.58279e-09	6.72207e-08	37050101	37051100	-1.53	5.12827e-10	2.50239e-08	NKX2-8	NM_014360	-	37049215	37051786	Promoter3k	1135.5
chr14	37130301	37132100	1800	27.09;24.26	53.15;73.59	25.67	63.37	6.19	14.59	Down	-1.3	9.44446e-09	3.34761e-07	37130701	37131700	-1.51	2.28283e-09	9.39264e-08	PAX9	NM_006194	+	37126772	37147011	Genebody	4428.5
chr14	37667001	37668800	1800	268.63;272.53	176.79;204.36	270.58	190.58	19.13	12.59	Up	0.51	1.27821e-07	3.3269e-06	37667701	37668700	0.89	3.25544e-08	9.31723e-07	MIPOL1	NM_001195297	+	37667117	38020464	Promoter1k	783.5
chr14	38675801	38680200	4400	507.91;409.51	649.39;696.75	458.71	673.07	15.4	21.51	Down	-0.55	0	0	38677301	38678300	-0.87	1.74667e-11	1.30193e-09	SSTR1	NM_001049	+	38677203	38682268	Promoter1k	797.5
chr14	38680301	38682900	2600	284.43;203.33	390.56;425.67	243.88	408.12	14.96	24.12	Down	-0.74	0	0	38680901	38681900	-0.91	0	0	SSTR1	NM_001049	+	38677203	38682268	Genebody	4397.5
chr14	39637501	39638500	1000	151.25;136.27	101.68;98.48	143.76	100.08	20.51	13.38	Up	0.52	7.30217e-05	0.000705406	39637501	39638500	0.52	7.30217e-05	0.00067827	TRAPPC6B	NM_001079537	-	39617014	39639634	Promoter3k	1633.5
chr14	39734901	39736100	1200	101.58;108.44	153.68;144.01	105.01	148.85	13.32	17.38	Down	-0.5	9.6039e-05	0.000876554	39734901	39735900	-0.69	5.5744e-06	7.8183e-05	LOC100288846	NR_038935	-	39734906	39736265	Promoter1k	764.5
chr14	42074201	42077500	3300	160.27;155.53	205.68;359.49	157.9	282.59	13.15	22.54	Down	-0.84	0	0	42074801	42075800	-1.34	1.78657e-12	1.70473e-10	LRFN5	NM_152447	+	42076763	42373752	Promoter1k	-912.5
chr14	42218101	42219100	1000	60.95;58.50	97.06;93.18	59.73	95.12	7.71	11.42	Down	-0.67	5.33159e-05	0.000550952	42218101	42219100	-0.67	5.33159e-05	0.0005231	LRFN5	NM_152447	+	42076763	42373752	Genebody	141838
chr14	45367101	45368800	1700	176.08;164.09	243.81;236.13	170.08	239.97	10.33	13.6	Down	-0.5	9.9413e-07	1.99489e-05	45367501	45368500	-0.8	1.71238e-08	5.36354e-07	C14orf28	NM_001017923	+	45366506	45376460	Promoter3k	1444.5
chr14	45428401	45429700	1300	185.11;209.75	142.13;128.65	197.43	135.39	15.94	9.99	Up	0.54	1.41264e-06	2.69486e-05	45428601	45429600	0.57	6.01287e-06	8.32207e-05	KLHL28	NM_017658	-	45393526	45431179	Promoter3k	2128.5
chr14	45434001	45435000	1000	257.34;252.56	177.95;214.95	254.95	196.45	34.57	25.03	Up	0.38	9.64483e-05	0.000879197	45434001	45435000	0.38	9.64483e-05	0.000854952	FAM179B	NM_015091	+	45431415	45543634	Genebody	3085.5
chr14	45554001	45555800	1800	311.52;360.29	265.77;236.66	335.9	251.21	32.29	22	Up	0.42	7.36303e-07	1.54693e-05	45554601	45555600	0.67	4.07097e-06	5.98041e-05	PRPF39	NM_017922	+	45553301	45584804	Promoter3k	1599.5
chr14	45719901	45721300	1400	203.17;186.21	165.24;107.48	194.69	136.36	17.15	11.01	Up	0.51	5.47736e-06	8.60698e-05	45720001	45721000	0.96	1.40729e-08	4.54924e-07	MIS18BP1	NM_018353	-	45672392	45722605	Promoter3k	2004.5
chr14	50098001	50099800	1800	216.71;253.98	142.13;155.66	235.35	148.89	21.36	12.42	Up	0.66	3.74698e-10	1.82146e-08	50098201	50099200	1.14	2.26053e-12	2.09479e-10	DNAAF2	NM_001083908	-	50091891	50101948	Genebody	3047.5
chr14	50364301	50365500	1200	22.57;38.53	53.15;57.71	30.55	55.43	2.46	3.97	Down	-0.86	0.000132308	0.00118466	50364501	50365500	-1.21	5.64377e-06	7.88977e-05						OtherIntergenic	NA
chr14	50469501	50470600	1100	45.15;52.79	78.57;101.12	48.97	89.85	9.24	15.71	Down	-0.88	7.68635e-07	1.60307e-05	50469501	50470500	-0.88	2.15948e-06	3.46211e-05	C14orf182	NM_001012706	-	50448429	50474238	Genebody	4187.5
chr14	50583401	50584400	1000	22.57;28.54	48.53;49.77	25.56	49.15	2.21	3.87	Down	-0.94	9.8714e-05	0.000895499	50583401	50584400	-0.94	9.8714e-05	0.00087197	SOS2	NM_006939	-	50583845	50698099	Genebody	114198
chr14	51025801	51029100	3300	212.19;160.52	295.81;303.90	186.36	299.85	8.68	13.35	Down	-0.69	2.61569e-13	2.42392e-11	51026101	51027100	-1.01	3.42728e-09	1.33335e-07	ATL1	NM_015915	+	51026742	51099784	Promoter1k	708.5
chr14	51325901	51327500	1600	72.24;80.62	92.44;150.89	76.43	121.67	10.9	16.35	Down	-0.67	4.97859e-06	7.95145e-05	51326101	51327100	-1.02	1.3861e-08	4.49203e-07						OtherIntergenic	NA
chr14	51409501	51410500	1000	58.69;109.16	52.00;49.77	83.92	50.88	14.75	7.84	Up	0.72	5.22914e-05	0.000542109	51409501	51410500	0.72	5.22914e-05	0.000514422	PYGL	NM_002863	-	51371934	51411248	Promoter3k	1247.5
chr14	51707701	51708900	1200	200.91;156.96	139.82;118.60	178.93	129.21	36.86	25.12	Up	0.47	5.94585e-05	0.00059961	51707901	51708900	0.68	1.08834e-05	0.000137166	TMX1	NM_030755	+	51706885	51724372	Promoter3k	1415.5
chr14	52707201	52708200	1000	6.77;29.25	53.15;34.94	18.01	44.05	2.43	4.83	Down	-1.29	2.06053e-06	3.73151e-05	52707201	52708200	-1.29	2.06053e-06	3.32001e-05						OtherIntergenic	NA
chr14	52780001	52782600	2600	108.35;156.96	191.81;229.25	132.66	210.53	12.76	18.34	Down	-0.67	2.35805e-09	9.67893e-08	52781501	52782500	-0.96	1.43925e-06	2.43654e-05	PTGER2	NM_000956	+	52781015	52795322	Promoter1k	285.5
chr14	52880301	52881500	1200	15.80;12.84	39.29;43.94	14.32	41.62	1.47	4.07	Down	-1.54	1.34e-07	3.46493e-06	52880301	52881300	-1.57	1.01287e-07	2.50326e-06						OtherIntergenic	NA
chr14	53255601	53258100	2500	449.22;410.23	314.30;279.55	429.72	296.92	24.95	16.06	Up	0.53	2.81153e-12	2.17771e-10	53255601	53256600	1.22	6.35566e-11	4.07579e-09	GNPNAT1	NM_198066	-	53241910	53258386	Promoter3k	1535.5
chr14	53414001	53415900	1900	187.36;204.04	291.19;252.01	195.7	271.6	14.74	18.71	Down	-0.47	6.48113e-07	1.37798e-05	53414301	53415300	-0.85	8.49936e-09	2.96486e-07	FERMT2	NM_001135000	-	53326205	53417815	Promoter3k	2864.5
chr14	53592901	53594400	1500	42.89;42.81	86.66;69.89	42.85	78.27	4.12	6.91	Down	-0.87	4.5234e-06	7.33191e-05	53593001	53594000	-0.89	8.05996e-06	0.000106701	DDHD1	NM_030637	-	53503457	53620046	Genebody	26395.5
chr14	53618801	53619800	1000	137.70;151.25	173.33;217.07	144.47	195.2	48.98	61.63	Down	-0.43	9.63903e-05	0.000878825	53618801	53619800	-0.43	9.63903e-05	0.000854585	DDHD1	NM_030637	-	53503457	53620046	Promoter1k	745.5
chr14	54420801	54424400	3600	164.79;237.57	367.45;324.02	201.18	345.73	10.21	15.66	Down	-0.78	0	0	54421501	54422500	-1.07	2.9525e-11	2.09449e-09	BMP4	NM_130850	-	54416454	54423554	Promoter1k	953.5
chr14	54686501	54687600	1100	31.60;27.82	40.44;83.65	29.71	62.05	5.84	11.87	Down	-1.06	1.39817e-06	2.67123e-05	54686601	54687600	-1.07	1.66181e-06	2.75972e-05						OtherIntergenic	NA
chr14	55118601	55120500	1900	69.98;92.75	113.24;162.01	81.36	137.62	5.04	7.85	Down	-0.76	6.40854e-08	1.82805e-06	55119101	55120100	-0.75	2.38793e-06	3.77773e-05	SAMD4A	NM_015589	+	55034329	55260033	Genebody	85221.5
chr14	55494301	55496700	2400	525.97;490.13	413.67;361.61	508.05	387.64	24.24	17.18	Up	0.39	1.20849e-08	4.15745e-07	55495701	55496700	1.12	6.08182e-09	2.20849e-07	SOCS4	NM_080867	+	55493843	55516206	Promoter3k	1657.5
chr14	55569101	55570200	1100	49.66;114.86	43.91;56.65	82.26	50.28	11.37	6.08	Up	0.71	7.87204e-05	0.00074906	55569101	55570100	0.75	4.05188e-05	0.000414464						OtherIntergenic	NA
chr14	55657301	55658600	1300	356.67;320.33	302.74;233.48	338.5	268.11	32.39	23.77	Up	0.34	5.20651e-05	0.000540677	55657501	55658500	0.43	6.88503e-06	9.3604e-05	DLGAP5	NM_001146015	-	55614833	55658396	Promoter1k	445.5
chr14	55876601	55877800	1200	88.04;132.70	71.64;62.47	110.37	67.06	22.19	11.98	Up	0.72	3.80595e-06	6.34708e-05	55876601	55877600	1.12	1.893e-08	5.8474e-07	ATG14	NM_014924	-	55833108	55878576	Promoter3k	1375.5
chr14	56048301	56049400	1100	94.81;99.17	42.75;74.12	96.99	58.44	10.66	6.11	Up	0.73	1.10243e-05	0.000152993	56048301	56049300	0.7	3.7492e-05	0.000388682	KTN1	NM_004986	+	56046924	56151296	Promoter3k	1926.5
chr14	56710501	56712100	1600	27.09;14.98	56.62;48.71	21.04	52.66	1.8	4.4	Down	-1.32	1.1828e-07	3.10847e-06	56710901	56711900	-1.84	1.60888e-10	9.03345e-09	PELI2	NM_021255	+	56585092	56768031	Genebody	126208
chr14	57858401	57860100	1700	349.90;344.59	224.17;308.14	347.24	266.15	28.98	20.99	Up	0.38	3.53191e-06	5.94598e-05	57858601	57859600	0.46	5.56735e-06	7.81267e-05	NAA30	NM_001011713	+	57857270	57879466	Promoter3k	1980.5
chr14	58763901	58765400	1500	413.10;385.26	348.96;279.55	399.18	314.25	20.66	15.04	Up	0.35	6.73666e-06	0.000101784	58764001	58765000	0.39	1.08328e-05	0.000136755	FLJ31306	NR_029435	-	58732082	58764855	ProximalPromoter	204.5
chr14	58894101	58895100	1000	401.82;303.92	318.92;237.72	352.87	278.32	28.7	21.29	Up	0.34	2.65285e-05	0.000313221	58894101	58895100	0.34	2.65285e-05	0.000290543	KIAA0586	NM_001244192	+	58894102	59015549	Promoter1k	498.5
chr14	58895401	58896800	1400	155.76;225.45	131.73;129.71	190.6	130.72	18.7	11.5	Up	0.54	2.15607e-06	3.88948e-05	58895701	58896700	0.83	3.39947e-07	7.06703e-06	KIAA0586	NM_014749	+	58894709	59015549	Promoter3k	1391.5
chr14	59103601	59107600	4000	291.20;286.80	464.51;554.33	289	509.42	8.73	14.44	Down	-0.82	0	0	59106001	59107000	-1.3	0	0	DACT1	NM_016651	+	59104756	59115038	Promoter1k	844.5
chr14	59930501	59932400	1900	58.69;46.37	90.13;130.77	52.53	110.45	11.7	23.81	Down	-1.07	8.77489e-11	4.94306e-09	59930501	59931500	-1.93	7.30171e-12	6.04725e-10	GPR135	NM_022571	-	59930239	59932059	Promoter1k	608.5
chr14	60385701	60386700	1000	38.38;14.98	38.13;68.30	26.68	53.21	6.16	12.83	Down	-1	2.24811e-05	0.000274312	60385701	60386700	-1	2.24811e-05	0.000252616						OtherIntergenic	NA
chr14	60560801	60561900	1100	42.89;48.51	60.09;113.83	45.7	86.96	7.43	13.39	Down	-0.93	3.25684e-07	7.52483e-06	60560901	60561900	-1.01	5.07922e-07	9.92137e-06	C14orf135	NM_022495	+	60558628	60601532	Promoter3k	2722.5
chr14	60714401	60715500	1100	72.24;104.16	125.95;135.01	88.2	130.48	8.26	11.01	Down	-0.56	4.98874e-05	0.000521496	60714501	60715500	-0.56	7.13989e-05	0.000665721	PPM1A	NM_177952	+	60712469	60765805	Promoter3k	2481.5
chr14	60797601	60798900	1300	31.60;39.95	47.38;117.01	35.78	82.19	7.95	17.31	Down	-1.2	9.01475e-10	4.0457e-08	60797801	60798800	-1.34	1.31912e-10	7.62289e-09						OtherIntergenic	NA
chr14	61091701	61093200	1500	15.80;22.12	48.53;39.18	18.96	43.85	1.77	3.65	Down	-1.21	6.66637e-06	0.000101183	61091901	61092900	-1.33	1.57779e-06	2.63894e-05						OtherIntergenic	NA
chr14	61114201	61116100	1900	187.36;283.23	275.01;379.08	235.3	327.05	40.62	51.3	Down	-0.47	4.16472e-08	1.24673e-06	61114401	61115400	-0.53	8.95708e-06	0.000116526	SIX1	NM_005982	-	61111416	61116155	Promoter3k	1004.5
chr14	61123001	61125400	2400	108.35;109.87	180.26;220.78	109.11	200.52	12.44	21.44	Down	-0.88	1.34781e-13	1.31286e-11	61123801	61124800	-0.92	2.07245e-12	1.93095e-10						OtherIntergenic	NA
chr14	62214001	62218400	4400	148.99;47.09	279.63;433.08	98.04	356.36	2.7	10.34	Down	-1.86	0	0	62214001	62215000	-3.65	0	0	HIF1A-AS2	NR_045406	-	62213756	62215807	Promoter1k	-393.5
chr14	62230401	62232600	2200	108.35;127.71	155.99;209.13	118.03	182.56	8.14	11.69	Down	-0.63	1.26154e-07	3.2885e-06	62230401	62231400	-0.62	4.99647e-05	0.000494465	SNAPC1	NM_003082	+	62229074	62263146	Promoter3k	2426.5
chr14	63511701	63513000	1300	33.86;26.40	48.53;73.59	30.13	61.06	10.38	20.45	Down	-1.02	3.71288e-06	6.21391e-05	63512001	63513000	-1.05	6.85203e-06	9.31955e-05	KCNH5	NM_172376	-	63178957	63568584	Genebody	56233.5
chr14	63749001	63750700	1700	38.38;29.96	72.80;54.00	34.17	63.4	2.4	4.18	Down	-0.89	2.47295e-05	0.000295301	63749101	63750100	-1.07	7.45314e-06	0.000100241	RHOJ	NM_020663	+	63671101	63760230	Genebody	78749.5
chr14	64108101	64110300	2200	521.46;465.16	446.02;292.25	493.31	369.14	17.48	12.03	Up	0.42	2.09913e-09	8.70646e-08	64108901	64109900	0.46	2.97498e-07	6.30952e-06	WDR89	NM_080666	-	64063756	64108591	Promoter1k	-609.5
chr14	64265701	64267400	1700	22.57;38.53	68.17;61.42	30.55	64.8	2.92	5.46	Down	-1.08	5.28127e-07	1.14996e-05	64266101	64267100	-1.12	4.62238e-07	9.15431e-06						OtherIntergenic	NA
chr14	64968601	64969600	1000	31.60;52.08	46.22;95.83	41.84	71.02	6.45	10.05	Down	-0.76	9.3508e-05	0.000857555	64968601	64969600	-0.76	9.3508e-05	0.000832761	ZBTB25	NM_006977	-	64953554	64970554	Promoter3k	1453.5
chr14	65636801	65638600	1800	29.35;39.24	73.95;77.30	34.29	75.63	3.11	6.21	Down	-1.14	1.65472e-08	5.52264e-07	65637201	65638200	-1.15	7.99303e-08	2.03914e-06						OtherIntergenic	NA
chr14	65695901	65697600	1700	42.89;37.81	62.40;112.77	40.35	87.58	3.18	6.68	Down	-1.12	2.28381e-09	9.4042e-08	65696401	65697400	-1.16	6.46548e-09	2.32242e-07						OtherIntergenic	NA
chr14	65880301	65882500	2200	376.98;390.96	294.65;210.72	383.97	252.69	16.1	9.64	Up	0.6	1.52545e-13	1.47196e-11	65880801	65881800	0.85	6.12843e-14	8.45017e-12	FUT8	NR_038170	+	65879447	66210839	Promoter3k	1953.5
chr14	68281701	68283900	2200	446.96;392.39	299.28;330.90	419.68	315.09	23.32	16.56	Up	0.41	4.60569e-08	1.3637e-06	68282201	68283200	0.51	3.00414e-07	6.36351e-06	ZFYVE26	NM_015346	-	68213236	68283306	Promoter1k	505.5
chr14	68430101	68431300	1200	20.32;29.96	52.00;46.59	25.14	49.29	2.2	3.85	Down	-0.97	6.45876e-05	0.000640656	68430101	68431100	-1.34	6.12533e-06	8.44816e-05	RAD51B	NM_133510	+	68286495	68944810	Genebody	144206
chr14	69446401	69448000	1600	74.49;74.91	108.62;121.24	74.7	114.93	10.55	15.16	Down	-0.62	3.36856e-05	0.000381941	69446501	69447500	-0.86	1.47679e-06	2.49516e-05	ACTN1	NM_001130004	-	69340839	69446083	Promoter3k	-1117.5
chr14	69866601	69869000	2400	194.14;213.32	105.15;114.89	203.73	110.02	12.31	6.15	Up	0.89	4.72955e-14	4.94401e-12	69867001	69868000	0.95	1.81989e-08	5.65894e-07	SLC39A9	NM_018375	+	69865384	69929107	Promoter3k	2416.5
chr14	70654701	70656300	1600	56.43;49.23	54.31;133.42	52.83	93.86	11.69	20.38	Down	-0.83	1.41181e-06	2.69427e-05	70654701	70655700	-0.9	1.91888e-05	0.000220783	SLC8A3	NM_182932	-	70510933	70655787	Promoter1k	286.5
chr14	71275801	71277700	1900	162.53;171.22	88.97;117.54	166.88	103.26	22.33	12.95	Up	0.69	3.79134e-08	1.14836e-06	71276001	71277000	0.81	1.4081e-07	3.31139e-06	MAP3K9	NM_033141	-	71194853	71275888	Promoter1k	-862.5
chr14	71288701	71289800	1100	56.43;71.34	86.66;116.48	63.89	101.57	17.41	25.52	Down	-0.67	3.16839e-05	0.000362564	71288701	71289700	-0.65	6.54144e-05	0.000619354						OtherIntergenic	NA
chr14	74034101	74035800	1700	112.87;117.72	171.01;184.78	115.29	177.9	11.12	15.94	Down	-0.63	2.09821e-07	5.15098e-06	74034801	74035800	-0.71	8.34341e-08	2.11801e-06	ACOT2	NR_046028	+	74034323	74042362	Promoter1k	627.5
chr14	74058001	74059400	1400	45.15;39.95	61.24;91.06	42.55	76.15	23.71	40.69	Down	-0.84	1.12449e-05	0.000155592	74058201	74059200	-0.82	2.55406e-05	0.000280619	ACOT4	NM_152331	+	74058409	74062470	Promoter1k	291.5
chr14	74099801	74101400	1600	45.15;27.11	54.31;102.18	36.13	78.25	4.42	9.63	Down	-1.11	1.74529e-08	5.77249e-07	74100401	74101400	-1.47	6.89762e-10	3.2696e-08						OtherIntergenic	NA
chr14	74177701	74180900	3200	361.18;308.20	461.05;538.97	334.69	500.01	14.24	20.22	Down	-0.58	4.44089e-16	6.15632e-14	74178201	74179200	-0.79	2.07885e-09	8.63631e-08	PNMA1	NM_006029	-	74178485	74181128	Promoter3k	1827.5
chr14	74724101	74725500	1400	27.09;35.67	49.69;70.95	31.38	60.32	10.11	17.9	Down	-0.94	1.63108e-05	0.000209616	74724201	74725200	-1.09	8.18618e-06	0.000107982	VSX2	NM_182894	+	74706174	74729441	Genebody	18626.5
chr14	75076801	75079400	2600	117.38;205.47	179.10;352.08	161.43	265.59	19.19	28.8	Down	-0.72	7.78821e-13	6.72169e-11	75078001	75079000	-0.81	2.8764e-08	8.4007e-07	LTBP2	NM_000428	-	74964885	75079034	Promoter1k	933.5
chr14	75178201	75179300	1100	178.33;149.82	112.08;117.54	164.08	114.81	26.18	17.35	Up	0.52	2.87496e-05	0.000334454	75178201	75179200	0.58	3.17904e-05	0.000338035	KIAA0317	NM_001039479	-	75127954	75179807	Promoter3k	1056.5
chr14	75534501	75537200	2700	151.25;125.56	240.34;289.08	138.41	264.71	7.77	14.19	Down	-0.94	0	0	75534901	75535900	-0.98	3.78142e-13	4.35083e-11	FAM164C	NM_024643	+	75536298	75544799	Promoter1k	-447.5
chr14	75592401	75593400	1000	90.30;115.58	146.75;148.24	102.94	147.5	13.78	17.94	Down	-0.52	6.5304e-05	0.000646391	75592401	75593400	-0.52	6.5304e-05	0.00061865	NEK9	NM_033116	-	75548817	75593778	Promoter1k	877.5
chr14	75744101	75745100	1000	81.27;108.44	138.66;138.71	94.85	138.69	18.11	23.94	Down	-0.55	4.73369e-05	0.000500635	75744101	75745100	-0.55	4.73369e-05	0.000472434	FOS	NM_005252	+	75745480	75748937	Promoter1k	-879.5
chr14	75745901	75749800	3900	137.70;207.61	310.83;295.96	172.66	303.39	3.68	5.77	Down	-0.81	0	0	75746101	75747100	-0.8	1.34336e-08	4.37833e-07	FOS	NM_005252	+	75745480	75748937	Promoter3k	2370.5
chr14	75761901	75763800	1900	79.01;77.05	137.50;130.77	78.03	134.14	5.67	9.05	Down	-0.78	4.24916e-08	1.26984e-06	75762001	75763000	-0.91	1.46057e-08	4.6832e-07	LOC731223	NR_038421	+	75761106	75763111	Promoter3k	1744.5
chr14	75980801	75982400	1600	31.60;21.40	49.69;57.18	26.5	53.43	3.92	7.67	Down	-1.01	1.69478e-05	0.0002163	75981201	75982200	-1.44	4.45696e-08	1.2245e-06						OtherIntergenic	NA
chr14	76447401	76449100	1700	101.58;124.14	138.66;203.84	112.86	171.25	16.41	23.13	Down	-0.6	8.81679e-07	1.80023e-05	76447801	76448800	-0.7	1.51085e-07	3.52241e-06	TGFB3	NM_003239	-	76424441	76448092	ProximalPromoter	-158.5
chr14	76733501	76735300	1800	72.24;63.50	94.75;130.77	67.87	112.76	9.67	15.35	Down	-0.73	2.04365e-06	3.70878e-05	76734001	76735000	-0.91	1.59772e-07	3.68981e-06						OtherIntergenic	NA
chr14	77489301	77491300	2000	112.87;109.16	147.90;215.48	111.01	181.69	7.81	12.15	Down	-0.71	4.31733e-09	1.66951e-07	77489501	77490500	-1.18	2.33381e-08	6.9907e-07	IRF2BPL	NM_024496	-	77490885	77495034	Genebody	4733.5
chr14	77565401	77566500	1100	81.27;77.76	40.44;50.30	79.52	45.37	9.47	5.1	Up	0.81	1.36912e-05	0.000182329	77565501	77566500	0.94	2.16966e-06	3.47518e-05	KIAA1737	NM_033426	+	77564577	77583630	Promoter3k	1373.5
chr14	77923501	77924800	1300	419.88;327.47	339.72;263.13	373.67	301.43	20.04	15.19	Up	0.31	8.28382e-05	0.000778876	77923701	77924700	0.4	1.36632e-05	0.000165977	C14orf133	NM_001193317	-	77893017	77923983	ProximalPromoter	-167.5
chr14	77925001	77926600	1600	218.97;241.85	155.99;180.54	230.41	168.27	18.15	12.28	Up	0.45	1.03107e-05	0.000144888	77925601	77926600	1.31	6.17268e-11	3.96339e-09	AHSA1	NM_012111	+	77924372	77935815	Promoter3k	1428.5
chr14	78174901	78176700	1800	268.63;308.20	172.17;189.54	288.42	180.86	27.33	15.79	Up	0.67	1.74682e-12	1.40817e-10	78175301	78176300	1.22	0	0	SLIRP	NM_031210	+	78174424	78183941	Promoter3k	1376.5
chr14	80676001	80678700	2700	205.42;117.72	276.17;246.72	161.57	261.44	12.16	19.17	Down	-0.69	5.20528e-12	3.82447e-10	80677101	80678100	-1.3	8.6412e-11	5.2657e-09	DIO2	NM_001242503	-	80663867	80677864	Promoter1k	513.5
chr14	85996201	85999700	3500	460.51;518.67	613.57;778.81	489.59	696.19	20.26	26.79	Down	-0.51	0	0	85996801	85997800	-0.81	1.34848e-12	1.33629e-10	FLRT2	NM_013231	+	85996487	86094270	Promoter3k	1463.5
chr14	86001501	86002500	1000	79.01;94.17	100.53;164.13	86.59	132.33	12.44	17.79	Down	-0.61	1.1453e-05	0.000157976	86001501	86002500	-0.61	1.1453e-05	0.000143249	FLRT2	NM_013231	+	85996487	86094270	Genebody	5513.5
chr14	89258501	89259500	1000	27.09;67.78	62.40;99.01	47.43	80.7	20.14	30.09	Down	-0.77	2.91029e-05	0.000337724	89258501	89259500	-0.77	2.91029e-05	0.00031432	EML5	NM_183387	-	89081173	89259096	ProximalPromoter	95.5
chr14	89895801	89897700	1900	15.80;38.53	70.49;111.71	27.16	91.1	2.37	6.99	Down	-1.75	0	0	89895901	89896900	-2.01	1.9984e-15	3.79261e-13	FOXN3	NM_001085471	-	89622515	90085494	Genebody	188744
chr14	90167301	90169100	1800	33.86;67.78	85.51;94.77	50.82	90.14	5.97	9.29	Down	-0.83	2.41809e-06	4.29289e-05	90167701	90168700	-1.03	3.01054e-07	6.37443e-06						OtherIntergenic	NA
chr14	90526401	90527800	1400	33.86;35.67	54.31;99.01	34.77	76.66	17.61	36.96	Down	-1.14	1.33059e-08	4.53804e-07	90526601	90527600	-1.21	3.57544e-08	1.01038e-06	KCNK13	NM_022054	+	90528107	90652195	Promoter3k	-1006.5
chr14	90848001	90849100	1100	72.24;62.78	100.53;110.65	67.51	105.59	10.57	15.64	Down	-0.65	3.95345e-05	0.000433354	90848101	90849100	-0.65	4.10471e-05	0.000419284						OtherIntergenic	NA
chr14	90849601	90851200	1600	92.55;82.76	122.48;147.71	87.66	135.1	6.18	9.04	Down	-0.62	6.39948e-06	9.78236e-05	90849901	90850900	-0.96	2.22309e-09	9.17624e-08						OtherIntergenic	NA
chr14	90864201	90865200	1000	72.24;76.34	114.39;129.71	74.29	122.05	42.23	64.53	Down	-0.72	1.26417e-06	2.45442e-05	90864201	90865200	-0.72	1.26417e-06	2.17015e-05	CALM1	NM_006888	+	90863326	90874619	Promoter3k	1374.5
chr14	91580601	91581900	1300	110.61;181.93	175.64;248.31	146.27	211.97	22.53	29.48	Down	-0.54	8.51517e-07	1.75038e-05	91580701	91581700	-0.51	8.11706e-06	0.000107263	C14orf159	NM_001102367	+	91580978	91691703	Promoter1k	272.5
chr14	92039701	92041700	2000	60.95;44.23	94.75;132.89	52.59	113.82	6.79	14.33	Down	-1.11	1.10472e-11	7.56547e-10	92040301	92041300	-1.17	2.33158e-11	1.69372e-09						OtherIntergenic	NA
chr14	92413701	92415500	1800	67.72;109.16	150.22;146.66	88.44	148.44	9.81	14.63	Down	-0.75	2.9712e-08	9.28946e-07	92413801	92414800	-0.96	1.42419e-08	4.58945e-07	FBLN5	NM_006329	-	92335754	92414046	Promoter1k	-554.5
chr14	92980101	92981900	1800	128.67;143.40	161.77;258.90	136.04	210.33	15.05	21.9	Down	-0.63	1.4467e-08	4.90476e-07	92980301	92981300	-0.58	6.24125e-06	8.58732e-05	RIN3	NM_024832	+	92980124	93155334	Promoter1k	876.5
chr14	95997901	96000300	2400	363.44;352.44	213.77;229.78	357.94	221.77	23.44	13.58	Up	0.69	8.88178e-16	1.18342e-13	95998101	95999100	1.5	2.22045e-16	4.94371e-14	SNHG10	NR_003138	-	95999248	96001209	Promoter3k	2108.5
chr14	96002101	96003600	1500	200.91;253.98	130.57;140.30	227.45	135.44	32.52	17.66	Up	0.75	6.50724e-12	4.68731e-10	96002601	96003600	1.54	0	0	GLRX5	NM_016417	+	96001322	96011055	Promoter3k	1528.5
chr14	97264701	97265700	1000	81.27;64.92	43.91;40.24	73.09	42.07	9.81	5.34	Up	0.8	3.89987e-05	0.000429219	97264701	97265700	0.8	3.89987e-05	0.000401469	VRK1	NM_003384	+	97263683	97347951	Promoter3k	1517.5
chr14	100679601	100681700	2100	65.46;70.63	123.64;135.54	68.05	129.59	9.31	16.43	Down	-0.93	4.3024e-10	2.06764e-08	100680201	100681200	-1.02	6.17376e-10	2.95921e-08						OtherIntergenic	NA
chr14	100687101	100688900	1800	74.49;87.04	130.57;128.13	80.77	129.35	8.51	12.47	Down	-0.68	1.92306e-06	3.52099e-05	100687301	100688300	-0.88	3.33866e-07	6.95314e-06						OtherIntergenic	NA
chr14	100773001	100774400	1400	36.12;74.20	82.04;94.77	55.16	88.41	13.18	18.54	Down	-0.68	8.07651e-05	0.000763736	100773201	100774200	-0.97	3.74816e-06	5.56661e-05	MIR345	NR_029906	+	100774195	100774293	Promoter1k	-494.5
chr14	100840401	100842100	1700	88.04;134.13	146.75;224.48	111.08	185.62	9.71	14.8	Down	-0.74	7.63229e-10	3.49232e-08	100840601	100841600	-1.16	7.95684e-10	3.69673e-08	WARS	NM_004184	-	100800124	100841927	Promoter1k	676.5
chr14	102271901	102273000	1100	106.10;64.92	65.86;40.24	85.51	53.05	17.99	10.6	Up	0.69	8.93117e-05	0.000827042	102272001	102273000	0.7	7.68414e-05	0.000707996	PPP2R5C	NM_001161726	+	102228134	102394328	Genebody	44316.5
chr14	102431101	102432100	1000	101.58;144.83	151.37;190.07	123.21	170.72	37.48	47.22	Down	-0.47	8.56144e-05	0.000799281	102431101	102432100	-0.47	8.56144e-05	0.000773991	DYNC1H1	NM_001376	+	102430864	102517135	Promoter1k	736.5
chr14	102432101	102434600	2500	487.60;498.69	320.07;327.73	493.14	323.9	28.15	17.16	Up	0.61	0	0	102433001	102434000	1.08	0	0	DYNC1H1	NM_001376	+	102430864	102517135	Promoter3k	2486.5
chr14	102550701	102552500	1800	243.80;271.11	139.82;181.07	257.45	160.44	24.34	14.13	Up	0.68	1.5637e-11	1.03771e-09	102550801	102551800	1.08	3.24945e-11	2.27031e-09	HSP90AA1	NM_005348	-	102547074	102553512	Promoter3k	1911.5
chr14	102769501	102771100	1600	212.19;223.31	151.37;163.07	217.75	157.22	16.89	11.31	Up	0.47	9.4061e-06	0.000134305	102769801	102770800	0.75	5.53351e-08	1.48613e-06	MOK	NM_014226	-	102695177	102771531	Promoter3k	1230.5
chr14	102771501	102772700	1200	42.89;61.36	94.75;86.83	52.12	90.79	6.62	10.31	Down	-0.8	4.16627e-06	6.84763e-05	102771701	102772700	-0.94	2.80455e-06	4.33417e-05	MOK	NM_014226	-	102695177	102771531	Promoter1k	-569.5
chr14	102779501	102781400	1900	69.98;67.78	105.15;134.48	68.88	119.81	6.38	10.47	Down	-0.8	1.31462e-07	3.4096e-06	102779601	102780600	-1.09	2.69798e-07	5.77926e-06						OtherIntergenic	NA
chr14	102982701	102983900	1200	18.06;50.65	46.22;83.65	34.36	64.94	10.8	17.9	Down	-0.92	1.21154e-05	0.000165105	102982801	102983800	-0.99	9.83611e-06	0.000126218						OtherIntergenic	NA
chr14	102991201	102992300	1100	158.02;154.82	214.92;208.07	156.42	211.5	12.6	15.84	Down	-0.44	4.72698e-05	0.000500131	102991301	102992300	-0.47	4.05342e-05	0.000414539						OtherIntergenic	NA
chr14	103021101	103022500	1400	40.63;57.79	62.40;117.54	49.21	89.97	14.97	25.37	Down	-0.87	8.58002e-07	1.76152e-05	103021201	103022200	-0.97	6.90766e-07	1.30087e-05						OtherIntergenic	NA
chr14	103057301	103058500	1200	94.81;88.47	138.66;124.95	91.64	131.8	12.12	16.22	Down	-0.52	0.000138725	0.0012404	103057301	103058300	-0.6	6.38446e-05	0.000607526	RCOR1	NM_015156	+	103058995	103196913	Promoter3k	-1094.5
chr14	103060001	103061800	1800	266.37;273.96	201.06;185.31	270.17	193.18	14.83	9.78	Up	0.48	3.98655e-07	8.99264e-06	103060601	103061600	1.02	2.03665e-11	1.50282e-09	RCOR1	NM_015156	+	103058995	103196913	Promoter3k	1905.5
chr14	103672401	103675700	3300	69.98;70.63	128.26;347.31	70.3	237.79	4.97	16.32	Down	-1.76	0	0	103672401	103673400	-2.13	0	0						OtherIntergenic	NA
chr14	104182301	104183800	1500	36.12;78.48	93.60;103.77	57.3	98.68	7.54	11.33	Down	-0.78	2.4238e-06	4.30006e-05	104182401	104183400	-0.91	4.1565e-07	8.35704e-06	ZFYVE21	NM_024071	+	104182080	104200005	Promoter1k	970.5
chr14	105143401	105145200	1800	49.66;47.80	80.89;105.89	48.73	93.39	6.86	12.42	Down	-0.94	9.16058e-08	2.50206e-06	105144001	105145000	-0.9	2.60391e-06	4.06563e-05	MIR4710	NR_039860	-	105144030	105144086	ProximalPromoter	-214.5
chr14	105332001	105333700	1700	92.55;93.46	131.73;154.07	93.01	142.9	20.87	29.99	Down	-0.62	4.00398e-06	6.61511e-05	105332401	105333400	-0.95	2.67493e-08	7.90657e-07	KIAA0284	NM_001112726	+	105331649	105363107	Promoter3k	1201.5
chr14	105398601	105400300	1700	27.09;42.81	69.33;87.36	34.95	78.34	10.51	21.22	Down	-1.16	5.20458e-09	1.96958e-07	105398801	105399800	-1.22	6.19739e-09	2.24621e-07	PLD4	NM_138790	+	105391186	105399573	Genebody	8264.5
chr14	105552501	105554400	1900	38.38;41.38	101.68;82.59	39.88	92.14	5.91	12.46	Down	-1.21	6.95334e-11	4.05002e-09	105552901	105553900	-1.36	1.64631e-10	9.18347e-09						OtherIntergenic	NA
chr14	105558501	105561300	2800	56.43;84.19	143.28;151.95	70.31	147.62	6.61	12.46	Down	-1.07	7.03881e-14	7.19708e-12	105559401	105560400	-1.25	1.00374e-09	4.52441e-08						OtherIntergenic	NA
chr14	105715001	105716600	1600	29.35;52.08	56.62;84.71	40.71	70.67	13.77	21.5	Down	-0.8	5.38026e-05	0.000555089	105715301	105716300	-1.12	2.73552e-07	5.85478e-06	BTBD6	NM_033271	+	105714878	105717430	Promoter1k	922.5
chr14	105864701	105866100	1400	63.21;56.36	88.97;121.24	59.78	105.11	12.65	21.23	Down	-0.81	5.06231e-07	1.10886e-05	105865001	105866000	-1.29	3.36302e-10	1.73484e-08	TEX22	NM_001195082	+	105864919	105880196	Promoter1k	481.5
chr14	105946901	105948500	1600	31.60;38.53	69.33;68.30	35.06	68.81	3.85	6.89	Down	-0.97	2.29202e-06	4.10021e-05	105947201	105948200	-0.98	3.35706e-05	0.000354351						OtherIntergenic	NA
chr14	105953101	105954400	1300	11.29;4.99	45.06;45.53	8.14	45.3	1.81	10.09	Down	-2.48	4.4742e-14	4.70578e-12	105953201	105954200	-2.4	1.54887e-12	1.50586e-10	CRIP1	NM_001311	+	105953256	105955124	Promoter1k	494.5
chr15	22891401	22892900	1500	33.86;75.62	77.42;110.12	54.74	93.77	12.03	18.16	Down	-0.78	5.21641e-06	8.25747e-05	22891801	22892800	-0.96	1.57799e-07	3.6541e-06	CYFIP1	NM_014608	+	22892683	23003603	Promoter1k	-532.5
chr15	25681501	25682900	1400	187.36;244.71	150.22;169.95	216.04	160.08	22.19	14.99	Up	0.43	4.35644e-05	0.00046727	25681901	25682900	0.45	6.35368e-05	0.000605478	UBE3A	NM_000462	-	25582395	25684175	Promoter3k	1974.5
chr15	26105701	26110000	4300	257.34;296.79	353.58;515.15	277.07	434.37	18.8	27.52	Down	-0.65	0	0	26105801	26106800	-1.12	1.20853e-08	3.97671e-07	ATP10A	NM_024490	-	25923859	26108349	Promoter1k	498.5
chr15	28351501	28353000	1500	29.35;30.68	49.69;101.12	30.01	75.41	10.13	24.36	Down	-1.33	2.06841e-10	1.06594e-08	28351801	28352800	-1.47	1.52364e-10	8.62071e-09						OtherIntergenic	NA
chr15	30920301	30921300	1000	88.04;75.62	52.00;48.71	81.83	50.35	10.95	6.33	Up	0.7	9.99719e-05	0.00090538	30920301	30921300	0.7	9.99719e-05	0.000881628	ARHGAP11B	NM_001039841	+	30918878	30931013	Promoter3k	1922.5
chr15	31354501	31355500	1000	9.03;17.84	38.13;39.71	13.43	38.92	1.52	3.85	Down	-1.53	3.5896e-07	8.21249e-06	31354501	31355500	-1.53	3.5896e-07	7.41433e-06	TRPM1	NM_002420	-	31293263	31393929	Genebody	38928.5
chr15	31507601	31508800	1200	20.32;27.11	45.06;90.53	23.71	67.8	4.65	12.42	Down	-1.52	2.82528e-11	1.7851e-09	31507801	31508800	-1.51	7.94104e-11	4.92067e-09						OtherIntergenic	NA
chr15	31616901	31618500	1600	69.98;80.62	108.62;124.95	75.3	116.78	10.58	15.14	Down	-0.63	2.13963e-05	0.000263324	31617101	31618100	-1.15	5.95935e-08	1.58046e-06	KLF13	NM_015995	+	31619082	31670102	Promoter3k	-1381.5
chr15	31620501	31622100	1600	99.33;94.17	136.35;166.25	96.75	151.3	15.63	23.05	Down	-0.65	8.73581e-07	1.79072e-05	31621101	31622100	-1.23	3.54957e-07	7.34936e-06	KLF13	NM_015995	+	31619082	31670102	Promoter3k	2218.5
chr15	32910001	32911100	1100	90.30;68.49	54.31;40.77	79.39	47.54	15.38	8.66	Up	0.74	5.81789e-05	0.000590294	32910101	32911100	0.83	1.39973e-05	0.000169228	ARHGAP11A	NM_199357	+	32907690	32928382	Promoter3k	2860.5
chr15	33008901	33010700	1800	58.69;122.71	121.33;204.36	90.7	162.85	20.41	32.72	Down	-0.84	1.1034e-10	6.05648e-09	33009101	33010100	-1.06	1.24797e-08	4.09862e-07	GREM1	NM_013372	+	33010204	33026870	Promoter1k	-403.5
chr15	33153401	33154800	1400	11.29;36.39	45.06;60.89	23.84	52.98	3.75	7.13	Down	-1.15	1.92158e-06	3.5208e-05	33153801	33154800	-1.32	3.04406e-07	6.43747e-06	FMN1	NM_001103184	-	33057746	33360085	Genebody	205984
chr15	34805501	34808000	2500	119.64;94.17	174.48;237.19	106.91	205.84	12.71	23.63	Down	-0.95	1.44329e-15	1.85112e-13	34806801	34807800	-1.27	1.19726e-12	1.20738e-10						OtherIntergenic	NA
chr15	35013501	35015500	2000	38.38;35.67	92.44;88.95	37.02	90.69	2.98	6.83	Down	-1.29	8.98748e-12	6.28037e-10	35014201	35015200	-1.57	7.09168e-11	4.45339e-09						OtherIntergenic	NA
chr15	35278301	35279300	1000	65.46;84.19	40.44;48.71	74.82	44.58	11.9	6.49	Up	0.75	8.27171e-05	0.000777978	35278301	35279300	0.75	8.27171e-05	0.000752427	ZNF770	NM_014106	-	35270541	35280497	Promoter3k	1696.5
chr15	37174501	37175900	1400	56.43;45.66	88.97;92.12	51.05	90.55	5.19	8.75	Down	-0.83	2.29065e-06	4.09917e-05	37174801	37175800	-1.12	4.43375e-08	1.21942e-06	LOC145845	NR_024264	-	37156643	37178734	Genebody	3533.5
chr15	37387701	37389300	1600	79.01;130.56	130.57;200.13	104.78	165.35	20.95	29.95	Down	-0.66	1.66146e-07	4.19286e-06	37387801	37388800	-1.09	2.34491e-07	5.1102e-06	MEIS2	NM_172315	-	37183221	37390562	Promoter3k	2061.5
chr15	37402201	37404000	1800	60.95;49.94	64.71;141.89	55.45	103.3	6.62	12.13	Down	-0.9	6.18167e-08	1.77021e-06	37402501	37403500	-0.9	4.75872e-07	9.3593e-06						OtherIntergenic	NA
chr15	38364201	38366200	2000	88.04;69.92	91.28;185.83	78.98	138.56	5.48	9.45	Down	-0.81	8.93965e-09	3.19288e-07	38365001	38366000	-0.9	4.88609e-07	9.5878e-06						OtherIntergenic	NA
chr15	38547601	38548600	1000	234.77;214.03	165.24;173.66	224.4	169.45	18.68	13.26	Up	0.41	8.76794e-05	0.000814777	38547601	38548600	0.41	8.76794e-05	0.000789806	SPRED1	NM_152594	+	38545051	38649450	Genebody	3049.5
chr15	39871201	39872300	1100	81.27;64.21	112.08;111.71	72.74	111.9	4.65	6.8	Down	-0.62	4.29047e-05	0.000461832	39871301	39872300	-0.6	7.857e-05	0.000720694	THBS1	NM_003246	+	39873279	39889668	Promoter3k	-1528.5
chr15	40209501	40210700	1200	72.24;101.31	121.33;146.66	86.77	133.99	13.18	18.49	Down	-0.63	6.42707e-06	9.81737e-05	40209501	40210500	-1.01	2.07932e-07	4.62351e-06	GPR176	NM_007223	-	40092930	40213093	Promoter3k	2992.5
chr15	40268401	40269800	1400	40.63;16.41	68.17;46.59	28.52	57.38	4.35	8.69	Down	-1.01	8.70577e-06	0.000125948	40268701	40269700	-1.21	2.17047e-06	3.47539e-05	EIF2AK4	NM_001013703	+	40226346	40327797	Genebody	42754.5
chr15	40329501	40330500	1000	146.73;151.25	93.60;112.77	148.99	103.18	31.49	20.4	Up	0.53	4.30131e-05	0.000462805	40329501	40330500	0.53	4.30131e-05	0.000436246	SRP14	NM_003134	-	40327890	40331389	Promoter3k	1388.5
chr15	40373201	40374600	1400	49.66;32.10	46.22;91.59	40.88	68.91	4.29	7.24	Down	-0.75	0.000142789	0.00127585	40373501	40374500	-0.92	9.58634e-06	0.00012363						OtherIntergenic	NA
chr15	40399701	40401000	1300	40.63;52.79	54.31;109.07	46.71	81.69	8.45	13.85	Down	-0.81	1.12021e-05	0.000155098	40399801	40400800	-1.22	4.23417e-08	1.17268e-06	BMF	NM_001003940	-	40380091	40401075	Promoter1k	724.5
chr15	40453901	40455600	1700	250.57;264.68	192.97;160.42	257.63	176.7	20.21	12.69	Up	0.54	3.62702e-08	1.1038e-06	40454601	40455600	0.96	1.36014e-07	3.21328e-06	BUB1B	NM_001211	+	40453209	40513337	Promoter3k	1541.5
chr15	40616401	40617800	1400	85.78;84.19	109.77;136.60	84.98	123.18	26.62	36.31	Down	-0.54	0.000173287	0.00154112	40616701	40617700	-0.75	1.45711e-05	0.000175259						OtherIntergenic	NA
chr15	40631501	40632500	1000	29.35;31.39	56.62;60.36	30.37	58.49	9	16.04	Down	-0.95	2.08845e-05	0.000257952	40631501	40632500	-0.95	2.08845e-05	0.00023756	C15orf52	NM_207380	-	40623652	40633168	Promoter3k	1167.5
chr15	40762601	40764500	1900	99.33;94.17	150.22;159.36	96.75	154.79	14.02	21	Down	-0.68	2.00665e-07	4.97369e-06	40763001	40764000	-0.77	1.35806e-05	0.000165199	CHST14	NM_130468	+	40763159	40765357	Promoter1k	391.5
chr15	40988301	40989700	1400	128.67;74.91	63.55;65.12	101.79	64.34	17.72	10.97	Up	0.66	3.67114e-05	0.000408859	40988501	40989500	0.99	2.41657e-07	5.24859e-06	RAD51	NM_001164269	+	40987377	41024356	Promoter3k	1623.5
chr15	41055201	41056400	1200	29.35;34.96	60.09;64.59	32.15	62.34	6.69	11.89	Down	-0.96	9.3998e-06	0.000134252	41055201	41056200	-1.07	1.2709e-05	0.000156373	GCHFR	NM_005258	+	41056284	41059911	Promoter1k	-483.5
chr15	41234001	41235000	1000	31.60;42.09	39.29;91.59	36.85	65.44	13.06	21.82	Down	-0.83	5.70097e-05	0.000580837	41234001	41235000	-0.83	5.70097e-05	0.000553637						OtherIntergenic	NA
chr15	41245701	41247500	1800	106.10;154.82	152.53;291.72	130.46	222.12	30.78	48.51	Down	-0.77	3.81373e-12	2.86341e-10	41246201	41247200	-1.09	1.10378e-12	1.12191e-10	CHAC1	NM_001142776	+	41245635	41248717	Promoter1k	965.5
chr15	41623001	41624000	1000	72.24;81.33	46.22;43.94	76.78	45.08	18.58	10	Up	0.77	4.41226e-05	0.000472247	41623001	41624000	0.77	4.41226e-05	0.00044513	OIP5	NM_007280	-	41601465	41624819	Promoter3k	1318.5
chr15	41626401	41627400	1000	58.69;86.33	45.06;38.12	72.51	41.59	7.87	4.01	Up	0.8	3.80632e-05	0.00042095	41626401	41627400	0.8	3.80632e-05	0.000393256	NUSAP1	NM_018454	+	41624891	41673248	Promoter3k	2009.5
chr15	41804701	41806600	1900	24.83;20.69	73.95;85.77	22.76	79.86	5.45	18.2	Down	-1.81	2.22045e-16	3.24431e-14	41804701	41805700	-2.43	1.0103e-14	1.64955e-12	LTK	NM_001135685	-	41795839	41806085	Promoter1k	434.5
chr15	41835401	41836400	1000	257.34;201.19	186.04;158.30	229.27	172.17	34.35	24.34	Up	0.41	5.41563e-05	0.00055829	41835401	41836400	0.41	5.41563e-05	0.000530232	RPAP1	NM_015540	-	41809374	41836464	Promoter1k	563.5
chr15	41851501	41852800	1300	29.35;59.93	53.15;103.77	44.64	78.46	10.03	15.87	Down	-0.81	1.42933e-05	0.000188734	41851801	41852800	-0.95	4.62604e-06	6.67195e-05	TYRO3	NM_006293	+	41851219	41871536	Promoter1k	931.5
chr15	42067401	42069600	2200	237.03;394.53	187.19;199.60	315.78	193.4	27.5	14.98	Up	0.71	1.28786e-14	1.43679e-12	42068101	42069100	1.05	2.88658e-15	5.34028e-13	MAPKBP1	NM_001128608	+	42066631	42120053	Promoter3k	1869.5
chr15	42265101	42266100	1000	29.35;30.68	64.71;46.59	30.01	55.65	4.05	6.84	Down	-0.89	7.89223e-05	0.000749872	42265101	42266100	-0.89	7.89223e-05	0.000722895	EHD4	NM_139265	-	42191638	42264755	Promoter1k	-845.5
chr15	42562401	42564500	2100	349.90;328.18	261.14;223.95	339.04	242.55	18.73	12.43	Up	0.48	1.41625e-08	4.81104e-07	42563101	42564100	0.63	1.04672e-08	3.53472e-07	TMEM87A	NM_001110503	-	42550135	42565755	Promoter3k	2304.5
chr15	43213401	43214400	1000	79.01;87.04	120.17;129.71	83.02	124.94	12.87	17.89	Down	-0.59	3.70825e-05	0.000412187	43213401	43214400	-0.59	3.70825e-05	0.000385057	TTBK2	NM_173500	-	43036541	43213007	Promoter1k	-893.5
chr15	43396401	43397500	1100	103.84;111.30	62.40;70.95	107.57	66.67	11.86	6.83	Up	0.69	1.07204e-05	0.00014942	43396501	43397500	0.67	2.11278e-05	0.000239714	UBR1	NM_174916	-	43235097	43398286	Promoter3k	1335.5
chr15	43414101	43415800	1700	121.90;91.32	177.95;142.95	106.61	160.45	7.55	10.73	Down	-0.59	2.93674e-06	5.07749e-05	43414701	43415700	-0.62	2.04434e-06	3.29703e-05						OtherIntergenic	NA
chr15	43425501	43427300	1800	155.76;186.92	210.30;270.02	171.34	240.16	16.86	21.85	Down	-0.49	1.51664e-06	2.86878e-05	43426201	43427200	-0.79	6.79721e-07	1.28336e-05	TMEM62	NM_024956	+	43425721	43477341	Promoter1k	679.5
chr15	43477501	43479200	1700	130.93;151.96	181.41;225.01	141.45	203.21	14.89	19.81	Down	-0.52	2.38145e-06	4.23711e-05	43477701	43478700	-0.73	1.49603e-08	4.77605e-07	CCNDBP1	NR_045998	+	43477465	43489375	Promoter1k	885.5
chr15	43621301	43622600	1300	110.61;99.88	131.73;166.25	105.25	148.99	21.99	29.55	Down	-0.5	0.000100594	0.000910054	43621601	43622600	-0.59	1.40929e-05	0.000170184	LCMT2	NM_014793	-	43619973	43622820	Promoter1k	869.5
chr15	43663901	43665000	1100	88.04;97.03	61.24;46.59	92.53	53.92	28.08	14.85	Up	0.78	5.63594e-06	8.80906e-05	43663901	43664900	0.76	9.74063e-06	0.000125211	TUBGCP4	NM_014444	+	43663312	43698240	Promoter3k	1138.5
chr15	43801401	43802700	1300	49.66;61.36	84.35;101.65	55.51	93	6.51	10.02	Down	-0.74	1.21625e-05	0.000165484	43801601	43802600	-1.37	5.17205e-09	1.92199e-07	TP53BP1	NM_005657	-	43699411	43802707	Promoter1k	656.5
chr15	43808001	43809900	1900	101.58;91.32	147.90;177.36	96.45	162.63	6.42	10.26	Down	-0.75	4.99834e-09	1.89859e-07	43808401	43809400	-1.09	3.5466e-11	2.43207e-09	MAP1A	NM_002373	+	43809805	43823818	Promoter1k	-854.5
chr15	43810501	43812100	1600	99.33;81.33	139.82;137.13	90.33	138.47	20.87	30.27	Down	-0.62	6.24459e-06	9.59562e-05	43811001	43812000	-1.18	1.47675e-07	3.46008e-06	MAP1A	NM_002373	+	43809805	43823818	Promoter3k	1495.5
chr15	44039601	44041200	1600	185.11;252.56	154.84;155.66	218.83	155.25	16.49	10.56	Up	0.5	3.15315e-06	5.39307e-05	44039901	44040900	0.83	1.40861e-08	4.55066e-07	PDIA3	NM_005313	+	44038589	44064804	Promoter3k	1811.5
chr15	44069101	44070400	1300	119.64;129.85	202.21;158.30	124.74	180.26	13.66	17.97	Down	-0.53	6.54434e-06	9.97281e-05	44069201	44070200	-0.51	2.90868e-05	0.000314212	SERF2	NM_001199877	+	44069293	44088287	Promoter1k	457.5
chr15	44115301	44117200	1900	370.21;309.63	249.59;252.01	339.92	250.8	22.68	15.82	Up	0.44	2.0416e-07	5.0433e-06	44115401	44116400	0.77	1.61885e-08	5.12995e-07	MFAP1	NM_005926	-	44096732	44116951	Promoter1k	700.5
chr15	44581801	44583000	1200	282.17;256.84	228.79;187.42	269.51	208.11	22.45	16.09	Up	0.37	6.929e-05	0.000676514	44582001	44583000	0.45	3.63292e-05	0.000378918	CASC4	NM_177974	+	44580908	44707959	Promoter3k	1492.5
chr15	44720601	44722200	1600	241.54;249.70	197.59;169.95	245.62	183.77	21.22	14.59	Up	0.42	2.35236e-05	0.000284535	44721101	44722100	0.87	4.15852e-07	8.35782e-06	CTDSPL2	NM_016396	+	44719578	44819429	Promoter3k	1822.5
chr15	45005101	45006900	1800	119.64;176.22	173.33;276.37	147.93	224.85	15.59	21.73	Down	-0.6	1.5653e-08	5.26519e-07	45005601	45006600	-1.02	6.26777e-10	3.00147e-08	B2M	NM_004048	+	45003684	45010357	Promoter3k	2316.5
chr15	45021401	45023500	2100	221.22;236.86	305.05;362.14	229.04	333.6	18.4	24.95	Down	-0.54	4.0588e-10	1.9564e-08	45022101	45023100	-1.18	2.22045e-16	4.94371e-14						OtherIntergenic	NA
chr15	45315301	45317000	1700	239.28;237.57	184.88;156.19	238.43	170.53	37.41	24.66	Up	0.48	1.94477e-06	3.55064e-05	45315601	45316600	0.71	1.02382e-08	3.47106e-07	SORD	NM_003104	+	45315301	45367287	Promoter1k	849.5
chr15	45489501	45491500	2000	288.95;239.71	221.86;146.66	264.33	184.26	9.05	5.84	Up	0.52	8.27405e-08	2.29279e-06	45489701	45490700	0.85	2.25909e-08	6.79544e-07	SHF	NM_138356	-	45459411	45493373	Promoter3k	2872.5
chr15	45694701	45695700	1000	99.33;128.42	142.13;176.83	113.87	159.48	27.02	34.69	Down	-0.49	9.21604e-05	0.000848533	45694701	45695700	-0.49	9.21604e-05	0.000823615	SPATA5L1	NM_024063	+	45694518	45713616	Promoter1k	682.5
chr15	45695601	45697200	1600	225.74;233.29	132.88;190.07	229.52	161.48	38.71	25.68	Up	0.51	1.06803e-06	2.12576e-05	45696001	45697000	0.83	1.54977e-09	6.64217e-08	SPATA5L1	NM_024063	+	45694518	45713616	Promoter3k	1882.5
chr15	45813401	45815500	2100	194.14;213.32	269.23;323.49	203.73	296.36	22.85	30.89	Down	-0.54	4.22437e-09	1.63725e-07	45813801	45814800	-0.52	1.4602e-06	2.46957e-05	SLC30A4	NM_013309	-	45774679	45815002	Promoter1k	551.5
chr15	45996601	45997800	1200	72.24;84.90	106.31;164.66	78.57	135.48	17.34	27.96	Down	-0.79	3.1177e-08	9.69447e-07	45996801	45997800	-0.82	6.18725e-08	1.62937e-06						Genedesert	NA
chr15	48010301	48012400	2100	214.45;97.03	278.48;219.72	155.74	249.1	14.57	23.06	Down	-0.68	4.35458e-11	2.63793e-09	48010501	48011500	-0.74	3.52484e-08	9.9882e-07	SEMA6D	NM_024966	+	48010685	48057677	Promoter1k	665.5
chr15	48933101	48934800	1700	97.07;87.75	135.19;150.89	92.41	143.04	8.67	12.66	Down	-0.63	2.80258e-06	4.87947e-05	48933401	48934400	-0.78	1.21674e-05	0.0001509	FBN1	NM_000138	-	48700502	48937985	Genebody	4034.5
chr15	48938201	48939400	1200	56.43;92.03	106.31;129.18	74.23	117.75	7.72	10.98	Down	-0.67	8.17882e-06	0.000119671	48938201	48939200	-0.7	6.00718e-06	8.31643e-05	FBN1	NM_000138	-	48700502	48937985	Promoter1k	-815.5
chr15	49188501	49190400	1900	29.35;63.50	72.80;126.54	46.42	99.67	4.31	8.24	Down	-1.1	2.92736e-10	1.45466e-08	49188701	49189700	-1.43	8.47614e-11	5.19591e-09	SHC4	NM_203349	-	49115933	49255641	Genebody	66190.5
chr15	49255601	49257200	1600	112.87;154.82	198.75;169.95	133.84	184.35	13.62	16.79	Down	-0.46	6.00322e-05	0.000604802	49255701	49256700	-0.54	2.46994e-05	0.00027301	SHC4	NM_203349	-	49115933	49255641	Promoter1k	-759.5
[truncated: 3,941 more rows]

## Sheet: H3K27me3_sT d8 vs ctrl
# diffReps version: 1.55.6
## Parameter Settings ##
[truncated: 5,108 more rows]

## Sheet: H3K27ac_sT d8 vs ctrl
# diffReps version: 1.55.6
[truncated: 25,791 more rows]

[truncated: 6 more sheets: H3K9me3_sT d8 vs ctrl, Gene set Innate immunity, Gene set Transcription, Gene set Cell adhesion, Gene set Cell cycle and divisio, gene set Protein biogenesis]
